# Supplementary material for: HaploCoV: unsupervised classification and rapid detection of novel emerging variants of SARS-CoV-2
Source: Commun Biol. 2023 Apr 22;6:443. doi: 10.1038/s42003-023-04784-4 (PMC10122080; doi:10.1038/s42003-023-04784-4)
Supplement: Supplementary file 3 — Supplementary Data 1 [file 42003_2023_4784_MOESM3_ESM.xlsx]

## Sheet: Sheet1
Ancestor Lineage (Pango)	WHO Label	Amino acid changes in Spike	VOC/VOI/VUM	Time first detected	Country of first detection
B.1.1.7/Q.*	Alpha	69/70del 144del N501Y A570D D614G P681H T716I S982A D1118H	VOC*	Sept 2020	United Kingdom
B.1.1.529/BA.*	Omicron	A67V 69/70del T95I G142D 143/145del 211del L212I ins214EPE G339D S371L S373P S375F K417N N440K G446S S477N T478K E484A Q493R G496S Q498R N501Y Y505H T547K D614G H655Y N679K P681H N764K D796Y N856K Q954H N969K L981F	VOC	Nov 2021	South Africa
B.1.351	Beta	D80A D215G 242/244del K417N E484K N501Y D614G A701V	VOC	May 2020	South Africa
B.1.617.2/AY.*	Delta	T19R G142D E156G 157/158del R158G L452R T478K D614G P681R D950N	VOC	Oct 2020	India
P.1	Gamma	L18F T20N P26S D138Y R190S K417T E484K N501Y D614G H655Y T1027I V1176F	VOC	Nov 2020	Japan/Brazil
B.1.621	Mu	T95I Y144S Y145N ins146N R346K E484K N501Y D614G P681H D950N	VOI	Jan 2021	Colombia
C.37	Lambda	G75V T76I R246N 247/253del L452Q F490S D614G T859N	VOI	Dec 2020	Peru
B.1.427	Epsilon	S13I W152C L452R D614G	VOI*	Mar 2020	United States-(California)
B.1.429	Epsilon	S13I W152C L452R D614G	VOI*	Mar 2020	United States-(California)
B.1.525	Eta	Q52R A67V 69/70del 144del E484K D614G Q677H F888L	VOI*	Dec 2020	Nigeria
B.1.526	Iota	L5F T95I D253G D614G	VOI*	Nov 2020	United States (New York)
B.1.617.1	Kappa	L452R E484Q D614G P681R Q1071H	VOI*	Oct 2020	India
P.2	Zeta	E484K D614G V1176F	VOI*	April 2020	Brazil
P.3	Theta	E484K N501Y D614G P681H E1092K H1101Y V1176F	VOI*	Jan 2021	Philippines
B.1.1.318	NA	T95I 144del E484K D614G P681H D796H	VUM	Jan 2021	Multiple countries
B.1.640	NA	P9L E96Q R190S I210T R346S N394S Y449N F490R N501Y D614G P681H T859N D936H	VUM	Sept 2021	Multiple countries
C.1.2	NA	P9L C136F 144del R190S D215G 243/244del Y449H E484K N501Y D614G H655Y N679K T716I T859N	VUM	May 2021	South Africa
AT.1	NA	P9L 136/144del D215G H245P E484K D614G E780K	VUM*	Jan 2021	Russian federation
AV.1	NA	D80G T95I G142D 144del N439K E484K D614G P681H I1130V D1139H	VUM*	Mar 2021	United Kingdom
B.1.1.519	NA	T478K D614G P681H T732A	VUM*	Nov 2020	Multiple countries
B.1.1.523	NA	156/158del F306L E484K S494P D614G E780A D839V T1027I	VUM*	May 2020	Multiple countries
B.1.214.2	NA	Q414K N450K D614G T716I	VUM*	Nov 2020	Multiple countries
B.1.466.2	NA	N439K D614G P681R	VUM*	Nov 2020	Indonesia
B.1.619	NA	I210T N440K E484K D614G D936N S939F T1027I	VUM*	May 2020	Multiple countries
B.1.620	NA	P26S 69/70del V126A 144del 241/243del H245Y S477N E484K D614G P681H T1027I D1118H	VUM*	Nov 2020	Multiple countries
B.1.630	NA	P9L C136F 144del A222V 243/244del L452R T478R E484Q D614G H655Y D950N	VUM*	Mar 2021	Dominican Republic
C.36.3	NA	S12F 69/70del W152R R346S L452R D614G Q677H A899S	VUM*	Jan 2021	Multiple countries
R.1	NA	W152L E484K D614G G769V	VUM*	Jan 2021	Multiple countries
