# Supplementary material for: HaploCoV: unsupervised classification and rapid detection of novel emerging variants of SARS-CoV-2
Source: Commun Biol. 2023 Apr 22;6:443. doi: 10.1038/s42003-023-04784-4 (PMC10122080; doi:10.1038/s42003-023-04784-4)
Supplement: Supplementary file 4 — Supplementary Data 2 [file 42003_2023_4784_MOESM4_ESM.xlsx]

## Sheet: S1_table_update
POS	REF	ALT	annot	AF	Uniprot	HF_global	HF_area	HF_country
10	.	T	5'UTR:nc..10T,NA,NA;	9.15537e-08	NA	0	0	0
10	.	C	5'UTR:nc..10C,NA,NA;	6.40876e-07	NA	0	0	0
10	T	G	5'UTR:nc.T10G,NA,NA;	7.78206e-06	NA	0	0	1
10	T	C	5'UTR:nc.T10C,NA,NA;	4.9439e-06	NA	0	0	0
10	T	A	5'UTR:nc.T10A,NA,NA;	7.71798e-05	NA	0	1	1
10	...	TGC	5'UTR:nc....10TGC,NA,NA;	9.15537e-08	NA	0	0	0
10	.	A	5'UTR:nc..10A,NA,NA;	2.74661e-07	NA	0	0	0
10	TT	GC	5'UTR:nc.TT10GC,NA,NA;	9.15537e-08	NA	0	0	0
100	CG	AA	5'UTR:nc.CG100AA,NA,NA;	1.83107e-07	NA	0	0	0
100	CGG	GCA	5'UTR:nc.CGG100GCA,NA,NA;	9.15537e-08	NA	0	0	0
100	CGGCTGCATGCTTAGTGCAC	....................	5'UTR:nc.CGGCTGCATGCTTAGTGCAC100....................,NA,NA;	9.15537e-08	NA	0	0	0
100	C	.	5'UTR:nc.C100.,NA,NA;	8.05673e-06	NA	0	0	1
100	CG	TA	5'UTR:nc.CG100TA,NA,NA;	8.23983e-07	NA	0	0	0
100	CGG	..A	5'UTR:nc.CGG100..A,NA,NA;	9.15537e-08	NA	0	0	0
100	C	T	5'UTR:nc.C100T,NA,NA;	0.00147255	NA	0	1	1
100	C	A	5'UTR:nc.C100A,NA,NA;	1.84938e-05	NA	0	0	0
100	CG	.T	5'UTR:nc.CG100.T,NA,NA;	9.15537e-08	NA	0	0	0
100	C	G	5'UTR:nc.C100G,NA,NA;	1.55641e-06	NA	0	0	1
1000	T	.	orf1a:c.735T>.,p.P276*,frameshiftDel;orf1ab:c.735T>.,p.P276*,frameshiftDel;nsp2:c.195T>.,p.P96*,frameshiftDel;	9.15537e-08	NA	0	0	0
1000	T	C	orf1a:c.735T>C,p.S245S,synonymous;orf1ab:c.735T>C,p.S245S,synonymous;nsp2:c.195T>C,p.S65S,synonymous;	6.82075e-05	NA	0	1	1
1000	T	G	orf1a:c.735T>G,p.S245S,synonymous;orf1ab:c.735T>G,p.S245S,synonymous;nsp2:c.195T>G,p.S65S,synonymous;	1.47401e-05	NA	0	0	0
1000	TGAAAAGAGCTA	............	orf1a:c.735TGAAAAGAGCTA>............,p.SEKSY245S,inframeDel;orf1ab:c.735TGAAAAGAGCTA>............,p.SEKSY245S,inframeDel;nsp2:c.195TGAAAAGAGCTA>............,p.SEKSY65S,inframeDel;	9.15537e-08	NA	0	0	0
1000	T	A	orf1a:c.735T>A,p.S245S,synonymous;orf1ab:c.735T>A,p.S245S,synonymous;nsp2:c.195T>A,p.S65S,synonymous;	6.75666e-05	NA	0	0	1
10000	T	.	orf1a:c.9735T>.,p.Q3282*,frameshiftDel;orf1ab:c.9735T>.,p.Q3282*,frameshiftDel;nsp4:c.1446T>.,p.G482,inframeDel;	4.57769e-07	NA	0	0	0
10000	TTC	..G	orf1a:c.9735TTC>..G,p.G3245*,frameshiftDel;orf1ab:c.9735TTC>..G,p.G3245*,frameshiftDel;nsp4:c.1446TTC>..G,p.G482*,frameshiftDel;	9.15537e-08	NA	0	0	0
10000	T	C	orf1a:c.9735T>C,p.G3245G,synonymous;orf1ab:c.9735T>C,p.G3245G,synonymous;nsp4:c.1446T>C,p.G482G,synonymous;	0.00102073	NA	0	1	1
10000	T	G	orf1a:c.9735T>G,p.G3245G,synonymous;orf1ab:c.9735T>G,p.G3245G,synonymous;nsp4:c.1446T>G,p.G482G,synonymous;	6.40876e-07	NA	0	0	0
10000	T	A	orf1a:c.9735T>A,p.G3245G,synonymous;orf1ab:c.9735T>A,p.G3245G,synonymous;nsp4:c.1446T>A,p.G482G,synonymous;	4.57769e-07	NA	0	0	0
10001	T	A	orf1a:c.9736T>A,p.S3246T,missense;orf1ab:c.9736T>A,p.S3246T,missense;nsp4:c.1447T>A,p.S483T,missense;	4.21147e-06	NA	0	0	0
10001	T	G	orf1a:c.9736T>G,p.S3246A,missense;orf1ab:c.9736T>G,p.S3246A,missense;nsp4:c.1447T>G,p.S483A,missense;	8.33139e-06	NA	0	0	0
10001	.	A	orf1a:c.9736.>A,p.S3246*,frameshiftIns;orf1ab:c.9736.>A,p.S3246*,frameshiftIns;nsp4:c.1447.>A,p.S483*,frameshiftIns;	9.15537e-08	NA	0	0	0
10001	.	C	orf1a:c.9736.>C,p.S3246*,frameshiftIns;orf1ab:c.9736.>C,p.S3246*,frameshiftIns;nsp4:c.1447.>C,p.S483*,frameshiftIns;	9.15537e-08	NA	0	0	0
10001	TC	..	orf1a:c.9736TC>..,p.G3245*,frameshiftDel;orf1ab:c.9736TC>..,p.G3245*,frameshiftDel;nsp4:c.1447TC>..,p.G482*,frameshiftDel;	9.15537e-08	NA	0	0	0
10001	T	C	orf1a:c.9736T>C,p.S3246P,missense;orf1ab:c.9736T>C,p.S3246P,missense;nsp4:c.1447T>C,p.S483P,missense;	7.3243e-07	NA	0	0	0
10001	TCTGATGTTCTTTACCAACCACCACAAACCTCTATCACCTCAGCTGTTTTGCAGAGTGGTTTTAGAAAAATGGCATTCCCATCTG	.....................................................................................	orf1a:c.9736TCTGATGTTCTTTACCAACCACCACAAACCTCTATCACCTCAGCTGTTTTGCAGAGTGGTTTTAGAAAAATGGCATTCCCATCTG>.....................................................................................,p.Q3254*,frameshiftDel;orf1ab:c.9736TCTGATGTTCTTTACCAACCACCACAAACCTCTATCACCTCAGCTGTTTTGCAGAGTGGTTTTAGAAAAATGGCATTCCCATCTG>.....................................................................................,p.Q3254…	9.15537e-08	NA	0	0	0
10002	C	.	orf1a:c.9737C>.,p.Q3282*,frameshiftDel;orf1ab:c.9737C>.,p.Q3282*,frameshiftDel;nsp4:c.1448C>.,p.S483,inframeDel;	1.83107e-07	NA	0	0	0
10002	.	T	orf1a:c.9737.>T,p.S3246*,frameshiftIns;orf1ab:c.9737.>T,p.S3246*,frameshiftIns;nsp4:c.1448.>T,p.S483*,frameshiftIns;	1.83107e-07	NA	0	0	0
10002	C	T	orf1a:c.9737C>T,p.S3246F,missense;orf1ab:c.9737C>T,p.S3246F,missense;nsp4:c.1448C>T,p.S483F,missense;	8.9448e-05	NA	0	1	1
10002	C	A	orf1a:c.9737C>A,p.S3246Y,missense;orf1ab:c.9737C>A,p.S3246Y,missense;nsp4:c.1448C>A,p.S483Y,missense;	3.66215e-06	NA	0	0	0
10002	C	G	orf1a:c.9737C>G,p.S3246C,missense;orf1ab:c.9737C>G,p.S3246C,missense;nsp4:c.1448C>G,p.S483C,missense;	1.73952e-05	NA	0	0	0
10003	TG	AC	orf1a:c.9738TG>AC,p.SD3246SH,missense;orf1ab:c.9738TG>AC,p.SD3246SH,missense;nsp4:c.1449TG>AC,p.SD483SH,missense;	9.15537e-08	NA	0	0	0
10003	T	C	orf1a:c.9738T>C,p.S3246S,synonymous;orf1ab:c.9738T>C,p.S3246S,synonymous;nsp4:c.1449T>C,p.S483S,synonymous;	8.68845e-05	NA	0	0	1
10003	.	G	orf1a:c.9738.>G,p.F3266*,frameshiftIns;orf1ab:c.9738.>G,p.F3266*,frameshiftIns;nsp4:c.1449.>G,p.483S,inframeIns;	9.15537e-08	NA	0	0	0
10003	T	G	orf1a:c.9738T>G,p.S3246S,synonymous;orf1ab:c.9738T>G,p.S3246S,synonymous;nsp4:c.1449T>G,p.S483S,synonymous;	1.37331e-06	NA	0	0	0
10003	TG	..	orf1a:c.9738TG>..,p.G3265*,frameshiftDel;orf1ab:c.9738TG>..,p.G3265*,frameshiftDel;nsp4:c.1449TG>..,p.SD483S,inframeDel;	9.15537e-08	NA	0	0	0
10003	TG	AA	orf1a:c.9738TG>AA,p.SD3246SN,missense;orf1ab:c.9738TG>AA,p.SD3246SN,missense;nsp4:c.1449TG>AA,p.SD483SN,missense;	9.15537e-08	NA	0	0	0
10003	T	A	orf1a:c.9738T>A,p.S3246S,synonymous;orf1ab:c.9738T>A,p.S3246S,synonymous;nsp4:c.1449T>A,p.S483S,synonymous;	1.33668e-05	NA	0	0	0
10004	G	C	orf1a:c.9739G>C,p.D3247H,missense;orf1ab:c.9739G>C,p.D3247H,missense;nsp4:c.1450G>C,p.D484H,missense;	3.66215e-07	NA	0	0	1
10004	GAT	...	orf1a:c.9739GAT>...,p.D3247-,inframeDel;orf1ab:c.9739GAT>...,p.D3247-,inframeDel;nsp4:c.1450GAT>...,p.D484-,inframeDel;	9.15537e-08	NA	0	0	0
10004	G	A	orf1a:c.9739G>A,p.D3247N,missense;orf1ab:c.9739G>A,p.D3247N,missense;nsp4:c.1450G>A,p.D484N,missense;	9.15537e-08	NA	0	0	0
10004	G	.	orf1a:c.9739G>.,p.Q3282*,frameshiftDel;orf1ab:c.9739G>.,p.Q3282*,frameshiftDel;nsp4:c.1450G>.,p.D484,inframeDel;	3.66215e-07	NA	0	0	0
10004	G	T	orf1a:c.9739G>T,p.D3247Y,missense;orf1ab:c.9739G>T,p.D3247Y,missense;nsp4:c.1450G>T,p.D484Y,missense;	9.15537e-07	NA	0	0	0
10005	A	C	orf1a:c.9740A>C,p.D3247A,missense;orf1ab:c.9740A>C,p.D3247A,missense;nsp4:c.1451A>C,p.D484A,missense;	1.83107e-07	NA	0	0	0
10005	A	T	orf1a:c.9740A>T,p.D3247V,missense;orf1ab:c.9740A>T,p.D3247V,missense;nsp4:c.1451A>T,p.D484V,missense;	9.15537e-07	NA	0	0	0
10005	A	G	orf1a:c.9740A>G,p.D3247G,missense;orf1ab:c.9740A>G,p.D3247G,missense;nsp4:c.1451A>G,p.D484G,missense;	1.1902e-06	NA	0	0	0
10005	A	.	orf1a:c.9740A>.,p.Q3282*,frameshiftDel;orf1ab:c.9740A>.,p.Q3282*,frameshiftDel;nsp4:c.1451A>.,p.D484,inframeDel;	1.83107e-07	NA	0	0	0
10006	TG	CA	orf1a:c.9741TG>CA,p.DV3247DI,missense;orf1ab:c.9741TG>CA,p.DV3247DI,missense;nsp4:c.1452TG>CA,p.DV484DI,missense;	1.83107e-07	NA	0	0	0
10006	TG	..	orf1a:c.9741TG>..,p.G3265*,frameshiftDel;orf1ab:c.9741TG>..,p.G3265*,frameshiftDel;nsp4:c.1452TG>..,p.DV484D,inframeDel;	3.66215e-07	NA	0	0	0
10006	TG	GT	orf1a:c.9741TG>GT,p.DV3247EF,missense;orf1ab:c.9741TG>GT,p.DV3247EF,missense;nsp4:c.1452TG>GT,p.DV484EF,missense;	9.15537e-08	NA	0	0	0
10006	T	A	orf1a:c.9741T>A,p.D3247E,missense;orf1ab:c.9741T>A,p.D3247E,missense;nsp4:c.1452T>A,p.D484E,missense;	1.21766e-05	NA	0	0	0
10006	T	C	orf1a:c.9741T>C,p.D3247D,synonymous;orf1ab:c.9741T>C,p.D3247D,synonymous;nsp4:c.1452T>C,p.D484D,synonymous;	8.58774e-05	NA	0	1	1
10006	T	.	orf1a:c.9741T>.,p.Q3282*,frameshiftDel;orf1ab:c.9741T>.,p.Q3282*,frameshiftDel;nsp4:c.1452T>.,p.D484,inframeDel;	1.83107e-07	NA	0	0	0
10006	T	G	orf1a:c.9741T>G,p.D3247E,missense;orf1ab:c.9741T>G,p.D3247E,missense;nsp4:c.1452T>G,p.D484E,missense;	8.23983e-07	NA	0	0	0
10007	G	A	orf1a:c.9742G>A,p.V3248I,missense;orf1ab:c.9742G>A,p.V3248I,missense;nsp4:c.1453G>A,p.V485I,missense;	2.85648e-05	NA	0	0	0
10007	G	.	orf1a:c.9742G>.,p.Q3282*,frameshiftDel;orf1ab:c.9742G>.,p.Q3282*,frameshiftDel;nsp4:c.1453G>.,p.V485,inframeDel;	9.15537e-07	NA	0	0	0
10007	.G	AT	orf1a:c.9742.G>AT,p.V3283*,frameshiftIns;orf1ab:c.9742.G>AT,p.V3283*,frameshiftIns;nsp4:c.1453.G>AT,p.485I,inframeIns;	9.15537e-08	NA	0	0	0
10007	G	C	orf1a:c.9742G>C,p.V3248L,missense;orf1ab:c.9742G>C,p.V3248L,missense;nsp4:c.1453G>C,p.V485L,missense;	2.47195e-06	NA	0	0	0
10007	G	T	orf1a:c.9742G>T,p.V3248F,missense;orf1ab:c.9742G>T,p.V3248F,missense;nsp4:c.1453G>T,p.V485F,missense;	3.38749e-06	NA	0	0	0
10008	T	.	orf1a:c.9743T>.,p.Q3282*,frameshiftDel;orf1ab:c.9743T>.,p.Q3282*,frameshiftDel;nsp4:c.1454T>.,p.V485,inframeDel;	9.15537e-08	NA	0	0	0
10008	T	A	orf1a:c.9743T>A,p.V3248D,missense;orf1ab:c.9743T>A,p.V3248D,missense;nsp4:c.1454T>A,p.V485D,missense;	9.15537e-08	NA	0	0	0
10008	T	C	orf1a:c.9743T>C,p.V3248A,missense;orf1ab:c.9743T>C,p.V3248A,missense;nsp4:c.1454T>C,p.V485A,missense;	1.55641e-06	NA	0	0	0
10008	T	G	orf1a:c.9743T>G,p.V3248G,missense;orf1ab:c.9743T>G,p.V3248G,missense;nsp4:c.1454T>G,p.V485G,missense;	9.15537e-08	NA	0	0	0
10008	TTC	...	orf1a:c.9743TTC>...,p.VL3248V,inframeDel;orf1ab:c.9743TTC>...,p.VL3248V,inframeDel;nsp4:c.1454TTC>...,p.VL485V,inframeDel;	9.15537e-08	NA	0	0	0
10008	.	T	orf1a:c.9743.>T,p.F3266*,frameshiftIns;orf1ab:c.9743.>T,p.F3266*,frameshiftIns;nsp4:c.1454.>T,p.485V,inframeIns;	2.74661e-07	NA	0	0	0
10009	TC	CT	orf1a:c.9744TC>CT,p.VL3248VF,missense;orf1ab:c.9744TC>CT,p.VL3248VF,missense;nsp4:c.1455TC>CT,p.VL485VF,missense;	9.15537e-08	NA	0	0	0
10009	TC	AA	orf1a:c.9744TC>AA,p.VL3248VI,missense;orf1ab:c.9744TC>AA,p.VL3248VI,missense;nsp4:c.1455TC>AA,p.VL485VI,missense;	9.15537e-08	NA	0	0	0
10009	TC	..	orf1a:c.9744TC>..,p.G3265*,frameshiftDel;orf1ab:c.9744TC>..,p.G3265*,frameshiftDel;nsp4:c.1455TC>..,p.VL485V,inframeDel;	1.83107e-07	NA	0	0	0
10009	T	G	orf1a:c.9744T>G,p.V3248V,synonymous;orf1ab:c.9744T>G,p.V3248V,synonymous;nsp4:c.1455T>G,p.V485V,synonymous;	1.33668e-05	NA	0	0	0
10009	T	A	orf1a:c.9744T>A,p.V3248V,synonymous;orf1ab:c.9744T>A,p.V3248V,synonymous;nsp4:c.1455T>A,p.V485V,synonymous;	4.30302e-06	NA	0	0	0
10009	.	C	orf1a:c.9744.>C,p.F3266*,frameshiftIns;orf1ab:c.9744.>C,p.F3266*,frameshiftIns;nsp4:c.1455.>C,p.485V,inframeIns;	9.15537e-08	NA	0	0	0
10009	TC	GT	orf1a:c.9744TC>GT,p.VL3248VF,missense;orf1ab:c.9744TC>GT,p.VL3248VF,missense;nsp4:c.1455TC>GT,p.VL485VF,missense;	9.15537e-08	NA	0	0	0
10009	T	C	orf1a:c.9744T>C,p.V3248V,synonymous;orf1ab:c.9744T>C,p.V3248V,synonymous;nsp4:c.1455T>C,p.V485V,synonymous;	7.34261e-05	NA	0	0	1
1001	G	A	orf1a:c.736G>A,p.E246K,missense;orf1ab:c.736G>A,p.E246K,missense;nsp2:c.196G>A,p.E66K,missense;	1.9684e-05	NA	0	0	0
1001	G	C	orf1a:c.736G>C,p.E246Q,missense;orf1ab:c.736G>C,p.E246Q,missense;nsp2:c.196G>C,p.E66Q,missense;	9.15537e-08	NA	0	0	0
1001	.	T	orf1a:c.736.>T,p.S245*,frameshiftIns;orf1ab:c.736.>T,p.S245*,frameshiftIns;nsp2:c.196.>T,p.S65*,frameshiftIns;	9.15537e-08	NA	0	0	0
1001	.	A	orf1a:c.736.>A,p.Y249*,frameshiftIns;orf1ab:c.736.>A,p.Y249*,frameshiftIns;nsp2:c.196.>A,p.Y69*,frameshiftIns;	3.66215e-07	NA	0	0	0
1001	G	T	orf1a:c.736G>T,p.E246*,stopGain;orf1ab:c.736G>T,p.E246*,stopGain;nsp2:c.196G>T,p.E66*,stopGain;	2.74661e-07	NA	0	0	0
10010	C	T	orf1a:c.9745C>T,p.L3249F,missense;orf1ab:c.9745C>T,p.L3249F,missense;nsp4:c.1456C>T,p.L486F,missense;	1.64797e-06	NA	0	0	1
10010	C	A	orf1a:c.9745C>A,p.L3249I,missense;orf1ab:c.9745C>A,p.L3249I,missense;nsp4:c.1456C>A,p.L486I,missense;	1.06202e-05	NA	0	0	1
10010	CT	GC	orf1a:c.9745CT>GC,p.L3249A,missense;orf1ab:c.9745CT>GC,p.L3249A,missense;nsp4:c.1456CT>GC,p.L486A,missense;	9.15537e-08	NA	0	0	0
10010	.	T	orf1a:c.9745.>T,p.F3266*,frameshiftIns;orf1ab:c.9745.>T,p.F3266*,frameshiftIns;nsp4:c.1456.>T,p.486F,inframeIns;	1.83107e-07	NA	0	0	0
10010	C	.	orf1a:c.9745C>.,p.Q3282*,frameshiftDel;orf1ab:c.9745C>.,p.Q3282*,frameshiftDel;nsp4:c.1456C>.,p.L486,inframeDel;	1.83107e-07	NA	0	0	0
10010	C	G	orf1a:c.9745C>G,p.L3249V,missense;orf1ab:c.9745C>G,p.L3249V,missense;nsp4:c.1456C>G,p.L486V,missense;	5.95099e-06	NA	0	1	1
10011	T	C	orf1a:c.9746T>C,p.L3249P,missense;orf1ab:c.9746T>C,p.L3249P,missense;nsp4:c.1457T>C,p.L486P,missense;	1.09864e-06	NA	0	0	0
10011	TT	..	orf1a:c.9746TT>..,p.G3265*,frameshiftDel;orf1ab:c.9746TT>..,p.G3265*,frameshiftDel;nsp4:c.1457TT>..,p.L486,inframeDel;	3.66215e-07	NA	0	0	0
10011	T	.	orf1a:c.9746T>.,p.Q3282*,frameshiftDel;orf1ab:c.9746T>.,p.Q3282*,frameshiftDel;nsp4:c.1457T>.,p.L486,inframeDel;	1.83107e-07	NA	0	0	0
10011	T	G	orf1a:c.9746T>G,p.L3249R,missense;orf1ab:c.9746T>G,p.L3249R,missense;nsp4:c.1457T>G,p.L486R,missense;	1.83107e-07	NA	0	0	0
10011	T	A	orf1a:c.9746T>A,p.L3249H,missense;orf1ab:c.9746T>A,p.L3249H,missense;nsp4:c.1457T>A,p.L486H,missense;	1.83107e-07	NA	0	0	0
10012	TT	AA	orf1a:c.9747TT>AA,p.LY3249LN,missense;orf1ab:c.9747TT>AA,p.LY3249LN,missense;nsp4:c.1458TT>AA,p.LY486LN,missense;	9.15537e-08	NA	0	0	0
10012	TT	AC	orf1a:c.9747TT>AC,p.LY3249LH,missense;orf1ab:c.9747TT>AC,p.LY3249LH,missense;nsp4:c.1458TT>AC,p.LY486LH,missense;	9.15537e-08	NA	0	0	0
10012	T	.	orf1a:c.9747T>.,p.Q3282*,frameshiftDel;orf1ab:c.9747T>.,p.Q3282*,frameshiftDel;nsp4:c.1458T>.,p.L486,inframeDel;	9.15537e-07	NA	0	0	0
10012	.T	CC	orf1a:c.9747.T>CC,p.V3283*,frameshiftIns;orf1ab:c.9747.T>CC,p.V3283*,frameshiftIns;nsp4:c.1458.T>CC,p.L486LH,inframeIns;	9.15537e-08	NA	0	0	0
10012	T	A	orf1a:c.9747T>A,p.L3249L,synonymous;orf1ab:c.9747T>A,p.L3249L,synonymous;nsp4:c.1458T>A,p.L486L,synonymous;	6.08832e-05	NA	0	0	1
10012	.	T	orf1a:c.9747.>T,p.F3266*,frameshiftIns;orf1ab:c.9747.>T,p.F3266*,frameshiftIns;nsp4:c.1458.>T,p.486L,inframeIns;	7.3243e-07	NA	0	0	0
10012	T	G	orf1a:c.9747T>G,p.L3249L,synonymous;orf1ab:c.9747T>G,p.L3249L,synonymous;nsp4:c.1458T>G,p.L486L,synonymous;	3.38749e-06	NA	0	0	0
10012	T	C	orf1a:c.9747T>C,p.L3249L,synonymous;orf1ab:c.9747T>C,p.L3249L,synonymous;nsp4:c.1458T>C,p.L486L,synonymous;	5.03545e-05	NA	0	0	1
10013	T	C	orf1a:c.9748T>C,p.Y3250H,missense;orf1ab:c.9748T>C,p.Y3250H,missense;nsp4:c.1459T>C,p.Y487H,missense;	9.15537e-07	NA	0	0	0
10013	TACCAACCACCACAAACCTCTATCACCTCAGCTGTT	....................................	orf1a:c.9748TACCAACCACCACAAACCTCTATCACCTCAGCTGTT>....................................,p.YQPPQTSITSAV3250-,inframeDel;orf1ab:c.9748TACCAACCACCACAAACCTCTATCACCTCAGCTGTT>....................................,p.YQPPQTSITSAV3250-,inframeDel;nsp4:c.1459TACCAACCACCACAAACCTCTATCACCTCAGCTGTT>....................................,p.YQPPQTSITSAV487-,inframeDel;	9.15537e-08	NA	0	0	0
10013	T	A	orf1a:c.9748T>A,p.Y3250N,missense;orf1ab:c.9748T>A,p.Y3250N,missense;nsp4:c.1459T>A,p.Y487N,missense;	9.15537e-08	NA	0	0	0
10013	T	G	orf1a:c.9748T>G,p.Y3250D,missense;orf1ab:c.9748T>G,p.Y3250D,missense;nsp4:c.1459T>G,p.Y487D,missense;	9.15537e-08	NA	0	0	0
10014	AC	.G	orf1a:c.9749AC>.G,p.Q3282*,frameshiftDel;orf1ab:c.9749AC>.G,p.Q3282*,frameshiftDel;nsp4:c.1460AC>.G,p.Y487,inframeDel;	1.83107e-07	NA	0	0	0
10014	ACC	...	orf1a:c.9749ACC>...,p.L3249*,frameshiftDel;orf1ab:c.9749ACC>...,p.L3249*,frameshiftDel;nsp4:c.1460ACC>...,p.L486*,frameshiftDel;	9.15537e-08	NA	0	0	0
10014	A	T	orf1a:c.9749A>T,p.Y3250F,missense;orf1ab:c.9749A>T,p.Y3250F,missense;nsp4:c.1460A>T,p.Y487F,missense;	1.83107e-07	NA	0	0	0
10014	A	C	orf1a:c.9749A>C,p.Y3250S,missense;orf1ab:c.9749A>C,p.Y3250S,missense;nsp4:c.1460A>C,p.Y487S,missense;	9.15537e-08	NA	0	0	0
10014	AC	TA	orf1a:c.9749AC>TA,p.Y3250L,missense;orf1ab:c.9749AC>TA,p.Y3250L,missense;nsp4:c.1460AC>TA,p.Y487L,missense;	9.15537e-08	NA	0	0	0
10014	A	G	orf1a:c.9749A>G,p.Y3250C,missense;orf1ab:c.9749A>G,p.Y3250C,missense;nsp4:c.1460A>G,p.Y487C,missense;	9.15537e-08	NA	0	0	0
10015	C	A	orf1a:c.9750C>A,p.Y3250*,stopGain;orf1ab:c.9750C>A,p.Y3250*,stopGain;nsp4:c.1461C>A,p.Y487*,stopGain;	1.83107e-07	NA	0	0	0
10015	C	T	orf1a:c.9750C>T,p.Y3250Y,synonymous;orf1ab:c.9750C>T,p.Y3250Y,synonymous;nsp4:c.1461C>T,p.Y487Y,synonymous;	0.000401921	NA	0	0	1
10015	.	A	orf1a:c.9750.>A,p.L3249*,frameshiftIns;orf1ab:c.9750.>A,p.L3249*,frameshiftIns;nsp4:c.1461.>A,p.L486*,frameshiftIns;	9.15537e-08	NA	0	0	0
10015	CCAACCACC	.........	orf1a:c.9750CCAACCACC>.........,p.L3249*,frameshiftDel;orf1ab:c.9750CCAACCACC>.........,p.L3249*,frameshiftDel;nsp4:c.1461CCAACCACC>.........,p.L486*,frameshiftDel;	9.15537e-08	NA	0	0	0
10015	CC	.T	orf1a:c.9750CC>.T,p.Q3282*,frameshiftDel;orf1ab:c.9750CC>.T,p.Q3282*,frameshiftDel;nsp4:c.1461CC>.T,p.YQ487Y,inframeDel;	9.15537e-08	NA	0	0	0
10015	CCAACCACCACAAACCTCTATCACCTCAGCTGTTTTGCAGAGTGGTTTTAGAAAAATGGCATTCC	.................................................................	orf1a:c.9750CCAACCACCACAAACCTCTATCACCTCAGCTGTTTTGCAGAGTGGTTTTAGAAAAATGGCATTCC>.................................................................,p.P3252*,frameshiftDel;orf1ab:c.9750CCAACCACCACAAACCTCTATCACCTCAGCTGTTTTGCAGAGTGGTTTTAGAAAAATGGCATTCC>.................................................................,p.P3252*,frameshiftDel;nsp4:c.1461CCAACCACCACAAACCTCTATCACCTCAGCTGTTTTGCAGAGTGGTTTTAGAA…	9.15537e-08	NA	0	0	0
10015	C	.	orf1a:c.9750C>.,p.Q3282*,frameshiftDel;orf1ab:c.9750C>.,p.Q3282*,frameshiftDel;nsp4:c.1461C>.,p.Y487,inframeDel;	9.15537e-08	NA	0	0	0
10016	CAACCACCACAAACCTCTATCACCTCAGCTGTTTT	...................................	orf1a:c.9751CAACCACCACAAACCTCTATCACCTCAGCTGTTTT>...................................,p.Q3254*,frameshiftDel;orf1ab:c.9751CAACCACCACAAACCTCTATCACCTCAGCTGTTTT>...................................,p.Q3254*,frameshiftDel;nsp4:c.1462CAACCACCACAAACCTCTATCACCTCAGCTGTTTT>...................................,p.QPPQTSITSAVL488,inframeDel;	9.15537e-08	NA	0	0	0
10016	C	A	orf1a:c.9751C>A,p.Q3251K,missense;orf1ab:c.9751C>A,p.Q3251K,missense;nsp4:c.1462C>A,p.Q488K,missense;	9.15537e-08	NA	0	0	0
10016	C	T	orf1a:c.9751C>T,p.Q3251*,stopGain;orf1ab:c.9751C>T,p.Q3251*,stopGain;nsp4:c.1462C>T,p.Q488*,stopGain;	9.15537e-07	NA	0	0	0
10016	C	G	orf1a:c.9751C>G,p.Q3251E,missense;orf1ab:c.9751C>G,p.Q3251E,missense;nsp4:c.1462C>G,p.Q488E,missense;	9.15537e-08	NA	0	0	0
10016	.C	AA	orf1a:c.9751.C>AA,p.V3283*,frameshiftIns;orf1ab:c.9751.C>AA,p.V3283*,frameshiftIns;nsp4:c.1462.C>AA,p.488K,inframeIns;	9.15537e-08	NA	0	0	0
10017	AACCACCACAAACCTCTATC	....................	orf1a:c.9752AACCACCACAAACCTCTATC>....................,p.S3259*,frameshiftDel;orf1ab:c.9752AACCACCACAAACCTCTATC>....................,p.S3259*,frameshiftDel;nsp4:c.1463AACCACCACAAACCTCTATC>....................,p.QPPQTSI488,inframeDel;	9.15537e-08	NA	0	0	0
10017	AA	CC	orf1a:c.9752AA>CC,p.Q3251P,missense;orf1ab:c.9752AA>CC,p.Q3251P,missense;nsp4:c.1463AA>CC,p.Q488P,missense;	9.15537e-08	NA	0	0	0
10017	A	C	orf1a:c.9752A>C,p.Q3251P,missense;orf1ab:c.9752A>C,p.Q3251P,missense;nsp4:c.1463A>C,p.Q488P,missense;	1.83107e-07	NA	0	0	0
10017	A	T	orf1a:c.9752A>T,p.Q3251L,missense;orf1ab:c.9752A>T,p.Q3251L,missense;nsp4:c.1463A>T,p.Q488L,missense;	1.83107e-07	NA	0	0	0
10017	AACCACCACA	..........	orf1a:c.9752AACCACCACA>..........,p.C3279*,frameshiftDel;orf1ab:c.9752AACCACCACA>..........,p.C3279*,frameshiftDel;nsp4:c.1463AACCACCACA>..........,p.QPPQ488,inframeDel;	9.15537e-08	NA	0	0	0
10017	A	.	orf1a:c.9752A>.,p.Q3282*,frameshiftDel;orf1ab:c.9752A>.,p.Q3282*,frameshiftDel;nsp4:c.1463A>.,p.Q488,inframeDel;	1.83107e-07	NA	0	0	0
10017	AA	GT	orf1a:c.9752AA>GT,p.Q3251R,missense;orf1ab:c.9752AA>GT,p.Q3251R,missense;nsp4:c.1463AA>GT,p.Q488R,missense;	9.15537e-08	NA	0	0	0
10017	AA	CT	orf1a:c.9752AA>CT,p.Q3251P,missense;orf1ab:c.9752AA>CT,p.Q3251P,missense;nsp4:c.1463AA>CT,p.Q488P,missense;	9.15537e-08	NA	0	0	0
10017	.	A	orf1a:c.9752.>A,p.F3266*,frameshiftIns;orf1ab:c.9752.>A,p.F3266*,frameshiftIns;nsp4:c.1463.>A,p.488Q,inframeIns;	9.15537e-08	NA	0	0	0
10018	A	T	orf1a:c.9753A>T,p.Q3251H,missense;orf1ab:c.9753A>T,p.Q3251H,missense;nsp4:c.1464A>T,p.Q488H,missense;	1.83107e-07	NA	0	0	0
10018	ACCACCACAAACCTCTATCACCTCAGCTGTTTTGC	...................................	orf1a:c.9753ACCACCACAAACCTCTATCACCTCAGCTGTTTTGC>...................................,p.Q3254*,frameshiftDel;orf1ab:c.9753ACCACCACAAACCTCTATCACCTCAGCTGTTTTGC>...................................,p.Q3254*,frameshiftDel;nsp4:c.1464ACCACCACAAACCTCTATCACCTCAGCTGTTTTGC>...................................,p.QPPQTSITSAVLQ488Q,inframeDel;	9.15537e-08	NA	0	0	0
10018	A	C	orf1a:c.9753A>C,p.Q3251H,missense;orf1ab:c.9753A>C,p.Q3251H,missense;nsp4:c.1464A>C,p.Q488H,missense;	9.15537e-08	NA	0	0	0
10018	A	G	orf1a:c.9753A>G,p.Q3251Q,synonymous;orf1ab:c.9753A>G,p.Q3251Q,synonymous;nsp4:c.1464A>G,p.Q488Q,synonymous;	6.94893e-05	NA	0	1	1
10018	ACCACCACAAACCTCTAT	..................	orf1a:c.9753ACCACCACAAACCTCTAT>..................,p.QPPQTSI3251H,inframeDel;orf1ab:c.9753ACCACCACAAACCTCTAT>..................,p.QPPQTSI3251H,inframeDel;nsp4:c.1464ACCACCACAAACCTCTAT>..................,p.QPPQTSI488H,inframeDel;	9.15537e-08	NA	0	0	0
10018	.	G	orf1a:c.9753.>G,p.F3266*,frameshiftIns;orf1ab:c.9753.>G,p.F3266*,frameshiftIns;nsp4:c.1464.>G,p.488Q,inframeIns;	9.15537e-08	NA	0	0	0
10019	C	T	orf1a:c.9754C>T,p.P3252S,missense;orf1ab:c.9754C>T,p.P3252S,missense;nsp4:c.1465C>T,p.P489S,missense;	6.40876e-07	NA	0	0	0
10019	.	T	orf1a:c.9754.>T,p.F3266*,frameshiftIns;orf1ab:c.9754.>T,p.F3266*,frameshiftIns;nsp4:c.1465.>T,p.489S,inframeIns;	9.15537e-08	NA	0	0	0
10019	C	G	orf1a:c.9754C>G,p.P3252A,missense;orf1ab:c.9754C>G,p.P3252A,missense;nsp4:c.1465C>G,p.P489A,missense;	9.15537e-08	NA	0	0	0
10019	C	A	orf1a:c.9754C>A,p.P3252T,missense;orf1ab:c.9754C>A,p.P3252T,missense;nsp4:c.1465C>A,p.P489T,missense;	9.15537e-08	NA	0	0	0
10019	CC	TG	orf1a:c.9754CC>TG,p.P3252*,stopGain;orf1ab:c.9754CC>TG,p.P3252*,stopGain;nsp4:c.1465CC>TG,p.P489*,stopGain;	9.15537e-08	NA	0	0	0
10019	CCACCACAAACCTCTATCACCTCAGCTGTTTTGCAGAGTGGTTTTAGAAAAATGGCATTCC	.............................................................	orf1a:c.9754CCACCACAAACCTCTATCACCTCAGCTGTTTTGCAGAGTGGTTTTAGAAAAATGGCATTCC>.............................................................,p.L3262*,frameshiftDel;orf1ab:c.9754CCACCACAAACCTCTATCACCTCAGCTGTTTTGCAGAGTGGTTTTAGAAAAATGGCATTCC>.............................................................,p.L3262*,frameshiftDel;nsp4:c.1465CCACCACAAACCTCTATCACCTCAGCTGTTTTGCAGAGTGGTTTTAGAAAAATGGCATTCC>.......…	9.15537e-08	NA	0	0	0
10019	C	.	orf1a:c.9754C>.,p.Q3282*,frameshiftDel;orf1ab:c.9754C>.,p.Q3282*,frameshiftDel;nsp4:c.1465C>.,p.P489,inframeDel;	9.15537e-08	NA	0	0	0
1002	A	G	orf1a:c.737A>G,p.E246G,missense;orf1ab:c.737A>G,p.E246G,missense;nsp2:c.197A>G,p.E66G,missense;	5.96015e-05	NA	0	1	1
1002	AAA	...	orf1a:c.737AAA>...,p.EK246E,inframeDel;orf1ab:c.737AAA>...,p.EK246E,inframeDel;nsp2:c.197AAA>...,p.EK66E,inframeDel;	9.15537e-08	NA	0	0	0
1002	AAAAGAGCTA	..........	orf1a:c.737AAAAGAGCTA>..........,p.F273*,frameshiftDel;orf1ab:c.737AAAAGAGCTA>..........,p.F273*,frameshiftDel;nsp2:c.197AAAAGAGCTA>..........,p.F93*,frameshiftDel;	1.83107e-07	NA	0	0	0
1002	A	T	orf1a:c.737A>T,p.E246V,missense;orf1ab:c.737A>T,p.E246V,missense;nsp2:c.197A>T,p.E66V,missense;	9.15537e-07	NA	0	0	0
1002	A	C	orf1a:c.737A>C,p.E246A,missense;orf1ab:c.737A>C,p.E246A,missense;nsp2:c.197A>C,p.E66A,missense;	5.85944e-06	NA	0	0	0
10020	C	T	orf1a:c.9755C>T,p.P3252L,missense;orf1ab:c.9755C>T,p.P3252L,missense;nsp4:c.1466C>T,p.P489L,missense;	1.00709e-06	NA	0	0	0
10020	C	G	orf1a:c.9755C>G,p.P3252R,missense;orf1ab:c.9755C>G,p.P3252R,missense;nsp4:c.1466C>G,p.P489R,missense;	9.15537e-08	NA	0	0	0
10020	CACCACAAACCTCTATCACCTCAGCTGTTTTGCAGAGTGGTTTTAGAAAAATGGCATTCCCATCTGGTAAAGTTGAGGGTT	.................................................................................	orf1a:c.9755CACCACAAACCTCTATCACCTCAGCTGTTTTGCAGAGTGGTTTTAGAAAAATGGCATTCCCATCTGGTAAAGTTGAGGGTT>.................................................................................,p.PPQTSITSAVLQSGFRKMAFPSGKVEGC3252R,inframeDel;orf1ab:c.9755CACCACAAACCTCTATCACCTCAGCTGTTTTGCAGAGTGGTTTTAGAAAAATGGCATTCCCATCTGGTAAAGTTGAGGGTT>.................................................................................…	9.15537e-08	Site:3263-3264:Note=Cleavage%3B by 3CL-PRO;	0	0	0
10020	CA	..	orf1a:c.9755CA>..,p.G3265*,frameshiftDel;orf1ab:c.9755CA>..,p.G3265*,frameshiftDel;nsp4:c.1466CA>..,p.P489,inframeDel;	9.15537e-08	NA	0	0	0
10020	CACCACAAACCTCTATCACCTCAGCTGTTTTGCAGAGT	......................................	orf1a:c.9755CACCACAAACCTCTATCACCTCAGCTGTTTTGCAGAGT>......................................,p.P3253*,frameshiftDel;orf1ab:c.9755CACCACAAACCTCTATCACCTCAGCTGTTTTGCAGAGT>......................................,p.P3253*,frameshiftDel;nsp4:c.1466CACCACAAACCTCTATCACCTCAGCTGTTTTGCAGAGT>......................................,p.PPQTSITSAVLQS489,inframeDel;	9.15537e-08	NA	0	0	0
10020	CACCACAAACCTCTATCACCTCAGCTGTTTT	...............................	orf1a:c.9755CACCACAAACCTCTATCACCTCAGCTGTTTT>...............................,p.P3272*,frameshiftDel;orf1ab:c.9755CACCACAAACCTCTATCACCTCAGCTGTTTT>...............................,p.P3272*,frameshiftDel;nsp4:c.1466CACCACAAACCTCTATCACCTCAGCTGTTTT>...............................,p.PPQTSITSAVL489,inframeDel;	9.15537e-08	NA	0	0	0
10020	.	G	orf1a:c.9755.>G,p.F3266*,frameshiftIns;orf1ab:c.9755.>G,p.F3266*,frameshiftIns;nsp4:c.1466.>G,p.489R,inframeIns;	9.15537e-08	NA	0	0	0
10020	C	A	orf1a:c.9755C>A,p.P3252Q,missense;orf1ab:c.9755C>A,p.P3252Q,missense;nsp4:c.1466C>A,p.P489Q,missense;	9.15537e-08	NA	0	0	0
10021	ACCACAAACCT	...........	orf1a:c.9756ACCACAAACCT>...........,p.L3262*,frameshiftDel;orf1ab:c.9756ACCACAAACCT>...........,p.L3262*,frameshiftDel;nsp4:c.1467ACCACAAACCT>...........,p.PPQTS489P,inframeDel;	9.15537e-08	NA	0	0	0
10021	A	.	orf1a:c.9756A>.,p.Q3282*,frameshiftDel;orf1ab:c.9756A>.,p.Q3282*,frameshiftDel;nsp4:c.1467A>.,p.P489,inframeDel;	2.74661e-07	NA	0	0	0
10021	ACCACAAACCTCTAT	...............	orf1a:c.9756ACCACAAACCTCTAT>...............,p.PPQTSI3252P,inframeDel;orf1ab:c.9756ACCACAAACCTCTAT>...............,p.PPQTSI3252P,inframeDel;nsp4:c.1467ACCACAAACCTCTAT>...............,p.PPQTSI489P,inframeDel;	9.15537e-08	NA	0	0	0
10021	A	G	orf1a:c.9756A>G,p.P3252P,synonymous;orf1ab:c.9756A>G,p.P3252P,synonymous;nsp4:c.1467A>G,p.P489P,synonymous;	2.70083e-05	NA	0	0	0
10021	ACCACAAA	........	orf1a:c.9756ACCACAAA>........,p.Q3263*,frameshiftDel;orf1ab:c.9756ACCACAAA>........,p.Q3263*,frameshiftDel;nsp4:c.1467ACCACAAA>........,p.PPQT489P,inframeDel;	9.15537e-08	Site:3263-3264:Note=Cleavage%3B by 3CL-PRO	0	0	0
10021	A	T	orf1a:c.9756A>T,p.P3252P,synonymous;orf1ab:c.9756A>T,p.P3252P,synonymous;nsp4:c.1467A>T,p.P489P,synonymous;	3.66215e-07	NA	0	0	0
10021	A	C	orf1a:c.9756A>C,p.P3252P,synonymous;orf1ab:c.9756A>C,p.P3252P,synonymous;nsp4:c.1467A>C,p.P489P,synonymous;	5.49322e-07	NA	0	0	0
10021	ACCACAAACCTCTATCACCTCAGCTGTTTTGCAGAGTGGTT	.........................................	orf1a:c.9756ACCACAAACCTCTATCACCTCAGCTGTTTTGCAGAGTGGTT>.........................................,p.P3252*,frameshiftDel;orf1ab:c.9756ACCACAAACCTCTATCACCTCAGCTGTTTTGCAGAGTGGTT>.........................................,p.P3252*,frameshiftDel;nsp4:c.1467ACCACAAACCTCTATCACCTCAGCTGTTTTGCAGAGTGGTT>.........................................,p.PQTSITSAVLQ489-,TruncatingDel;	9.15537e-08	NA	0	0	0
10022	C	T	orf1a:c.9757C>T,p.P3253S,missense;orf1ab:c.9757C>T,p.P3253S,missense;nsp4:c.1468C>T,p.P490S,missense;	3.66215e-07	NA	0	0	0
10022	CCA	...	orf1a:c.9757CCA>...,p.P3253-,inframeDel;orf1ab:c.9757CCA>...,p.P3253-,inframeDel;nsp4:c.1468CCA>...,p.P490-,inframeDel;	9.15537e-08	NA	0	0	0
10022	C	A	orf1a:c.9757C>A,p.P3253T,missense;orf1ab:c.9757C>A,p.P3253T,missense;nsp4:c.1468C>A,p.P490T,missense;	5.49322e-07	NA	0	0	0
10022	CCAC	.ATT	orf1a:c.9757CCAC>.ATT,p.Q3282*,frameshiftDel;orf1ab:c.9757CCAC>.ATT,p.Q3282*,frameshiftDel;nsp4:c.1468CCAC>.ATT,p.PQ490I,inframeDel;	9.15537e-08	NA	0	0	0
10022	CC	..	orf1a:c.9757CC>..,p.G3265*,frameshiftDel;orf1ab:c.9757CC>..,p.G3265*,frameshiftDel;nsp4:c.1468CC>..,p.P490,inframeDel;	9.15537e-08	NA	0	0	0
10022	..	HM	orf1a:c.9757..>HM,p.V3283*,frameshiftIns;orf1ab:c.9757..>HM,p.V3283*,frameshiftIns;nsp4:c.1468..>HM,p.490,inframeIns;	9.15537e-08	NA	0	0	0
10022	C	G	orf1a:c.9757C>G,p.P3253A,missense;orf1ab:c.9757C>G,p.P3253A,missense;nsp4:c.1468C>G,p.P490A,missense;	1.83107e-07	NA	0	0	0
10023	.	T	orf1a:c.9758.>T,p.F3266*,frameshiftIns;orf1ab:c.9758.>T,p.F3266*,frameshiftIns;nsp4:c.1469.>T,p.490L,inframeIns;	9.15537e-08	NA	0	0	0
10023	C	A	orf1a:c.9758C>A,p.P3253Q,missense;orf1ab:c.9758C>A,p.P3253Q,missense;nsp4:c.1469C>A,p.P490Q,missense;	3.66215e-07	NA	0	0	0
10023	C	G	orf1a:c.9758C>G,p.P3253R,missense;orf1ab:c.9758C>G,p.P3253R,missense;nsp4:c.1469C>G,p.P490R,missense;	9.15537e-08	NA	0	0	0
10023	CACAAAC	.......	orf1a:c.9758CACAAAC>.......,p.M3280*,frameshiftDel;orf1ab:c.9758CACAAAC>.......,p.M3280*,frameshiftDel;nsp4:c.1469CACAAAC>.......,p.PQT490,inframeDel;	9.15537e-08	NA	0	0	0
10023	C	T	orf1a:c.9758C>T,p.P3253L,missense;orf1ab:c.9758C>T,p.P3253L,missense;nsp4:c.1469C>T,p.P490L,missense;	9.15537e-07	NA	0	0	0
10023	CA	AC	orf1a:c.9758CA>AC,p.P3253H,missense;orf1ab:c.9758CA>AC,p.P3253H,missense;nsp4:c.1469CA>AC,p.P490H,missense;	9.15537e-08	NA	0	0	0
10024	ACAAACCTCTATCACCTCAGCTGTTTTGCAGAGT	..................................	orf1a:c.9759ACAAACCTCTATCACCTCAGCTGTTTTGCAGAGT>..................................,p.F3271*,frameshiftDel;orf1ab:c.9759ACAAACCTCTATCACCTCAGCTGTTTTGCAGAGT>..................................,p.F3271*,frameshiftDel;nsp4:c.1470ACAAACCTCTATCACCTCAGCTGTTTTGCAGAGT>..................................,p.PQTSITSAVLQS490,inframeDel;	9.15537e-08	NA	0	0	0
10024	AC	..	orf1a:c.9759AC>..,p.G3265*,frameshiftDel;orf1ab:c.9759AC>..,p.G3265*,frameshiftDel;nsp4:c.1470AC>..,p.PQ490P,inframeDel;	1.83107e-07	NA	0	0	0
10024	A	G	orf1a:c.9759A>G,p.P3253P,synonymous;orf1ab:c.9759A>G,p.P3253P,synonymous;nsp4:c.1470A>G,p.P490P,synonymous;	6.16156e-05	NA	0	0	0
10024	A	T	orf1a:c.9759A>T,p.P3253P,synonymous;orf1ab:c.9759A>T,p.P3253P,synonymous;nsp4:c.1470A>T,p.P490P,synonymous;	6.40876e-06	NA	0	0	0
10024	ACAAAC	....GT	orf1a:c.9759ACAAAC>....GT,p.V3281*,frameshiftDel;orf1ab:c.9759ACAAAC>....GT,p.V3281*,frameshiftDel;nsp4:c.1470ACAAAC>....GT,p.PQT490P,inframeDel;	9.15537e-08	NA	0	0	0
10024	AC	TG	orf1a:c.9759AC>TG,p.PQ3253PE,missense;orf1ab:c.9759AC>TG,p.PQ3253PE,missense;nsp4:c.1470AC>TG,p.PQ490PE,missense;	9.15537e-08	NA	0	0	0
10024	A	C	orf1a:c.9759A>C,p.P3253P,synonymous;orf1ab:c.9759A>C,p.P3253P,synonymous;nsp4:c.1470A>C,p.P490P,synonymous;	8.78916e-06	NA	0	0	0
10025	C	.	orf1a:c.9760C>.,p.Q3282*,frameshiftDel;orf1ab:c.9760C>.,p.Q3282*,frameshiftDel;nsp4:c.1471C>.,p.Q491,inframeDel;	1.83107e-07	NA	0	0	0
10025	.C	TT	orf1a:c.9760.C>TT,p.V3283*,frameshiftIns;orf1ab:c.9760.C>TT,p.V3283*,frameshiftIns;nsp4:c.1471.C>TT,p.491L,inframeIns;	9.15537e-08	NA	0	0	0
10025	C	A	orf1a:c.9760C>A,p.Q3254K,missense;orf1ab:c.9760C>A,p.Q3254K,missense;nsp4:c.1471C>A,p.Q491K,missense;	9.15537e-08	NA	0	0	0
10025	C	T	orf1a:c.9760C>T,p.Q3254*,stopGain;orf1ab:c.9760C>T,p.Q3254*,stopGain;nsp4:c.1471C>T,p.Q491*,stopGain;	4.57769e-07	NA	0	0	0
10025	C	G	orf1a:c.9760C>G,p.Q3254E,missense;orf1ab:c.9760C>G,p.Q3254E,missense;nsp4:c.1471C>G,p.Q491E,missense;	9.15537e-08	NA	0	0	0
10026	.	C	orf1a:c.9761.>C,p.F3266*,frameshiftIns;orf1ab:c.9761.>C,p.F3266*,frameshiftIns;nsp4:c.1472.>C,p.491P,inframeIns;	9.15537e-08	NA	0	0	0
10026	A	G	orf1a:c.9761A>G,p.Q3254R,missense;orf1ab:c.9761A>G,p.Q3254R,missense;nsp4:c.1472A>G,p.Q491R,missense;	2.74661e-07	NA	0	0	0
10026	AAAC	...T	orf1a:c.9761AAAC>...T,p.QT3254L,inframeDel;orf1ab:c.9761AAAC>...T,p.QT3254L,inframeDel;nsp4:c.1472AAAC>...T,p.QT491L,inframeDel;	9.15537e-08	NA	0	0	0
10026	A	.	orf1a:c.9761A>.,p.Q3282*,frameshiftDel;orf1ab:c.9761A>.,p.Q3282*,frameshiftDel;nsp4:c.1472A>.,p.Q491,inframeDel;	9.15537e-08	NA	0	0	0
10026	AA	TG	orf1a:c.9761AA>TG,p.Q3254L,missense;orf1ab:c.9761AA>TG,p.Q3254L,missense;nsp4:c.1472AA>TG,p.Q491L,missense;	9.15537e-08	NA	0	0	0
10026	A	T	orf1a:c.9761A>T,p.Q3254L,missense;orf1ab:c.9761A>T,p.Q3254L,missense;nsp4:c.1472A>T,p.Q491L,missense;	1.1078e-05	NA	0	0	0
10027	AAC	GGT	orf1a:c.9762AAC>GGT,p.QT3254QV,missense;orf1ab:c.9762AAC>GGT,p.QT3254QV,missense;nsp4:c.1473AAC>GGT,p.QT491QV,missense;	1.83107e-07	NA	0	0	0
10027	AAC	GTG	orf1a:c.9762AAC>GTG,p.QT3254QC,missense;orf1ab:c.9762AAC>GTG,p.QT3254QC,missense;nsp4:c.1473AAC>GTG,p.QT491QC,missense;	9.15537e-08	NA	0	0	0
10027	A	T	orf1a:c.9762A>T,p.Q3254H,missense;orf1ab:c.9762A>T,p.Q3254H,missense;nsp4:c.1473A>T,p.Q491H,missense;	1.28175e-06	NA	0	0	0
10027	.	A	orf1a:c.9762.>A,p.F3266*,frameshiftIns;orf1ab:c.9762.>A,p.F3266*,frameshiftIns;nsp4:c.1473.>A,p.491Q,inframeIns;	1.1902e-06	NA	0	0	0
10027	..	SM	orf1a:c.9762..>SM,p.V3283*,frameshiftIns;orf1ab:c.9762..>SM,p.V3283*,frameshiftIns;nsp4:c.1473..>SM,p.H491,inframeIns;	9.15537e-08	NA	0	0	0
10027	A	.	orf1a:c.9762A>.,p.Q3282*,frameshiftDel;orf1ab:c.9762A>.,p.Q3282*,frameshiftDel;nsp4:c.1473A>.,p.Q491,inframeDel;	8.23983e-06	NA	0	0	0
10027	A	C	orf1a:c.9762A>C,p.Q3254H,missense;orf1ab:c.9762A>C,p.Q3254H,missense;nsp4:c.1473A>C,p.Q491H,missense;	1.40993e-05	NA	0	0	1
10027	AA	GG	orf1a:c.9762AA>GG,p.QT3254QA,missense;orf1ab:c.9762AA>GG,p.QT3254QA,missense;nsp4:c.1473AA>GG,p.QT491QA,missense;	9.15537e-08	NA	0	0	0
10027	AACC	TGTT	orf1a:c.9762AACC>TGTT,p.QT3254HV,missense;orf1ab:c.9762AACC>TGTT,p.QT3254HV,missense;nsp4:c.1473AACC>TGTT,p.QT491HV,missense;	9.15537e-08	NA	0	0	0
10027	A	G	orf1a:c.9762A>G,p.Q3254Q,synonymous;orf1ab:c.9762A>G,p.Q3254Q,synonymous;nsp4:c.1473A>G,p.Q491Q,synonymous;	1.97756e-05	NA	0	0	1
10028	A	T	orf1a:c.9763A>T,p.T3255S,missense;orf1ab:c.9763A>T,p.T3255S,missense;nsp4:c.1474A>T,p.T492S,missense;	2.74661e-07	NA	0	0	0
10028	A	G	orf1a:c.9763A>G,p.T3255A,missense;orf1ab:c.9763A>G,p.T3255A,missense;nsp4:c.1474A>G,p.T492A,missense;	3.11283e-05	NA	0	0	1
10028	A	C	orf1a:c.9763A>C,p.T3255P,missense;orf1ab:c.9763A>C,p.T3255P,missense;nsp4:c.1474A>C,p.T492P,missense;	3.66215e-07	NA	0	0	0
10028	AC	..	orf1a:c.9763AC>..,p.G3265*,frameshiftDel;orf1ab:c.9763AC>..,p.G3265*,frameshiftDel;nsp4:c.1474AC>..,p.T492,inframeDel;	9.15537e-08	NA	0	0	0
10028	..	TT	orf1a:c.9763..>TT,p.V3283*,frameshiftIns;orf1ab:c.9763..>TT,p.V3283*,frameshiftIns;nsp4:c.1474..>TT,p.492F,inframeIns;	9.15537e-08	NA	0	0	0
10028	ACC	...	orf1a:c.9763ACC>...,p.T3255-,inframeDel;orf1ab:c.9763ACC>...,p.T3255-,inframeDel;nsp4:c.1474ACC>...,p.T492-,inframeDel;	9.15537e-08	NA	0	0	0
10028	.	T	orf1a:c.9763.>T,p.F3266*,frameshiftIns;orf1ab:c.9763.>T,p.F3266*,frameshiftIns;nsp4:c.1474.>T,p.492S,inframeIns;	9.15537e-08	NA	0	0	0
10028	AC	CT	orf1a:c.9763AC>CT,p.T3255L,missense;orf1ab:c.9763AC>CT,p.T3255L,missense;nsp4:c.1474AC>CT,p.T492L,missense;	9.15537e-08	NA	0	0	0
10028	AC	TT	orf1a:c.9763AC>TT,p.T3255F,missense;orf1ab:c.9763AC>TT,p.T3255F,missense;nsp4:c.1474AC>TT,p.T492F,missense;	9.15537e-08	NA	0	0	0
10028	AC	GT	orf1a:c.9763AC>GT,p.T3255V,missense;orf1ab:c.9763AC>GT,p.T3255V,missense;nsp4:c.1474AC>GT,p.T492V,missense;	3.57059e-05	NA	0	0	0
10029	CCTCTATCACCT	............	orf1a:c.9764CCTCTATCACCT>............,p.TSITS3255T,inframeDel;orf1ab:c.9764CCTCTATCACCT>............,p.TSITS3255T,inframeDel;nsp4:c.1475CCTCTATCACCT>............,p.TSITS492T,inframeDel;	9.15537e-08	NA	0	0	0
10029	C	.	orf1a:c.9764C>.,p.Q3282*,frameshiftDel;orf1ab:c.9764C>.,p.Q3282*,frameshiftDel;nsp4:c.1475C>.,p.T492,inframeDel;	3.7537e-06	NA	0	0	0
10029	CC	..	orf1a:c.9764CC>..,p.G3265*,frameshiftDel;orf1ab:c.9764CC>..,p.G3265*,frameshiftDel;nsp4:c.1475CC>..,p.T492,inframeDel;	3.66215e-07	NA	0	0	0
10029	CC	TG	orf1a:c.9764CC>TG,p.T3255M,missense;orf1ab:c.9764CC>TG,p.T3255M,missense;nsp4:c.1475CC>TG,p.T492M,missense;	2.00503e-05	NA	0	0	0
10029	CC	TA	orf1a:c.9764CC>TA,p.T3255I,missense;orf1ab:c.9764CC>TA,p.T3255I,missense;nsp4:c.1475CC>TA,p.T492I,missense;	5.20025e-05	NA	0	1	1
10029	CC	TT	orf1a:c.9764CC>TT,p.T3255I,missense;orf1ab:c.9764CC>TT,p.T3255I,missense;nsp4:c.1475CC>TT,p.T492I,missense;	0.000843393	NA	0	0	1
10029	.C	TT	orf1a:c.9764.C>TT,p.V3283*,frameshiftIns;orf1ab:c.9764.C>TT,p.V3283*,frameshiftIns;nsp4:c.1475.C>TT,p.492I,inframeIns;	9.15537e-08	NA	0	0	0
10029	C	A	orf1a:c.9764C>A,p.T3255N,missense;orf1ab:c.9764C>A,p.T3255N,missense;nsp4:c.1475C>A,p.T492N,missense;	2.39871e-05	NA	0	1	1
10029	C	T	orf1a:c.9764C>T,p.T3255I,missense;orf1ab:c.9764C>T,p.T3255I,missense;nsp4:c.1475C>T,p.T492I,missense;	0.71484	NA	1	1	1
1003	A	T	orf1a:c.738A>T,p.E246D,missense;orf1ab:c.738A>T,p.E246D,missense;nsp2:c.198A>T,p.E66D,missense;	6.40876e-07	NA	0	0	0
1003	A	C	orf1a:c.738A>C,p.E246D,missense;orf1ab:c.738A>C,p.E246D,missense;nsp2:c.198A>C,p.E66D,missense;	3.29593e-06	NA	0	0	0
1003	A	G	orf1a:c.738A>G,p.E246E,synonymous;orf1ab:c.738A>G,p.E246E,synonymous;nsp2:c.198A>G,p.E66E,synonymous;	2.24307e-05	NA	0	0	0
1003	AA	..	orf1a:c.738AA>..,p.S248*,frameshiftDel;orf1ab:c.738AA>..,p.S248*,frameshiftDel;nsp2:c.198AA>..,p.S68*,frameshiftDel;	1.83107e-07	NA	0	0	0
10030	C	T	orf1a:c.9765C>T,p.T3255T,synonymous;orf1ab:c.9765C>T,p.T3255T,synonymous;nsp4:c.1476C>T,p.T492T,synonymous;	0.000402287	NA	0	1	1
10030	C	G	orf1a:c.9765C>G,p.T3255T,synonymous;orf1ab:c.9765C>G,p.T3255T,synonymous;nsp4:c.1476C>G,p.T492T,synonymous;	6.40876e-07	NA	0	0	0
10030	C	A	orf1a:c.9765C>A,p.T3255T,synonymous;orf1ab:c.9765C>A,p.T3255T,synonymous;nsp4:c.1476C>A,p.T492T,synonymous;	7.3243e-06	NA	0	0	1
10031	TC	GG	orf1a:c.9766TC>GG,p.S3256G,missense;orf1ab:c.9766TC>GG,p.S3256G,missense;nsp4:c.1477TC>GG,p.S493G,missense;	9.15537e-08	NA	0	0	0
10031	T	G	orf1a:c.9766T>G,p.S3256A,missense;orf1ab:c.9766T>G,p.S3256A,missense;nsp4:c.1477T>G,p.S493A,missense;	2.49942e-05	NA	0	0	1
10031	TCTATCACCTCAGCTGTTTTGCAGAGTG	............................	orf1a:c.9766TCTATCACCTCAGCTGTTTTGCAGAGTG>............................,p.S3273*,frameshiftDel;orf1ab:c.9766TCTATCACCTCAGCTGTTTTGCAGAGTG>............................,p.S3273*,frameshiftDel;nsp4:c.1477TCTATCACCTCAGCTGTTTTGCAGAGTG>............................,p.SITSAVLQ493-,TruncatingDel;	9.15537e-08	NA	0	0	0
10031	TC	CT	orf1a:c.9766TC>CT,p.S3256L,missense;orf1ab:c.9766TC>CT,p.S3256L,missense;nsp4:c.1477TC>CT,p.S493L,missense;	9.15537e-08	NA	0	0	0
10031	.	C	orf1a:c.9766.>C,p.F3266*,frameshiftIns;orf1ab:c.9766.>C,p.F3266*,frameshiftIns;nsp4:c.1477.>C,p.493P,inframeIns;	1.83107e-07	NA	0	0	0
10031	T	C	orf1a:c.9766T>C,p.S3256P,missense;orf1ab:c.9766T>C,p.S3256P,missense;nsp4:c.1477T>C,p.S493P,missense;	1.00709e-06	NA	0	0	0
10031	T	A	orf1a:c.9766T>A,p.S3256T,missense;orf1ab:c.9766T>A,p.S3256T,missense;nsp4:c.1477T>A,p.S493T,missense;	2.78323e-05	NA	0	0	1
10032	C	A	orf1a:c.9767C>A,p.S3256Y,missense;orf1ab:c.9767C>A,p.S3256Y,missense;nsp4:c.1478C>A,p.S493Y,missense;	9.15537e-08	NA	0	0	0
10032	C	G	orf1a:c.9767C>G,p.S3256C,missense;orf1ab:c.9767C>G,p.S3256C,missense;nsp4:c.1478C>G,p.S493C,missense;	1.83107e-07	NA	0	0	0
10032	C	.	orf1a:c.9767C>.,p.Q3282*,frameshiftDel;orf1ab:c.9767C>.,p.Q3282*,frameshiftDel;nsp4:c.1478C>.,p.S493,inframeDel;	9.15537e-08	NA	0	0	0
10032	C	T	orf1a:c.9767C>T,p.S3256F,missense;orf1ab:c.9767C>T,p.S3256F,missense;nsp4:c.1478C>T,p.S493F,missense;	1.46486e-06	NA	0	0	0
10033	T	G	orf1a:c.9768T>G,p.S3256S,synonymous;orf1ab:c.9768T>G,p.S3256S,synonymous;nsp4:c.1479T>G,p.S493S,synonymous;	8.23983e-07	NA	0	0	0
10033	T	.	orf1a:c.9768T>.,p.Q3282*,frameshiftDel;orf1ab:c.9768T>.,p.Q3282*,frameshiftDel;nsp4:c.1479T>.,p.S493,inframeDel;	9.15537e-08	NA	0	0	0
10033	T	C	orf1a:c.9768T>C,p.S3256S,synonymous;orf1ab:c.9768T>C,p.S3256S,synonymous;nsp4:c.1479T>C,p.S493S,synonymous;	5.28265e-05	NA	0	0	1
10033	T	A	orf1a:c.9768T>A,p.S3256S,synonymous;orf1ab:c.9768T>A,p.S3256S,synonymous;nsp4:c.1479T>A,p.S493S,synonymous;	7.69051e-06	NA	0	0	1
10033	TAT	ACC	orf1a:c.9768TAT>ACC,p.SI3256SP,missense;orf1ab:c.9768TAT>ACC,p.SI3256SP,missense;nsp4:c.1479TAT>ACC,p.SI493SP,missense;	9.15537e-08	NA	0	0	0
10033	TA	..	orf1a:c.9768TA>..,p.G3265*,frameshiftDel;orf1ab:c.9768TA>..,p.G3265*,frameshiftDel;nsp4:c.1479TA>..,p.SI493S,inframeDel;	9.15537e-08	NA	0	0	0
10034	A	G	orf1a:c.9769A>G,p.I3257V,missense;orf1ab:c.9769A>G,p.I3257V,missense;nsp4:c.1480A>G,p.I494V,missense;	0.000108308	NA	0	0	0
10034	A	C	orf1a:c.9769A>C,p.I3257L,missense;orf1ab:c.9769A>C,p.I3257L,missense;nsp4:c.1480A>C,p.I494L,missense;	1.83107e-07	NA	0	0	0
10034	A	T	orf1a:c.9769A>T,p.I3257F,missense;orf1ab:c.9769A>T,p.I3257F,missense;nsp4:c.1480A>T,p.I494F,missense;	1.83107e-07	NA	0	0	0
10034	ATCACCTCAG	..........	orf1a:c.9769ATCACCTCAG>..........,p.C3279*,frameshiftDel;orf1ab:c.9769ATCACCTCAG>..........,p.C3279*,frameshiftDel;nsp4:c.1480ATCACCTCAG>..........,p.ITSA494,inframeDel;	9.15537e-08	NA	0	0	0
10034	ATCAC	.....	orf1a:c.9769ATCAC>.....,p.S3264*,frameshiftDel;orf1ab:c.9769ATCAC>.....,p.S3264*,frameshiftDel;nsp4:c.1480ATCAC>.....,p.IT494,inframeDel;	9.15537e-08	Site:3263-3264:Note=Cleavage%3B by 3CL-PRO	0	0	0
10035	TCAC	....	orf1a:c.9770TCAC>....,p.V3281*,frameshiftDel;orf1ab:c.9770TCAC>....,p.V3281*,frameshiftDel;nsp4:c.1481TCAC>....,p.IT494,inframeDel;	2.03249e-05	NA	0	0	0
10035	T	A	orf1a:c.9770T>A,p.I3257N,missense;orf1ab:c.9770T>A,p.I3257N,missense;nsp4:c.1481T>A,p.I494N,missense;	1.83107e-07	NA	0	0	0
10035	TCACCTCAGCTGTTTTGCAGAGTGGTTTT	.............................	orf1a:c.9770TCACCTCAGCTGTTTTGCAGAGTGGTTTT>.............................,p.S3264*,frameshiftDel;orf1ab:c.9770TCACCTCAGCTGTTTTGCAGAGTGGTTTT>.............................,p.S3264*,frameshiftDel;nsp4:c.1481TCACCTCAGCTGTTTTGCAGAGTGGTTTT>.............................,p.ITSAVLQSGF494,inframeDel;	9.15537e-08	Site:3263-3264:Note=Cleavage%3B by 3CL-PRO	0	0	0
10035	T	C	orf1a:c.9770T>C,p.I3257T,missense;orf1ab:c.9770T>C,p.I3257T,missense;nsp4:c.1481T>C,p.I494T,missense;	1.28175e-06	NA	0	0	0
10035	T	.	orf1a:c.9770T>.,p.Q3282*,frameshiftDel;orf1ab:c.9770T>.,p.Q3282*,frameshiftDel;nsp4:c.1481T>.,p.I494,inframeDel;	9.15537e-08	NA	0	0	0
10035	T	G	orf1a:c.9770T>G,p.I3257S,missense;orf1ab:c.9770T>G,p.I3257S,missense;nsp4:c.1481T>G,p.I494S,missense;	9.15537e-08	NA	0	0	0
10035	TCACCTCAGCTGTTT	...............	orf1a:c.9770TCACCTCAGCTGTTT>...............,p.ITSAVL3257M,inframeDel;orf1ab:c.9770TCACCTCAGCTGTTT>...............,p.ITSAVL3257M,inframeDel;nsp4:c.1481TCACCTCAGCTGTTT>...............,p.ITSAVL494M,inframeDel;	9.15537e-08	NA	0	0	0
10036	C	G	orf1a:c.9771C>G,p.I3257M,missense;orf1ab:c.9771C>G,p.I3257M,missense;nsp4:c.1482C>G,p.I494M,missense;	1.83107e-07	NA	0	0	0
10036	C	T	orf1a:c.9771C>T,p.I3257I,synonymous;orf1ab:c.9771C>T,p.I3257I,synonymous;nsp4:c.1482C>T,p.I494I,synonymous;	0.000801095	NA	0	1	1
10036	C	A	orf1a:c.9771C>A,p.I3257I,synonymous;orf1ab:c.9771C>A,p.I3257I,synonymous;nsp4:c.1482C>A,p.I494I,synonymous;	1.48317e-05	NA	0	1	1
10036	C	.	orf1a:c.9771C>.,p.Q3282*,frameshiftDel;orf1ab:c.9771C>.,p.Q3282*,frameshiftDel;nsp4:c.1482C>.,p.I494,inframeDel;	9.15537e-08	NA	0	0	0
10036	CACCTCAGCTGTTTTGCAGAGTGGTTTTAGAAAAATGG	......................................	orf1a:c.9771CACCTCAGCTGTTTTGCAGAGTGGTTTTAGAAAAATGG>......................................,p.V3261*,frameshiftDel;orf1ab:c.9771CACCTCAGCTGTTTTGCAGAGTGGTTTTAGAAAAATGG>......................................,p.V3261*,frameshiftDel;nsp4:c.1482CACCTCAGCTGTTTTGCAGAGTGGTTTTAGAAAAATGG>......................................,p.TSAVLQ494-,TruncatingDel;	9.15537e-08	NA	0	0	0
10036	.	A	orf1a:c.9771.>A,p.F3266*,frameshiftIns;orf1ab:c.9771.>A,p.F3266*,frameshiftIns;nsp4:c.1482.>A,p.494I,inframeIns;	1.83107e-07	NA	0	0	0
10036	CACCTCAGCTGTTTTGCAGAGTGGTTTTAGAAAAATGGCATTCCCATCTGGTAAAGTTGAGGGTTG	..................................................................	orf1a:c.9771CACCTCAGCTGTTTTGCAGAGTGGTTTTAGAAAAATGGCATTCCCATCTGGTAAAGTTGAGGGTTG>..................................................................,p.ITSAVLQSGFRKMAFPSGKVEGC3257I,inframeDel;orf1ab:c.9771CACCTCAGCTGTTTTGCAGAGTGGTTTTAGAAAAATGGCATTCCCATCTGGTAAAGTTGAGGGTTG>..................................................................,p.ITSAVLQSGFRKMAFPSGKVEGC3257I,inframeDel;nsp4:c.1482CACCTCAGCTG…	9.15537e-08	Site:3263-3264:Note=Cleavage%3B by 3CL-PRO;	0	0	0
10037	AC	TA	orf1a:c.9772AC>TA,p.T3258Y,missense;orf1ab:c.9772AC>TA,p.T3258Y,missense;nsp4:c.1483AC>TA,p.T495Y,missense;	2.74661e-07	NA	0	0	0
10037	A	C	orf1a:c.9772A>C,p.T3258P,missense;orf1ab:c.9772A>C,p.T3258P,missense;nsp4:c.1483A>C,p.T495P,missense;	9.15537e-08	NA	0	0	0
10037	A	G	orf1a:c.9772A>G,p.T3258A,missense;orf1ab:c.9772A>G,p.T3258A,missense;nsp4:c.1483A>G,p.T495A,missense;	3.77201e-05	NA	0	1	1
10037	AC	.T	orf1a:c.9772AC>.T,p.Q3282*,frameshiftDel;orf1ab:c.9772AC>.T,p.Q3282*,frameshiftDel;nsp4:c.1483AC>.T,p.T495,inframeDel;	9.15537e-08	NA	0	0	0
10037	AC	CA	orf1a:c.9772AC>CA,p.T3258H,missense;orf1ab:c.9772AC>CA,p.T3258H,missense;nsp4:c.1483AC>CA,p.T495H,missense;	9.15537e-08	NA	0	0	0
10037	A	.	orf1a:c.9772A>.,p.Q3282*,frameshiftDel;orf1ab:c.9772A>.,p.Q3282*,frameshiftDel;nsp4:c.1483A>.,p.T495,inframeDel;	1.83107e-07	NA	0	0	0
10037	A	T	orf1a:c.9772A>T,p.T3258S,missense;orf1ab:c.9772A>T,p.T3258S,missense;nsp4:c.1483A>T,p.T495S,missense;	4.57769e-07	NA	0	0	0
10037	ACC	CTT	orf1a:c.9772ACC>CTT,p.T3258L,missense;orf1ab:c.9772ACC>CTT,p.T3258L,missense;nsp4:c.1483ACC>CTT,p.T495L,missense;	9.15537e-08	NA	0	0	0
10038	CCT	...	orf1a:c.9773CCT>...,p.TS3258T,inframeDel;orf1ab:c.9773CCT>...,p.TS3258T,inframeDel;nsp4:c.1484CCT>...,p.TS495T,inframeDel;	9.15537e-08	NA	0	0	0
10038	CC	TT	orf1a:c.9773CC>TT,p.T3258I,missense;orf1ab:c.9773CC>TT,p.T3258I,missense;nsp4:c.1484CC>TT,p.T495I,missense;	2.74661e-07	NA	0	0	0
10038	C	T	orf1a:c.9773C>T,p.T3258I,missense;orf1ab:c.9773C>T,p.T3258I,missense;nsp4:c.1484C>T,p.T495I,missense;	4.56853e-05	NA	0	0	1
10038	C	.	orf1a:c.9773C>.,p.Q3282*,frameshiftDel;orf1ab:c.9773C>.,p.Q3282*,frameshiftDel;nsp4:c.1484C>.,p.T495,inframeDel;	1.83107e-07	NA	0	0	0
10038	C	G	orf1a:c.9773C>G,p.T3258S,missense;orf1ab:c.9773C>G,p.T3258S,missense;nsp4:c.1484C>G,p.T495S,missense;	1.09864e-06	NA	0	0	0
10038	C	A	orf1a:c.9773C>A,p.T3258N,missense;orf1ab:c.9773C>A,p.T3258N,missense;nsp4:c.1484C>A,p.T495N,missense;	4.9439e-05	NA	0	0	0
10039	CT	TG	orf1a:c.9774CT>TG,p.TS3258TA,missense;orf1ab:c.9774CT>TG,p.TS3258TA,missense;nsp4:c.1485CT>TG,p.TS495TA,missense;	9.15537e-08	NA	0	0	0
10039	C	A	orf1a:c.9774C>A,p.T3258T,synonymous;orf1ab:c.9774C>A,p.T3258T,synonymous;nsp4:c.1485C>A,p.T495T,synonymous;	0.000112794	NA	0	1	1
10039	C	T	orf1a:c.9774C>T,p.T3258T,synonymous;orf1ab:c.9774C>T,p.T3258T,synonymous;nsp4:c.1485C>T,p.T495T,synonymous;	0.00100251	NA	0	1	1
10039	C	G	orf1a:c.9774C>G,p.T3258T,synonymous;orf1ab:c.9774C>G,p.T3258T,synonymous;nsp4:c.1485C>G,p.T495T,synonymous;	1.09864e-06	NA	0	0	1
1004	A	G	orf1a:c.739A>G,p.K247E,missense;orf1ab:c.739A>G,p.K247E,missense;nsp2:c.199A>G,p.K67E,missense;	1.80361e-05	NA	0	0	0
1004	A	.	orf1a:c.739A>.,p.P276*,frameshiftDel;orf1ab:c.739A>.,p.P276*,frameshiftDel;nsp2:c.199A>.,p.P96*,frameshiftDel;	1.83107e-06	NA	0	0	0
1004	AAGAGCT	.......	orf1a:c.739AAGAGCT>.......,p.V274*,frameshiftDel;orf1ab:c.739AAGAGCT>.......,p.V274*,frameshiftDel;nsp2:c.199AAGAGCT>.......,p.V94*,frameshiftDel;	9.15537e-08	NA	0	0	0
1004	.	G	orf1a:c.739.>G,p.Y249*,frameshiftIns;orf1ab:c.739.>G,p.Y249*,frameshiftIns;nsp2:c.199.>G,p.Y69*,frameshiftIns;	9.15537e-08	NA	0	0	0
1004	A	C	orf1a:c.739A>C,p.K247Q,missense;orf1ab:c.739A>C,p.K247Q,missense;nsp2:c.199A>C,p.K67Q,missense;	4.76079e-06	NA	0	0	0
1004	..	AA	orf1a:c.739..>AA,p.L277*,frameshiftIns;orf1ab:c.739..>AA,p.L277*,frameshiftIns;nsp2:c.199..>AA,p.L97*,frameshiftIns;	9.15537e-08	NA	0	0	0
1004	.	A	orf1a:c.739.>A,p.Y249*,frameshiftIns;orf1ab:c.739.>A,p.Y249*,frameshiftIns;nsp2:c.199.>A,p.Y69*,frameshiftIns;	1.1902e-06	NA	0	0	0
10040	T	A	orf1a:c.9775T>A,p.S3259T,missense;orf1ab:c.9775T>A,p.S3259T,missense;nsp4:c.1486T>A,p.S496T,missense;	2.74661e-07	NA	0	0	0
10040	T	C	orf1a:c.9775T>C,p.S3259P,missense;orf1ab:c.9775T>C,p.S3259P,missense;nsp4:c.1486T>C,p.S496P,missense;	2.74661e-07	NA	0	0	0
10040	TCAGCTGTTTTGCAGA	................	orf1a:c.9775TCAGCTGTTTTGCAGA>................,p.E3277*,frameshiftDel;orf1ab:c.9775TCAGCTGTTTTGCAGA>................,p.E3277*,frameshiftDel;nsp4:c.1486TCAGCTGTTTTGCAGA>................,p.SAVLQS496,inframeDel;	9.15537e-08	NA	0	0	0
10040	T	.	orf1a:c.9775T>.,p.Q3282*,frameshiftDel;orf1ab:c.9775T>.,p.Q3282*,frameshiftDel;nsp4:c.1486T>.,p.S496,inframeDel;	3.66215e-07	NA	0	0	0
10040	T	G	orf1a:c.9775T>G,p.S3259A,missense;orf1ab:c.9775T>G,p.S3259A,missense;nsp4:c.1486T>G,p.S496A,missense;	1.83107e-07	NA	0	0	0
10041	C	.	orf1a:c.9776C>.,p.T3258*,frameshiftDel;orf1ab:c.9776C>.,p.T3258*,frameshiftDel;nsp4:c.1487C>.,p.T495*,frameshiftDel;	2.10574e-06	NA	0	0	0
10041	CAG	...	orf1a:c.9776CAG>...,p.SA3259S,inframeDel;orf1ab:c.9776CAG>...,p.SA3259S,inframeDel;nsp4:c.1487CAG>...,p.SA496S,inframeDel;	9.15537e-08	NA	0	0	0
10041	CAGCTGTTTTGCAGAGTGGTTTTAGAAAAATGGCATTCCCATCTGGTA	................................................	orf1a:c.9776CAGCTGTTTTGCAGAGTGGTTTTAGAAAAATGGCATTCCCATCTGGTA>................................................,p.T3258*,frameshiftDel;orf1ab:c.9776CAGCTGTTTTGCAGAGTGGTTTTAGAAAAATGGCATTCCCATCTGGTA>................................................,p.T3258*,frameshiftDel;nsp4:c.1487CAGCTGTTTTGCAGAGTGGTTTTAGAAAAATGGCATTCCCATCTGGTA>................................................,p.SAVLQ496-,TruncatingD…	9.15537e-08	NA	0	0	0
10041	C	T	orf1a:c.9776C>T,p.S3259L,missense;orf1ab:c.9776C>T,p.S3259L,missense;nsp4:c.1487C>T,p.S496L,missense;	0.00010373	NA	0	0	1
10042	A	G	orf1a:c.9777A>G,p.S3259S,synonymous;orf1ab:c.9777A>G,p.S3259S,synonymous;nsp4:c.1488A>G,p.S496S,synonymous;	0.000218172	NA	0	1	1
10042	A	T	orf1a:c.9777A>T,p.S3259S,synonymous;orf1ab:c.9777A>T,p.S3259S,synonymous;nsp4:c.1488A>T,p.S496S,synonymous;	1.16273e-05	NA	0	0	1
10042	AG	.T	orf1a:c.9777AG>.T,p.Q3282*,frameshiftDel;orf1ab:c.9777AG>.T,p.Q3282*,frameshiftDel;nsp4:c.1488AG>.T,p.SA496S,inframeDel;	9.15537e-08	NA	0	0	0
10042	A	C	orf1a:c.9777A>C,p.S3259S,synonymous;orf1ab:c.9777A>C,p.S3259S,synonymous;nsp4:c.1488A>C,p.S496S,synonymous;	1.09864e-05	NA	0	0	0
10043	GC	TT	orf1a:c.9778GC>TT,p.A3260F,missense;orf1ab:c.9778GC>TT,p.A3260F,missense;nsp4:c.1489GC>TT,p.A497F,missense;	9.15537e-08	NA	0	0	0
10043	GCTG	....	orf1a:c.9778GCTG>....,p.V3281*,frameshiftDel;orf1ab:c.9778GCTG>....,p.V3281*,frameshiftDel;nsp4:c.1489GCTG>....,p.AV497,inframeDel;	9.15537e-08	NA	0	0	0
10043	GCTGTTT	.......	orf1a:c.9778GCTGTTT>.......,p.M3280*,frameshiftDel;orf1ab:c.9778GCTGTTT>.......,p.M3280*,frameshiftDel;nsp4:c.1489GCTGTTT>.......,p.AVL497,inframeDel;	9.15537e-08	NA	0	0	0
10043	G	A	orf1a:c.9778G>A,p.A3260T,missense;orf1ab:c.9778G>A,p.A3260T,missense;nsp4:c.1489G>A,p.A497T,missense;	3.66215e-07	NA	0	0	0
10043	G	C	orf1a:c.9778G>C,p.A3260P,missense;orf1ab:c.9778G>C,p.A3260P,missense;nsp4:c.1489G>C,p.A497P,missense;	2.74661e-07	NA	0	0	0
10043	GC	..	orf1a:c.9778GC>..,p.G3265*,frameshiftDel;orf1ab:c.9778GC>..,p.G3265*,frameshiftDel;nsp4:c.1489GC>..,p.A497,inframeDel;	9.15537e-08	NA	0	0	0
10043	G	T	orf1a:c.9778G>T,p.A3260S,missense;orf1ab:c.9778G>T,p.A3260S,missense;nsp4:c.1489G>T,p.A497S,missense;	1.73952e-06	NA	0	0	1
10044	C	A	orf1a:c.9779C>A,p.A3260D,missense;orf1ab:c.9779C>A,p.A3260D,missense;nsp4:c.1490C>A,p.A497D,missense;	2.74661e-07	NA	0	0	0
10044	C	G	orf1a:c.9779C>G,p.A3260G,missense;orf1ab:c.9779C>G,p.A3260G,missense;nsp4:c.1490C>G,p.A497G,missense;	9.15537e-08	NA	0	0	0
10044	C	T	orf1a:c.9779C>T,p.A3260V,missense;orf1ab:c.9779C>T,p.A3260V,missense;nsp4:c.1490C>T,p.A497V,missense;	6.40876e-07	NA	0	0	0
10044	CT	AA	orf1a:c.9779CT>AA,p.A3260E,missense;orf1ab:c.9779CT>AA,p.A3260E,missense;nsp4:c.1490CT>AA,p.A497E,missense;	9.15537e-08	NA	0	0	0
10045	T	A	orf1a:c.9780T>A,p.A3260A,synonymous;orf1ab:c.9780T>A,p.A3260A,synonymous;nsp4:c.1491T>A,p.A497A,synonymous;	5.95099e-06	NA	0	0	0
10045	T	.	orf1a:c.9780T>.,p.Q3282*,frameshiftDel;orf1ab:c.9780T>.,p.Q3282*,frameshiftDel;nsp4:c.1491T>.,p.A497,inframeDel;	2.74661e-07	NA	0	0	0
10045	T	C	orf1a:c.9780T>C,p.A3260A,synonymous;orf1ab:c.9780T>C,p.A3260A,synonymous;nsp4:c.1491T>C,p.A497A,synonymous;	3.37833e-05	NA	0	0	0
10045	T	G	orf1a:c.9780T>G,p.A3260A,synonymous;orf1ab:c.9780T>G,p.A3260A,synonymous;nsp4:c.1491T>G,p.A497A,synonymous;	2.28884e-06	NA	0	0	0
10045	.	G	orf1a:c.9780.>G,p.F3266*,frameshiftIns;orf1ab:c.9780.>G,p.F3266*,frameshiftIns;nsp4:c.1491.>G,p.497A,inframeIns;	5.49322e-07	NA	0	0	0
10045	TGT	...	orf1a:c.9780TGT>...,p.AV3260A,inframeDel;orf1ab:c.9780TGT>...,p.AV3260A,inframeDel;nsp4:c.1491TGT>...,p.AV497A,inframeDel;	9.15537e-08	NA	0	0	0
10045	TG	..	orf1a:c.9780TG>..,p.G3265*,frameshiftDel;orf1ab:c.9780TG>..,p.G3265*,frameshiftDel;nsp4:c.1491TG>..,p.AV497A,inframeDel;	9.15537e-07	NA	0	0	0
10046	G	A	orf1a:c.9781G>A,p.V3261I,missense;orf1ab:c.9781G>A,p.V3261I,missense;nsp4:c.1492G>A,p.V498I,missense;	0.000165712	NA	0	1	1
10046	G	T	orf1a:c.9781G>T,p.V3261F,missense;orf1ab:c.9781G>T,p.V3261F,missense;nsp4:c.1492G>T,p.V498F,missense;	1.64797e-06	NA	0	0	0
10046	G	C	orf1a:c.9781G>C,p.V3261L,missense;orf1ab:c.9781G>C,p.V3261L,missense;nsp4:c.1492G>C,p.V498L,missense;	4.57769e-07	NA	0	0	0
10046	GTTTTGCAGAGTGGTTTTAGAAAA	........................	orf1a:c.9781GTTTTGCAGAGTGGTTTTAGAAAA>........................,p.VLQSGFRK3261-,inframeDel;orf1ab:c.9781GTTTTGCAGAGTGGTTTTAGAAAA>........................,p.VLQSGFRK3261-,inframeDel;nsp4:c.1492GTTTTGCAGAGTGGTTTTAGAAAA>........................,p.VLQSGFRK498-,inframeDel;	9.15537e-08	Site:3263-3264:Note=Cleavage%3B by 3CL-PRO;	0	0	0
10046	G	.	orf1a:c.9781G>.,p.Q3282*,frameshiftDel;orf1ab:c.9781G>.,p.Q3282*,frameshiftDel;nsp4:c.1492G>.,p.V498,inframeDel;	7.3243e-07	NA	0	0	0
10047	T	G	orf1a:c.9782T>G,p.V3261G,missense;orf1ab:c.9782T>G,p.V3261G,missense;nsp4:c.1493T>G,p.V498G,missense;	4.57769e-07	NA	0	0	0
10047	T	.	orf1a:c.9782T>.,p.Q3282*,frameshiftDel;orf1ab:c.9782T>.,p.Q3282*,frameshiftDel;nsp4:c.1493T>.,p.V498,inframeDel;	9.15537e-08	NA	0	0	0
10047	TT	..	orf1a:c.9782TT>..,p.G3265*,frameshiftDel;orf1ab:c.9782TT>..,p.G3265*,frameshiftDel;nsp4:c.1493TT>..,p.V498,inframeDel;	1.83107e-07	NA	0	0	0
10047	T	C	orf1a:c.9782T>C,p.V3261A,missense;orf1ab:c.9782T>C,p.V3261A,missense;nsp4:c.1493T>C,p.V498A,missense;	1.1902e-06	NA	0	0	0
10047	TTT	...	orf1a:c.9782TTT>...,p.VL3261V,inframeDel;orf1ab:c.9782TTT>...,p.VL3261V,inframeDel;nsp4:c.1493TTT>...,p.VL498V,inframeDel;	4.57769e-07	NA	0	0	0
10047	T	A	orf1a:c.9782T>A,p.V3261D,missense;orf1ab:c.9782T>A,p.V3261D,missense;nsp4:c.1493T>A,p.V498D,missense;	1.83107e-07	NA	0	0	0
10048	TT	..	orf1a:c.9783TT>..,p.G3265*,frameshiftDel;orf1ab:c.9783TT>..,p.G3265*,frameshiftDel;nsp4:c.1494TT>..,p.VL498V,inframeDel;clv4:nc.TT1..,NA,NA;	9.15537e-08	NA	0	0	0
10048	T	G	orf1a:c.9783T>G,p.V3261V,synonymous;orf1ab:c.9783T>G,p.V3261V,synonymous;nsp4:c.1494T>G,p.V498V,synonymous;clv4:nc.T1G,NA,NA;	6.86653e-06	NA	0	0	0
10048	TT	CC	orf1a:c.9783TT>CC,p.VL3261VL,synonymous;orf1ab:c.9783TT>CC,p.VL3261VL,synonymous;nsp4:c.1494TT>CC,p.VL498VL,synonymous;clv4:nc.TT1CC,NA,NA;	9.15537e-08	NA	0	0	0
10048	T	A	orf1a:c.9783T>A,p.V3261V,synonymous;orf1ab:c.9783T>A,p.V3261V,synonymous;nsp4:c.1494T>A,p.V498V,synonymous;clv4:nc.T1A,NA,NA;	4.48613e-06	NA	0	0	0
10048	T	C	orf1a:c.9783T>C,p.V3261V,synonymous;orf1ab:c.9783T>C,p.V3261V,synonymous;nsp4:c.1494T>C,p.V498V,synonymous;clv4:nc.T1C,NA,NA;	8.48703e-05	NA	0	0	1
10049	TT	CG	orf1a:c.9784TT>CG,p.L3262R,missense;orf1ab:c.9784TT>CG,p.L3262R,missense;nsp4:c.1495TT>CG,p.L499R,missense;clv4:nc.TT2CG,NA,NA;	1.83107e-07	NA	0	0	0
10049	T	.	orf1a:c.9784T>.,p.Q3282*,frameshiftDel;orf1ab:c.9784T>.,p.Q3282*,frameshiftDel;nsp4:c.1495T>.,p.L499,inframeDel;clv4:nc.T2.,NA,NA;	9.15537e-07	NA	0	0	0
10049	T	G	orf1a:c.9784T>G,p.L3262V,missense;orf1ab:c.9784T>G,p.L3262V,missense;nsp4:c.1495T>G,p.L499V,missense;clv4:nc.T2G,NA,NA;	1.83107e-07	NA	0	0	0
10049	.	G	orf1a:c.9784.>G,p.F3266*,frameshiftIns;orf1ab:c.9784.>G,p.F3266*,frameshiftIns;nsp4:c.1495.>G,p.499V,inframeIns;clv4:nc..2G,NA,NA;	9.15537e-08	NA	0	0	0
10049	.	T	orf1a:c.9784.>T,p.F3266*,frameshiftIns;orf1ab:c.9784.>T,p.F3266*,frameshiftIns;nsp4:c.1495.>T,p.499L,inframeIns;clv4:nc..2T,NA,NA;	7.41585e-06	NA	0	0	0
10049	.T	CG	orf1a:c.9784.T>CG,p.V3283*,frameshiftIns;orf1ab:c.9784.T>CG,p.V3283*,frameshiftIns;nsp4:c.1495.T>CG,p.499R,inframeIns;clv4:nc..T2CG,NA,NA;	9.15537e-08	NA	0	0	0
10049	T	C	orf1a:c.9784T>C,p.L3262L,synonymous;orf1ab:c.9784T>C,p.L3262L,synonymous;nsp4:c.1495T>C,p.L499L,synonymous;clv4:nc.T2C,NA,NA;	1.21766e-05	NA	0	0	0
10049	T	A	orf1a:c.9784T>A,p.L3262M,missense;orf1ab:c.9784T>A,p.L3262M,missense;nsp4:c.1495T>A,p.L499M,missense;clv4:nc.T2A,NA,NA;	5.49322e-07	NA	0	0	0
1005	A	C	orf1a:c.740A>C,p.K247T,missense;orf1ab:c.740A>C,p.K247T,missense;nsp2:c.200A>C,p.K67T,missense;	2.19729e-05	NA	0	0	1
1005	AG	..	orf1a:c.740AG>..,p.S248*,frameshiftDel;orf1ab:c.740AG>..,p.S248*,frameshiftDel;nsp2:c.200AG>..,p.S68*,frameshiftDel;	1.83107e-07	NA	0	0	0
1005	A	G	orf1a:c.740A>G,p.K247R,missense;orf1ab:c.740A>G,p.K247R,missense;nsp2:c.200A>G,p.K67R,missense;	6.87568e-05	NA	0	0	1
1005	AGAG	....	orf1a:c.740AGAG>....,p.F275*,frameshiftDel;orf1ab:c.740AGAG>....,p.F275*,frameshiftDel;nsp2:c.200AGAG>....,p.F95*,frameshiftDel;	9.15537e-08	NA	0	0	0
1005	A	T	orf1a:c.740A>T,p.K247M,missense;orf1ab:c.740A>T,p.K247M,missense;nsp2:c.200A>T,p.K67M,missense;	7.74544e-05	NA	0	0	0
10050	TG	..	orf1a:c.9785TG>..,p.G3265*,frameshiftDel;orf1ab:c.9785TG>..,p.G3265*,frameshiftDel;nsp4:c.1496TG>..,p.L499,inframeDel;clv4:nc.TG3..,NA,NA;	9.15537e-08	NA	0	0	0
10050	T	G	orf1a:c.9785T>G,p.L3262W,missense;orf1ab:c.9785T>G,p.L3262W,missense;nsp4:c.1496T>G,p.L499W,missense;clv4:nc.T3G,NA,NA;	2.74661e-07	NA	0	0	0
10050	TGCAGAGTGGTTT	.............	orf1a:c.9785TGCAGAGTGGTTT>.............,p.G3278*,frameshiftDel;orf1ab:c.9785TGCAGAGTGGTTT>.............,p.G3278*,frameshiftDel;nsp4:c.1496TGCAGAGTGGTTT>.............,p.LQ499-,TruncatingDel;clv4:nc.TGCAGAGTGGTTT3.............,NA,NA;	9.15537e-08	NA	0	0	0
10050	T	A	orf1a:c.9785T>A,p.L3262*,stopGain;orf1ab:c.9785T>A,p.L3262*,stopGain;nsp4:c.1496T>A,p.L499*,stopGain;clv4:nc.T3A,NA,NA;	9.15537e-08	NA	0	0	0
10050	T	C	orf1a:c.9785T>C,p.L3262S,missense;orf1ab:c.9785T>C,p.L3262S,missense;nsp4:c.1496T>C,p.L499S,missense;clv4:nc.T3C,NA,NA;	1.83107e-07	NA	0	0	0
10050	.	G	orf1a:c.9785.>G,p.F3266*,frameshiftIns;orf1ab:c.9785.>G,p.F3266*,frameshiftIns;nsp4:c.1496.>G,p.499W,inframeIns;clv4:nc..3G,NA,NA;	2.74661e-07	NA	0	0	0
10051	G	T	orf1a:c.9786G>T,p.L3262F,missense;orf1ab:c.9786G>T,p.L3262F,missense;nsp4:c.1497G>T,p.L499F,missense;clv4:nc.G4T,NA,NA;	2.19729e-06	NA	0	0	0
10051	G	A	orf1a:c.9786G>A,p.L3262L,synonymous;orf1ab:c.9786G>A,p.L3262L,synonymous;nsp4:c.1497G>A,p.L499L,synonymous;clv4:nc.G4A,NA,NA;	0.000106843	NA	0	1	1
10051	GC	CA	orf1a:c.9786GC>CA,p.LQ3262FK,missense;orf1ab:c.9786GC>CA,p.LQ3262FK,missense;nsp4:c.1497GC>CA,p.LQ499FK,missense;clv4:nc.GC4CA,NA,NA;	9.15537e-08	NA	0	0	0
10051	GC	.T	orf1a:c.9786GC>.T,p.Q3282*,frameshiftDel;orf1ab:c.9786GC>.T,p.Q3282*,frameshiftDel;nsp4:c.1497GC>.T,p.LQ499F,inframeDel;clv4:nc.GC4.T,NA,NA;	9.15537e-08	NA	0	0	0
10051	G	C	orf1a:c.9786G>C,p.L3262F,missense;orf1ab:c.9786G>C,p.L3262F,missense;nsp4:c.1497G>C,p.L499F,missense;clv4:nc.G4C,NA,NA;	6.40876e-07	NA	0	0	0
10051	.	T	orf1a:c.9786.>T,p.F3266*,frameshiftIns;orf1ab:c.9786.>T,p.F3266*,frameshiftIns;nsp4:c.1497.>T,p.499F,inframeIns;clv4:nc..4T,NA,NA;	1.83107e-07	NA	0	0	0
10052	.	A	orf1a:c.9787.>A,p.F3266*,frameshiftIns;orf1ab:c.9787.>A,p.F3266*,frameshiftIns;nsp4:c.1498.>A,p.500K,inframeIns;clv4:nc..5A,NA,NA;	9.15537e-08	NA	0	0	0
10052	C	A	orf1a:c.9787C>A,p.Q3263K,missense;orf1ab:c.9787C>A,p.Q3263K,missense;nsp4:c.1498C>A,p.Q500K,missense;clv4:nc.C5A,NA,NA;	3.66215e-07	Site:3263-3264:Note=Cleavage%3B by 3CL-PRO	0	0	0
10052	C	T	orf1a:c.9787C>T,p.Q3263*,stopGain;orf1ab:c.9787C>T,p.Q3263*,stopGain;nsp4:c.1498C>T,p.Q500*,stopGain;clv4:nc.C5T,NA,NA;	1.28175e-06	Site:3263-3264:Note=Cleavage%3B by 3CL-PRO	0	0	0
10052	C	G	orf1a:c.9787C>G,p.Q3263E,missense;orf1ab:c.9787C>G,p.Q3263E,missense;nsp4:c.1498C>G,p.Q500E,missense;clv4:nc.C5G,NA,NA;	9.15537e-08	Site:3263-3264:Note=Cleavage%3B by 3CL-PRO	0	0	0
10052	C	.	orf1a:c.9787C>.,p.Q3282*,frameshiftDel;orf1ab:c.9787C>.,p.Q3282*,frameshiftDel;nsp4:c.1498C>.,p.Q500,inframeDel;clv4:nc.C5.,NA,NA;	9.15537e-08	NA	0	0	0
10053	A	T	orf1a:c.9788A>T,p.Q3263L,missense;orf1ab:c.9788A>T,p.Q3263L,missense;nsp4:c.1499A>T,p.Q500L,missense;clv4:nc.A6T,NA,NA;	1.83107e-07	Site:3263-3264:Note=Cleavage%3B by 3CL-PRO	0	0	0
10053	AG	GC	orf1a:c.9788AG>GC,p.Q3263R,missense;orf1ab:c.9788AG>GC,p.Q3263R,missense;nsp4:c.1499AG>GC,p.Q500R,missense;clv4:nc.AG6GC,NA,NA;	9.15537e-08	Site:3263-3264:Note=Cleavage%3B by 3CL-PRO;	0	0	0
10053	AG	..	orf1a:c.9788AG>..,p.G3265*,frameshiftDel;orf1ab:c.9788AG>..,p.G3265*,frameshiftDel;nsp4:c.1499AG>..,p.Q500,inframeDel;clv4:nc.AG6..,NA,NA;	1.83107e-07	NA	0	0	0
10053	A	.	orf1a:c.9788A>.,p.Q3282*,frameshiftDel;orf1ab:c.9788A>.,p.Q3282*,frameshiftDel;nsp4:c.1499A>.,p.Q500,inframeDel;clv4:nc.A6.,NA,NA;	9.15537e-08	NA	0	0	0
10053	.	A	orf1a:c.9788.>A,p.F3266*,frameshiftIns;orf1ab:c.9788.>A,p.F3266*,frameshiftIns;nsp4:c.1499.>A,p.500Q,inframeIns;clv4:nc..6A,NA,NA;	3.66215e-07	NA	0	0	1
10053	A	G	orf1a:c.9788A>G,p.Q3263R,missense;orf1ab:c.9788A>G,p.Q3263R,missense;nsp4:c.1499A>G,p.Q500R,missense;clv4:nc.A6G,NA,NA;	5.49322e-07	Site:3263-3264:Note=Cleavage%3B by 3CL-PRO	0	0	0
10053	...	GCA	orf1a:c.9788...>GCA,p.R3263RS,inframeIns;orf1ab:c.9788...>GCA,p.R3263RS,inframeIns;nsp4:c.1499...>GCA,p.R500RS,inframeIns;clv4:nc....6GCA,NA,NA;	2.74661e-07	NA	0	0	1
10053	AG	CC	orf1a:c.9788AG>CC,p.Q3263P,missense;orf1ab:c.9788AG>CC,p.Q3263P,missense;nsp4:c.1499AG>CC,p.Q500P,missense;clv4:nc.AG6CC,NA,NA;	9.15537e-08	Site:3263-3264:Note=Cleavage%3B by 3CL-PRO;	0	0	0
10053	AGAG	TTTC	orf1a:c.9788AGAG>TTTC,p.QS3263LS,missense;orf1ab:c.9788AGAG>TTTC,p.QS3263LS,missense;nsp4:c.1499AGAG>TTTC,p.QS500LS,missense;clv4:nc.AGAG6TTTC,NA,NA;	9.15537e-08	NA	0	0	0
10053	..	AC	orf1a:c.9788..>AC,p.V3283*,frameshiftIns;orf1ab:c.9788..>AC,p.V3283*,frameshiftIns;nsp4:c.1499..>AC,p.500H,inframeIns;clv4:nc...6AC,NA,NA;	9.15537e-08	NA	0	0	0
10054	GA	CG	orf1a:c.9789GA>CG,p.QS3263HG,missense;orf1ab:c.9789GA>CG,p.QS3263HG,missense;nsp4:c.1500GA>CG,p.QS500HG,missense;clv4:nc.GA7CG,NA,NA;	9.15537e-08	NA	0	0	0
10054	.	G	orf1a:c.9789.>G,p.F3266*,frameshiftIns;orf1ab:c.9789.>G,p.F3266*,frameshiftIns;nsp4:c.1500.>G,p.500Q,inframeIns;clv4:nc..7G,NA,NA;	4.57769e-07	NA	0	0	1
10054	GA	..	orf1a:c.9789GA>..,p.G3265*,frameshiftDel;orf1ab:c.9789GA>..,p.G3265*,frameshiftDel;nsp4:c.1500GA>..,p.QS500Q,inframeDel;clv4:nc.GA7..,NA,NA;	3.66215e-07	NA	0	0	0
10054	G	T	orf1a:c.9789G>T,p.Q3263H,missense;orf1ab:c.9789G>T,p.Q3263H,missense;nsp4:c.1500G>T,p.Q500H,missense;clv4:nc.G7T,NA,NA;	4.85235e-06	Site:3263-3264:Note=Cleavage%3B by 3CL-PRO	0	0	0
10054	G	C	orf1a:c.9789G>C,p.Q3263H,missense;orf1ab:c.9789G>C,p.Q3263H,missense;nsp4:c.1500G>C,p.Q500H,missense;clv4:nc.G7C,NA,NA;	4.57769e-07	Site:3263-3264:Note=Cleavage%3B by 3CL-PRO	0	0	0
10054	GA	AG	orf1a:c.9789GA>AG,p.QS3263QG,missense;orf1ab:c.9789GA>AG,p.QS3263QG,missense;nsp4:c.1500GA>AG,p.QS500QG,missense;clv4:nc.GA7AG,NA,NA;	9.15537e-08	NA	0	0	0
10054	G	A	orf1a:c.9789G>A,p.Q3263Q,synonymous;orf1ab:c.9789G>A,p.Q3263Q,synonymous;nsp4:c.1500G>A,p.Q500Q,synonymous;clv4:nc.G7A,NA,NA;	2.34377e-05	Site:3263-3264:Note=Cleavage%3B by 3CL-PRO	0	0	0
10054	....	ACAG	orf1a:c.9789....>ACAG,p.R3267*,frameshiftIns;orf1ab:c.9789....>ACAG,p.R3267*,frameshiftIns;nsp4:c.1500....>ACAG,p.500QQ,inframeIns;clv4:nc.....7ACAG,NA,NA;	6.40876e-07	NA	0	0	1
10054	G	.	orf1a:c.9789G>.,p.Q3282*,frameshiftDel;orf1ab:c.9789G>.,p.Q3282*,frameshiftDel;nsp4:c.1500G>.,p.Q500,inframeDel;clv4:nc.G7.,NA,NA;	2.74661e-07	NA	0	0	0
10055	A	.	orf1a:c.9790A>.,p.Q3282*,frameshiftDel;orf1ab:c.9790A>.,p.Q3282*,frameshiftDel;clv4:nc.A8.,NA,NA;nsp5:c.1A>.,p.Q19*,frameshiftDel;	1.83107e-07	NA	0	0	0
10055	A	T	orf1a:c.9790A>T,p.S3264C,missense;orf1ab:c.9790A>T,p.S3264C,missense;clv4:nc.A8T,NA,NA;nsp5:c.1A>T,p.S1C,start_lost;	2.92972e-06	Site:3263-3264:Note=Cleavage%3B by 3CL-PRO	0	0	0
10055	..	GA	orf1a:c.9790..>GA,p.V3283*,frameshiftIns;orf1ab:c.9790..>GA,p.V3283*,frameshiftIns;clv4:nc...8GA,NA,NA;nsp5:c.1..>GA,p.V20*,frameshiftIns;	9.15537e-08	NA	0	0	0
10055	A	C	orf1a:c.9790A>C,p.S3264R,missense;orf1ab:c.9790A>C,p.S3264R,missense;clv4:nc.A8C,NA,NA;nsp5:c.1A>C,p.S1R,start_lost;	2.10574e-06	Site:3263-3264:Note=Cleavage%3B by 3CL-PRO	0	0	0
10055	A	G	orf1a:c.9790A>G,p.S3264G,missense;orf1ab:c.9790A>G,p.S3264G,missense;clv4:nc.A8G,NA,NA;nsp5:c.1A>G,p.S1G,start_lost;	8.09335e-05	Site:3263-3264:Note=Cleavage%3B by 3CL-PRO	0	0	0
10055	AG	GC	orf1a:c.9790AG>GC,p.S3264A,missense;orf1ab:c.9790AG>GC,p.S3264A,missense;clv4:nc.AG8GC,NA,NA;nsp5:c.1AG>GC,p.S1A,missense;	9.15537e-08	Site:3263-3264:Note=Cleavage%3B by 3CL-PRO;	0	0	0
10055	.	G	orf1a:c.9790.>G,p.F3266*,frameshiftIns;orf1ab:c.9790.>G,p.F3266*,frameshiftIns;clv4:nc..8G,NA,NA;nsp5:c.1.>G,p.F3*,frameshiftIns;	9.15537e-08	NA	0	0	0
10056	G	T	orf1a:c.9791G>T,p.S3264I,missense;orf1ab:c.9791G>T,p.S3264I,missense;clv4:nc.G9T,NA,NA;nsp5:c.2G>T,p.S1I,start_lost;	9.15537e-07	Site:3263-3264:Note=Cleavage%3B by 3CL-PRO	0	0	0
10056	.	T	orf1a:c.9791.>T,p.F3266*,frameshiftIns;orf1ab:c.9791.>T,p.F3266*,frameshiftIns;clv4:nc..9T,NA,NA;nsp5:c.2.>T,p.F3*,frameshiftIns;	9.15537e-08	NA	0	0	0
10056	G	C	orf1a:c.9791G>C,p.S3264T,missense;orf1ab:c.9791G>C,p.S3264T,missense;clv4:nc.G9C,NA,NA;nsp5:c.2G>C,p.S1T,start_lost;	5.49322e-07	Site:3263-3264:Note=Cleavage%3B by 3CL-PRO	0	0	0
10056	G	.	orf1a:c.9791G>.,p.Q3282*,frameshiftDel;orf1ab:c.9791G>.,p.Q3282*,frameshiftDel;clv4:nc.G9.,NA,NA;nsp5:c.2G>.,p.Q19*,frameshiftDel;	1.83107e-07	NA	0	0	0
10056	GT	..	orf1a:c.9791GT>..,p.G3265*,frameshiftDel;orf1ab:c.9791GT>..,p.G3265*,frameshiftDel;clv4:nc.GT9..,NA,NA;nsp5:c.2GT>..,p.G2*,frameshiftDel;	9.15537e-08	NA	0	0	0
10056	G	A	orf1a:c.9791G>A,p.S3264N,missense;orf1ab:c.9791G>A,p.S3264N,missense;clv4:nc.G9A,NA,NA;nsp5:c.2G>A,p.S1N,start_lost;	4.10161e-05	Site:3263-3264:Note=Cleavage%3B by 3CL-PRO	0	0	1
10057	T	C	orf1a:c.9792T>C,p.S3264S,synonymous;orf1ab:c.9792T>C,p.S3264S,synonymous;nsp5:c.3T>C,p.S1S,synonymous;	8.20321e-05	Site:3263-3264:Note=Cleavage%3B by 3CL-PRO	0	0	1
10057	T	.	orf1a:c.9792T>.,p.Q3282*,frameshiftDel;orf1ab:c.9792T>.,p.Q3282*,frameshiftDel;nsp5:c.3T>.,p.Q19*,frameshiftDel;	1.83107e-07	NA	0	0	0
10057	TGGTTTT	.......	orf1a:c.9792TGGTTTT>.......,p.M3280*,frameshiftDel;orf1ab:c.9792TGGTTTT>.......,p.M3280*,frameshiftDel;nsp5:c.3TGGTTTT>.......,p.M17*,frameshiftDel;	9.15537e-08	NA	0	0	0
10057	T	A	orf1a:c.9792T>A,p.S3264R,missense;orf1ab:c.9792T>A,p.S3264R,missense;nsp5:c.3T>A,p.S1R,start_lost;	4.57769e-07	Site:3263-3264:Note=Cleavage%3B by 3CL-PRO	0	0	0
10057	T	G	orf1a:c.9792T>G,p.S3264R,missense;orf1ab:c.9792T>G,p.S3264R,missense;nsp5:c.3T>G,p.S1R,start_lost;	3.66215e-07	Site:3263-3264:Note=Cleavage%3B by 3CL-PRO	0	0	0
10057	TGG	...	orf1a:c.9792TGG>...,p.SG3264S,inframeDel;orf1ab:c.9792TGG>...,p.SG3264S,inframeDel;nsp5:c.3TGG>...,p.SG1S,inframeDel;	9.15537e-08	Site:3263-3264:Note=Cleavage%3B by 3CL-PRO;	0	0	0
10058	G	.	orf1a:c.9793G>.,p.Q3282*,frameshiftDel;orf1ab:c.9793G>.,p.Q3282*,frameshiftDel;nsp5:c.4G>.,p.Q19*,frameshiftDel;	2.74661e-07	NA	0	0	0
10058	G	C	orf1a:c.9793G>C,p.G3265R,missense;orf1ab:c.9793G>C,p.G3265R,missense;nsp5:c.4G>C,p.G2R,missense;	1.83107e-07	NA	0	0	0
10058	G	A	orf1a:c.9793G>A,p.G3265S,missense;orf1ab:c.9793G>A,p.G3265S,missense;nsp5:c.4G>A,p.G2S,missense;	1.83107e-07	NA	0	0	0
10058	GG	CA	orf1a:c.9793GG>CA,p.G3265H,missense;orf1ab:c.9793GG>CA,p.G3265H,missense;nsp5:c.4GG>CA,p.G2H,missense;	9.15537e-08	NA	0	0	0
10058	G	T	orf1a:c.9793G>T,p.G3265C,missense;orf1ab:c.9793G>T,p.G3265C,missense;nsp5:c.4G>T,p.G2C,missense;	8.23983e-07	NA	0	0	0
10058	GG	..	orf1a:c.9793GG>..,p.G3265*,frameshiftDel;orf1ab:c.9793GG>..,p.G3265*,frameshiftDel;nsp5:c.4GG>..,p.G2*,frameshiftDel;	1.83107e-07	NA	0	0	0
10058	.	A	orf1a:c.9793.>A,p.F3266*,frameshiftIns;orf1ab:c.9793.>A,p.F3266*,frameshiftIns;nsp5:c.4.>A,p.F3*,frameshiftIns;	9.15537e-08	NA	0	0	0
10058	.	T	orf1a:c.9793.>T,p.F3266*,frameshiftIns;orf1ab:c.9793.>T,p.F3266*,frameshiftIns;nsp5:c.4.>T,p.F3*,frameshiftIns;	9.15537e-08	NA	0	0	0
10059	G	T	orf1a:c.9794G>T,p.G3265V,missense;orf1ab:c.9794G>T,p.G3265V,missense;nsp5:c.5G>T,p.G2V,missense;	1.00709e-06	NA	0	0	0
10059	G	A	orf1a:c.9794G>A,p.G3265D,missense;orf1ab:c.9794G>A,p.G3265D,missense;nsp5:c.5G>A,p.G2D,missense;	4.57769e-07	NA	0	0	0
10059	GT	AC	orf1a:c.9794GT>AC,p.G3265D,missense;orf1ab:c.9794GT>AC,p.G3265D,missense;nsp5:c.5GT>AC,p.G2D,missense;	9.15537e-08	NA	0	0	0
10059	G	C	orf1a:c.9794G>C,p.G3265A,missense;orf1ab:c.9794G>C,p.G3265A,missense;nsp5:c.5G>C,p.G2A,missense;	2.74661e-07	NA	0	0	0
10059	.	T	orf1a:c.9794.>T,p.F3266*,frameshiftIns;orf1ab:c.9794.>T,p.F3266*,frameshiftIns;nsp5:c.5.>T,p.F3*,frameshiftIns;	9.15537e-08	NA	0	0	0
1006	G.G	ATT	orf1a:c.741G.G>ATT,p.K247KF,inframeIns;orf1ab:c.741G.G>ATT,p.K247KF,inframeIns;nsp2:c.201G.G>ATT,p.K67KF,inframeIns;	9.15537e-08	NA	0	0	0
1006	G	C	orf1a:c.741G>C,p.K247N,missense;orf1ab:c.741G>C,p.K247N,missense;nsp2:c.201G>C,p.K67N,missense;	9.15537e-08	NA	0	0	0
1006	GA	AG	orf1a:c.741GA>AG,p.KS247KG,missense;orf1ab:c.741GA>AG,p.KS247KG,missense;nsp2:c.201GA>AG,p.KS67KG,missense;	1.83107e-07	NA	0	0	0
1006	G.GC	ACTT	orf1a:c.741G.GC>ACTT,p.E250*,frameshiftIns;orf1ab:c.741G.GC>ACTT,p.E250*,frameshiftIns;nsp2:c.201G.GC>ACTT,p.E70*,frameshiftIns;	9.15537e-08	NA	0	0	0
1006	G	.	orf1a:c.741G>.,p.P276*,frameshiftDel;orf1ab:c.741G>.,p.P276*,frameshiftDel;nsp2:c.201G>.,p.P96*,frameshiftDel;	9.15537e-08	NA	0	0	0
1006	G	A	orf1a:c.741G>A,p.K247K,synonymous;orf1ab:c.741G>A,p.K247K,synonymous;nsp2:c.201G>A,p.K67K,synonymous;	2.92972e-05	NA	0	0	0
1006	G	T	orf1a:c.741G>T,p.K247N,missense;orf1ab:c.741G>T,p.K247N,missense;nsp2:c.201G>T,p.K67N,missense;	0.000324924	NA	0	1	1
1006	GAGCTATG	........	orf1a:c.741GAGCTATG>........,p.Q252*,frameshiftDel;orf1ab:c.741GAGCTATG>........,p.Q252*,frameshiftDel;nsp2:c.201GAGCTATG>........,p.Q72*,frameshiftDel;	9.15537e-08	NA	0	0	0
10060	T	C	orf1a:c.9795T>C,p.G3265G,synonymous;orf1ab:c.9795T>C,p.G3265G,synonymous;nsp5:c.6T>C,p.G2G,synonymous;	0.000154176	NA	0	0	1
10060	T	A	orf1a:c.9795T>A,p.G3265G,synonymous;orf1ab:c.9795T>A,p.G3265G,synonymous;nsp5:c.6T>A,p.G2G,synonymous;	9.15537e-08	NA	0	0	0
10060	T	.	orf1a:c.9795T>.,p.Q3282*,frameshiftDel;orf1ab:c.9795T>.,p.Q3282*,frameshiftDel;nsp5:c.6T>.,p.Q19*,frameshiftDel;	1.83107e-07	NA	0	0	0
10060	T	G	orf1a:c.9795T>G,p.G3265G,synonymous;orf1ab:c.9795T>G,p.G3265G,synonymous;nsp5:c.6T>G,p.G2G,synonymous;	1.00709e-06	NA	0	0	0
10061	TT	CG	orf1a:c.9796TT>CG,p.F3266R,missense;orf1ab:c.9796TT>CG,p.F3266R,missense;nsp5:c.7TT>CG,p.F3R,missense;	9.15537e-08	NA	0	0	0
10061	T	A	orf1a:c.9796T>A,p.F3266I,missense;orf1ab:c.9796T>A,p.F3266I,missense;nsp5:c.7T>A,p.F3I,missense;	9.15537e-08	NA	0	0	0
10061	TT	..	orf1a:c.9796TT>..,p.G3265*,frameshiftDel;orf1ab:c.9796TT>..,p.G3265*,frameshiftDel;nsp5:c.7TT>..,p.G2*,frameshiftDel;	6.40876e-07	NA	0	0	0
10061	T	C	orf1a:c.9796T>C,p.F3266L,missense;orf1ab:c.9796T>C,p.F3266L,missense;nsp5:c.7T>C,p.F3L,missense;	2.3804e-06	NA	0	0	0
10061	TT	CC	orf1a:c.9796TT>CC,p.F3266P,missense;orf1ab:c.9796TT>CC,p.F3266P,missense;nsp5:c.7TT>CC,p.F3P,missense;	9.15537e-08	NA	0	0	0
10061	T	G	orf1a:c.9796T>G,p.F3266V,missense;orf1ab:c.9796T>G,p.F3266V,missense;nsp5:c.7T>G,p.F3V,missense;	3.01212e-05	NA	0	0	0
10062	.	T	orf1a:c.9797.>T,p.F3266*,frameshiftIns;orf1ab:c.9797.>T,p.F3266*,frameshiftIns;nsp5:c.8.>T,p.F3*,frameshiftIns;	3.20438e-06	NA	0	0	0
10062	.....	TTGTA	orf1a:c.9797.....>TTGTA,p.R3267*,frameshiftIns;orf1ab:c.9797.....>TTGTA,p.R3267*,frameshiftIns;nsp5:c.8.....>TTGTA,p.R4*,frameshiftIns;	9.15537e-08	NA	0	0	0
10062	T	C	orf1a:c.9797T>C,p.F3266S,missense;orf1ab:c.9797T>C,p.F3266S,missense;nsp5:c.8T>C,p.F3S,missense;	1.83107e-07	NA	0	0	0
10062	...	TTT	orf1a:c.9797...>TTT,p.*3266F*,inframeIns;orf1ab:c.9797...>TTT,p.*3266F*,inframeIns;nsp5:c.8...>TTT,p.*3F*,inframeIns;	1.83107e-07	NA	0	0	0
10062	T	.	orf1a:c.9797T>.,p.Q3282*,frameshiftDel;orf1ab:c.9797T>.,p.Q3282*,frameshiftDel;nsp5:c.8T>.,p.Q19*,frameshiftDel;	9.15537e-07	NA	0	0	0
10062	TTAGAAAAATG	...........	orf1a:c.9797TTAGAAAAATG>...........,p.A3270*,frameshiftDel;orf1ab:c.9797TTAGAAAAATG>...........,p.A3270*,frameshiftDel;nsp5:c.8TTAGAAAAATG>...........,p.A7*,frameshiftDel;	2.74661e-07	NA	0	0	0
10062	T	G	orf1a:c.9797T>G,p.F3266C,missense;orf1ab:c.9797T>G,p.F3266C,missense;nsp5:c.8T>G,p.F3C,missense;	2.74661e-07	NA	0	0	0
10062	T	A	orf1a:c.9797T>A,p.F3266Y,missense;orf1ab:c.9797T>A,p.F3266Y,missense;nsp5:c.8T>A,p.F3Y,missense;	3.66215e-07	NA	0	0	0
10062	TTA	...	orf1a:c.9797TTA>...,p.G3265*,frameshiftDel;orf1ab:c.9797TTA>...,p.G3265*,frameshiftDel;nsp5:c.8TTA>...,p.G2*,frameshiftDel;	3.66215e-07	NA	0	0	0
10063	T	G	orf1a:c.9798T>G,p.F3266L,missense;orf1ab:c.9798T>G,p.F3266L,missense;nsp5:c.9T>G,p.F3L,missense;	1.83107e-07	NA	0	0	0
10063	..	GC	orf1a:c.9798..>GC,p.V3283*,frameshiftIns;orf1ab:c.9798..>GC,p.V3283*,frameshiftIns;nsp5:c.9..>GC,p.V20*,frameshiftIns;	9.15537e-08	NA	0	0	0
10063	.	A	orf1a:c.9798.>A,p.G3274*,frameshiftIns;orf1ab:c.9798.>A,p.G3274*,frameshiftIns;nsp5:c.9.>A,p.G11*,frameshiftIns;	2.74661e-07	NA	0	0	0
10063	TA	..	orf1a:c.9798TA>..,p.S3273*,frameshiftDel;orf1ab:c.9798TA>..,p.S3273*,frameshiftDel;nsp5:c.9TA>..,p.S10*,frameshiftDel;	1.83107e-07	NA	0	0	0
10063	T	C	orf1a:c.9798T>C,p.F3266F,synonymous;orf1ab:c.9798T>C,p.F3266F,synonymous;nsp5:c.9T>C,p.F3F,synonymous;	8.99973e-05	NA	0	0	1
10063	T	A	orf1a:c.9798T>A,p.F3266L,missense;orf1ab:c.9798T>A,p.F3266L,missense;nsp5:c.9T>A,p.F3L,missense;	3.66215e-07	NA	0	0	0
10063	.	G	orf1a:c.9798.>G,p.G3274*,frameshiftIns;orf1ab:c.9798.>G,p.G3274*,frameshiftIns;nsp5:c.9.>G,p.G11*,frameshiftIns;	9.15537e-08	NA	0	0	0
10064	A	T	orf1a:c.9799A>T,p.R3267*,stopGain;orf1ab:c.9799A>T,p.R3267*,stopGain;nsp5:c.10A>T,p.R4*,stopGain;	2.74661e-07	NA	0	0	0
10064	AG	..	orf1a:c.9799AG>..,p.S3273*,frameshiftDel;orf1ab:c.9799AG>..,p.S3273*,frameshiftDel;nsp5:c.10AG>..,p.S10*,frameshiftDel;	1.83107e-07	NA	0	0	0
10064	A	G	orf1a:c.9799A>G,p.R3267G,missense;orf1ab:c.9799A>G,p.R3267G,missense;nsp5:c.10A>G,p.R4G,missense;	2.74661e-07	NA	0	0	0
10064	AG	.T	orf1a:c.9799AG>.T,p.F3266*,frameshiftDel;orf1ab:c.9799AG>.T,p.F3266*,frameshiftDel;nsp5:c.10AG>.T,p.F3*,frameshiftDel;	9.15537e-08	NA	0	0	0
10064	AG	TA	orf1a:c.9799AG>TA,p.R3267*,stopGain;orf1ab:c.9799AG>TA,p.R3267*,stopGain;nsp5:c.10AG>TA,p.R4*,stopGain;	9.15537e-08	NA	0	0	0
10064	A	C	orf1a:c.9799A>C,p.R3267R,synonymous;orf1ab:c.9799A>C,p.R3267R,synonymous;nsp5:c.10A>C,p.R4R,synonymous;	1.83107e-07	NA	0	0	0
10064	.	T	orf1a:c.9799.>T,p.G3274*,frameshiftIns;orf1ab:c.9799.>T,p.G3274*,frameshiftIns;nsp5:c.10.>T,p.G11*,frameshiftIns;	9.15537e-08	NA	0	0	0
10065	.	A	orf1a:c.9800.>A,p.G3274*,frameshiftIns;orf1ab:c.9800.>A,p.G3274*,frameshiftIns;nsp5:c.11.>A,p.G11*,frameshiftIns;	2.74661e-07	NA	0	0	0
10065	G	A	orf1a:c.9800G>A,p.R3267K,missense;orf1ab:c.9800G>A,p.R3267K,missense;nsp5:c.11G>A,p.R4K,missense;	0.000111787	NA	0	0	1
10065	G	C	orf1a:c.9800G>C,p.R3267T,missense;orf1ab:c.9800G>C,p.R3267T,missense;nsp5:c.11G>C,p.R4T,missense;	3.66215e-07	NA	0	0	0
10065	G	T	orf1a:c.9800G>T,p.R3267I,missense;orf1ab:c.9800G>T,p.R3267I,missense;nsp5:c.11G>T,p.R4I,missense;	2.10574e-06	NA	0	0	0
10065	GAAAAATGGCATTCCCATCTGGTAAAGTTGAGGGTTGTATGGTACAAGTAACTTGTGGTACAACTAC	...................................................................	orf1a:c.9800GAAAAATGGCATTCCCATCTGGTAAAGTTGAGGGTTGTATGGTACAAGTAACTTGTGGTACAACTAC>...................................................................,p.K3275*,frameshiftDel;orf1ab:c.9800GAAAAATGGCATTCCCATCTGGTAAAGTTGAGGGTTGTATGGTACAAGTAACTTGTGGTACAACTAC>...................................................................,p.K3275*,frameshiftDel;nsp5:c.11GAAAAATGGCATTCCCATCTGGTAAAGTTGAGGGTTGTATGGTACAA…	9.15537e-08	NA	0	0	0
10065	GAAAAATGGCATTCC	...............	orf1a:c.9800GAAAAATGGCATTCC>...............,p.RKMAFP3267T,inframeDel;orf1ab:c.9800GAAAAATGGCATTCC>...............,p.RKMAFP3267T,inframeDel;nsp5:c.11GAAAAATGGCATTCC>...............,p.RKMAFP4T,inframeDel;	9.15537e-08	NA	0	0	0
10065	G	.	orf1a:c.9800G>.,p.Q3282*,frameshiftDel;orf1ab:c.9800G>.,p.Q3282*,frameshiftDel;nsp5:c.11G>.,p.Q19*,frameshiftDel;	8.23983e-07	NA	0	0	0
10065	.G	TA	orf1a:c.9800.G>TA,p.V3283*,frameshiftIns;orf1ab:c.9800.G>TA,p.V3283*,frameshiftIns;nsp5:c.11.G>TA,p.V20*,frameshiftIns;	9.15537e-08	NA	0	0	0
10066	A	G	orf1a:c.9801A>G,p.R3267R,synonymous;orf1ab:c.9801A>G,p.R3267R,synonymous;nsp5:c.12A>G,p.R4R,synonymous;	5.03545e-05	NA	0	0	1
10066	A	T	orf1a:c.9801A>T,p.R3267S,missense;orf1ab:c.9801A>T,p.R3267S,missense;nsp5:c.12A>T,p.R4S,missense;	1.83107e-07	NA	0	0	0
10066	A	.	orf1a:c.9801A>.,p.Q3282*,frameshiftDel;orf1ab:c.9801A>.,p.Q3282*,frameshiftDel;nsp5:c.12A>.,p.Q19*,frameshiftDel;	4.57769e-07	NA	0	0	0
10066	A	C	orf1a:c.9801A>C,p.R3267S,missense;orf1ab:c.9801A>C,p.R3267S,missense;nsp5:c.12A>C,p.R4S,missense;	2.10574e-06	NA	0	0	0
10067	A	G	orf1a:c.9802A>G,p.K3268E,missense;orf1ab:c.9802A>G,p.K3268E,missense;nsp5:c.13A>G,p.K5E,missense;	6.68342e-06	NA	0	0	0
10067	AAAATGGCATTCCCATCTGGTAAAGTTGAG	..............................	orf1a:c.9802AAAATGGCATTCCCATCTGGTAAAGTTGAG>..............................,p.KMAFPSGKVE3268-,inframeDel;orf1ab:c.9802AAAATGGCATTCCCATCTGGTAAAGTTGAG>..............................,p.KMAFPSGKVE3268-,inframeDel;nsp5:c.13AAAATGGCATTCCCATCTGGTAAAGTTGAG>..............................,p.KMAFPSGKVE5-,inframeDel;	9.15537e-08	NA	0	0	0
10067	A	C	orf1a:c.9802A>C,p.K3268Q,missense;orf1ab:c.9802A>C,p.K3268Q,missense;nsp5:c.13A>C,p.K5Q,missense;	3.02127e-06	NA	0	0	0
10067	AAA	...	orf1a:c.9802AAA>...,p.K3268-,inframeDel;orf1ab:c.9802AAA>...,p.K3268-,inframeDel;nsp5:c.13AAA>...,p.K5-,inframeDel;	9.15537e-08	NA	0	0	0
10068	AAA	CCC	orf1a:c.9803AAA>CCC,p.KM3268TL,missense;orf1ab:c.9803AAA>CCC,p.KM3268TL,missense;nsp5:c.14AAA>CCC,p.KM5TL,missense;	9.15537e-08	NA	0	0	0
10068	AA	..	orf1a:c.9803AA>..,p.S3273*,frameshiftDel;orf1ab:c.9803AA>..,p.S3273*,frameshiftDel;nsp5:c.14AA>..,p.S10*,frameshiftDel;	3.66215e-07	NA	0	0	0
10068	A	T	orf1a:c.9803A>T,p.K3268I,missense;orf1ab:c.9803A>T,p.K3268I,missense;nsp5:c.14A>T,p.K5I,missense;	3.66215e-07	NA	0	0	0
10068	A	G	orf1a:c.9803A>G,p.K3268R,missense;orf1ab:c.9803A>G,p.K3268R,missense;nsp5:c.14A>G,p.K5R,missense;	8.14828e-06	NA	0	0	0
10068	AA	CC	orf1a:c.9803AA>CC,p.K3268T,missense;orf1ab:c.9803AA>CC,p.K3268T,missense;nsp5:c.14AA>CC,p.K5T,missense;	9.15537e-08	NA	0	0	0
10068	A	C	orf1a:c.9803A>C,p.K3268T,missense;orf1ab:c.9803A>C,p.K3268T,missense;nsp5:c.14A>C,p.K5T,missense;	1.28175e-06	NA	0	0	0
10069	A	T	orf1a:c.9804A>T,p.K3268N,missense;orf1ab:c.9804A>T,p.K3268N,missense;nsp5:c.15A>T,p.K5N,missense;	1.37331e-06	NA	0	0	0
10069	AA	CC	orf1a:c.9804AA>CC,p.KM3268NL,missense;orf1ab:c.9804AA>CC,p.KM3268NL,missense;nsp5:c.15AA>CC,p.KM5NL,missense;	1.83107e-07	NA	0	0	0
10069	A	C	orf1a:c.9804A>C,p.K3268N,missense;orf1ab:c.9804A>C,p.K3268N,missense;nsp5:c.15A>C,p.K5N,missense;	1.28175e-06	NA	0	0	0
10069	A	G	orf1a:c.9804A>G,p.K3268K,synonymous;orf1ab:c.9804A>G,p.K3268K,synonymous;nsp5:c.15A>G,p.K5K,synonymous;	2.95718e-05	NA	0	1	1
10069	.	A	orf1a:c.9804.>A,p.G3274*,frameshiftIns;orf1ab:c.9804.>A,p.G3274*,frameshiftIns;nsp5:c.15.>A,p.G11*,frameshiftIns;	2.10574e-06	NA	0	0	0
10069	A	.	orf1a:c.9804A>.,p.Q3282*,frameshiftDel;orf1ab:c.9804A>.,p.Q3282*,frameshiftDel;nsp5:c.15A>.,p.Q19*,frameshiftDel;	2.19729e-06	NA	0	0	0
10069	AA	TC	orf1a:c.9804AA>TC,p.KM3268NL,missense;orf1ab:c.9804AA>TC,p.KM3268NL,missense;nsp5:c.15AA>TC,p.KM5NL,missense;	9.15537e-08	NA	0	0	0
1007	A	C	orf1a:c.742A>C,p.S248R,missense;orf1ab:c.742A>C,p.S248R,missense;nsp2:c.202A>C,p.S68R,missense;	8.60605e-06	NA	0	0	1
1007	A	G	orf1a:c.742A>G,p.S248G,missense;orf1ab:c.742A>G,p.S248G,missense;nsp2:c.202A>G,p.S68G,missense;	1.25429e-05	NA	0	0	0
1007	A	T	orf1a:c.742A>T,p.S248C,missense;orf1ab:c.742A>T,p.S248C,missense;nsp2:c.202A>T,p.S68C,missense;	3.93681e-06	NA	0	0	0
1007	A	.	orf1a:c.742A>.,p.P276*,frameshiftDel;orf1ab:c.742A>.,p.P276*,frameshiftDel;nsp2:c.202A>.,p.P96*,frameshiftDel;	1.83107e-07	NA	0	0	0
10070	A	C	orf1a:c.9805A>C,p.M3269L,missense;orf1ab:c.9805A>C,p.M3269L,missense;nsp5:c.16A>C,p.M6L,missense;	1.92263e-06	NA	0	0	0
10070	ATGGCATTCCCATCT	...............	orf1a:c.9805ATGGCATTCCCATCT>...............,p.MAFPS3269-,inframeDel;orf1ab:c.9805ATGGCATTCCCATCT>...............,p.MAFPS3269-,inframeDel;nsp5:c.16ATGGCATTCCCATCT>...............,p.MAFPS6-,inframeDel;	9.15537e-08	NA	0	0	0
10070	ATGGCATTCCCATCTGGTAAAGTTGAGGGTTGTATGGTACAAGTAACTT	.................................................	orf1a:c.9805ATGGCATTCCCATCTGGTAAAGTTGAGGGTTGTATGGTACAAGTAACTT>.................................................,p.V3281*,frameshiftDel;orf1ab:c.9805ATGGCATTCCCATCTGGTAAAGTTGAGGGTTGTATGGTACAAGTAACTT>.................................................,p.V3281*,frameshiftDel;nsp5:c.16ATGGCATTCCCATCTGGTAAAGTTGAGGGTTGTATGGTACAAGTAACTT>.................................................,p.V18*,frameshiftDe…	9.15537e-08	NA	0	0	0
10070	A	T	orf1a:c.9805A>T,p.M3269L,missense;orf1ab:c.9805A>T,p.M3269L,missense;nsp5:c.16A>T,p.M6L,missense;	3.84526e-06	NA	0	0	0
10070	ATGGCATTCCCATCTGGTAA	....................	orf1a:c.9805ATGGCATTCCCATCTGGTAA>....................,p.M3269*,frameshiftDel;orf1ab:c.9805ATGGCATTCCCATCTGGTAA>....................,p.M3269*,frameshiftDel;nsp5:c.16ATGGCATTCCCATCTGGTAA>....................,p.M6*,frameshiftDel;	9.15537e-08	NA	0	0	0
10070	ATGGCATTCCCATCTGGTAAAGTTGAGGGTTGTATGGTACAAGTAACTTGTGGTACAACTACACTTAACGGTCTTTG	.............................................................................	orf1a:c.9805ATGGCATTCCCATCTGGTAAAGTTGAGGGTTGTATGGTACAAGTAACTTGTGGTACAACTACACTTAACGGTCTTTG>.............................................................................,p.M3269*,frameshiftDel;orf1ab:c.9805ATGGCATTCCCATCTGGTAAAGTTGAGGGTTGTATGGTACAAGTAACTTGTGGTACAACTACACTTAACGGTCTTTG>.............................................................................,p.M3269*,frameshiftDel;nsp5:c.16ATGGCAT…	9.15537e-08	NA	0	0	0
10070	A	G	orf1a:c.9805A>G,p.M3269V,missense;orf1ab:c.9805A>G,p.M3269V,missense;nsp5:c.16A>G,p.M6V,missense;	4.66924e-06	NA	0	0	0
10070	ATGG	CCAA	orf1a:c.9805ATGG>CCAA,p.MA3269PT,missense;orf1ab:c.9805ATGG>CCAA,p.MA3269PT,missense;nsp5:c.16ATGG>CCAA,p.MA6PT,missense;	9.15537e-08	NA	0	0	0
10071	T	.	orf1a:c.9806T>.,p.Q3282*,frameshiftDel;orf1ab:c.9806T>.,p.Q3282*,frameshiftDel;nsp5:c.17T>.,p.Q19*,frameshiftDel;	9.15537e-08	NA	0	0	0
10071	TG	CA	orf1a:c.9806TG>CA,p.M3269T,missense;orf1ab:c.9806TG>CA,p.M3269T,missense;nsp5:c.17TG>CA,p.M6T,missense;	9.15537e-08	NA	0	0	0
10071	TGGCATTCCCATCTG	...............	orf1a:c.9806TGGCATTCCCATCTG>...............,p.MAFPSG3269S,inframeDel;orf1ab:c.9806TGGCATTCCCATCTG>...............,p.MAFPSG3269S,inframeDel;nsp5:c.17TGGCATTCCCATCTG>...............,p.MAFPSG6S,inframeDel;	9.15537e-08	NA	0	0	0
10071	T	A	orf1a:c.9806T>A,p.M3269K,missense;orf1ab:c.9806T>A,p.M3269K,missense;nsp5:c.17T>A,p.M6K,missense;	1.83107e-07	NA	0	0	0
10071	TGG	GCA	orf1a:c.9806TGG>GCA,p.MA3269ST,missense;orf1ab:c.9806TGG>GCA,p.MA3269ST,missense;nsp5:c.17TGG>GCA,p.MA6ST,missense;	1.83107e-07	NA	0	0	0
10071	T	C	orf1a:c.9806T>C,p.M3269T,missense;orf1ab:c.9806T>C,p.M3269T,missense;nsp5:c.17T>C,p.M6T,missense;	2.92972e-06	NA	0	0	0
10071	T	G	orf1a:c.9806T>G,p.M3269R,missense;orf1ab:c.9806T>G,p.M3269R,missense;nsp5:c.17T>G,p.M6R,missense;	2.74661e-07	NA	0	0	0
10072	.	G	orf1a:c.9807.>G,p.G3274*,frameshiftIns;orf1ab:c.9807.>G,p.G3274*,frameshiftIns;nsp5:c.18.>G,p.G11*,frameshiftIns;	9.15537e-08	NA	0	0	0
10072	GGC	...	orf1a:c.9807GGC>...,p.MA3269I,inframeDel;orf1ab:c.9807GGC>...,p.MA3269I,inframeDel;nsp5:c.18GGC>...,p.MA6I,inframeDel;	9.15537e-08	NA	0	0	0
10072	G	A	orf1a:c.9807G>A,p.M3269I,missense;orf1ab:c.9807G>A,p.M3269I,missense;nsp5:c.18G>A,p.M6I,missense;	1.18104e-05	NA	0	0	0
10072	G	T	orf1a:c.9807G>T,p.M3269I,missense;orf1ab:c.9807G>T,p.M3269I,missense;nsp5:c.18G>T,p.M6I,missense;	1.22682e-05	NA	0	0	0
10072	.	A	orf1a:c.9807.>A,p.G3274*,frameshiftIns;orf1ab:c.9807.>A,p.G3274*,frameshiftIns;nsp5:c.18.>A,p.G11*,frameshiftIns;	9.15537e-08	NA	0	0	0
10072	GGC	..A	orf1a:c.9807GGC>..A,p.S3273*,frameshiftDel;orf1ab:c.9807GGC>..A,p.S3273*,frameshiftDel;nsp5:c.18GGC>..A,p.S10*,frameshiftDel;	9.15537e-08	NA	0	0	0
10072	G	C	orf1a:c.9807G>C,p.M3269I,missense;orf1ab:c.9807G>C,p.M3269I,missense;nsp5:c.18G>C,p.M6I,missense;	3.66215e-07	NA	0	0	0
10072	GG	AC	orf1a:c.9807GG>AC,p.MA3269IP,missense;orf1ab:c.9807GG>AC,p.MA3269IP,missense;nsp5:c.18GG>AC,p.MA6IP,missense;	1.83107e-07	NA	0	0	0
10072	GGCATTCCCATCTGGTAAAGTTGAGGGTTGTATGGTACAAGTAA	............................................	orf1a:c.9807GGCATTCCCATCTGGTAAAGTTGAGGGTTGTATGGTACAAGTAA>............................................,p.K3275*,frameshiftDel;orf1ab:c.9807GGCATTCCCATCTGGTAAAGTTGAGGGTTGTATGGTACAAGTAA>............................................,p.K3275*,frameshiftDel;nsp5:c.18GGCATTCCCATCTGGTAAAGTTGAGGGTTGTATGGTACAAGTAA>............................................,p.K12*,frameshiftDel;	5.49322e-07	NA	0	0	0
10072	GG	AA	orf1a:c.9807GG>AA,p.MA3269IT,missense;orf1ab:c.9807GG>AA,p.MA3269IT,missense;nsp5:c.18GG>AA,p.MA6IT,missense;	4.57769e-07	NA	0	0	0
10072	G	.	orf1a:c.9807G>.,p.Q3282*,frameshiftDel;orf1ab:c.9807G>.,p.Q3282*,frameshiftDel;nsp5:c.18G>.,p.Q19*,frameshiftDel;	3.66215e-07	NA	0	0	0
10073	GC	TT	orf1a:c.9808GC>TT,p.A3270L,missense;orf1ab:c.9808GC>TT,p.A3270L,missense;nsp5:c.19GC>TT,p.A7L,missense;	9.15537e-08	NA	0	0	0
10073	G	T	orf1a:c.9808G>T,p.A3270S,missense;orf1ab:c.9808G>T,p.A3270S,missense;nsp5:c.19G>T,p.A7S,missense;	7.69051e-06	NA	0	0	0
10073	G	C	orf1a:c.9808G>C,p.A3270P,missense;orf1ab:c.9808G>C,p.A3270P,missense;nsp5:c.19G>C,p.A7P,missense;	6.40876e-07	NA	0	0	0
10073	G	A	orf1a:c.9808G>A,p.A3270T,missense;orf1ab:c.9808G>A,p.A3270T,missense;nsp5:c.19G>A,p.A7T,missense;	0.000168367	NA	0	0	1
10074	C	A	orf1a:c.9809C>A,p.A3270E,missense;orf1ab:c.9809C>A,p.A3270E,missense;nsp5:c.20C>A,p.A7E,missense;	5.49322e-07	NA	0	0	0
10074	CA	GC	orf1a:c.9809CA>GC,p.A3270G,missense;orf1ab:c.9809CA>GC,p.A3270G,missense;nsp5:c.20CA>GC,p.A7G,missense;	9.15537e-08	NA	0	0	0
10074	C	T	orf1a:c.9809C>T,p.A3270V,missense;orf1ab:c.9809C>T,p.A3270V,missense;nsp5:c.20C>T,p.A7V,missense;	3.53397e-05	NA	0	0	1
10074	C	G	orf1a:c.9809C>G,p.A3270G,missense;orf1ab:c.9809C>G,p.A3270G,missense;nsp5:c.20C>G,p.A7G,missense;	1.83107e-07	NA	0	0	0
10074	C	.	orf1a:c.9809C>.,p.Q3282*,frameshiftDel;orf1ab:c.9809C>.,p.Q3282*,frameshiftDel;nsp5:c.20C>.,p.Q19*,frameshiftDel;	3.66215e-07	NA	0	0	0
10074	.	T	orf1a:c.9809.>T,p.G3274*,frameshiftIns;orf1ab:c.9809.>T,p.G3274*,frameshiftIns;nsp5:c.20.>T,p.G11*,frameshiftIns;	9.15537e-08	NA	0	0	0
10075	A	T	orf1a:c.9810A>T,p.A3270A,synonymous;orf1ab:c.9810A>T,p.A3270A,synonymous;nsp5:c.21A>T,p.A7A,synonymous;	1.06202e-05	NA	0	0	0
10075	A	C	orf1a:c.9810A>C,p.A3270A,synonymous;orf1ab:c.9810A>C,p.A3270A,synonymous;nsp5:c.21A>C,p.A7A,synonymous;	6.95808e-06	NA	0	0	0
10075	.	C	orf1a:c.9810.>C,p.G3274*,frameshiftIns;orf1ab:c.9810.>C,p.G3274*,frameshiftIns;nsp5:c.21.>C,p.G11*,frameshiftIns;	9.15537e-08	NA	0	0	0
10075	ATTCCCATCTGGTAAAGTTGAGGGTTGTATGGTACAAGTAA	.........................................	orf1a:c.9810ATTCCCATCTGGTAAAGTTGAGGGTTGTATGGTACAAGTAA>.........................................,p.V3276*,frameshiftDel;orf1ab:c.9810ATTCCCATCTGGTAAAGTTGAGGGTTGTATGGTACAAGTAA>.........................................,p.V3276*,frameshiftDel;nsp5:c.21ATTCCCATCTGGTAAAGTTGAGGGTTGTATGGTACAAGTAA>.........................................,p.V13*,frameshiftDel;	7.3243e-07	NA	0	0	0
10075	ATTCCCATCT	..........	orf1a:c.9810ATTCCCATCT>..........,p.C3279*,frameshiftDel;orf1ab:c.9810ATTCCCATCT>..........,p.C3279*,frameshiftDel;nsp5:c.21ATTCCCATCT>..........,p.C16*,frameshiftDel;	9.15537e-08	NA	0	0	0
10075	AT	GC	orf1a:c.9810AT>GC,p.AF3270AL,missense;orf1ab:c.9810AT>GC,p.AF3270AL,missense;nsp5:c.21AT>GC,p.AF7AL,missense;	9.15537e-08	NA	0	0	0
10075	A	G	orf1a:c.9810A>G,p.A3270A,synonymous;orf1ab:c.9810A>G,p.A3270A,synonymous;nsp5:c.21A>G,p.A7A,synonymous;	0.000923868	NA	0	1	1
10075	ATTCCCATCTGGTAAAGTTGAGGGTT	..........................	orf1a:c.9810ATTCCCATCTGGTAAAGTTGAGGGTT>..........................,p.V3281*,frameshiftDel;orf1ab:c.9810ATTCCCATCTGGTAAAGTTGAGGGTT>..........................,p.V3281*,frameshiftDel;nsp5:c.21ATTCCCATCTGGTAAAGTTGAGGGTT>..........................,p.V18*,frameshiftDel;	8.23983e-07	NA	0	0	1
10075	ATTC	CACA	orf1a:c.9810ATTC>CACA,p.AF3270AT,missense;orf1ab:c.9810ATTC>CACA,p.AF3270AT,missense;nsp5:c.21ATTC>CACA,p.AF7AT,missense;	9.15537e-08	NA	0	0	0
10075	ATTCCCATCTGGTAAAGTTGAGGGTTGTATGGTACAAGT	.......................................	orf1a:c.9810ATTCCCATCTGGTAAAGTTGAGGGTTGTATGGTACAAGT>.......................................,p.AFPSGKVEGCMVQV3270A,inframeDel;orf1ab:c.9810ATTCCCATCTGGTAAAGTTGAGGGTTGTATGGTACAAGT>.......................................,p.AFPSGKVEGCMVQV3270A,inframeDel;nsp5:c.21ATTCCCATCTGGTAAAGTTGAGGGTTGTATGGTACAAGT>.......................................,p.AFPSGKVEGCMVQV7A,inframeDel;	1.83107e-07	NA	0	0	0
10075	ATTCCCATCTGGTAAAGTTGAGGGTTGTATGGTACAAG	......................................	orf1a:c.9810ATTCCCATCTGGTAAAGTTGAGGGTTGTATGGTACAAG>......................................,p.E3277*,frameshiftDel;orf1ab:c.9810ATTCCCATCTGGTAAAGTTGAGGGTTGTATGGTACAAG>......................................,p.E3277*,frameshiftDel;nsp5:c.21ATTCCCATCTGGTAAAGTTGAGGGTTGTATGGTACAAG>......................................,p.E14*,frameshiftDel;	9.15537e-08	NA	0	0	0
10076	TTCCCATCTGGTAAAGTTGAGGGTTGTATGGTACAAGT	......................................	orf1a:c.9811TTCCCATCTGGTAAAGTTGAGGGTTGTATGGTACAAGT>......................................,p.E3277*,frameshiftDel;orf1ab:c.9811TTCCCATCTGGTAAAGTTGAGGGTTGTATGGTACAAGT>......................................,p.E3277*,frameshiftDel;nsp5:c.22TTCCCATCTGGTAAAGTTGAGGGTTGTATGGTACAAGT>......................................,p.E14*,frameshiftDel;	9.15537e-08	NA	0	0	0
10076	TTCCCATCTGGTAAAGTTGAGGGTT	.........................	orf1a:c.9811TTCCCATCTGGTAAAGTTGAGGGTT>.........................,p.G3274*,frameshiftDel;orf1ab:c.9811TTCCCATCTGGTAAAGTTGAGGGTT>.........................,p.G3274*,frameshiftDel;nsp5:c.22TTCCCATCTGGTAAAGTTGAGGGTT>.........................,p.G11*,frameshiftDel;	3.66215e-07	NA	0	0	1
10076	TT	.C	orf1a:c.9811TT>.C,p.Q3282*,frameshiftDel;orf1ab:c.9811TT>.C,p.Q3282*,frameshiftDel;nsp5:c.22TT>.C,p.Q19*,frameshiftDel;	1.83107e-07	NA	0	0	0
10076	TTCCCATCTGGTAAAGTTGAGGGTTG	..........................	orf1a:c.9811TTCCCATCTGGTAAAGTTGAGGGTTG>..........................,p.V3281*,frameshiftDel;orf1ab:c.9811TTCCCATCTGGTAAAGTTGAGGGTTG>..........................,p.V3281*,frameshiftDel;nsp5:c.22TTCCCATCTGGTAAAGTTGAGGGTTG>..........................,p.V18*,frameshiftDel;	9.15537e-08	NA	0	0	0
10076	T	A	orf1a:c.9811T>A,p.F3271I,missense;orf1ab:c.9811T>A,p.F3271I,missense;nsp5:c.22T>A,p.F8I,missense;	4.57769e-07	NA	0	0	0
10076	TTCC	....	orf1a:c.9811TTCC>....,p.V3281*,frameshiftDel;orf1ab:c.9811TTCC>....,p.V3281*,frameshiftDel;nsp5:c.22TTCC>....,p.V18*,frameshiftDel;	9.15537e-08	NA	0	0	0
10076	.TT	CCA	orf1a:c.9811.TT>CCA,p.3271P,inframeIns;orf1ab:c.9811.TT>CCA,p.3271P,inframeIns;nsp5:c.22.TT>CCA,p.8P,inframeIns;	9.15537e-08	NA	0	0	0
10076	T	C	orf1a:c.9811T>C,p.F3271L,missense;orf1ab:c.9811T>C,p.F3271L,missense;nsp5:c.22T>C,p.F8L,missense;	7.73629e-05	NA	0	0	1
10076	T	G	orf1a:c.9811T>G,p.F3271V,missense;orf1ab:c.9811T>G,p.F3271V,missense;nsp5:c.22T>G,p.F8V,missense;	7.3243e-07	NA	0	0	0
10076	T	.	orf1a:c.9811T>.,p.Q3282*,frameshiftDel;orf1ab:c.9811T>.,p.Q3282*,frameshiftDel;nsp5:c.22T>.,p.Q19*,frameshiftDel;	3.66215e-07	NA	0	0	0
10076	TTCCC	.....	orf1a:c.9811TTCCC>.....,p.P3272*,frameshiftDel;orf1ab:c.9811TTCCC>.....,p.P3272*,frameshiftDel;nsp5:c.22TTCCC>.....,p.P9*,frameshiftDel;	9.15537e-08	NA	0	0	0
10076	TTCCCATC	....AGGG	orf1a:c.9811TTCCCATC>....AGGG,p.V3281*,frameshiftDel;orf1ab:c.9811TTCCCATC>....AGGG,p.V3281*,frameshiftDel;nsp5:c.22TTCCCATC>....AGGG,p.V18*,frameshiftDel;	9.15537e-08	NA	0	0	0
10076	.	C	orf1a:c.9811.>C,p.G3274*,frameshiftIns;orf1ab:c.9811.>C,p.G3274*,frameshiftIns;nsp5:c.22.>C,p.G11*,frameshiftIns;	9.15537e-08	NA	0	0	0
10077	T	C	orf1a:c.9812T>C,p.F3271S,missense;orf1ab:c.9812T>C,p.F3271S,missense;nsp5:c.23T>C,p.F8S,missense;	1.00709e-06	NA	0	0	0
10077	TCCCATCTGGTAAAGTTGAGGGTTGTATGGTACAAGTAACTTGTGGTACAACTACACTTAACGGTCTTTGGCTTGATGAC	................................................................................	orf1a:c.9812TCCCATCTGGTAAAGTTGAGGGTTGTATGGTACAAGTAACTTGTGGTACAACTACACTTAACGGTCTTTGGCTTGATGAC>................................................................................,p.Q3282*,frameshiftDel;orf1ab:c.9812TCCCATCTGGTAAAGTTGAGGGTTGTATGGTACAAGTAACTTGTGGTACAACTACACTTAACGGTCTTTGGCTTGATGAC>................................................................................,p.Q3282*,frameshiftDel;nsp5…	9.15537e-08	NA	0	0	0
10077	T	A	orf1a:c.9812T>A,p.F3271Y,missense;orf1ab:c.9812T>A,p.F3271Y,missense;nsp5:c.23T>A,p.F8Y,missense;	4.30302e-06	NA	0	0	1
10077	T	G	orf1a:c.9812T>G,p.F3271C,missense;orf1ab:c.9812T>G,p.F3271C,missense;nsp5:c.23T>G,p.F8C,missense;	9.15537e-07	NA	0	0	0
10077	TCC	CTT	orf1a:c.9812TCC>CTT,p.FP3271SS,missense;orf1ab:c.9812TCC>CTT,p.FP3271SS,missense;nsp5:c.23TCC>CTT,p.FP8SS,missense;	9.15537e-08	NA	0	0	0
10077	TCCCATCTGGTAAAGTTGAGGGT	.......................	orf1a:c.9812TCCCATCTGGTAAAGTTGAGGGT>.......................,p.Q3282*,frameshiftDel;orf1ab:c.9812TCCCATCTGGTAAAGTTGAGGGT>.......................,p.Q3282*,frameshiftDel;nsp5:c.23TCCCATCTGGTAAAGTTGAGGGT>.......................,p.Q19*,frameshiftDel;	9.15537e-08	NA	0	0	0
10077	TC	CA	orf1a:c.9812TC>CA,p.F3271S,missense;orf1ab:c.9812TC>CA,p.F3271S,missense;nsp5:c.23TC>CA,p.F8S,missense;	9.15537e-08	NA	0	0	0
10078	CCCATCTGGTAAAGTTGAGGGTTGTATGGTA	...............................	orf1a:c.9813CCCATCTGGTAAAGTTGAGGGTTGTATGGTA>...............................,p.P3272*,frameshiftDel;orf1ab:c.9813CCCATCTGGTAAAGTTGAGGGTTGTATGGTA>...............................,p.P3272*,frameshiftDel;nsp5:c.24CCCATCTGGTAAAGTTGAGGGTTGTATGGTA>...............................,p.P9*,frameshiftDel;	9.15537e-08	NA	0	0	0
10078	C	T	orf1a:c.9813C>T,p.F3271F,synonymous;orf1ab:c.9813C>T,p.F3271F,synonymous;nsp5:c.24C>T,p.F8F,synonymous;	0.00158846	NA	0	1	1
10078	.	A	orf1a:c.9813.>A,p.G3274*,frameshiftIns;orf1ab:c.9813.>A,p.G3274*,frameshiftIns;nsp5:c.24.>A,p.G11*,frameshiftIns;	9.15537e-08	NA	0	0	0
10078	CCC	...	orf1a:c.9813CCC>...,p.FP3271L,inframeDel;orf1ab:c.9813CCC>...,p.FP3271L,inframeDel;nsp5:c.24CCC>...,p.FP8L,inframeDel;	9.15537e-08	NA	0	0	0
10078	C	G	orf1a:c.9813C>G,p.F3271L,missense;orf1ab:c.9813C>G,p.F3271L,missense;nsp5:c.24C>G,p.F8L,missense;	5.49322e-07	NA	0	0	0
10078	T.C	ATT	orf1a:c.9813T.C>ATT,p.F3271LL,inframeIns;orf1ab:c.9813T.C>ATT,p.F3271LL,inframeIns;nsp5:c.24T.C>ATT,p.F8LL,inframeIns;	9.15537e-08	NA	0	0	0
10078	C	.	orf1a:c.9813C>.,p.Q3282*,frameshiftDel;orf1ab:c.9813C>.,p.Q3282*,frameshiftDel;nsp5:c.24C>.,p.Q19*,frameshiftDel;	2.74661e-07	NA	0	0	0
10078	C	A	orf1a:c.9813C>A,p.F3271L,missense;orf1ab:c.9813C>A,p.F3271L,missense;nsp5:c.24C>A,p.F8L,missense;	1.95925e-05	NA	0	0	0
10079	C	A	orf1a:c.9814C>A,p.P3272T,missense;orf1ab:c.9814C>A,p.P3272T,missense;nsp5:c.25C>A,p.P9T,missense;	9.15537e-07	NA	0	0	0
10079	C	T	orf1a:c.9814C>T,p.P3272S,missense;orf1ab:c.9814C>T,p.P3272S,missense;nsp5:c.25C>T,p.P9S,missense;	4.85235e-06	NA	0	0	1
10079	...C	TTTT	orf1a:c.9814...C>TTTT,p.K3275*,frameshiftIns;orf1ab:c.9814...C>TTTT,p.K3275*,frameshiftIns;nsp5:c.25...C>TTTT,p.K12*,frameshiftIns;	9.15537e-08	NA	0	0	0
10079	C	.	orf1a:c.9814C>.,p.Q3282*,frameshiftDel;orf1ab:c.9814C>.,p.Q3282*,frameshiftDel;nsp5:c.25C>.,p.Q19*,frameshiftDel;	9.15537e-07	NA	0	0	0
1008	G	T	orf1a:c.743G>T,p.S248I,missense;orf1ab:c.743G>T,p.S248I,missense;nsp2:c.203G>T,p.S68I,missense;	3.36918e-05	NA	0	0	1
1008	G	A	orf1a:c.743G>A,p.S248N,missense;orf1ab:c.743G>A,p.S248N,missense;nsp2:c.203G>A,p.S68N,missense;	2.76492e-05	NA	0	0	0
1008	G	C	orf1a:c.743G>C,p.S248T,missense;orf1ab:c.743G>C,p.S248T,missense;nsp2:c.203G>C,p.S68T,missense;	2.74661e-07	NA	0	0	0
10080	CATCTGGTAAAGTTGAGGG	...................	orf1a:c.9815CATCTGGTAAAGTTGAGGG>...................,p.V3276*,frameshiftDel;orf1ab:c.9815CATCTGGTAAAGTTGAGGG>...................,p.V3276*,frameshiftDel;nsp5:c.26CATCTGGTAAAGTTGAGGG>...................,p.V13*,frameshiftDel;	9.15537e-08	NA	0	0	0
10080	C	A	orf1a:c.9815C>A,p.P3272Q,missense;orf1ab:c.9815C>A,p.P3272Q,missense;nsp5:c.26C>A,p.P9Q,missense;	6.40876e-07	NA	0	0	0
10080	C	T	orf1a:c.9815C>T,p.P3272L,missense;orf1ab:c.9815C>T,p.P3272L,missense;nsp5:c.26C>T,p.P9L,missense;	7.3243e-07	NA	0	0	0
10080	C	G	orf1a:c.9815C>G,p.P3272R,missense;orf1ab:c.9815C>G,p.P3272R,missense;nsp5:c.26C>G,p.P9R,missense;	1.83107e-07	NA	0	0	0
10080	.	A	orf1a:c.9815.>A,p.G3274*,frameshiftIns;orf1ab:c.9815.>A,p.G3274*,frameshiftIns;nsp5:c.26.>A,p.G11*,frameshiftIns;	9.15537e-08	NA	0	0	0
10081	AT	TC	orf1a:c.9816AT>TC,p.PS3272PP,missense;orf1ab:c.9816AT>TC,p.PS3272PP,missense;nsp5:c.27AT>TC,p.PS9PP,missense;	9.15537e-08	NA	0	0	0
10081	AT	GA	orf1a:c.9816AT>GA,p.PS3272PT,missense;orf1ab:c.9816AT>GA,p.PS3272PT,missense;nsp5:c.27AT>GA,p.PS9PT,missense;	1.83107e-07	NA	0	0	0
10081	A	T	orf1a:c.9816A>T,p.P3272P,synonymous;orf1ab:c.9816A>T,p.P3272P,synonymous;nsp5:c.27A>T,p.P9P,synonymous;	5.85944e-06	NA	0	0	0
10081	AT	..	orf1a:c.9816AT>..,p.S3273*,frameshiftDel;orf1ab:c.9816AT>..,p.S3273*,frameshiftDel;nsp5:c.27AT>..,p.S10*,frameshiftDel;	9.15537e-08	NA	0	0	0
10081	AT	CG	orf1a:c.9816AT>CG,p.PS3272PA,missense;orf1ab:c.9816AT>CG,p.PS3272PA,missense;nsp5:c.27AT>CG,p.PS9PA,missense;	9.15537e-08	NA	0	0	0
10081	ATC	TAG	orf1a:c.9816ATC>TAG,p.PS3272PS,synonymous;orf1ab:c.9816ATC>TAG,p.PS3272PS,synonymous;nsp5:c.27ATC>TAG,p.PS9PS,synonymous;	4.57769e-07	NA	0	0	0
10081	A	.	orf1a:c.9816A>.,p.Q3282*,frameshiftDel;orf1ab:c.9816A>.,p.Q3282*,frameshiftDel;nsp5:c.27A>.,p.Q19*,frameshiftDel;	9.15537e-08	NA	0	0	0
10081	A	G	orf1a:c.9816A>G,p.P3272P,synonymous;orf1ab:c.9816A>G,p.P3272P,synonymous;nsp5:c.27A>G,p.P9P,synonymous;	8.45041e-05	NA	0	0	1
10081	.	T	orf1a:c.9816.>T,p.G3274*,frameshiftIns;orf1ab:c.9816.>T,p.G3274*,frameshiftIns;nsp5:c.27.>T,p.G11*,frameshiftIns;	9.15537e-08	NA	0	0	0
10081	A	C	orf1a:c.9816A>C,p.P3272P,synonymous;orf1ab:c.9816A>C,p.P3272P,synonymous;nsp5:c.27A>C,p.P9P,synonymous;	9.70469e-06	NA	0	0	0
10082	T	G	orf1a:c.9817T>G,p.S3273A,missense;orf1ab:c.9817T>G,p.S3273A,missense;nsp5:c.28T>G,p.S10A,missense;	1.59303e-05	NA	0	0	0
10082	.	C	orf1a:c.9817.>C,p.G3274*,frameshiftIns;orf1ab:c.9817.>C,p.G3274*,frameshiftIns;nsp5:c.28.>C,p.G11*,frameshiftIns;	9.15537e-08	NA	0	0	0
10082	T	C	orf1a:c.9817T>C,p.S3273P,missense;orf1ab:c.9817T>C,p.S3273P,missense;nsp5:c.28T>C,p.S10P,missense;	7.3243e-07	NA	0	0	0
10082	TC	..	orf1a:c.9817TC>..,p.S3273*,frameshiftDel;orf1ab:c.9817TC>..,p.S3273*,frameshiftDel;nsp5:c.28TC>..,p.S10*,frameshiftDel;	9.15537e-08	NA	0	0	0
10082	T	A	orf1a:c.9817T>A,p.S3273T,missense;orf1ab:c.9817T>A,p.S3273T,missense;nsp5:c.28T>A,p.S10T,missense;	4.02836e-06	NA	0	0	0
10082	T	.	orf1a:c.9817T>.,p.Q3282*,frameshiftDel;orf1ab:c.9817T>.,p.Q3282*,frameshiftDel;nsp5:c.28T>.,p.Q19*,frameshiftDel;	1.83107e-07	NA	0	0	0
10082	TCTG	....	orf1a:c.9817TCTG>....,p.V3281*,frameshiftDel;orf1ab:c.9817TCTG>....,p.V3281*,frameshiftDel;nsp5:c.28TCTG>....,p.V18*,frameshiftDel;	9.15537e-08	NA	0	0	0
10083	C	G	orf1a:c.9818C>G,p.S3273C,missense;orf1ab:c.9818C>G,p.S3273C,missense;nsp5:c.29C>G,p.S10C,missense;	1.83107e-07	NA	0	0	0
10083	C	T	orf1a:c.9818C>T,p.S3273F,missense;orf1ab:c.9818C>T,p.S3273F,missense;nsp5:c.29C>T,p.S10F,missense;	2.10574e-06	NA	0	0	0
10083	C	.	orf1a:c.9818C>.,p.Q3282*,frameshiftDel;orf1ab:c.9818C>.,p.Q3282*,frameshiftDel;nsp5:c.29C>.,p.Q19*,frameshiftDel;	4.57769e-07	NA	0	0	0
10083	C	A	orf1a:c.9818C>A,p.S3273Y,missense;orf1ab:c.9818C>A,p.S3273Y,missense;nsp5:c.29C>A,p.S10Y,missense;	3.66215e-07	NA	0	0	0
10084	TG	CA	orf1a:c.9819TG>CA,p.SG3273SS,missense;orf1ab:c.9819TG>CA,p.SG3273SS,missense;nsp5:c.30TG>CA,p.SG10SS,missense;	9.15537e-08	NA	0	0	0
10084	T	C	orf1a:c.9819T>C,p.S3273S,synonymous;orf1ab:c.9819T>C,p.S3273S,synonymous;nsp5:c.30T>C,p.S10S,synonymous;	0.000126344	NA	0	0	1
10084	.	A	orf1a:c.9819.>A,p.G3274*,frameshiftIns;orf1ab:c.9819.>A,p.G3274*,frameshiftIns;nsp5:c.30.>A,p.G11*,frameshiftIns;	9.15537e-08	NA	0	0	0
10084	TGG	...	orf1a:c.9819TGG>...,p.SG3273S,inframeDel;orf1ab:c.9819TGG>...,p.SG3273S,inframeDel;nsp5:c.30TGG>...,p.SG10S,inframeDel;	9.15537e-08	NA	0	0	0
10084	TG	.A	orf1a:c.9819TG>.A,p.Q3282*,frameshiftDel;orf1ab:c.9819TG>.A,p.Q3282*,frameshiftDel;nsp5:c.30TG>.A,p.Q19*,frameshiftDel;	9.15537e-08	NA	0	0	0
10084	T	G	orf1a:c.9819T>G,p.S3273S,synonymous;orf1ab:c.9819T>G,p.S3273S,synonymous;nsp5:c.30T>G,p.S10S,synonymous;	5.05376e-05	NA	0	1	1
10084	T	A	orf1a:c.9819T>A,p.S3273S,synonymous;orf1ab:c.9819T>A,p.S3273S,synonymous;nsp5:c.30T>A,p.S10S,synonymous;	0.00102549	NA	0	1	1
10085	GGTAAAG	.......	orf1a:c.9820GGTAAAG>.......,p.M3280*,frameshiftDel;orf1ab:c.9820GGTAAAG>.......,p.M3280*,frameshiftDel;nsp5:c.31GGTAAAG>.......,p.M17*,frameshiftDel;	9.15537e-08	NA	0	0	0
10085	G	A	orf1a:c.9820G>A,p.G3274S,missense;orf1ab:c.9820G>A,p.G3274S,missense;nsp5:c.31G>A,p.G11S,missense;	3.7537e-06	NA	0	0	0
10085	GG	TC	orf1a:c.9820GG>TC,p.G3274S,missense;orf1ab:c.9820GG>TC,p.G3274S,missense;nsp5:c.31GG>TC,p.G11S,missense;	1.83107e-07	NA	0	0	1
10085	GG	..	orf1a:c.9820GG>..,p.S3273*,frameshiftDel;orf1ab:c.9820GG>..,p.S3273*,frameshiftDel;nsp5:c.31GG>..,p.S10*,frameshiftDel;	9.15537e-08	NA	0	0	0
10085	G	.	orf1a:c.9820G>.,p.Q3282*,frameshiftDel;orf1ab:c.9820G>.,p.Q3282*,frameshiftDel;nsp5:c.31G>.,p.Q19*,frameshiftDel;	1.83107e-07	NA	0	0	0
10085	G	T	orf1a:c.9820G>T,p.G3274C,missense;orf1ab:c.9820G>T,p.G3274C,missense;nsp5:c.31G>T,p.G11C,missense;	2.74661e-07	NA	0	0	0
10085	.GT	CCC	orf1a:c.9820.GT>CCC,p.3274P,inframeIns;orf1ab:c.9820.GT>CCC,p.3274P,inframeIns;nsp5:c.31.GT>CCC,p.11P,inframeIns;	9.15537e-08	NA	0	0	0
10086	GT	TA	orf1a:c.9821GT>TA,p.G3274V,missense;orf1ab:c.9821GT>TA,p.G3274V,missense;nsp5:c.32GT>TA,p.G11V,missense;	9.15537e-08	NA	0	0	0
10086	GT	CA	orf1a:c.9821GT>CA,p.G3274A,missense;orf1ab:c.9821GT>CA,p.G3274A,missense;nsp5:c.32GT>CA,p.G11A,missense;	1.83107e-07	NA	0	0	0
10086	G	A	orf1a:c.9821G>A,p.G3274D,missense;orf1ab:c.9821G>A,p.G3274D,missense;nsp5:c.32G>A,p.G11D,missense;	2.74661e-07	NA	0	0	0
10086	G	T	orf1a:c.9821G>T,p.G3274V,missense;orf1ab:c.9821G>T,p.G3274V,missense;nsp5:c.32G>T,p.G11V,missense;	6.40876e-07	NA	0	0	0
10087	T	G	orf1a:c.9822T>G,p.G3274G,synonymous;orf1ab:c.9822T>G,p.G3274G,synonymous;nsp5:c.33T>G,p.G11G,synonymous;	3.66215e-07	NA	0	0	0
10087	T	A	orf1a:c.9822T>A,p.G3274G,synonymous;orf1ab:c.9822T>A,p.G3274G,synonymous;nsp5:c.33T>A,p.G11G,synonymous;	1.83107e-07	NA	0	0	0
10087	TAAAG	.....	orf1a:c.9822TAAAG>.....,p.G3274*,frameshiftDel;orf1ab:c.9822TAAAG>.....,p.G3274*,frameshiftDel;nsp5:c.33TAAAG>.....,p.G11*,frameshiftDel;	9.15537e-08	NA	0	0	0
10087	TAAAGTTGAGGGTT	..............	orf1a:c.9822TAAAGTTGAGGGTT>..............,p.C3285*,frameshiftDel;orf1ab:c.9822TAAAGTTGAGGGTT>..............,p.C3285*,frameshiftDel;nsp5:c.33TAAAGTTGAGGGTT>..............,p.C22*,frameshiftDel;	9.15537e-08	NA	0	0	0
10087	G.AA	ACCT	orf1a:c.9822G.AA>ACCT,p.E3277*,frameshiftIns;orf1ab:c.9822G.AA>ACCT,p.E3277*,frameshiftIns;nsp5:c.33G.AA>ACCT,p.E14*,frameshiftIns;	9.15537e-08	NA	0	0	0
10087	T	.	orf1a:c.9822T>.,p.Q3282*,frameshiftDel;orf1ab:c.9822T>.,p.Q3282*,frameshiftDel;nsp5:c.33T>.,p.Q19*,frameshiftDel;	9.15537e-08	NA	0	0	0
10087	.	A	orf1a:c.9822.>A,p.V3276*,frameshiftIns;orf1ab:c.9822.>A,p.V3276*,frameshiftIns;nsp5:c.33.>A,p.V13*,frameshiftIns;	9.15537e-08	NA	0	0	0
10087	T	C	orf1a:c.9822T>C,p.G3274G,synonymous;orf1ab:c.9822T>C,p.G3274G,synonymous;nsp5:c.33T>C,p.G11G,synonymous;	2.78323e-05	NA	0	0	0
10088	A	.	orf1a:c.9823A>.,p.Q3282*,frameshiftDel;orf1ab:c.9823A>.,p.Q3282*,frameshiftDel;nsp5:c.34A>.,p.Q19*,frameshiftDel;	2.74661e-07	NA	0	0	0
10088	AAAGTTGAGGG	...........	orf1a:c.9823AAAGTTGAGGG>...........,p.G3286*,frameshiftDel;orf1ab:c.9823AAAGTTGAGGG>...........,p.G3286*,frameshiftDel;nsp5:c.34AAAGTTGAGGG>...........,p.G23*,frameshiftDel;	9.15537e-08	NA	0	0	0
10088	A	G	orf1a:c.9823A>G,p.K3275E,missense;orf1ab:c.9823A>G,p.K3275E,missense;nsp5:c.34A>G,p.K12E,missense;	4.57769e-07	NA	0	0	0
10088	AAA	...	orf1a:c.9823AAA>...,p.K3275-,inframeDel;orf1ab:c.9823AAA>...,p.K3275-,inframeDel;nsp5:c.34AAA>...,p.K12-,inframeDel;	1.83107e-07	NA	0	0	0
10088	A	C	orf1a:c.9823A>C,p.K3275Q,missense;orf1ab:c.9823A>C,p.K3275Q,missense;nsp5:c.34A>C,p.K12Q,missense;	9.15537e-08	NA	0	0	0
10088	AA	..	orf1a:c.9823AA>..,p.K3275*,frameshiftDel;orf1ab:c.9823AA>..,p.K3275*,frameshiftDel;nsp5:c.34AA>..,p.K12*,frameshiftDel;	9.15537e-08	NA	0	0	0
10088	AAAG	.TGC	orf1a:c.9823AAAG>.TGC,p.Q3282*,frameshiftDel;orf1ab:c.9823AAAG>.TGC,p.Q3282*,frameshiftDel;nsp5:c.34AAAG>.TGC,p.Q19*,frameshiftDel;	9.15537e-08	NA	0	0	0
10088	AAAG	..TT	orf1a:c.9823AAAG>..TT,p.K3275*,frameshiftDel;orf1ab:c.9823AAAG>..TT,p.K3275*,frameshiftDel;nsp5:c.34AAAG>..TT,p.K12*,frameshiftDel;	9.15537e-08	NA	0	0	0
10088	A	T	orf1a:c.9823A>T,p.K3275*,stopGain;orf1ab:c.9823A>T,p.K3275*,stopGain;nsp5:c.34A>T,p.K12*,stopGain;	1.83107e-07	NA	0	0	0
10089	A	.	orf1a:c.9824A>.,p.Q3282*,frameshiftDel;orf1ab:c.9824A>.,p.Q3282*,frameshiftDel;nsp5:c.35A>.,p.Q19*,frameshiftDel;	1.73952e-06	NA	0	0	0
10089	AAGTTGAGGG	..........	orf1a:c.9824AAGTTGAGGG>..........,p.C3279*,frameshiftDel;orf1ab:c.9824AAGTTGAGGG>..........,p.C3279*,frameshiftDel;nsp5:c.35AAGTTGAGGG>..........,p.C16*,frameshiftDel;	9.15537e-08	NA	0	0	0
10089	.	A	orf1a:c.9824.>A,p.V3276*,frameshiftIns;orf1ab:c.9824.>A,p.V3276*,frameshiftIns;nsp5:c.35.>A,p.V13*,frameshiftIns;	6.40876e-07	NA	0	0	0
10089	A	T	orf1a:c.9824A>T,p.K3275I,missense;orf1ab:c.9824A>T,p.K3275I,missense;nsp5:c.35A>T,p.K12I,missense;	2.74661e-07	NA	0	0	0
10089	A	C	orf1a:c.9824A>C,p.K3275T,missense;orf1ab:c.9824A>C,p.K3275T,missense;nsp5:c.35A>C,p.K12T,missense;	9.15537e-08	NA	0	0	0
10089	A	G	orf1a:c.9824A>G,p.K3275R,missense;orf1ab:c.9824A>G,p.K3275R,missense;nsp5:c.35A>G,p.K12R,missense;	4.67839e-05	NA	0	1	1
1009	CTATGAATTGCAGACACCTTTTGAAATTAAAT	................................	orf1a:c.744CTATGAATTGCAGACACCTTTTGAAATTAAAT>................................,p.Q252*,frameshiftDel;orf1ab:c.744CTATGAATTGCAGACACCTTTTGAAATTAAAT>................................,p.Q252*,frameshiftDel;nsp2:c.204CTATGAATTGCAGACACCTTTTGAAATTAAAT>................................,p.Q72*,frameshiftDel;	9.15537e-08	NA	0	0	0
1009	CT	TA	orf1a:c.744CT>TA,p.SY248SN,missense;orf1ab:c.744CT>TA,p.SY248SN,missense;nsp2:c.204CT>TA,p.SY68SN,missense;	9.15537e-08	NA	0	0	0
1009	C	A	orf1a:c.744C>A,p.S248R,missense;orf1ab:c.744C>A,p.S248R,missense;nsp2:c.204C>A,p.S68R,missense;	3.93681e-06	NA	0	0	0
1009	C	T	orf1a:c.744C>T,p.S248S,synonymous;orf1ab:c.744C>T,p.S248S,synonymous;nsp2:c.204C>T,p.S68S,synonymous;	0.000474706	NA	0	1	1
1009	.	T	orf1a:c.744.>T,p.Y249*,frameshiftIns;orf1ab:c.744.>T,p.Y249*,frameshiftIns;nsp2:c.204.>T,p.Y69*,frameshiftIns;	1.83107e-07	NA	0	0	0
1009	C	G	orf1a:c.744C>G,p.S248R,missense;orf1ab:c.744C>G,p.S248R,missense;nsp2:c.204C>G,p.S68R,missense;	7.3243e-07	NA	0	1	1
10090	A	T	orf1a:c.9825A>T,p.K3275N,missense;orf1ab:c.9825A>T,p.K3275N,missense;nsp5:c.36A>T,p.K12N,missense;	2.74661e-07	NA	0	0	0
10090	A	G	orf1a:c.9825A>G,p.K3275K,synonymous;orf1ab:c.9825A>G,p.K3275K,synonymous;nsp5:c.36A>G,p.K12K,synonymous;	5.3742e-05	NA	0	1	1
10090	A	C	orf1a:c.9825A>C,p.K3275N,missense;orf1ab:c.9825A>C,p.K3275N,missense;nsp5:c.36A>C,p.K12N,missense;	4.57769e-07	NA	0	0	0
10091	G	C	orf1a:c.9826G>C,p.V3276L,missense;orf1ab:c.9826G>C,p.V3276L,missense;nsp5:c.37G>C,p.V13L,missense;	2.74661e-07	NA	0	0	0
10091	GT	TG	orf1a:c.9826GT>TG,p.V3276C,missense;orf1ab:c.9826GT>TG,p.V3276C,missense;nsp5:c.37GT>TG,p.V13C,missense;	9.15537e-08	NA	0	0	0
10091	G	T	orf1a:c.9826G>T,p.V3276F,missense;orf1ab:c.9826G>T,p.V3276F,missense;nsp5:c.37G>T,p.V13F,missense;	1.83107e-07	NA	0	0	0
10091	G	A	orf1a:c.9826G>A,p.V3276I,missense;orf1ab:c.9826G>A,p.V3276I,missense;nsp5:c.37G>A,p.V13I,missense;	4.22978e-05	NA	0	0	0
10092	T	C	orf1a:c.9827T>C,p.V3276A,missense;orf1ab:c.9827T>C,p.V3276A,missense;nsp5:c.38T>C,p.V13A,missense;	6.86653e-06	NA	0	0	0
10092	TT	..	orf1a:c.9827TT>..,p.T3289*,frameshiftDel;orf1ab:c.9827TT>..,p.T3289*,frameshiftDel;nsp5:c.38TT>..,p.T26*,frameshiftDel;	9.15537e-08	NA	0	0	0
10092	TT	.A	orf1a:c.9827TT>.A,p.Q3282*,frameshiftDel;orf1ab:c.9827TT>.A,p.Q3282*,frameshiftDel;nsp5:c.38TT>.A,p.Q19*,frameshiftDel;	9.15537e-08	NA	0	0	0
10092	T	A	orf1a:c.9827T>A,p.V3276D,missense;orf1ab:c.9827T>A,p.V3276D,missense;nsp5:c.38T>A,p.V13D,missense;	9.15537e-08	NA	0	0	0
10092	T	.	orf1a:c.9827T>.,p.Q3282*,frameshiftDel;orf1ab:c.9827T>.,p.Q3282*,frameshiftDel;nsp5:c.38T>.,p.Q19*,frameshiftDel;	2.74661e-07	NA	0	0	0
10092	TTGAGGGTTG	..........	orf1a:c.9827TTGAGGGTTG>..........,p.C3279*,frameshiftDel;orf1ab:c.9827TTGAGGGTTG>..........,p.C3279*,frameshiftDel;nsp5:c.38TTGAGGGTTG>..........,p.C16*,frameshiftDel;	9.15537e-08	NA	0	0	0
10092	TT	.C	orf1a:c.9827TT>.C,p.Q3282*,frameshiftDel;orf1ab:c.9827TT>.C,p.Q3282*,frameshiftDel;nsp5:c.38TT>.C,p.Q19*,frameshiftDel;	9.15537e-08	NA	0	0	0
10092	TT	CG	orf1a:c.9827TT>CG,p.V3276A,missense;orf1ab:c.9827TT>CG,p.V3276A,missense;nsp5:c.38TT>CG,p.V13A,missense;	9.15537e-08	NA	0	0	0
10093	T	C	orf1a:c.9828T>C,p.V3276V,synonymous;orf1ab:c.9828T>C,p.V3276V,synonymous;nsp5:c.39T>C,p.V13V,synonymous;	6.36298e-05	NA	0	0	1
10093	T	A	orf1a:c.9828T>A,p.V3276V,synonymous;orf1ab:c.9828T>A,p.V3276V,synonymous;nsp5:c.39T>A,p.V13V,synonymous;	3.68961e-05	NA	0	0	1
10093	TG	CA	orf1a:c.9828TG>CA,p.VE3276VK,missense;orf1ab:c.9828TG>CA,p.VE3276VK,missense;nsp5:c.39TG>CA,p.VE13VK,missense;	9.15537e-08	NA	0	0	0
10093	TG	GT	orf1a:c.9828TG>GT,p.VE3276V*,stopGain;orf1ab:c.9828TG>GT,p.VE3276V*,stopGain;nsp5:c.39TG>GT,p.VE13V*,stopGain;	9.15537e-08	NA	0	0	0
10093	T	G	orf1a:c.9828T>G,p.V3276V,synonymous;orf1ab:c.9828T>G,p.V3276V,synonymous;nsp5:c.39T>G,p.V13V,synonymous;	1.52895e-05	NA	0	0	1
10094	GAG	...	orf1a:c.9829GAG>...,p.E3277-,inframeDel;orf1ab:c.9829GAG>...,p.E3277-,inframeDel;nsp5:c.40GAG>...,p.E14-,inframeDel;	3.66215e-07	NA	0	0	0
10094	GA	TC	orf1a:c.9829GA>TC,p.E3277S,missense;orf1ab:c.9829GA>TC,p.E3277S,missense;nsp5:c.40GA>TC,p.E14S,missense;	9.15537e-08	NA	0	0	0
10094	GAGGG	..TTC	orf1a:c.9829GAGGG>..TTC,p.T3289*,frameshiftDel;orf1ab:c.9829GAGGG>..TTC,p.T3289*,frameshiftDel;nsp5:c.40GAGGG>..TTC,p.T26*,frameshiftDel;	9.15537e-08	NA	0	0	0
10094	GAGG	CTAT	orf1a:c.9829GAGG>CTAT,p.EG3277LC,missense;orf1ab:c.9829GAGG>CTAT,p.EG3277LC,missense;nsp5:c.40GAGG>CTAT,p.EG14LC,missense;	9.15537e-08	NA	0	0	0
10094	G	.	orf1a:c.9829G>.,p.Q3282*,frameshiftDel;orf1ab:c.9829G>.,p.Q3282*,frameshiftDel;nsp5:c.40G>.,p.Q19*,frameshiftDel;	2.74661e-07	NA	0	0	0
10094	GAGGGTTG	........	orf1a:c.9829GAGGGTTG>........,p.T3287*,frameshiftDel;orf1ab:c.9829GAGGGTTG>........,p.T3287*,frameshiftDel;nsp5:c.40GAGGGTTG>........,p.T24*,frameshiftDel;	9.15537e-08	NA	0	0	0
10094	G	A	orf1a:c.9829G>A,p.E3277K,missense;orf1ab:c.9829G>A,p.E3277K,missense;nsp5:c.40G>A,p.E14K,missense;	2.74661e-07	NA	0	0	0
10094	GA	..	orf1a:c.9829GA>..,p.T3289*,frameshiftDel;orf1ab:c.9829GA>..,p.T3289*,frameshiftDel;nsp5:c.40GA>..,p.T26*,frameshiftDel;	9.15537e-08	NA	0	0	0
10094	G	T	orf1a:c.9829G>T,p.E3277*,stopGain;orf1ab:c.9829G>T,p.E3277*,stopGain;nsp5:c.40G>T,p.E14*,stopGain;	1.00709e-06	NA	0	0	0
10094	G	C	orf1a:c.9829G>C,p.E3277Q,missense;orf1ab:c.9829G>C,p.E3277Q,missense;nsp5:c.40G>C,p.E14Q,missense;	2.74661e-07	NA	0	0	0
10095	A	T	orf1a:c.9830A>T,p.E3277V,missense;orf1ab:c.9830A>T,p.E3277V,missense;nsp5:c.41A>T,p.E14V,missense;	1.83107e-07	NA	0	0	0
10095	.	G	orf1a:c.9830.>G,p.L3290*,frameshiftIns;orf1ab:c.9830.>G,p.L3290*,frameshiftIns;nsp5:c.41.>G,p.L27*,frameshiftIns;	9.15537e-08	NA	0	0	0
10095	A	G	orf1a:c.9830A>G,p.E3277G,missense;orf1ab:c.9830A>G,p.E3277G,missense;nsp5:c.41A>G,p.E14G,missense;	1.83107e-07	NA	0	0	0
10095	A	C	orf1a:c.9830A>C,p.E3277A,missense;orf1ab:c.9830A>C,p.E3277A,missense;nsp5:c.41A>C,p.E14A,missense;	9.15537e-08	NA	0	0	0
10095	AGGGTTGTATGGTACAAGT	...................	orf1a:c.9830AGGGTTGTATGGTACAAGT>...................,p.N3291*,frameshiftDel;orf1ab:c.9830AGGGTTGTATGGTACAAGT>...................,p.N3291*,frameshiftDel;nsp5:c.41AGGGTTGTATGGTACAAGT>...................,p.N28*,frameshiftDel;	9.15537e-08	NA	0	0	0
10095	AGGGTTGTATGGTACAAGTAACTTGTGGTACAACTACACTTAACGGTCTTTGGCTTGATGACGTAGTTTA	......................................................................	orf1a:c.9830AGGGTTGTATGGTACAAGTAACTTGTGGTACAACTACACTTAACGGTCTTTGGCTTGATGACGTAGTTTA>......................................................................,p.V3281*,frameshiftDel;orf1ab:c.9830AGGGTTGTATGGTACAAGTAACTTGTGGTACAACTACACTTAACGGTCTTTGGCTTGATGACGTAGTTTA>......................................................................,p.V3281*,frameshiftDel;nsp5:c.41AGGGTTGTATGGTACAAGTAACTTGTGGTACAACT…	9.15537e-08	NA	0	0	0
10095	A	.	orf1a:c.9830A>.,p.Q3282*,frameshiftDel;orf1ab:c.9830A>.,p.Q3282*,frameshiftDel;nsp5:c.41A>.,p.Q19*,frameshiftDel;	2.74661e-07	NA	0	0	0
10096	G	.	orf1a:c.9831G>.,p.Q3282*,frameshiftDel;orf1ab:c.9831G>.,p.Q3282*,frameshiftDel;nsp5:c.42G>.,p.Q19*,frameshiftDel;	2.74661e-07	NA	0	0	0
10096	GGGTT	TATGA	orf1a:c.9831GGGTT>TATGA,p.EGC3277DMS,missense;orf1ab:c.9831GGGTT>TATGA,p.EGC3277DMS,missense;nsp5:c.42GGGTT>TATGA,p.EGC14DMS,missense;	9.15537e-08	NA	0	0	0
10096	GG	..	orf1a:c.9831GG>..,p.T3289*,frameshiftDel;orf1ab:c.9831GG>..,p.T3289*,frameshiftDel;nsp5:c.42GG>..,p.T26*,frameshiftDel;	9.15537e-08	NA	0	0	0
10096	G	T	orf1a:c.9831G>T,p.E3277D,missense;orf1ab:c.9831G>T,p.E3277D,missense;nsp5:c.42G>T,p.E14D,missense;	1.73952e-06	NA	0	0	0
10096	G	A	orf1a:c.9831G>A,p.E3277E,synonymous;orf1ab:c.9831G>A,p.E3277E,synonymous;nsp5:c.42G>A,p.E14E,synonymous;	8.87155e-05	NA	0	0	1
10096	GGG	AAA	orf1a:c.9831GGG>AAA,p.EG3277EN,missense;orf1ab:c.9831GGG>AAA,p.EG3277EN,missense;nsp5:c.42GGG>AAA,p.EG14EN,missense;	9.15537e-08	NA	0	0	0
10096	GG	AA	orf1a:c.9831GG>AA,p.EG3277ES,missense;orf1ab:c.9831GG>AA,p.EG3277ES,missense;nsp5:c.42GG>AA,p.EG14ES,missense;	1.83107e-07	NA	0	0	0
10096	GGGTT	.....	orf1a:c.9831GGGTT>.....,p.T3288*,frameshiftDel;orf1ab:c.9831GGGTT>.....,p.T3288*,frameshiftDel;nsp5:c.42GGGTT>.....,p.T25*,frameshiftDel;	9.15537e-08	NA	0	0	0
10097	G	T	orf1a:c.9832G>T,p.G3278C,missense;orf1ab:c.9832G>T,p.G3278C,missense;nsp5:c.43G>T,p.G15C,missense;	0.000145753	NA	0	1	1
10097	.GGT	CTAA	orf1a:c.9832.GGT>CTAA,p.N3291*,frameshiftIns;orf1ab:c.9832.GGT>CTAA,p.N3291*,frameshiftIns;nsp5:c.43.GGT>CTAA,p.N28*,frameshiftIns;	9.15537e-08	NA	0	0	0
10097	G	A	orf1a:c.9832G>A,p.G3278S,missense;orf1ab:c.9832G>A,p.G3278S,missense;nsp5:c.43G>A,p.G15S,missense;	0.00247699	NA	1	1	1
10097	GG	AT	orf1a:c.9832GG>AT,p.G3278I,missense;orf1ab:c.9832GG>AT,p.G3278I,missense;nsp5:c.43GG>AT,p.G15I,missense;	2.74661e-07	NA	0	0	0
10097	G	.	orf1a:c.9832G>.,p.Q3282*,frameshiftDel;orf1ab:c.9832G>.,p.Q3282*,frameshiftDel;nsp5:c.43G>.,p.Q19*,frameshiftDel;	1.64797e-06	NA	0	0	0
10097	G	C	orf1a:c.9832G>C,p.G3278R,missense;orf1ab:c.9832G>C,p.G3278R,missense;nsp5:c.43G>C,p.G15R,missense;	1.83107e-07	NA	0	0	0
10097	GGT	TAG	orf1a:c.9832GGT>TAG,p.G3278*,stopGain;orf1ab:c.9832GGT>TAG,p.G3278*,stopGain;nsp5:c.43GGT>TAG,p.G15*,stopGain;	9.15537e-08	NA	0	0	0
10098	G	A	orf1a:c.9833G>A,p.G3278D,missense;orf1ab:c.9833G>A,p.G3278D,missense;nsp5:c.44G>A,p.G15D,missense;	4.25725e-05	NA	0	1	1
10098	GT	CC	orf1a:c.9833GT>CC,p.G3278A,missense;orf1ab:c.9833GT>CC,p.G3278A,missense;nsp5:c.44GT>CC,p.G15A,missense;	9.15537e-08	NA	0	0	0
10098	G	C	orf1a:c.9833G>C,p.G3278A,missense;orf1ab:c.9833G>C,p.G3278A,missense;nsp5:c.44G>C,p.G15A,missense;	2.74661e-07	NA	0	0	0
10098	G.T	CGA	orf1a:c.9833G.T>CGA,p.G3278AS,inframeIns;orf1ab:c.9833G.T>CGA,p.G3278AS,inframeIns;nsp5:c.44G.T>CGA,p.G15AS,inframeIns;	9.15537e-08	NA	0	0	0
10098	G	T	orf1a:c.9833G>T,p.G3278V,missense;orf1ab:c.9833G>T,p.G3278V,missense;nsp5:c.44G>T,p.G15V,missense;	9.06382e-06	NA	0	0	0
10099	T	.	orf1a:c.9834T>.,p.Q3282*,frameshiftDel;orf1ab:c.9834T>.,p.Q3282*,frameshiftDel;nsp5:c.45T>.,p.Q19*,frameshiftDel;	1.09864e-06	NA	0	1	1
10099	TT	AG	orf1a:c.9834TT>AG,p.GC3278GG,missense;orf1ab:c.9834TT>AG,p.GC3278GG,missense;nsp5:c.45TT>AG,p.GC15GG,missense;	9.15537e-08	NA	0	0	0
10099	T	G	orf1a:c.9834T>G,p.G3278G,synonymous;orf1ab:c.9834T>G,p.G3278G,synonymous;nsp5:c.45T>G,p.G15G,synonymous;	1.83107e-07	NA	0	0	0
10099	T	A	orf1a:c.9834T>A,p.G3278G,synonymous;orf1ab:c.9834T>A,p.G3278G,synonymous;nsp5:c.45T>A,p.G15G,synonymous;	1.55641e-06	NA	0	1	1
10099	T	C	orf1a:c.9834T>C,p.G3278G,synonymous;orf1ab:c.9834T>C,p.G3278G,synonymous;nsp5:c.45T>C,p.G15G,synonymous;	3.93681e-05	NA	0	0	0
101	G	C	5'UTR:nc.G101C,NA,NA;	3.38749e-06	NA	0	1	1
101	GG	AA	5'UTR:nc.GG101AA,NA,NA;	1.83107e-07	NA	0	0	0
101	GG	.T	5'UTR:nc.GG101.T,NA,NA;	1.83107e-07	NA	0	0	0
101	G	T	5'UTR:nc.G101T,NA,NA;	0.000161043	NA	0	1	1
101	G	.	5'UTR:nc.G101.,NA,NA;	3.66215e-07	NA	0	0	0
101	G	A	5'UTR:nc.G101A,NA,NA;	0.000338382	NA	0	1	1
101	GG	TT	5'UTR:nc.GG101TT,NA,NA;	9.15537e-08	NA	0	0	0
101	GG	AM	5'UTR:nc.GG101AM,NA,NA;	3.66215e-07	NA	0	0	0
101	GG	TA	5'UTR:nc.GG101TA,NA,NA;	3.66215e-07	NA	0	0	0
1010	T	.	orf1a:c.745T>.,p.P276*,frameshiftDel;orf1ab:c.745T>.,p.P276*,frameshiftDel;nsp2:c.205T>.,p.P96*,frameshiftDel;	9.15537e-08	NA	0	0	0
1010	TAT	...	orf1a:c.745TAT>...,p.Y249-,inframeDel;orf1ab:c.745TAT>...,p.Y249-,inframeDel;nsp2:c.205TAT>...,p.Y69-,inframeDel;	9.15537e-08	NA	0	0	0
1010	TA	..	orf1a:c.745TA>..,p.S248*,frameshiftDel;orf1ab:c.745TA>..,p.S248*,frameshiftDel;nsp2:c.205TA>..,p.S68*,frameshiftDel;	2.74661e-07	NA	0	0	0
1010	T	A	orf1a:c.745T>A,p.Y249N,missense;orf1ab:c.745T>A,p.Y249N,missense;nsp2:c.205T>A,p.Y69N,missense;	9.15537e-08	NA	0	0	0
1010	T	C	orf1a:c.745T>C,p.Y249H,missense;orf1ab:c.745T>C,p.Y249H,missense;nsp2:c.205T>C,p.Y69H,missense;	4.57769e-07	NA	0	0	0
1010	TA	GT	orf1a:c.745TA>GT,p.Y249V,missense;orf1ab:c.745TA>GT,p.Y249V,missense;nsp2:c.205TA>GT,p.Y69V,missense;	9.15537e-08	NA	0	0	0
1010	TA	.C	orf1a:c.745TA>.C,p.P276*,frameshiftDel;orf1ab:c.745TA>.C,p.P276*,frameshiftDel;nsp2:c.205TA>.C,p.P96*,frameshiftDel;	9.15537e-08	NA	0	0	0
10100	T	A	orf1a:c.9835T>A,p.C3279S,missense;orf1ab:c.9835T>A,p.C3279S,missense;nsp5:c.46T>A,p.C16S,missense;	4.30302e-06	NA	0	0	0
10100	T	G	orf1a:c.9835T>G,p.C3279G,missense;orf1ab:c.9835T>G,p.C3279G,missense;nsp5:c.46T>G,p.C16G,missense;	6.40876e-07	NA	0	0	0
10100	TG	..	orf1a:c.9835TG>..,p.T3289*,frameshiftDel;orf1ab:c.9835TG>..,p.T3289*,frameshiftDel;nsp5:c.46TG>..,p.T26*,frameshiftDel;	9.15537e-08	NA	0	0	0
10100	T	C	orf1a:c.9835T>C,p.C3279R,missense;orf1ab:c.9835T>C,p.C3279R,missense;nsp5:c.46T>C,p.C16R,missense;	1.83107e-07	NA	0	0	0
10101	G	A	orf1a:c.9836G>A,p.C3279Y,missense;orf1ab:c.9836G>A,p.C3279Y,missense;nsp5:c.47G>A,p.C16Y,missense;	1.83107e-07	NA	0	0	0
10101	G	.	orf1a:c.9836G>.,p.Q3282*,frameshiftDel;orf1ab:c.9836G>.,p.Q3282*,frameshiftDel;nsp5:c.47G>.,p.Q19*,frameshiftDel;	9.15537e-08	NA	0	0	0
10101	G	T	orf1a:c.9836G>T,p.C3279F,missense;orf1ab:c.9836G>T,p.C3279F,missense;nsp5:c.47G>T,p.C16F,missense;	7.3243e-07	NA	0	0	0
10101	G	C	orf1a:c.9836G>C,p.C3279S,missense;orf1ab:c.9836G>C,p.C3279S,missense;nsp5:c.47G>C,p.C16S,missense;	1.83107e-07	NA	0	0	0
10102	TA	..	orf1a:c.9837TA>..,p.T3289*,frameshiftDel;orf1ab:c.9837TA>..,p.T3289*,frameshiftDel;nsp5:c.48TA>..,p.T26*,frameshiftDel;	9.15537e-08	NA	0	0	0
10102	T	A	orf1a:c.9837T>A,p.C3279*,stopGain;orf1ab:c.9837T>A,p.C3279*,stopGain;nsp5:c.48T>A,p.C16*,stopGain;	1.00709e-06	NA	0	1	1
10102	.	G	orf1a:c.9837.>G,p.L3290*,frameshiftIns;orf1ab:c.9837.>G,p.L3290*,frameshiftIns;nsp5:c.48.>G,p.L27*,frameshiftIns;	9.15537e-08	NA	0	0	0
10102	TATG	GCGC	orf1a:c.9837TATG>GCGC,p.CM3279WR,missense;orf1ab:c.9837TATG>GCGC,p.CM3279WR,missense;nsp5:c.48TATG>GCGC,p.CM16WR,missense;	9.15537e-08	NA	0	0	0
10102	T.	AG	orf1a:c.9837T.>AG,p.G3278*,frameshiftIns;orf1ab:c.9837T.>AG,p.G3278*,frameshiftIns;nsp5:c.48T.>AG,p.G15*,frameshiftIns;	9.15537e-08	NA	0	0	0
10102	T	C	orf1a:c.9837T>C,p.C3279C,synonymous;orf1ab:c.9837T>C,p.C3279C,synonymous;nsp5:c.48T>C,p.C16C,synonymous;	1.07118e-05	NA	0	1	1
10102	T	G	orf1a:c.9837T>G,p.C3279W,missense;orf1ab:c.9837T>G,p.C3279W,missense;nsp5:c.48T>G,p.C16W,missense;	9.15537e-08	NA	0	0	0
10103	A	T	orf1a:c.9838A>T,p.M3280L,missense;orf1ab:c.9838A>T,p.M3280L,missense;nsp5:c.49A>T,p.M17L,missense;	9.15537e-08	NA	0	0	0
10103	A	G	orf1a:c.9838A>G,p.M3280V,missense;orf1ab:c.9838A>G,p.M3280V,missense;nsp5:c.49A>G,p.M17V,missense;	0.000177065	NA	0	0	1
10103	AT	GC	orf1a:c.9838AT>GC,p.M3280A,missense;orf1ab:c.9838AT>GC,p.M3280A,missense;nsp5:c.49AT>GC,p.M17A,missense;	1.83107e-07	NA	0	0	0
10103	A	C	orf1a:c.9838A>C,p.M3280L,missense;orf1ab:c.9838A>C,p.M3280L,missense;nsp5:c.49A>C,p.M17L,missense;	9.15537e-08	NA	0	0	0
10104	T	G	orf1a:c.9839T>G,p.M3280R,missense;orf1ab:c.9839T>G,p.M3280R,missense;nsp5:c.50T>G,p.M17R,missense;	9.15537e-08	NA	0	0	0
10104	T	A	orf1a:c.9839T>A,p.M3280K,missense;orf1ab:c.9839T>A,p.M3280K,missense;nsp5:c.50T>A,p.M17K,missense;	3.66215e-07	NA	0	0	0
10104	.	G	orf1a:c.9839.>G,p.L3290*,frameshiftIns;orf1ab:c.9839.>G,p.L3290*,frameshiftIns;nsp5:c.50.>G,p.L27*,frameshiftIns;	9.15537e-08	NA	0	0	0
10104	TG	CT	orf1a:c.9839TG>CT,p.M3280T,missense;orf1ab:c.9839TG>CT,p.M3280T,missense;nsp5:c.50TG>CT,p.M17T,missense;	9.15537e-08	NA	0	0	0
10104	TGGT	..CC	orf1a:c.9839TGGT>..CC,p.T3289*,frameshiftDel;orf1ab:c.9839TGGT>..CC,p.T3289*,frameshiftDel;nsp5:c.50TGGT>..CC,p.T26*,frameshiftDel;	9.15537e-08	NA	0	0	0
10104	.G	AA	orf1a:c.9839.G>AA,p.V3283*,frameshiftIns;orf1ab:c.9839.G>AA,p.V3283*,frameshiftIns;nsp5:c.50.G>AA,p.V20*,frameshiftIns;	9.15537e-08	NA	0	0	0
10104	T	C	orf1a:c.9839T>C,p.M3280T,missense;orf1ab:c.9839T>C,p.M3280T,missense;nsp5:c.50T>C,p.M17T,missense;	2.25222e-05	NA	0	0	0
10105	G	.	orf1a:c.9840G>.,p.Q3282*,frameshiftDel;orf1ab:c.9840G>.,p.Q3282*,frameshiftDel;nsp5:c.51G>.,p.Q19*,frameshiftDel;	5.49322e-07	NA	0	0	0
10105	.	G	orf1a:c.9840.>G,p.L3290*,frameshiftIns;orf1ab:c.9840.>G,p.L3290*,frameshiftIns;nsp5:c.51.>G,p.L27*,frameshiftIns;	9.15537e-08	NA	0	0	0
10105	G	C	orf1a:c.9840G>C,p.M3280I,missense;orf1ab:c.9840G>C,p.M3280I,missense;nsp5:c.51G>C,p.M17I,missense;	1.73952e-06	NA	0	0	0
10105	G	A	orf1a:c.9840G>A,p.M3280I,missense;orf1ab:c.9840G>A,p.M3280I,missense;nsp5:c.51G>A,p.M17I,missense;	3.68046e-05	NA	0	0	0
10105	.	A	orf1a:c.9840.>A,p.L3290*,frameshiftIns;orf1ab:c.9840.>A,p.L3290*,frameshiftIns;nsp5:c.51.>A,p.L27*,frameshiftIns;	9.15537e-08	NA	0	0	0
10105	G	T	orf1a:c.9840G>T,p.M3280I,missense;orf1ab:c.9840G>T,p.M3280I,missense;nsp5:c.51G>T,p.M17I,missense;	0.000241976	NA	0	0	1
10105	GGT	ACA	orf1a:c.9840GGT>ACA,p.MV3280IQ,missense;orf1ab:c.9840GGT>ACA,p.MV3280IQ,missense;nsp5:c.51GGT>ACA,p.MV17IQ,missense;	9.15537e-08	NA	0	0	0
10105	GG	.A	orf1a:c.9840GG>.A,p.Q3282*,frameshiftDel;orf1ab:c.9840GG>.A,p.Q3282*,frameshiftDel;nsp5:c.51GG>.A,p.Q19*,frameshiftDel;	9.15537e-08	NA	0	0	0
10106	G	C	orf1a:c.9841G>C,p.V3281L,missense;orf1ab:c.9841G>C,p.V3281L,missense;nsp5:c.52G>C,p.V18L,missense;	6.40876e-07	NA	0	0	0
10106	G	A	orf1a:c.9841G>A,p.V3281I,missense;orf1ab:c.9841G>A,p.V3281I,missense;nsp5:c.52G>A,p.V18I,missense;	9.90611e-05	NA	0	1	1
10106	G	T	orf1a:c.9841G>T,p.V3281L,missense;orf1ab:c.9841G>T,p.V3281L,missense;nsp5:c.52G>T,p.V18L,missense;	1.99587e-05	NA	0	0	1
10107	TAC	..G	orf1a:c.9842TAC>..G,p.T3289*,frameshiftDel;orf1ab:c.9842TAC>..G,p.T3289*,frameshiftDel;nsp5:c.53TAC>..G,p.T26*,frameshiftDel;	9.15537e-08	NA	0	0	0
10107	T	G	orf1a:c.9842T>G,p.V3281G,missense;orf1ab:c.9842T>G,p.V3281G,missense;nsp5:c.53T>G,p.V18G,missense;	2.74661e-07	NA	0	0	0
10107	T	C	orf1a:c.9842T>C,p.V3281A,missense;orf1ab:c.9842T>C,p.V3281A,missense;nsp5:c.53T>C,p.V18A,missense;	2.22476e-05	NA	0	1	1
10107	T	.	orf1a:c.9842T>.,p.Q3282*,frameshiftDel;orf1ab:c.9842T>.,p.Q3282*,frameshiftDel;nsp5:c.53T>.,p.Q19*,frameshiftDel;	9.15537e-08	NA	0	0	0
10107	TACAAGTAACTTGTGGTACAACTACACTTAACGGTCTTTGGCTTGATGACGTAGTTTACTGTCCAAGACATGTGAT	............................................................................	orf1a:c.9842TACAAGTAACTTGTGGTACAACTACACTTAACGGTCTTTGGCTTGATGACGTAGTTTACTGTCCAAGACATGTGAT>............................................................................,p.L3352*,frameshiftDel;orf1ab:c.9842TACAAGTAACTTGTGGTACAACTACACTTAACGGTCTTTGGCTTGATGACGTAGTTTACTGTCCAAGACATGTGAT>............................................................................,p.L3352*,frameshiftDel;nsp5:c.53TACAAGTAACT…	9.15537e-08	NA	0	0	0
10107	TA	..	orf1a:c.9842TA>..,p.T3289*,frameshiftDel;orf1ab:c.9842TA>..,p.T3289*,frameshiftDel;nsp5:c.53TA>..,p.T26*,frameshiftDel;	9.15537e-08	NA	0	0	0
10107	TA	AG	orf1a:c.9842TA>AG,p.V3281E,missense;orf1ab:c.9842TA>AG,p.V3281E,missense;nsp5:c.53TA>AG,p.V18E,missense;	9.15537e-08	NA	0	0	0
10107	TACAAGTAACTTGTGGTACAAC	......................	orf1a:c.9842TACAAGTAACTTGTGGTACAAC>......................,p.L3290*,frameshiftDel;orf1ab:c.9842TACAAGTAACTTGTGGTACAAC>......................,p.L3290*,frameshiftDel;nsp5:c.53TACAAGTAACTTGTGGTACAAC>......................,p.L27*,frameshiftDel;	9.15537e-08	NA	0	0	0
10107	TACAAGT	.......	orf1a:c.9842TACAAGT>.......,p.L3295*,frameshiftDel;orf1ab:c.9842TACAAGT>.......,p.L3295*,frameshiftDel;nsp5:c.53TACAAGT>.......,p.L32*,frameshiftDel;	9.15537e-08	NA	0	0	0
10107	TA	CG	orf1a:c.9842TA>CG,p.V3281A,missense;orf1ab:c.9842TA>CG,p.V3281A,missense;nsp5:c.53TA>CG,p.V18A,missense;	9.15537e-08	NA	0	0	0
10108	.	C	orf1a:c.9843.>C,p.L3290*,frameshiftIns;orf1ab:c.9843.>C,p.L3290*,frameshiftIns;nsp5:c.54.>C,p.L27*,frameshiftIns;	9.15537e-08	NA	0	0	0
10108	T.	CG	orf1a:c.9843T.>CG,p.V3283*,frameshiftIns;orf1ab:c.9843T.>CG,p.V3283*,frameshiftIns;nsp5:c.54T.>CG,p.V20*,frameshiftIns;	9.15537e-08	NA	0	0	0
10108	A	T	orf1a:c.9843A>T,p.V3281V,synonymous;orf1ab:c.9843A>T,p.V3281V,synonymous;nsp5:c.54A>T,p.V18V,synonymous;	1.46486e-06	NA	0	0	0
10108	.	T	orf1a:c.9843.>T,p.L3290*,frameshiftIns;orf1ab:c.9843.>T,p.L3290*,frameshiftIns;nsp5:c.54.>T,p.L27*,frameshiftIns;	7.3243e-07	NA	0	1	1
10108	ACAA	TGTT	orf1a:c.9843ACAA>TGTT,p.VQ3281VV,missense;orf1ab:c.9843ACAA>TGTT,p.VQ3281VV,missense;nsp5:c.54ACAA>TGTT,p.VQ18VV,missense;	9.15537e-08	NA	0	0	0
10108	A	.	orf1a:c.9843A>.,p.Q3282*,frameshiftDel;orf1ab:c.9843A>.,p.Q3282*,frameshiftDel;nsp5:c.54A>.,p.Q19*,frameshiftDel;	2.74661e-07	NA	0	0	0
10108	A	C	orf1a:c.9843A>C,p.V3281V,synonymous;orf1ab:c.9843A>C,p.V3281V,synonymous;nsp5:c.54A>C,p.V18V,synonymous;	3.20438e-06	NA	0	0	0
10108	A	G	orf1a:c.9843A>G,p.V3281V,synonymous;orf1ab:c.9843A>G,p.V3281V,synonymous;nsp5:c.54A>G,p.V18V,synonymous;	0.000389286	NA	0	1	1
10109	C	T	orf1a:c.9844C>T,p.Q3282*,stopGain;orf1ab:c.9844C>T,p.Q3282*,stopGain;nsp5:c.55C>T,p.Q19*,stopGain;	7.3243e-07	NA	0	0	0
10109	C	G	orf1a:c.9844C>G,p.Q3282E,missense;orf1ab:c.9844C>G,p.Q3282E,missense;nsp5:c.55C>G,p.Q19E,missense;	9.15537e-08	NA	0	0	0
10109	C	A	orf1a:c.9844C>A,p.Q3282K,missense;orf1ab:c.9844C>A,p.Q3282K,missense;nsp5:c.55C>A,p.Q19K,missense;	1.64797e-06	NA	0	0	0
1011	A	T	orf1a:c.746A>T,p.Y249F,missense;orf1ab:c.746A>T,p.Y249F,missense;nsp2:c.206A>T,p.Y69F,missense;	2.74661e-07	NA	0	0	0
1011	A	G	orf1a:c.746A>G,p.Y249C,missense;orf1ab:c.746A>G,p.Y249C,missense;nsp2:c.206A>G,p.Y69C,missense;	3.66215e-07	NA	0	0	0
1011	A	.	orf1a:c.746A>.,p.P276*,frameshiftDel;orf1ab:c.746A>.,p.P276*,frameshiftDel;nsp2:c.206A>.,p.P96*,frameshiftDel;	9.15537e-08	NA	0	0	0
1011	A	C	orf1a:c.746A>C,p.Y249S,missense;orf1ab:c.746A>C,p.Y249S,missense;nsp2:c.206A>C,p.Y69S,missense;	1.83107e-07	NA	0	0	0
1011	..	AG	orf1a:c.746..>AG,p.S248*,frameshiftIns;orf1ab:c.746..>AG,p.S248*,frameshiftIns;nsp2:c.206..>AG,p.S68*,frameshiftIns;	9.15537e-08	NA	0	0	0
10110	AAG	...	orf1a:c.9845AAG>...,p.QV3282L,inframeDel;orf1ab:c.9845AAG>...,p.QV3282L,inframeDel;nsp5:c.56AAG>...,p.QV19L,inframeDel;	9.15537e-08	NA	0	0	0
10110	A	G	orf1a:c.9845A>G,p.Q3282R,missense;orf1ab:c.9845A>G,p.Q3282R,missense;nsp5:c.56A>G,p.Q19R,missense;	9.8878e-06	NA	0	0	0
10110	A	.	orf1a:c.9845A>.,p.Q3282*,frameshiftDel;orf1ab:c.9845A>.,p.Q3282*,frameshiftDel;nsp5:c.56A>.,p.Q19*,frameshiftDel;	1.83107e-07	NA	0	0	0
10110	AA	GG	orf1a:c.9845AA>GG,p.Q3282R,missense;orf1ab:c.9845AA>GG,p.Q3282R,missense;nsp5:c.56AA>GG,p.Q19R,missense;	9.15537e-08	NA	0	0	0
10110	.	A	orf1a:c.9845.>A,p.L3290*,frameshiftIns;orf1ab:c.9845.>A,p.L3290*,frameshiftIns;nsp5:c.56.>A,p.L27*,frameshiftIns;	9.15537e-08	NA	0	0	0
10111	AGTAACTTGTGGTACAACTACACTTAACGGTCTTTGGCTTGATGACGTAGTTTACTGTCCAAGACATGTGATCTGC	............................................................................	orf1a:c.9846AGTAACTTGTGGTACAACTACACTTAACGGTCTTTGGCTTGATGACGTAGTTTACTGTCCAAGACATGTGATCTGC>............................................................................,p.L3352*,frameshiftDel;orf1ab:c.9846AGTAACTTGTGGTACAACTACACTTAACGGTCTTTGGCTTGATGACGTAGTTTACTGTCCAAGACATGTGATCTGC>............................................................................,p.L3352*,frameshiftDel;nsp5:c.57AGTAACTTGTG…	9.15537e-08	NA	0	0	0
10111	A	G	orf1a:c.9846A>G,p.Q3282Q,synonymous;orf1ab:c.9846A>G,p.Q3282Q,synonymous;nsp5:c.57A>G,p.Q19Q,synonymous;	3.43326e-05	NA	0	0	1
10111	AGTAACTTGTGGTACAACTACAC	.......................	orf1a:c.9846AGTAACTTGTGGTACAACTACAC>.......................,p.Q3282*,frameshiftDel;orf1ab:c.9846AGTAACTTGTGGTACAACTACAC>.......................,p.Q3282*,frameshiftDel;nsp5:c.57AGTAACTTGTGGTACAACTACAC>.......................,p.Q19*,frameshiftDel;	9.15537e-08	NA	0	0	0
10111	AGTAACTTGTGGTACA	................	orf1a:c.9846AGTAACTTGTGGTACA>................,p.G3292*,frameshiftDel;orf1ab:c.9846AGTAACTTGTGGTACA>................,p.G3292*,frameshiftDel;nsp5:c.57AGTAACTTGTGGTACA>................,p.G29*,frameshiftDel;	9.15537e-08	NA	0	0	0
10111	.	G	orf1a:c.9846.>G,p.L3290*,frameshiftIns;orf1ab:c.9846.>G,p.L3290*,frameshiftIns;nsp5:c.57.>G,p.L27*,frameshiftIns;	9.15537e-08	NA	0	0	0
10111	A	C	orf1a:c.9846A>C,p.Q3282H,missense;orf1ab:c.9846A>C,p.Q3282H,missense;nsp5:c.57A>C,p.Q19H,missense;	6.04254e-06	NA	0	0	0
10111	AGTA	....	orf1a:c.9846AGTA>....,p.D3296*,frameshiftDel;orf1ab:c.9846AGTA>....,p.D3296*,frameshiftDel;nsp5:c.57AGTA>....,p.D33*,frameshiftDel;	9.15537e-08	NA	0	0	0
10111	A	T	orf1a:c.9846A>T,p.Q3282H,missense;orf1ab:c.9846A>T,p.Q3282H,missense;nsp5:c.57A>T,p.Q19H,missense;	6.86653e-06	NA	0	0	0
10111	AG	TT	orf1a:c.9846AG>TT,p.QV3282HL,missense;orf1ab:c.9846AG>TT,p.QV3282HL,missense;nsp5:c.57AG>TT,p.QV19HL,missense;	1.83107e-07	NA	0	0	0
10112	G	A	orf1a:c.9847G>A,p.V3283I,missense;orf1ab:c.9847G>A,p.V3283I,missense;nsp5:c.58G>A,p.V20I,missense;	1.72121e-05	NA	0	0	0
10112	G	C	orf1a:c.9847G>C,p.V3283L,missense;orf1ab:c.9847G>C,p.V3283L,missense;nsp5:c.58G>C,p.V20L,missense;	9.15537e-08	NA	0	0	0
10112	GT	..	orf1a:c.9847GT>..,p.T3289*,frameshiftDel;orf1ab:c.9847GT>..,p.T3289*,frameshiftDel;nsp5:c.58GT>..,p.T26*,frameshiftDel;	9.15537e-08	NA	0	0	0
10112	G	T	orf1a:c.9847G>T,p.V3283L,missense;orf1ab:c.9847G>T,p.V3283L,missense;nsp5:c.58G>T,p.V20L,missense;	7.96517e-06	NA	0	0	0
10113	TA	..	orf1a:c.9848TA>..,p.T3289*,frameshiftDel;orf1ab:c.9848TA>..,p.T3289*,frameshiftDel;nsp5:c.59TA>..,p.T26*,frameshiftDel;	9.15537e-08	NA	0	0	0
10113	TAACTTGTGGTACAACTACACTTAACGGTCTTTGGCTTGATGACGTAGTTTACTGTCCAAGACATGTGA	.....................................................................	orf1a:c.9848TAACTTGTGGTACAACTACACTTAACGGTCTTTGGCTTGATGACGTAGTTTACTGTCCAAGACATGTGA>.....................................................................,p.VTCGTTTLNGLWLDDVVYCPRHVI3283V,inframeDel;orf1ab:c.9848TAACTTGTGGTACAACTACACTTAACGGTCTTTGGCTTGATGACGTAGTTTACTGTCCAAGACATGTGA>.....................................................................,p.VTCGTTTLNGLWLDDVVYCPRHVI3283V,inframeDel;nsp5:c.5…	9.15537e-08	NA	0	0	0
10113	T	C	orf1a:c.9848T>C,p.V3283A,missense;orf1ab:c.9848T>C,p.V3283A,missense;nsp5:c.59T>C,p.V20A,missense;	2.33462e-05	NA	0	0	1
10113	T	.	orf1a:c.9848T>.,p.D3297*,frameshiftDel;orf1ab:c.9848T>.,p.D3297*,frameshiftDel;nsp5:c.59T>.,p.D34*,frameshiftDel;	9.15537e-08	NA	0	0	0
10114	..	TG	orf1a:c.9849..>TG,p.V3298*,frameshiftIns;orf1ab:c.9849..>TG,p.V3298*,frameshiftIns;nsp5:c.60..>TG,p.V35*,frameshiftIns;	9.15537e-08	NA	0	0	0
10114	A	T	orf1a:c.9849A>T,p.V3283V,synonymous;orf1ab:c.9849A>T,p.V3283V,synonymous;nsp5:c.60A>T,p.V20V,synonymous;	2.10574e-06	NA	0	1	1
10114	A	C	orf1a:c.9849A>C,p.V3283V,synonymous;orf1ab:c.9849A>C,p.V3283V,synonymous;nsp5:c.60A>C,p.V20V,synonymous;	1.55641e-06	NA	0	0	0
10114	A	.	orf1a:c.9849A>.,p.D3297*,frameshiftDel;orf1ab:c.9849A>.,p.D3297*,frameshiftDel;nsp5:c.60A>.,p.D34*,frameshiftDel;	9.15537e-08	NA	0	0	0
10114	A	G	orf1a:c.9849A>G,p.V3283V,synonymous;orf1ab:c.9849A>G,p.V3283V,synonymous;nsp5:c.60A>G,p.V20V,synonymous;	3.36918e-05	NA	0	0	1
10115	A	G	orf1a:c.9850A>G,p.T3284A,missense;orf1ab:c.9850A>G,p.T3284A,missense;nsp5:c.61A>G,p.T21A,missense;	1.15358e-05	NA	0	0	1
10115	A	T	orf1a:c.9850A>T,p.T3284S,missense;orf1ab:c.9850A>T,p.T3284S,missense;nsp5:c.61A>T,p.T21S,missense;	2.74661e-07	NA	0	0	0
10115	AC	TG	orf1a:c.9850AC>TG,p.T3284C,missense;orf1ab:c.9850AC>TG,p.T3284C,missense;nsp5:c.61AC>TG,p.T21C,missense;	9.15537e-08	NA	0	0	0
10115	A	C	orf1a:c.9850A>C,p.T3284P,missense;orf1ab:c.9850A>C,p.T3284P,missense;nsp5:c.61A>C,p.T21P,missense;	4.57769e-07	NA	0	0	0
10116	.	T	orf1a:c.9851.>T,p.L3290*,frameshiftIns;orf1ab:c.9851.>T,p.L3290*,frameshiftIns;nsp5:c.62.>T,p.L27*,frameshiftIns;	9.15537e-08	NA	0	0	0
10116	.	G	orf1a:c.9851.>G,p.L3290*,frameshiftIns;orf1ab:c.9851.>G,p.L3290*,frameshiftIns;nsp5:c.62.>G,p.L27*,frameshiftIns;	9.15537e-08	NA	0	0	0
10116	C	.	orf1a:c.9851C>.,p.D3297*,frameshiftDel;orf1ab:c.9851C>.,p.D3297*,frameshiftDel;nsp5:c.62C>.,p.D34*,frameshiftDel;	9.15537e-08	NA	0	0	0
10116	C	T	orf1a:c.9851C>T,p.T3284I,missense;orf1ab:c.9851C>T,p.T3284I,missense;nsp5:c.62C>T,p.T21I,missense;	0.00137816	NA	0	1	1
10116	C	A	orf1a:c.9851C>A,p.T3284N,missense;orf1ab:c.9851C>A,p.T3284N,missense;nsp5:c.62C>A,p.T21N,missense;	7.14119e-06	NA	0	0	0
10116	C	G	orf1a:c.9851C>G,p.T3284S,missense;orf1ab:c.9851C>G,p.T3284S,missense;nsp5:c.62C>G,p.T21S,missense;	9.15537e-07	NA	0	0	0
10116	C	K	orf1a:c.9851C>K,p.T3284,missense;orf1ab:c.9851C>K,p.T3284,missense;nsp5:c.62C>K,p.T21,missense;	9.15537e-08	NA	0	0	0
10117	T	A	orf1a:c.9852T>A,p.T3284T,synonymous;orf1ab:c.9852T>A,p.T3284T,synonymous;nsp5:c.63T>A,p.T21T,synonymous;	2.83816e-06	NA	0	0	0
10117	TT	GG	orf1a:c.9852TT>GG,p.TC3284TG,missense;orf1ab:c.9852TT>GG,p.TC3284TG,missense;nsp5:c.63TT>GG,p.TC21TG,missense;	9.15537e-08	NA	0	0	0
10117	.	G	orf1a:c.9852.>G,p.L3290*,frameshiftIns;orf1ab:c.9852.>G,p.L3290*,frameshiftIns;nsp5:c.63.>G,p.L27*,frameshiftIns;	9.15537e-08	NA	0	0	0
10117	T	.	orf1a:c.9852T>.,p.D3297*,frameshiftDel;orf1ab:c.9852T>.,p.D3297*,frameshiftDel;nsp5:c.63T>.,p.D34*,frameshiftDel;	9.15537e-08	NA	0	0	0
10117	T	C	orf1a:c.9852T>C,p.T3284T,synonymous;orf1ab:c.9852T>C,p.T3284T,synonymous;nsp5:c.63T>C,p.T21T,synonymous;	2.83816e-05	NA	0	0	1
10117	T	G	orf1a:c.9852T>G,p.T3284T,synonymous;orf1ab:c.9852T>G,p.T3284T,synonymous;nsp5:c.63T>G,p.T21T,synonymous;	1.04371e-05	NA	0	0	0
10118	T	A	orf1a:c.9853T>A,p.C3285S,missense;orf1ab:c.9853T>A,p.C3285S,missense;nsp5:c.64T>A,p.C22S,missense;	4.57769e-07	NA	0	0	0
10118	T	C	orf1a:c.9853T>C,p.C3285R,missense;orf1ab:c.9853T>C,p.C3285R,missense;nsp5:c.64T>C,p.C22R,missense;	9.15537e-07	NA	0	0	0
10118	.G.G	CAAC	orf1a:c.9853.G.G>CAAC,p.N3291*,frameshiftIns;orf1ab:c.9853.G.G>CAAC,p.N3291*,frameshiftIns;nsp5:c.64.G.G>CAAC,p.N28*,frameshiftIns;	9.15537e-08	NA	0	0	0
10118	T	G	orf1a:c.9853T>G,p.C3285G,missense;orf1ab:c.9853T>G,p.C3285G,missense;nsp5:c.64T>G,p.C22G,missense;	9.15537e-08	NA	0	0	0
10119	.	C	orf1a:c.9854.>C,p.L3290*,frameshiftIns;orf1ab:c.9854.>C,p.L3290*,frameshiftIns;nsp5:c.65.>C,p.L27*,frameshiftIns;	9.15537e-08	NA	0	0	0
10119	GTG	...	orf1a:c.9854GTG>...,p.CG3285C,inframeDel;orf1ab:c.9854GTG>...,p.CG3285C,inframeDel;nsp5:c.65GTG>...,p.CG22C,inframeDel;	9.15537e-08	NA	0	0	0
10119	G	C	orf1a:c.9854G>C,p.C3285S,missense;orf1ab:c.9854G>C,p.C3285S,missense;nsp5:c.65G>C,p.C22S,missense;	3.66215e-07	NA	0	0	0
10119	GT	CA	orf1a:c.9854GT>CA,p.C3285S,missense;orf1ab:c.9854GT>CA,p.C3285S,missense;nsp5:c.65GT>CA,p.C22S,missense;	9.15537e-08	NA	0	0	0
10119	G	T	orf1a:c.9854G>T,p.C3285F,missense;orf1ab:c.9854G>T,p.C3285F,missense;nsp5:c.65G>T,p.C22F,missense;	5.49322e-07	NA	0	0	0
10119	G	A	orf1a:c.9854G>A,p.C3285Y,missense;orf1ab:c.9854G>A,p.C3285Y,missense;nsp5:c.65G>A,p.C22Y,missense;	2.74661e-07	NA	0	0	0
10119	GT	..	orf1a:c.9854GT>..,p.T3289*,frameshiftDel;orf1ab:c.9854GT>..,p.T3289*,frameshiftDel;nsp5:c.65GT>..,p.T26*,frameshiftDel;	2.74661e-07	NA	0	0	0
10119	G	.	orf1a:c.9854G>.,p.D3297*,frameshiftDel;orf1ab:c.9854G>.,p.D3297*,frameshiftDel;nsp5:c.65G>.,p.D34*,frameshiftDel;	9.15537e-08	NA	0	0	0
1012	T	C	orf1a:c.747T>C,p.Y249Y,synonymous;orf1ab:c.747T>C,p.Y249Y,synonymous;nsp2:c.207T>C,p.Y69Y,synonymous;	0.000140901	NA	0	0	0
1012	TG	..	orf1a:c.747TG>..,p.S248*,frameshiftDel;orf1ab:c.747TG>..,p.S248*,frameshiftDel;nsp2:c.207TG>..,p.S68*,frameshiftDel;	1.09864e-06	NA	0	0	0
1012	T	G	orf1a:c.747T>G,p.Y249*,stopGain;orf1ab:c.747T>G,p.Y249*,stopGain;nsp2:c.207T>G,p.Y69*,stopGain;	3.66215e-07	NA	0	0	0
1012	T	.	orf1a:c.747T>.,p.S248*,frameshiftDel;orf1ab:c.747T>.,p.S248*,frameshiftDel;nsp2:c.207T>.,p.S68*,frameshiftDel;	9.15537e-08	NA	0	0	0
10120	T	C	orf1a:c.9855T>C,p.C3285C,synonymous;orf1ab:c.9855T>C,p.C3285C,synonymous;nsp5:c.66T>C,p.C22C,synonymous;	2.60928e-05	NA	0	0	0
10120	.G	AA	orf1a:c.9855.G>AA,p.T3284*,frameshiftIns;orf1ab:c.9855.G>AA,p.T3284*,frameshiftIns;nsp5:c.66.G>AA,p.T21*,frameshiftIns;	9.15537e-08	NA	0	0	0
10120	T	.	orf1a:c.9855T>.,p.D3297*,frameshiftDel;orf1ab:c.9855T>.,p.D3297*,frameshiftDel;nsp5:c.66T>.,p.D34*,frameshiftDel;	9.15537e-08	NA	0	0	0
10120	TGG	...	orf1a:c.9855TGG>...,p.CG3285C,inframeDel;orf1ab:c.9855TGG>...,p.CG3285C,inframeDel;nsp5:c.66TGG>...,p.CG22C,inframeDel;	9.15537e-08	NA	0	0	0
10120	T	A	orf1a:c.9855T>A,p.C3285*,stopGain;orf1ab:c.9855T>A,p.C3285*,stopGain;nsp5:c.66T>A,p.C22*,stopGain;	9.15537e-08	NA	0	0	0
10120	T	G	orf1a:c.9855T>G,p.C3285W,missense;orf1ab:c.9855T>G,p.C3285W,missense;nsp5:c.66T>G,p.C22W,missense;	9.15537e-08	NA	0	0	0
10121	.	G	orf1a:c.9856.>G,p.L3290*,frameshiftIns;orf1ab:c.9856.>G,p.L3290*,frameshiftIns;nsp5:c.67.>G,p.L27*,frameshiftIns;	9.15537e-08	NA	0	0	0
10121	G	A	orf1a:c.9856G>A,p.G3286S,missense;orf1ab:c.9856G>A,p.G3286S,missense;nsp5:c.67G>A,p.G23S,missense;	6.0517e-05	NA	0	0	1
10121	.	C	orf1a:c.9856.>C,p.L3290*,frameshiftIns;orf1ab:c.9856.>C,p.L3290*,frameshiftIns;nsp5:c.67.>C,p.L27*,frameshiftIns;	9.15537e-08	NA	0	0	0
10121	GG	..	orf1a:c.9856GG>..,p.T3289*,frameshiftDel;orf1ab:c.9856GG>..,p.T3289*,frameshiftDel;nsp5:c.67GG>..,p.T26*,frameshiftDel;	9.15537e-08	NA	0	0	0
10121	G	T	orf1a:c.9856G>T,p.G3286C,missense;orf1ab:c.9856G>T,p.G3286C,missense;nsp5:c.67G>T,p.G23C,missense;	1.13527e-05	NA	0	0	0
10121	G	C	orf1a:c.9856G>C,p.G3286R,missense;orf1ab:c.9856G>C,p.G3286R,missense;nsp5:c.67G>C,p.G23R,missense;	9.15537e-08	NA	0	0	0
10121	G	.	orf1a:c.9856G>.,p.D3297*,frameshiftDel;orf1ab:c.9856G>.,p.D3297*,frameshiftDel;nsp5:c.67G>.,p.D34*,frameshiftDel;	4.57769e-07	NA	0	0	0
10122	G	A	orf1a:c.9857G>A,p.G3286D,missense;orf1ab:c.9857G>A,p.G3286D,missense;nsp5:c.68G>A,p.G23D,missense;	8.23983e-06	NA	0	0	0
10122	G	C	orf1a:c.9857G>C,p.G3286A,missense;orf1ab:c.9857G>C,p.G3286A,missense;nsp5:c.68G>C,p.G23A,missense;	2.74661e-07	NA	0	0	0
10122	.	C	orf1a:c.9857.>C,p.L3290*,frameshiftIns;orf1ab:c.9857.>C,p.L3290*,frameshiftIns;nsp5:c.68.>C,p.L27*,frameshiftIns;	9.15537e-08	NA	0	0	0
10122	GT	AA	orf1a:c.9857GT>AA,p.G3286E,missense;orf1ab:c.9857GT>AA,p.G3286E,missense;nsp5:c.68GT>AA,p.G23E,missense;	9.15537e-08	NA	0	0	0
10122	G	T	orf1a:c.9857G>T,p.G3286V,missense;orf1ab:c.9857G>T,p.G3286V,missense;nsp5:c.68G>T,p.G23V,missense;	2.79239e-05	NA	0	1	1
10123	T	.	orf1a:c.9858T>.,p.D3297*,frameshiftDel;orf1ab:c.9858T>.,p.D3297*,frameshiftDel;nsp5:c.69T>.,p.D34*,frameshiftDel;	1.83107e-07	NA	0	0	0
10123	T	A	orf1a:c.9858T>A,p.G3286G,synonymous;orf1ab:c.9858T>A,p.G3286G,synonymous;nsp5:c.69T>A,p.G23G,synonymous;	9.15537e-08	NA	0	0	1
10123	TACAACTACACTTAACGGTCTTTGGCTTGATGACGTAGTTTACTGTCCAAGACATGTGATCTGCACCTCTGAA	.........................................................................	orf1a:c.9858TACAACTACACTTAACGGTCTTTGGCTTGATGACGTAGTTTACTGTCCAAGACATGTGATCTGCACCTCTGAA>.........................................................................,p.K3353*,frameshiftDel;orf1ab:c.9858TACAACTACACTTAACGGTCTTTGGCTTGATGACGTAGTTTACTGTCCAAGACATGTGATCTGCACCTCTGAA>.........................................................................,p.K3353*,frameshiftDel;nsp5:c.69TACAACTACACTTAACGGTCTTT…	9.15537e-08	NA	0	0	0
10123	T	C	orf1a:c.9858T>C,p.G3286G,synonymous;orf1ab:c.9858T>C,p.G3286G,synonymous;nsp5:c.69T>C,p.G23G,synonymous;	3.45157e-05	NA	0	0	1
10123	T	G	orf1a:c.9858T>G,p.G3286G,synonymous;orf1ab:c.9858T>G,p.G3286G,synonymous;nsp5:c.69T>G,p.G23G,synonymous;	9.15537e-08	NA	0	0	0
10124	.	G	orf1a:c.9859.>G,p.L3290*,frameshiftIns;orf1ab:c.9859.>G,p.L3290*,frameshiftIns;nsp5:c.70.>G,p.L27*,frameshiftIns;	9.15537e-08	NA	0	0	0
10124	A	C	orf1a:c.9859A>C,p.T3287P,missense;orf1ab:c.9859A>C,p.T3287P,missense;nsp5:c.70A>C,p.T24P,missense;	5.49322e-07	NA	0	0	0
10124	A	T	orf1a:c.9859A>T,p.T3287S,missense;orf1ab:c.9859A>T,p.T3287S,missense;nsp5:c.70A>T,p.T24S,missense;	1.46486e-06	NA	0	0	0
10124	A	G	orf1a:c.9859A>G,p.T3287A,missense;orf1ab:c.9859A>G,p.T3287A,missense;nsp5:c.70A>G,p.T24A,missense;	0.000153536	NA	0	1	1
10125	C	T	orf1a:c.9860C>T,p.T3287I,missense;orf1ab:c.9860C>T,p.T3287I,missense;nsp5:c.71C>T,p.T24I,missense;	0.000365299	NA	0	1	1
10125	.	C	orf1a:c.9860.>C,p.L3290*,frameshiftIns;orf1ab:c.9860.>C,p.L3290*,frameshiftIns;nsp5:c.71.>C,p.L27*,frameshiftIns;	9.15537e-08	NA	0	0	0
10125	C	G	orf1a:c.9860C>G,p.T3287R,missense;orf1ab:c.9860C>G,p.T3287R,missense;nsp5:c.71C>G,p.T24R,missense;	2.74661e-07	NA	0	0	0
10125	C	A	orf1a:c.9860C>A,p.T3287K,missense;orf1ab:c.9860C>A,p.T3287K,missense;nsp5:c.71C>A,p.T24K,missense;	2.5635e-06	NA	0	0	0
10125	CAA	...	orf1a:c.9860CAA>...,p.TT3287T,inframeDel;orf1ab:c.9860CAA>...,p.TT3287T,inframeDel;nsp5:c.71CAA>...,p.TT24T,inframeDel;	1.83107e-07	NA	0	0	0
10125	CAA	ATT	orf1a:c.9860CAA>ATT,p.TT3287NS,missense;orf1ab:c.9860CAA>ATT,p.TT3287NS,missense;nsp5:c.71CAA>ATT,p.TT24NS,missense;	2.74661e-07	NA	0	0	0
10126	A	C	orf1a:c.9861A>C,p.T3287T,synonymous;orf1ab:c.9861A>C,p.T3287T,synonymous;nsp5:c.72A>C,p.T24T,synonymous;	8.23983e-07	NA	0	0	0
10126	.	G	orf1a:c.9861.>G,p.L3290*,frameshiftIns;orf1ab:c.9861.>G,p.L3290*,frameshiftIns;nsp5:c.72.>G,p.L27*,frameshiftIns;	9.15537e-08	NA	0	0	0
10126	A	G	orf1a:c.9861A>G,p.T3287T,synonymous;orf1ab:c.9861A>G,p.T3287T,synonymous;nsp5:c.72A>G,p.T24T,synonymous;	2.53604e-05	NA	0	0	1
10126	A	T	orf1a:c.9861A>T,p.T3287T,synonymous;orf1ab:c.9861A>T,p.T3287T,synonymous;nsp5:c.72A>T,p.T24T,synonymous;	1.09864e-06	NA	0	0	1
10127	.	T	orf1a:c.9862.>T,p.L3290*,frameshiftIns;orf1ab:c.9862.>T,p.L3290*,frameshiftIns;nsp5:c.73.>T,p.L27*,frameshiftIns;	9.15537e-08	NA	0	0	0
10127	ACTACACTTAAC	............	orf1a:c.9862ACTACACTTAAC>............,p.TTLN3288-,inframeDel;orf1ab:c.9862ACTACACTTAAC>............,p.TTLN3288-,inframeDel;nsp5:c.73ACTACACTTAAC>............,p.TTLN25-,inframeDel;	9.15537e-08	NA	0	0	0
10127	AC	GA	orf1a:c.9862AC>GA,p.T3288D,missense;orf1ab:c.9862AC>GA,p.T3288D,missense;nsp5:c.73AC>GA,p.T25D,missense;	9.15537e-08	NA	0	0	0
10127	.	G	orf1a:c.9862.>G,p.L3290*,frameshiftIns;orf1ab:c.9862.>G,p.L3290*,frameshiftIns;nsp5:c.73.>G,p.L27*,frameshiftIns;	9.15537e-08	NA	0	0	0
10127	A	C	orf1a:c.9862A>C,p.T3288P,missense;orf1ab:c.9862A>C,p.T3288P,missense;nsp5:c.73A>C,p.T25P,missense;	1.83107e-07	NA	0	0	0
10127	A	G	orf1a:c.9862A>G,p.T3288A,missense;orf1ab:c.9862A>G,p.T3288A,missense;nsp5:c.73A>G,p.T25A,missense;	1.66628e-05	NA	0	0	0
10128	C	T	orf1a:c.9863C>T,p.T3288I,missense;orf1ab:c.9863C>T,p.T3288I,missense;nsp5:c.74C>T,p.T25I,missense;	7.37923e-05	NA	0	0	1
10128	C	G	orf1a:c.9863C>G,p.T3288S,missense;orf1ab:c.9863C>G,p.T3288S,missense;nsp5:c.74C>G,p.T25S,missense;	1.55641e-06	NA	0	0	1
10128	CT	TC	orf1a:c.9863CT>TC,p.T3288I,missense;orf1ab:c.9863CT>TC,p.T3288I,missense;nsp5:c.74CT>TC,p.T25I,missense;	9.15537e-08	NA	0	0	0
10128	C	A	orf1a:c.9863C>A,p.T3288N,missense;orf1ab:c.9863C>A,p.T3288N,missense;nsp5:c.74C>A,p.T25N,missense;	6.40876e-07	NA	0	0	0
10129	C..	ATG	orf1a:c.9864C..>ATG,p.T3288*,frameshiftIns;orf1ab:c.9864C..>ATG,p.T3288*,frameshiftIns;nsp5:c.75C..>ATG,p.T25*,frameshiftIns;	9.15537e-08	NA	0	0	0
10129	.	A	orf1a:c.9864.>A,p.L3290*,frameshiftIns;orf1ab:c.9864.>A,p.L3290*,frameshiftIns;nsp5:c.75.>A,p.L27*,frameshiftIns;	9.15537e-08	NA	0	0	0
10129	T	G	orf1a:c.9864T>G,p.T3288T,synonymous;orf1ab:c.9864T>G,p.T3288T,synonymous;nsp5:c.75T>G,p.T25T,synonymous;	3.66215e-07	NA	0	0	0
10129	T	C	orf1a:c.9864T>C,p.T3288T,synonymous;orf1ab:c.9864T>C,p.T3288T,synonymous;nsp5:c.75T>C,p.T25T,synonymous;	6.10663e-05	NA	0	0	1
10129	TA	GG	orf1a:c.9864TA>GG,p.TT3288TA,missense;orf1ab:c.9864TA>GG,p.TT3288TA,missense;nsp5:c.75TA>GG,p.TT25TA,missense;	9.15537e-08	NA	0	0	0
10129	T	A	orf1a:c.9864T>A,p.T3288T,synonymous;orf1ab:c.9864T>A,p.T3288T,synonymous;nsp5:c.75T>A,p.T25T,synonymous;	1.1902e-06	NA	0	0	1
1013	G	C	orf1a:c.748G>C,p.E250Q,missense;orf1ab:c.748G>C,p.E250Q,missense;nsp2:c.208G>C,p.E70Q,missense;	6.40876e-07	NA	0	0	0
1013	G	A	orf1a:c.748G>A,p.E250K,missense;orf1ab:c.748G>A,p.E250K,missense;nsp2:c.208G>A,p.E70K,missense;	5.95099e-06	NA	0	0	0
1013	G	T	orf1a:c.748G>T,p.E250*,stopGain;orf1ab:c.748G>T,p.E250*,stopGain;nsp2:c.208G>T,p.E70*,stopGain;	1.83107e-07	NA	0	0	0
10130	A	G	orf1a:c.9865A>G,p.T3289A,missense;orf1ab:c.9865A>G,p.T3289A,missense;nsp5:c.76A>G,p.T26A,missense;	1.05287e-05	NA	0	0	1
10130	A	T	orf1a:c.9865A>T,p.T3289S,missense;orf1ab:c.9865A>T,p.T3289S,missense;nsp5:c.76A>T,p.T26S,missense;	2.19729e-06	NA	0	0	0
10130	A	.	orf1a:c.9865A>.,p.D3297*,frameshiftDel;orf1ab:c.9865A>.,p.D3297*,frameshiftDel;nsp5:c.76A>.,p.D34*,frameshiftDel;	9.15537e-08	NA	0	0	0
10130	.C	TT	orf1a:c.9865.C>TT,p.V3298*,frameshiftIns;orf1ab:c.9865.C>TT,p.V3298*,frameshiftIns;nsp5:c.76.C>TT,p.V35*,frameshiftIns;	9.15537e-08	NA	0	0	0
10130	ACACTTAACGGTCTTTGGCTTGATGACGTAGTTTACTGTCCAAGA	.............................................	orf1a:c.9865ACACTTAACGGTCTTTGGCTTGATGACGTAGTTTACTGTCCAAGA>.............................................,p.TLNGLWLDDVVYCPR3289-,inframeDel;orf1ab:c.9865ACACTTAACGGTCTTTGGCTTGATGACGTAGTTTACTGTCCAAGA>.............................................,p.TLNGLWLDDVVYCPR3289-,inframeDel;nsp5:c.76ACACTTAACGGTCTTTGGCTTGATGACGTAGTTTACTGTCCAAGA>.............................................,p.TLNGLWLDDVVYCPR26-,…	9.15537e-08	NA	0	0	0
10131	C	A	orf1a:c.9866C>A,p.T3289K,missense;orf1ab:c.9866C>A,p.T3289K,missense;nsp5:c.77C>A,p.T26K,missense;	9.15537e-08	NA	0	0	0
10131	C	T	orf1a:c.9866C>T,p.T3289I,missense;orf1ab:c.9866C>T,p.T3289I,missense;nsp5:c.77C>T,p.T26I,missense;	2.74661e-06	NA	0	0	0
10132	A	C	orf1a:c.9867A>C,p.T3289T,synonymous;orf1ab:c.9867A>C,p.T3289T,synonymous;nsp5:c.78A>C,p.T26T,synonymous;	9.15537e-07	NA	0	0	0
10132	A	G	orf1a:c.9867A>G,p.T3289T,synonymous;orf1ab:c.9867A>G,p.T3289T,synonymous;nsp5:c.78A>G,p.T26T,synonymous;	1.33668e-05	NA	0	0	0
10132	.	C	orf1a:c.9867.>C,p.L3290*,frameshiftIns;orf1ab:c.9867.>C,p.L3290*,frameshiftIns;nsp5:c.78.>C,p.L27*,frameshiftIns;	1.83107e-07	NA	0	0	0
10132	A	.	orf1a:c.9867A>.,p.D3297*,frameshiftDel;orf1ab:c.9867A>.,p.D3297*,frameshiftDel;nsp5:c.78A>.,p.D34*,frameshiftDel;	2.74661e-07	NA	0	0	0
10132	.C	GT	orf1a:c.9867.C>GT,p.V3298*,frameshiftIns;orf1ab:c.9867.C>GT,p.V3298*,frameshiftIns;nsp5:c.78.C>GT,p.V35*,frameshiftIns;	9.15537e-08	NA	0	0	0
10132	.	T	orf1a:c.9867.>T,p.L3290*,frameshiftIns;orf1ab:c.9867.>T,p.L3290*,frameshiftIns;nsp5:c.78.>T,p.L27*,frameshiftIns;	9.15537e-08	NA	0	0	0
10132	A	T	orf1a:c.9867A>T,p.T3289T,synonymous;orf1ab:c.9867A>T,p.T3289T,synonymous;nsp5:c.78A>T,p.T26T,synonymous;	1.29091e-05	NA	0	0	1
10132	..	HM	orf1a:c.9867..>HM,p.V3298*,frameshiftIns;orf1ab:c.9867..>HM,p.V3298*,frameshiftIns;nsp5:c.78..>HM,p.V35*,frameshiftIns;	9.15537e-08	NA	0	0	0
10133	C	G	orf1a:c.9868C>G,p.L3290V,missense;orf1ab:c.9868C>G,p.L3290V,missense;nsp5:c.79C>G,p.L27V,missense;	3.66215e-07	NA	0	0	0
10133	C	T	orf1a:c.9868C>T,p.L3290F,missense;orf1ab:c.9868C>T,p.L3290F,missense;nsp5:c.79C>T,p.L27F,missense;	1.28175e-06	NA	0	0	0
10133	C	.	orf1a:c.9868C>.,p.D3297*,frameshiftDel;orf1ab:c.9868C>.,p.D3297*,frameshiftDel;nsp5:c.79C>.,p.D34*,frameshiftDel;	9.15537e-08	NA	0	0	0
10133	C	A	orf1a:c.9868C>A,p.L3290I,missense;orf1ab:c.9868C>A,p.L3290I,missense;nsp5:c.79C>A,p.L27I,missense;	1.83107e-07	NA	0	0	0
10133	CT	..	orf1a:c.9868CT>..,p.T3289*,frameshiftDel;orf1ab:c.9868CT>..,p.T3289*,frameshiftDel;nsp5:c.79CT>..,p.T26*,frameshiftDel;	1.83107e-07	NA	0	0	0
10134	T	C	orf1a:c.9869T>C,p.L3290P,missense;orf1ab:c.9869T>C,p.L3290P,missense;nsp5:c.80T>C,p.L27P,missense;	1.1902e-06	NA	0	0	0
10134	T	.	orf1a:c.9869T>.,p.D3297*,frameshiftDel;orf1ab:c.9869T>.,p.D3297*,frameshiftDel;nsp5:c.80T>.,p.D34*,frameshiftDel;	7.59896e-06	NA	0	0	0
10134	.	C	orf1a:c.9869.>C,p.L3290*,frameshiftIns;orf1ab:c.9869.>C,p.L3290*,frameshiftIns;nsp5:c.80.>C,p.L27*,frameshiftIns;	9.15537e-08	NA	0	0	0
10134	T	A	orf1a:c.9869T>A,p.L3290H,missense;orf1ab:c.9869T>A,p.L3290H,missense;nsp5:c.80T>A,p.L27H,missense;	1.83107e-07	NA	0	0	0
10135	T	G	orf1a:c.9870T>G,p.L3290L,synonymous;orf1ab:c.9870T>G,p.L3290L,synonymous;nsp5:c.81T>G,p.L27L,synonymous;	1.83107e-07	NA	0	0	0
10135	T	M	orf1a:c.9870T>M,p.L3290,missense;orf1ab:c.9870T>M,p.L3290,missense;nsp5:c.81T>M,p.L27,missense;	1.83107e-07	NA	0	0	0
10135	T	C	orf1a:c.9870T>C,p.L3290L,synonymous;orf1ab:c.9870T>C,p.L3290L,synonymous;nsp5:c.81T>C,p.L27L,synonymous;	0.0212828	NA	1	1	1
10135	T	A	orf1a:c.9870T>A,p.L3290L,synonymous;orf1ab:c.9870T>A,p.L3290L,synonymous;nsp5:c.81T>A,p.L27L,synonymous;	5.90521e-05	NA	0	0	1
10136	A	T	orf1a:c.9871A>T,p.N3291Y,missense;orf1ab:c.9871A>T,p.N3291Y,missense;nsp5:c.82A>T,p.N28Y,missense;	1.83107e-07	NA	0	0	0
10136	A	G	orf1a:c.9871A>G,p.N3291D,missense;orf1ab:c.9871A>G,p.N3291D,missense;nsp5:c.82A>G,p.N28D,missense;	9.15537e-08	NA	0	0	0
10136	A	.	orf1a:c.9871A>.,p.D3297*,frameshiftDel;orf1ab:c.9871A>.,p.D3297*,frameshiftDel;nsp5:c.82A>.,p.D34*,frameshiftDel;	9.15537e-08	NA	0	0	0
10136	A	C	orf1a:c.9871A>C,p.N3291H,missense;orf1ab:c.9871A>C,p.N3291H,missense;nsp5:c.82A>C,p.N28H,missense;	9.15537e-08	NA	0	0	0
10136	AAC	...	orf1a:c.9871AAC>...,p.N3291-,inframeDel;orf1ab:c.9871AAC>...,p.N3291-,inframeDel;nsp5:c.82AAC>...,p.N28-,inframeDel;	9.15537e-08	NA	0	0	0
10137	ACGGTCTTTGGCTT	..............	orf1a:c.9872ACGGTCTTTGGCTT>..............,p.N3291*,frameshiftDel;orf1ab:c.9872ACGGTCTTTGGCTT>..............,p.N3291*,frameshiftDel;nsp5:c.83ACGGTCTTTGGCTT>..............,p.N28*,frameshiftDel;	9.15537e-08	NA	0	0	0
10137	A	C	orf1a:c.9872A>C,p.N3291T,missense;orf1ab:c.9872A>C,p.N3291T,missense;nsp5:c.83A>C,p.N28T,missense;	1.83107e-07	NA	0	0	0
10137	A	G	orf1a:c.9872A>G,p.N3291S,missense;orf1ab:c.9872A>G,p.N3291S,missense;nsp5:c.83A>G,p.N28S,missense;	2.10574e-06	NA	0	0	0
10137	A	T	orf1a:c.9872A>T,p.N3291I,missense;orf1ab:c.9872A>T,p.N3291I,missense;nsp5:c.83A>T,p.N28I,missense;	6.40876e-07	NA	0	0	1
10138	C	A	orf1a:c.9873C>A,p.N3291K,missense;orf1ab:c.9873C>A,p.N3291K,missense;nsp5:c.84C>A,p.N28K,missense;	2.74661e-07	NA	0	0	0
10138	C	G	orf1a:c.9873C>G,p.N3291K,missense;orf1ab:c.9873C>G,p.N3291K,missense;nsp5:c.84C>G,p.N28K,missense;	1.83107e-07	NA	0	0	0
10138	C	T	orf1a:c.9873C>T,p.N3291N,synonymous;orf1ab:c.9873C>T,p.N3291N,synonymous;nsp5:c.84C>T,p.N28N,synonymous;	0.0026134	NA	0	1	1
10138	C	.	orf1a:c.9873C>.,p.D3297*,frameshiftDel;orf1ab:c.9873C>.,p.D3297*,frameshiftDel;nsp5:c.84C>.,p.D34*,frameshiftDel;	9.15537e-08	NA	0	0	0
10139	G	T	orf1a:c.9874G>T,p.G3292C,missense;orf1ab:c.9874G>T,p.G3292C,missense;nsp5:c.85G>T,p.G29C,missense;	4.81572e-05	NA	0	1	1
10139	G	C	orf1a:c.9874G>C,p.G3292R,missense;orf1ab:c.9874G>C,p.G3292R,missense;nsp5:c.85G>C,p.G29R,missense;	1.83107e-07	NA	0	0	0
10139	G	.	orf1a:c.9874G>.,p.D3297*,frameshiftDel;orf1ab:c.9874G>.,p.D3297*,frameshiftDel;nsp5:c.85G>.,p.D34*,frameshiftDel;	6.40876e-07	NA	0	0	0
10139	GGTC	AAAA	orf1a:c.9874GGTC>AAAA,p.GL3292KI,missense;orf1ab:c.9874GGTC>AAAA,p.GL3292KI,missense;nsp5:c.85GGTC>AAAA,p.GL29KI,missense;	9.15537e-08	NA	0	0	0
10139	GG	AA	orf1a:c.9874GG>AA,p.G3292N,missense;orf1ab:c.9874GG>AA,p.G3292N,missense;nsp5:c.85GG>AA,p.G29N,missense;	9.15537e-08	NA	0	0	0
10139	G	A	orf1a:c.9874G>A,p.G3292S,missense;orf1ab:c.9874G>A,p.G3292S,missense;nsp5:c.85G>A,p.G29S,missense;	1.73952e-06	NA	0	0	0
1014	.	C	orf1a:c.749.>C,p.F255*,frameshiftIns;orf1ab:c.749.>C,p.F255*,frameshiftIns;nsp2:c.209.>C,p.F75*,frameshiftIns;	9.15537e-08	NA	0	0	0
1014	AAT	...	orf1a:c.749AAT>...,p.EL250V,inframeDel;orf1ab:c.749AAT>...,p.EL250V,inframeDel;nsp2:c.209AAT>...,p.EL70V,inframeDel;	9.15537e-08	NA	0	0	0
1014	A	G	orf1a:c.749A>G,p.E250G,missense;orf1ab:c.749A>G,p.E250G,missense;nsp2:c.209A>G,p.E70G,missense;	1.08033e-05	NA	0	0	1
1014	A	T	orf1a:c.749A>T,p.E250V,missense;orf1ab:c.749A>T,p.E250V,missense;nsp2:c.209A>T,p.E70V,missense;	1.46486e-06	NA	0	0	0
1014	A	C	orf1a:c.749A>C,p.E250A,missense;orf1ab:c.749A>C,p.E250A,missense;nsp2:c.209A>C,p.E70A,missense;	6.40876e-06	NA	0	0	0
1014	.	A	orf1a:c.749.>A,p.F255*,frameshiftIns;orf1ab:c.749.>A,p.F255*,frameshiftIns;nsp2:c.209.>A,p.F75*,frameshiftIns;	9.15537e-08	NA	0	0	0
10140	G	A	orf1a:c.9875G>A,p.G3292D,missense;orf1ab:c.9875G>A,p.G3292D,missense;nsp5:c.86G>A,p.G29D,missense;	1.83107e-07	NA	0	0	0
10140	G	T	orf1a:c.9875G>T,p.G3292V,missense;orf1ab:c.9875G>T,p.G3292V,missense;nsp5:c.86G>T,p.G29V,missense;	9.15537e-07	NA	0	0	0
10140	.	T	orf1a:c.9875.>T,p.L3295*,frameshiftIns;orf1ab:c.9875.>T,p.L3295*,frameshiftIns;nsp5:c.86.>T,p.L32*,frameshiftIns;	1.83107e-07	NA	0	0	0
10140	G	C	orf1a:c.9875G>C,p.G3292A,missense;orf1ab:c.9875G>C,p.G3292A,missense;nsp5:c.86G>C,p.G29A,missense;	1.83107e-07	NA	0	0	0
10141	.	G	orf1a:c.9876.>G,p.L3295*,frameshiftIns;orf1ab:c.9876.>G,p.L3295*,frameshiftIns;nsp5:c.87.>G,p.L32*,frameshiftIns;	9.15537e-08	NA	0	0	0
10141	T	G	orf1a:c.9876T>G,p.G3292G,synonymous;orf1ab:c.9876T>G,p.G3292G,synonymous;nsp5:c.87T>G,p.G29G,synonymous;	1.64797e-06	NA	0	0	0
10141	T	.	orf1a:c.9876T>.,p.D3297*,frameshiftDel;orf1ab:c.9876T>.,p.D3297*,frameshiftDel;nsp5:c.87T>.,p.D34*,frameshiftDel;	2.74661e-07	NA	0	0	0
10141	T	A	orf1a:c.9876T>A,p.G3292G,synonymous;orf1ab:c.9876T>A,p.G3292G,synonymous;nsp5:c.87T>A,p.G29G,synonymous;	5.49322e-07	NA	0	0	0
10141	T	C	orf1a:c.9876T>C,p.G3292G,synonymous;orf1ab:c.9876T>C,p.G3292G,synonymous;nsp5:c.87T>C,p.G29G,synonymous;	2.01418e-05	NA	0	0	0
10142	C	G	orf1a:c.9877C>G,p.L3293V,missense;orf1ab:c.9877C>G,p.L3293V,missense;nsp5:c.88C>G,p.L30V,missense;	1.09864e-06	NA	0	0	0
10142	C	T	orf1a:c.9877C>T,p.L3293F,missense;orf1ab:c.9877C>T,p.L3293F,missense;nsp5:c.88C>T,p.L30F,missense;	5.21856e-06	NA	0	0	0
10142	C	A	orf1a:c.9877C>A,p.L3293I,missense;orf1ab:c.9877C>A,p.L3293I,missense;nsp5:c.88C>A,p.L30I,missense;	8.14828e-06	NA	0	0	1
10143	T	C	orf1a:c.9878T>C,p.L3293P,missense;orf1ab:c.9878T>C,p.L3293P,missense;nsp5:c.89T>C,p.L30P,missense;	1.46486e-06	NA	0	0	0
10143	TTT	...	orf1a:c.9878TTT>...,p.LW3293R,inframeDel;orf1ab:c.9878TTT>...,p.LW3293R,inframeDel;nsp5:c.89TTT>...,p.LW30R,inframeDel;	2.74661e-07	NA	0	0	0
10143	TT	..	orf1a:c.9878TT>..,p.W3294*,frameshiftDel;orf1ab:c.9878TT>..,p.W3294*,frameshiftDel;nsp5:c.89TT>..,p.W31*,frameshiftDel;	9.15537e-08	NA	0	0	0
10143	.T	CC	orf1a:c.9878.T>CC,p.V3298*,frameshiftIns;orf1ab:c.9878.T>CC,p.V3298*,frameshiftIns;nsp5:c.89.T>CC,p.V35*,frameshiftIns;	9.15537e-08	NA	0	0	0
10143	T	G	orf1a:c.9878T>G,p.L3293R,missense;orf1ab:c.9878T>G,p.L3293R,missense;nsp5:c.89T>G,p.L30R,missense;	3.66215e-07	NA	0	0	0
10143	TT	CC	orf1a:c.9878TT>CC,p.L3293P,missense;orf1ab:c.9878TT>CC,p.L3293P,missense;nsp5:c.89TT>CC,p.L30P,missense;	9.15537e-08	NA	0	0	0
10143	.	T	orf1a:c.9878.>T,p.L3295*,frameshiftIns;orf1ab:c.9878.>T,p.L3295*,frameshiftIns;nsp5:c.89.>T,p.L32*,frameshiftIns;	9.15537e-08	NA	0	0	0
10144	T	A	orf1a:c.9879T>A,p.L3293L,synonymous;orf1ab:c.9879T>A,p.L3293L,synonymous;nsp5:c.90T>A,p.L30L,synonymous;	1.28175e-06	NA	0	0	0
10144	T	G	orf1a:c.9879T>G,p.L3293L,synonymous;orf1ab:c.9879T>G,p.L3293L,synonymous;nsp5:c.90T>G,p.L30L,synonymous;	7.3243e-06	NA	0	0	1
10144	T	.	orf1a:c.9879T>.,p.D3297*,frameshiftDel;orf1ab:c.9879T>.,p.D3297*,frameshiftDel;nsp5:c.90T>.,p.D34*,frameshiftDel;	8.23983e-07	NA	0	0	0
10144	.	T	orf1a:c.9879.>T,p.L3295*,frameshiftIns;orf1ab:c.9879.>T,p.L3295*,frameshiftIns;nsp5:c.90.>T,p.L32*,frameshiftIns;	3.66215e-07	NA	0	0	0
10144	.	G	orf1a:c.9879.>G,p.L3295*,frameshiftIns;orf1ab:c.9879.>G,p.L3295*,frameshiftIns;nsp5:c.90.>G,p.L32*,frameshiftIns;	9.15537e-08	NA	0	0	0
10144	T	C	orf1a:c.9879T>C,p.L3293L,synonymous;orf1ab:c.9879T>C,p.L3293L,synonymous;nsp5:c.90T>C,p.L30L,synonymous;	1.2726e-05	NA	0	0	0
10145	T	G	orf1a:c.9880T>G,p.W3294G,missense;orf1ab:c.9880T>G,p.W3294G,missense;nsp5:c.91T>G,p.W31G,missense;	9.15537e-08	NA	0	0	0
10145	T	A	orf1a:c.9880T>A,p.W3294R,missense;orf1ab:c.9880T>A,p.W3294R,missense;nsp5:c.91T>A,p.W31R,missense;	9.15537e-08	NA	0	0	0
10145	T	C	orf1a:c.9880T>C,p.W3294R,missense;orf1ab:c.9880T>C,p.W3294R,missense;nsp5:c.91T>C,p.W31R,missense;	6.40876e-07	NA	0	0	0
10145	.	G	orf1a:c.9880.>G,p.L3295*,frameshiftIns;orf1ab:c.9880.>G,p.L3295*,frameshiftIns;nsp5:c.91.>G,p.L32*,frameshiftIns;	9.15537e-08	NA	0	0	0
10146	GGCTTGATGA	..........	orf1a:c.9881GGCTTGATGA>..........,p.W3294*,frameshiftDel;orf1ab:c.9881GGCTTGATGA>..........,p.W3294*,frameshiftDel;nsp5:c.92GGCTTGATGA>..........,p.W31*,frameshiftDel;	9.15537e-08	NA	0	0	0
10146	G	.	orf1a:c.9881G>.,p.D3297*,frameshiftDel;orf1ab:c.9881G>.,p.D3297*,frameshiftDel;nsp5:c.92G>.,p.D34*,frameshiftDel;	1.83107e-07	NA	0	0	0
10146	GG	CA	orf1a:c.9881GG>CA,p.W3294S,missense;orf1ab:c.9881GG>CA,p.W3294S,missense;nsp5:c.92GG>CA,p.W31S,missense;	9.15537e-08	NA	0	0	0
10146	GG	TT	orf1a:c.9881GG>TT,p.W3294F,missense;orf1ab:c.9881GG>TT,p.W3294F,missense;nsp5:c.92GG>TT,p.W31F,missense;	1.83107e-07	NA	0	0	0
10146	G	T	orf1a:c.9881G>T,p.W3294L,missense;orf1ab:c.9881G>T,p.W3294L,missense;nsp5:c.92G>T,p.W31L,missense;	2.74661e-07	NA	0	0	0
10146	G	C	orf1a:c.9881G>C,p.W3294S,missense;orf1ab:c.9881G>C,p.W3294S,missense;nsp5:c.92G>C,p.W31S,missense;	9.15537e-08	NA	0	0	0
10146	G	A	orf1a:c.9881G>A,p.W3294*,stopGain;orf1ab:c.9881G>A,p.W3294*,stopGain;nsp5:c.92G>A,p.W31*,stopGain;	6.40876e-07	NA	0	0	0
10146	.	A	orf1a:c.9881.>A,p.L3293*,frameshiftIns;orf1ab:c.9881.>A,p.L3293*,frameshiftIns;nsp5:c.92.>A,p.L30*,frameshiftIns;	9.15537e-08	NA	0	0	0
10146	...	AAA	orf1a:c.9881...>AAA,p.L3293*,frameshiftIns;orf1ab:c.9881...>AAA,p.L3293*,frameshiftIns;nsp5:c.92...>AAA,p.L30*,frameshiftIns;	9.15537e-08	NA	0	0	0
10147	GC	..	orf1a:c.9882GC>..,p.W3294*,frameshiftDel;orf1ab:c.9882GC>..,p.W3294*,frameshiftDel;nsp5:c.93GC>..,p.W31*,frameshiftDel;	9.15537e-08	NA	0	0	0
10147	G	C	orf1a:c.9882G>C,p.W3294C,missense;orf1ab:c.9882G>C,p.W3294C,missense;nsp5:c.93G>C,p.W31C,missense;	5.49322e-07	NA	0	0	0
10147	G	A	orf1a:c.9882G>A,p.W3294*,stopGain;orf1ab:c.9882G>A,p.W3294*,stopGain;nsp5:c.93G>A,p.W31*,stopGain;	2.74661e-07	NA	0	0	0
10147	GCT	...	orf1a:c.9882GCT>...,p.WL3294C,inframeDel;orf1ab:c.9882GCT>...,p.WL3294C,inframeDel;nsp5:c.93GCT>...,p.WL31C,inframeDel;	9.15537e-08	NA	0	0	0
10147	..	HM	orf1a:c.9882..>HM,p.V3298*,frameshiftIns;orf1ab:c.9882..>HM,p.V3298*,frameshiftIns;nsp5:c.93..>HM,p.V35*,frameshiftIns;	9.15537e-08	NA	0	0	0
10147	G	T	orf1a:c.9882G>T,p.W3294C,missense;orf1ab:c.9882G>T,p.W3294C,missense;nsp5:c.93G>T,p.W31C,missense;	9.15537e-07	NA	0	0	0
10148	...............................	ACAAGTTTTGGACCACTAGTGAGAAAAATAT	orf1a:c.9883...............................>ACAAGTTTTGGACCACTAGTGAGAAAAATAT,p.D3319*,frameshiftIns;orf1ab:c.9883...............................>ACAAGTTTTGGACCACTAGTGAGAAAAATAT,p.D3319*,frameshiftIns;nsp5:c.94...............................>ACAAGTTTTGGACCACTAGTGAGAAAAATAT,p.D56*,frameshiftIns;	9.15537e-08	NA	0	0	0
10148	CTTGA	AAACG	orf1a:c.9883CTTGA>AAACG,p.LD3295KR,missense;orf1ab:c.9883CTTGA>AAACG,p.LD3295KR,missense;nsp5:c.94CTTGA>AAACG,p.LD32KR,missense;	9.15537e-08	NA	0	0	0
10148	C	.	orf1a:c.9883C>.,p.D3297*,frameshiftDel;orf1ab:c.9883C>.,p.D3297*,frameshiftDel;nsp5:c.94C>.,p.D34*,frameshiftDel;	1.83107e-07	NA	0	0	0
10148	C	T	orf1a:c.9883C>T,p.L3295F,missense;orf1ab:c.9883C>T,p.L3295F,missense;nsp5:c.94C>T,p.L32F,missense;	3.47904e-06	NA	0	0	0
10148	CTTGATGACGTAGTTTACTGTCCAAGACATGTGATCTGCACC	..........................................	orf1a:c.9883CTTGATGACGTAGTTTACTGTCCAAGACATGTGATCTGCACC>..........................................,p.LDDVVYCPRHVICT3295-,inframeDel;orf1ab:c.9883CTTGATGACGTAGTTTACTGTCCAAGACATGTGATCTGCACC>..........................................,p.LDDVVYCPRHVICT3295-,inframeDel;nsp5:c.94CTTGATGACGTAGTTTACTGTCCAAGACATGTGATCTGCACC>..........................................,p.LDDVVYCPRHVICT32-,inframeDel;	9.15537e-08	NA	0	0	0
10148	C	G	orf1a:c.9883C>G,p.L3295V,missense;orf1ab:c.9883C>G,p.L3295V,missense;nsp5:c.94C>G,p.L32V,missense;	4.57769e-07	NA	0	0	0
10148	C	A	orf1a:c.9883C>A,p.L3295I,missense;orf1ab:c.9883C>A,p.L3295I,missense;nsp5:c.94C>A,p.L32I,missense;	1.87685e-05	NA	0	0	0
10149	TT	..	orf1a:c.9884TT>..,p.L3295*,frameshiftDel;orf1ab:c.9884TT>..,p.L3295*,frameshiftDel;nsp5:c.95TT>..,p.L32*,frameshiftDel;	9.15537e-08	NA	0	0	0
10149	T	.	orf1a:c.9884T>.,p.D3297*,frameshiftDel;orf1ab:c.9884T>.,p.D3297*,frameshiftDel;nsp5:c.95T>.,p.D34*,frameshiftDel;	2.74661e-07	NA	0	0	0
10149	TT	CC	orf1a:c.9884TT>CC,p.L3295P,missense;orf1ab:c.9884TT>CC,p.L3295P,missense;nsp5:c.95TT>CC,p.L32P,missense;	1.83107e-07	NA	0	0	0
10149	..	TC	orf1a:c.9884..>TC,p.V3298*,frameshiftIns;orf1ab:c.9884..>TC,p.V3298*,frameshiftIns;nsp5:c.95..>TC,p.V35*,frameshiftIns;	9.15537e-08	NA	0	0	0
10149	TT	.C	orf1a:c.9884TT>.C,p.D3297*,frameshiftDel;orf1ab:c.9884TT>.C,p.D3297*,frameshiftDel;nsp5:c.95TT>.C,p.D34*,frameshiftDel;	9.15537e-08	NA	0	0	0
10149	.	C	orf1a:c.9884.>C,p.L3295*,frameshiftIns;orf1ab:c.9884.>C,p.L3295*,frameshiftIns;nsp5:c.95.>C,p.L32*,frameshiftIns;	9.15537e-08	NA	0	0	0
10149	TTG	..C	orf1a:c.9884TTG>..C,p.L3295*,frameshiftDel;orf1ab:c.9884TTG>..C,p.L3295*,frameshiftDel;nsp5:c.95TTG>..C,p.L32*,frameshiftDel;	9.15537e-08	NA	0	0	0
10149	.	T	orf1a:c.9884.>T,p.L3295*,frameshiftIns;orf1ab:c.9884.>T,p.L3295*,frameshiftIns;nsp5:c.95.>T,p.L32*,frameshiftIns;	9.15537e-08	NA	0	0	0
10149	T	C	orf1a:c.9884T>C,p.L3295P,missense;orf1ab:c.9884T>C,p.L3295P,missense;nsp5:c.95T>C,p.L32P,missense;	4.57769e-07	NA	0	0	0
10149	.	A	orf1a:c.9884.>A,p.L3295*,frameshiftIns;orf1ab:c.9884.>A,p.L3295*,frameshiftIns;nsp5:c.95.>A,p.L32*,frameshiftIns;	9.15537e-08	NA	0	0	0
1015	A	G	orf1a:c.750A>G,p.E250E,synonymous;orf1ab:c.750A>G,p.E250E,synonymous;nsp2:c.210A>G,p.E70E,synonymous;	0.000104646	NA	0	0	0
1015	AT	..	orf1a:c.750AT>..,p.P254*,frameshiftDel;orf1ab:c.750AT>..,p.P254*,frameshiftDel;nsp2:c.210AT>..,p.P74*,frameshiftDel;	9.15537e-08	NA	0	0	0
1015	A	C	orf1a:c.750A>C,p.E250D,missense;orf1ab:c.750A>C,p.E250D,missense;nsp2:c.210A>C,p.E70D,missense;	1.99587e-05	NA	0	0	1
1015	A	T	orf1a:c.750A>T,p.E250D,missense;orf1ab:c.750A>T,p.E250D,missense;nsp2:c.210A>T,p.E70D,missense;	3.66215e-07	NA	0	0	0
10150	T	G	orf1a:c.9885T>G,p.L3295L,synonymous;orf1ab:c.9885T>G,p.L3295L,synonymous;nsp5:c.96T>G,p.L32L,synonymous;	1.09864e-06	NA	0	0	0
10150	T	A	orf1a:c.9885T>A,p.L3295L,synonymous;orf1ab:c.9885T>A,p.L3295L,synonymous;nsp5:c.96T>A,p.L32L,synonymous;	5.12701e-06	NA	0	0	1
10150	.	C	orf1a:c.9885.>C,p.D3296*,frameshiftIns;orf1ab:c.9885.>C,p.D3296*,frameshiftIns;nsp5:c.96.>C,p.D33*,frameshiftIns;	1.83107e-07	NA	0	0	0
10150	.	A	orf1a:c.9885.>A,p.D3296*,frameshiftIns;orf1ab:c.9885.>A,p.D3296*,frameshiftIns;nsp5:c.96.>A,p.D33*,frameshiftIns;	9.15537e-08	NA	0	0	0
10150	TGATGACGTAGT	............	orf1a:c.9885TGATGACGTAGT>............,p.LDDVV3295L,inframeDel;orf1ab:c.9885TGATGACGTAGT>............,p.LDDVV3295L,inframeDel;nsp5:c.96TGATGACGTAGT>............,p.LDDVV32L,inframeDel;	9.15537e-08	NA	0	0	0
10150	T	C	orf1a:c.9885T>C,p.L3295L,synonymous;orf1ab:c.9885T>C,p.L3295L,synonymous;nsp5:c.96T>C,p.L32L,synonymous;	6.45454e-05	NA	0	1	1
10150	.	G	orf1a:c.9885.>G,p.D3296*,frameshiftIns;orf1ab:c.9885.>G,p.D3296*,frameshiftIns;nsp5:c.96.>G,p.D33*,frameshiftIns;	9.15537e-08	NA	0	0	0
10150	TGATGACGTAGTT	.............	orf1a:c.9885TGATGACGTAGTT>.............,p.Y3300*,frameshiftDel;orf1ab:c.9885TGATGACGTAGTT>.............,p.Y3300*,frameshiftDel;nsp5:c.96TGATGACGTAGTT>.............,p.Y37*,frameshiftDel;	9.15537e-08	NA	0	0	0
10151	GA	TG	orf1a:c.9886GA>TG,p.D3296C,missense;orf1ab:c.9886GA>TG,p.D3296C,missense;nsp5:c.97GA>TG,p.D33C,missense;	9.15537e-08	NA	0	0	0
10151	G	C	orf1a:c.9886G>C,p.D3296H,missense;orf1ab:c.9886G>C,p.D3296H,missense;nsp5:c.97G>C,p.D33H,missense;	8.23983e-07	NA	0	0	0
10151	G	T	orf1a:c.9886G>T,p.D3296Y,missense;orf1ab:c.9886G>T,p.D3296Y,missense;nsp5:c.97G>T,p.D33Y,missense;	1.67543e-05	NA	0	0	1
10151	G	.	orf1a:c.9886G>.,p.D3297*,frameshiftDel;orf1ab:c.9886G>.,p.D3297*,frameshiftDel;nsp5:c.97G>.,p.D34*,frameshiftDel;	1.83107e-07	NA	0	0	0
10151	G	A	orf1a:c.9886G>A,p.D3296N,missense;orf1ab:c.9886G>A,p.D3296N,missense;nsp5:c.97G>A,p.D33N,missense;	1.30006e-05	NA	0	0	0
10152	A	.	orf1a:c.9887A>.,p.D3297*,frameshiftDel;orf1ab:c.9887A>.,p.D3297*,frameshiftDel;nsp5:c.98A>.,p.D34*,frameshiftDel;	1.83107e-07	NA	0	0	0
10152	A	C	orf1a:c.9887A>C,p.D3296A,missense;orf1ab:c.9887A>C,p.D3296A,missense;nsp5:c.98A>C,p.D33A,missense;	1.65712e-05	NA	0	0	0
10152	ATG	...	orf1a:c.9887ATG>...,p.DD3296D,inframeDel;orf1ab:c.9887ATG>...,p.DD3296D,inframeDel;nsp5:c.98ATG>...,p.DD33D,inframeDel;	2.74661e-07	NA	0	0	0
10152	.	C	orf1a:c.9887.>C,p.D3296*,frameshiftIns;orf1ab:c.9887.>C,p.D3296*,frameshiftIns;nsp5:c.98.>C,p.D33*,frameshiftIns;	9.15537e-08	NA	0	0	0
10152	.T	CA	orf1a:c.9887.T>CA,p.V3298*,frameshiftIns;orf1ab:c.9887.T>CA,p.V3298*,frameshiftIns;nsp5:c.98.T>CA,p.V35*,frameshiftIns;	9.15537e-08	NA	0	0	0
10152	A	G	orf1a:c.9887A>G,p.D3296G,missense;orf1ab:c.9887A>G,p.D3296G,missense;nsp5:c.98A>G,p.D33G,missense;	0.00010254	NA	0	0	1
10152	A	T	orf1a:c.9887A>T,p.D3296V,missense;orf1ab:c.9887A>T,p.D3296V,missense;nsp5:c.98A>T,p.D33V,missense;	6.40876e-07	NA	0	0	0
10153	.........................	AAATAAAGACGTAATTACCTAAAGA	orf1a:c.9888.........................>AAATAAAGACGTAATTACCTAAAGA,p.P3302*,frameshiftIns;orf1ab:c.9888.........................>AAATAAAGACGTAATTACCTAAAGA,p.P3302*,frameshiftIns;nsp5:c.99.........................>AAATAAAGACGTAATTACCTAAAGA,p.P39*,frameshiftIns;	9.15537e-08	NA	0	0	0
10153	TGACGTAGTTTACTGTC	.................	orf1a:c.9888TGACGTAGTTTACTGTC>.................,p.R3303*,frameshiftDel;orf1ab:c.9888TGACGTAGTTTACTGTC>.................,p.R3303*,frameshiftDel;nsp5:c.99TGACGTAGTTTACTGTC>.................,p.R40*,frameshiftDel;	9.15537e-08	NA	0	0	0
10153	T	A	orf1a:c.9888T>A,p.D3296E,missense;orf1ab:c.9888T>A,p.D3296E,missense;nsp5:c.99T>A,p.D33E,missense;	4.11992e-06	NA	0	0	0
10153	T	.	orf1a:c.9888T>.,p.D3297*,frameshiftDel;orf1ab:c.9888T>.,p.D3297*,frameshiftDel;nsp5:c.99T>.,p.D34*,frameshiftDel;	9.15537e-08	NA	0	0	0
10153	TGACGTAGTTTACTGTCC	..................	orf1a:c.9888TGACGTAGTTTACTGTCC>..................,p.DDVVYCP3296E,inframeDel;orf1ab:c.9888TGACGTAGTTTACTGTCC>..................,p.DDVVYCP3296E,inframeDel;nsp5:c.99TGACGTAGTTTACTGTCC>..................,p.DDVVYCP33E,inframeDel;	5.49322e-07	NA	0	0	0
10153	.	G	orf1a:c.9888.>G,p.S3309*,frameshiftIns;orf1ab:c.9888.>G,p.S3309*,frameshiftIns;nsp5:c.99.>G,p.S46*,frameshiftIns;	9.15537e-08	NA	0	0	0
10153	TGACGTAGTTTACTGTCCAAGACATGTGAT	..............................	orf1a:c.9888TGACGTAGTTTACTGTCCAAGACATGTGAT>..............................,p.DDVVYCPRHVI3296D,inframeDel;orf1ab:c.9888TGACGTAGTTTACTGTCCAAGACATGTGAT>..............................,p.DDVVYCPRHVI3296D,inframeDel;nsp5:c.99TGACGTAGTTTACTGTCCAAGACATGTGAT>..............................,p.DDVVYCPRHVI33D,inframeDel;	7.3243e-07	NA	0	0	0
10153	TGACGT	......	orf1a:c.9888TGACGT>......,p.DDV3296E,inframeDel;orf1ab:c.9888TGACGT>......,p.DDV3296E,inframeDel;nsp5:c.99TGACGT>......,p.DDV33E,inframeDel;	3.66215e-07	NA	0	0	0
10153	T	G	orf1a:c.9888T>G,p.D3296E,missense;orf1ab:c.9888T>G,p.D3296E,missense;nsp5:c.99T>G,p.D33E,missense;	2.3804e-06	NA	0	0	0
10153	T	C	orf1a:c.9888T>C,p.D3296D,synonymous;orf1ab:c.9888T>C,p.D3296D,synonymous;nsp5:c.99T>C,p.D33D,synonymous;	0.000197664	NA	0	1	1
10153	TGACGTAGTTTACT	..............	orf1a:c.9888TGACGTAGTTTACT>..............,p.H3304*,frameshiftDel;orf1ab:c.9888TGACGTAGTTTACT>..............,p.H3304*,frameshiftDel;nsp5:c.99TGACGTAGTTTACT>..............,p.H41*,frameshiftDel;	9.15537e-08	NA	0	0	0
10154	G	C	orf1a:c.9889G>C,p.D3297H,missense;orf1ab:c.9889G>C,p.D3297H,missense;nsp5:c.100G>C,p.D34H,missense;	1.09864e-06	NA	0	0	0
10154	G	T	orf1a:c.9889G>T,p.D3297Y,missense;orf1ab:c.9889G>T,p.D3297Y,missense;nsp5:c.100G>T,p.D34Y,missense;	2.19729e-06	NA	0	0	0
10154	G	.	orf1a:c.9889G>.,p.D3297*,frameshiftDel;orf1ab:c.9889G>.,p.D3297*,frameshiftDel;nsp5:c.100G>.,p.D34*,frameshiftDel;	9.15537e-08	NA	0	0	0
10154	GAC	TGT	orf1a:c.9889GAC>TGT,p.D3297C,missense;orf1ab:c.9889GAC>TGT,p.D3297C,missense;nsp5:c.100GAC>TGT,p.D34C,missense;	9.15537e-08	NA	0	0	0
10154	G	A	orf1a:c.9889G>A,p.D3297N,missense;orf1ab:c.9889G>A,p.D3297N,missense;nsp5:c.100G>A,p.D34N,missense;	1.9684e-05	NA	0	0	1
10154	...........................	CATCCCTGCGTGTCTCCGACTCAGCGA	orf1a:c.9889...........................>CATCCCTGCGTGTCTCCGACTCAGCGA,p.I3306*,frameshiftIns;orf1ab:c.9889...........................>CATCCCTGCGTGTCTCCGACTCAGCGA,p.I3306*,frameshiftIns;nsp5:c.100...........................>CATCCCTGCGTGTCTCCGACTCAGCGA,p.I43*,frameshiftIns;	9.15537e-08	NA	0	0	0
10154	GA	CT	orf1a:c.9889GA>CT,p.D3297L,missense;orf1ab:c.9889GA>CT,p.D3297L,missense;nsp5:c.100GA>CT,p.D34L,missense;	9.15537e-08	NA	0	0	0
10154	GACGTAGTTTACTGTCCAAGACATGTGATCTGCACCTCTGAAGAC	.............................................	orf1a:c.9889GACGTAGTTTACTGTCCAAGACATGTGATCTGCACCTCTGAAGAC>.............................................,p.DVVYCPRHVICTSED3297-,inframeDel;orf1ab:c.9889GACGTAGTTTACTGTCCAAGACATGTGATCTGCACCTCTGAAGAC>.............................................,p.DVVYCPRHVICTSED3297-,inframeDel;nsp5:c.100GACGTAGTTTACTGTCCAAGACATGTGATCTGCACCTCTGAAGAC>.............................................,p.DVVYCPRHVICTSED34-…	3.66215e-07	NA	0	0	0
10154	..	GA	orf1a:c.9889..>GA,p.V3298*,frameshiftIns;orf1ab:c.9889..>GA,p.V3298*,frameshiftIns;nsp5:c.100..>GA,p.V35*,frameshiftIns;	9.15537e-08	NA	0	0	0
10154	GAC	TCT	orf1a:c.9889GAC>TCT,p.D3297S,missense;orf1ab:c.9889GAC>TCT,p.D3297S,missense;nsp5:c.100GAC>TCT,p.D34S,missense;	4.57769e-07	NA	0	0	0
10155	AC	CT	orf1a:c.9890AC>CT,p.D3297A,missense;orf1ab:c.9890AC>CT,p.D3297A,missense;nsp5:c.101AC>CT,p.D34A,missense;	9.15537e-08	NA	0	0	0
10155	A	C	orf1a:c.9890A>C,p.D3297A,missense;orf1ab:c.9890A>C,p.D3297A,missense;nsp5:c.101A>C,p.D34A,missense;	2.19729e-06	NA	0	0	0
10155	ACGTAGTTTACTGTCCAAGACATGTGAT	............................	orf1a:c.9890ACGTAGTTTACTGTCCAAGACATGTGAT>............................,p.R3368*,frameshiftDel;orf1ab:c.9890ACGTAGTTTACTGTCCAAGACATGTGAT>............................,p.R3368*,frameshiftDel;nsp5:c.101ACGTAGTTTACTGTCCAAGACATGTGAT>............................,p.R105*,frameshiftDel;	9.15537e-08	NA	0	0	0
10155	A	G	orf1a:c.9890A>G,p.D3297G,missense;orf1ab:c.9890A>G,p.D3297G,missense;nsp5:c.101A>G,p.D34G,missense;	1.51064e-05	NA	0	1	1
10155	A	T	orf1a:c.9890A>T,p.D3297V,missense;orf1ab:c.9890A>T,p.D3297V,missense;nsp5:c.101A>T,p.D34V,missense;	9.15537e-08	NA	0	0	0
10155	ACGTAGTTTACTGTCCAAGACATGTGATCTGCACCTCT	......................................	orf1a:c.9890ACGTAGTTTACTGTCCAAGACATGTGATCTGCACCTCT>......................................,p.Y3300*,frameshiftDel;orf1ab:c.9890ACGTAGTTTACTGTCCAAGACATGTGATCTGCACCTCT>......................................,p.Y3300*,frameshiftDel;nsp5:c.101ACGTAGTTTACTGTCCAAGACATGTGATCTGCACCTCT>......................................,p.Y37*,frameshiftDel;	9.15537e-08	NA	0	0	0
10155	AC	.T	orf1a:c.9890AC>.T,p.D3297*,frameshiftDel;orf1ab:c.9890AC>.T,p.D3297*,frameshiftDel;nsp5:c.101AC>.T,p.D34*,frameshiftDel;	1.83107e-07	NA	0	0	0
10155	ACGTAGTTTACTGTCCAAGACATGTGA	...........................	orf1a:c.9890ACGTAGTTTACTGTCCAAGACATGTGA>...........................,p.DVVYCPRHVI3297V,inframeDel;orf1ab:c.9890ACGTAGTTTACTGTCCAAGACATGTGA>...........................,p.DVVYCPRHVI3297V,inframeDel;nsp5:c.101ACGTAGTTTACTGTCCAAGACATGTGA>...........................,p.DVVYCPRHVI34V,inframeDel;	9.15537e-08	NA	0	0	0
10155	.	G	orf1a:c.9890.>G,p.S3309*,frameshiftIns;orf1ab:c.9890.>G,p.S3309*,frameshiftIns;nsp5:c.101.>G,p.S46*,frameshiftIns;	9.15537e-08	NA	0	0	0
10156	C	.	orf1a:c.9891C>.,p.D3297*,frameshiftDel;orf1ab:c.9891C>.,p.D3297*,frameshiftDel;nsp5:c.102C>.,p.D34*,frameshiftDel;	2.74661e-07	NA	0	0	0
10156	.	T	orf1a:c.9891.>T,p.S3309*,frameshiftIns;orf1ab:c.9891.>T,p.S3309*,frameshiftIns;nsp5:c.102.>T,p.S46*,frameshiftIns;	9.15537e-08	NA	0	0	0
10156	C	G	orf1a:c.9891C>G,p.D3297E,missense;orf1ab:c.9891C>G,p.D3297E,missense;nsp5:c.102C>G,p.D34E,missense;	8.23983e-07	NA	0	0	0
10156	.	A	orf1a:c.9891.>A,p.S3309*,frameshiftIns;orf1ab:c.9891.>A,p.S3309*,frameshiftIns;nsp5:c.102.>A,p.S46*,frameshiftIns;	9.15537e-08	NA	0	0	0
10156	CG	TT	orf1a:c.9891CG>TT,p.DV3297DL,missense;orf1ab:c.9891CG>TT,p.DV3297DL,missense;nsp5:c.102CG>TT,p.DV34DL,missense;	9.15537e-08	NA	0	0	0
10156	CG	.T	orf1a:c.9891CG>.T,p.D3297*,frameshiftDel;orf1ab:c.9891CG>.T,p.D3297*,frameshiftDel;nsp5:c.102CG>.T,p.D34*,frameshiftDel;	9.15537e-08	NA	0	0	0
10156	C	A	orf1a:c.9891C>A,p.D3297E,missense;orf1ab:c.9891C>A,p.D3297E,missense;nsp5:c.102C>A,p.D34E,missense;	3.84526e-06	NA	0	0	0
10156	CG	TA	orf1a:c.9891CG>TA,p.DV3297DI,missense;orf1ab:c.9891CG>TA,p.DV3297DI,missense;nsp5:c.102CG>TA,p.DV34DI,missense;	9.15537e-08	NA	0	0	0
10156	..	GT	orf1a:c.9891..>GT,p.V3298*,frameshiftIns;orf1ab:c.9891..>GT,p.V3298*,frameshiftIns;nsp5:c.102..>GT,p.V35*,frameshiftIns;	9.15537e-08	NA	0	0	0
10156	C	T	orf1a:c.9891C>T,p.D3297D,synonymous;orf1ab:c.9891C>T,p.D3297D,synonymous;nsp5:c.102C>T,p.D34D,synonymous;	0.00232079	NA	0	1	1
10157	G	C	orf1a:c.9892G>C,p.V3298L,missense;orf1ab:c.9892G>C,p.V3298L,missense;nsp5:c.103G>C,p.V35L,missense;	2.74661e-07	NA	0	0	0
10157	GT	AC	orf1a:c.9892GT>AC,p.V3298T,missense;orf1ab:c.9892GT>AC,p.V3298T,missense;nsp5:c.103GT>AC,p.V35T,missense;	9.15537e-08	NA	0	0	1
10157	GTAGTTTACTGTCCAAGACATGTGAT	..........................	orf1a:c.9892GTAGTTTACTGTCCAAGACATGTGAT>..........................,p.Y3300*,frameshiftDel;orf1ab:c.9892GTAGTTTACTGTCCAAGACATGTGAT>..........................,p.Y3300*,frameshiftDel;nsp5:c.103GTAGTTTACTGTCCAAGACATGTGAT>..........................,p.Y37*,frameshiftDel;	9.15537e-08	NA	0	0	0
10157	G	A	orf1a:c.9892G>A,p.V3298I,missense;orf1ab:c.9892G>A,p.V3298I,missense;nsp5:c.103G>A,p.V35I,missense;	0.000122316	NA	0	0	1
10157	G	.	orf1a:c.9892G>.,p.D3297*,frameshiftDel;orf1ab:c.9892G>.,p.D3297*,frameshiftDel;nsp5:c.103G>.,p.D34*,frameshiftDel;	1.83107e-07	NA	0	0	0
10157	G	T	orf1a:c.9892G>T,p.V3298L,missense;orf1ab:c.9892G>T,p.V3298L,missense;nsp5:c.103G>T,p.V35L,missense;	7.46163e-05	NA	0	1	1
10158	T	G	orf1a:c.9893T>G,p.V3298G,missense;orf1ab:c.9893T>G,p.V3298G,missense;nsp5:c.104T>G,p.V35G,missense;	3.66215e-07	NA	0	0	0
10158	T	C	orf1a:c.9893T>C,p.V3298A,missense;orf1ab:c.9893T>C,p.V3298A,missense;nsp5:c.104T>C,p.V35A,missense;	9.24692e-06	NA	0	0	1
10158	T	A	orf1a:c.9893T>A,p.V3298E,missense;orf1ab:c.9893T>A,p.V3298E,missense;nsp5:c.104T>A,p.V35E,missense;	6.40876e-07	NA	0	0	0
10158	.	A	orf1a:c.9893.>A,p.S3309*,frameshiftIns;orf1ab:c.9893.>A,p.S3309*,frameshiftIns;nsp5:c.104.>A,p.S46*,frameshiftIns;	9.15537e-08	NA	0	0	0
10158	TA	..	orf1a:c.9893TA>..,p.T3308*,frameshiftDel;orf1ab:c.9893TA>..,p.T3308*,frameshiftDel;nsp5:c.104TA>..,p.T45*,frameshiftDel;	9.15537e-08	NA	0	0	0
10158	TAG	...	orf1a:c.9893TAG>...,p.VV3298V,inframeDel;orf1ab:c.9893TAG>...,p.VV3298V,inframeDel;nsp5:c.104TAG>...,p.VV35V,inframeDel;	1.83107e-07	NA	0	0	0
10159	AG	..	orf1a:c.9894AG>..,p.T3308*,frameshiftDel;orf1ab:c.9894AG>..,p.T3308*,frameshiftDel;nsp5:c.105AG>..,p.T45*,frameshiftDel;	2.74661e-07	NA	0	0	0
10159	A	.	orf1a:c.9894A>.,p.H3304*,frameshiftDel;orf1ab:c.9894A>.,p.H3304*,frameshiftDel;nsp5:c.105A>.,p.H41*,frameshiftDel;	9.15537e-08	NA	0	0	0
10159	A	T	orf1a:c.9894A>T,p.V3298V,synonymous;orf1ab:c.9894A>T,p.V3298V,synonymous;nsp5:c.105A>T,p.V35V,synonymous;	5.21856e-06	NA	0	0	0
10159	A	G	orf1a:c.9894A>G,p.V3298V,synonymous;orf1ab:c.9894A>G,p.V3298V,synonymous;nsp5:c.105A>G,p.V35V,synonymous;	7.5074e-05	NA	0	0	1
10159	AG	GC	orf1a:c.9894AG>GC,p.VV3298VL,missense;orf1ab:c.9894AG>GC,p.VV3298VL,missense;nsp5:c.105AG>GC,p.VV35VL,missense;	9.15537e-08	NA	0	0	0
10159	AG	TA	orf1a:c.9894AG>TA,p.VV3298VI,missense;orf1ab:c.9894AG>TA,p.VV3298VI,missense;nsp5:c.105AG>TA,p.VV35VI,missense;	2.3804e-06	NA	0	0	0
10159	AGT	CTC	orf1a:c.9894AGT>CTC,p.VV3298VS,missense;orf1ab:c.9894AGT>CTC,p.VV3298VS,missense;nsp5:c.105AGT>CTC,p.VV35VS,missense;	9.15537e-08	NA	0	0	0
10159	AG	.T	orf1a:c.9894AG>.T,p.H3304*,frameshiftDel;orf1ab:c.9894AG>.T,p.H3304*,frameshiftDel;nsp5:c.105AG>.T,p.H41*,frameshiftDel;	9.15537e-08	NA	0	0	0
10159	A	C	orf1a:c.9894A>C,p.V3298V,synonymous;orf1ab:c.9894A>C,p.V3298V,synonymous;nsp5:c.105A>C,p.V35V,synonymous;	5.49322e-07	NA	0	0	0
1016	TT	AC	orf1a:c.751TT>AC,p.L251T,missense;orf1ab:c.751TT>AC,p.L251T,missense;nsp2:c.211TT>AC,p.L71T,missense;	9.15537e-08	NA	0	0	0
1016	T	.	orf1a:c.751T>.,p.P276*,frameshiftDel;orf1ab:c.751T>.,p.P276*,frameshiftDel;nsp2:c.211T>.,p.P96*,frameshiftDel;	1.83107e-07	NA	0	0	0
1016	T	G	orf1a:c.751T>G,p.L251V,missense;orf1ab:c.751T>G,p.L251V,missense;nsp2:c.211T>G,p.L71V,missense;	5.40167e-06	NA	0	0	1
1016	T	C	orf1a:c.751T>C,p.L251L,synonymous;orf1ab:c.751T>C,p.L251L,synonymous;nsp2:c.211T>C,p.L71L,synonymous;	1.39162e-05	NA	0	1	1
1016	T	A	orf1a:c.751T>A,p.L251M,missense;orf1ab:c.751T>A,p.L251M,missense;nsp2:c.211T>A,p.L71M,missense;	7.3243e-07	NA	0	0	0
1016	TT	CG	orf1a:c.751TT>CG,p.L251R,missense;orf1ab:c.751TT>CG,p.L251R,missense;nsp2:c.211TT>CG,p.L71R,missense;	9.15537e-08	NA	0	0	0
10160	GTTT	....	orf1a:c.9895GTTT>....,p.R3303*,frameshiftDel;orf1ab:c.9895GTTT>....,p.R3303*,frameshiftDel;nsp5:c.106GTTT>....,p.R40*,frameshiftDel;	9.15537e-08	NA	0	0	0
10160	G	C	orf1a:c.9895G>C,p.V3299L,missense;orf1ab:c.9895G>C,p.V3299L,missense;nsp5:c.106G>C,p.V36L,missense;	3.66215e-07	NA	0	0	0
10160	G	.	orf1a:c.9895G>.,p.H3304*,frameshiftDel;orf1ab:c.9895G>.,p.H3304*,frameshiftDel;nsp5:c.106G>.,p.H41*,frameshiftDel;	1.83107e-07	NA	0	0	0
10160	GTTTACTGTCCAAGACATGTG	.....................	orf1a:c.9895GTTTACTGTCCAAGACATGTG>.....................,p.VYCPRHV3299-,inframeDel;orf1ab:c.9895GTTTACTGTCCAAGACATGTG>.....................,p.VYCPRHV3299-,inframeDel;nsp5:c.106GTTTACTGTCCAAGACATGTG>.....................,p.VYCPRHV36-,inframeDel;	9.15537e-08	NA	0	0	0
10160	GT	TG	orf1a:c.9895GT>TG,p.V3299C,missense;orf1ab:c.9895GT>TG,p.V3299C,missense;nsp5:c.106GT>TG,p.V36C,missense;	9.15537e-08	NA	0	0	0
10160	GTTTACTG	........	orf1a:c.9895GTTTACTG>........,p.I3306*,frameshiftDel;orf1ab:c.9895GTTTACTG>........,p.I3306*,frameshiftDel;nsp5:c.106GTTTACTG>........,p.I43*,frameshiftDel;	9.15537e-08	NA	0	0	0
10160	G	T	orf1a:c.9895G>T,p.V3299F,missense;orf1ab:c.9895G>T,p.V3299F,missense;nsp5:c.106G>T,p.V36F,missense;	6.40876e-07	NA	0	0	0
10160	GT	TC	orf1a:c.9895GT>TC,p.V3299S,missense;orf1ab:c.9895GT>TC,p.V3299S,missense;nsp5:c.106GT>TC,p.V36S,missense;	9.15537e-08	NA	0	0	0
10160	..	TC	orf1a:c.9895..>TC,p.V3305*,frameshiftIns;orf1ab:c.9895..>TC,p.V3305*,frameshiftIns;nsp5:c.106..>TC,p.V42*,frameshiftIns;	9.15537e-08	NA	0	0	0
10160	.	T	orf1a:c.9895.>T,p.S3309*,frameshiftIns;orf1ab:c.9895.>T,p.S3309*,frameshiftIns;nsp5:c.106.>T,p.S46*,frameshiftIns;	1.83107e-07	NA	0	0	0
10160	GTT	...	orf1a:c.9895GTT>...,p.V3299-,inframeDel;orf1ab:c.9895GTT>...,p.V3299-,inframeDel;nsp5:c.106GTT>...,p.V36-,inframeDel;	1.83107e-07	NA	0	0	0
10160	G	A	orf1a:c.9895G>A,p.V3299I,missense;orf1ab:c.9895G>A,p.V3299I,missense;nsp5:c.106G>A,p.V36I,missense;	3.03043e-05	NA	0	0	1
10161	T	C	orf1a:c.9896T>C,p.V3299A,missense;orf1ab:c.9896T>C,p.V3299A,missense;nsp5:c.107T>C,p.V36A,missense;	1.28175e-06	NA	0	0	0
10161	T	G	orf1a:c.9896T>G,p.V3299G,missense;orf1ab:c.9896T>G,p.V3299G,missense;nsp5:c.107T>G,p.V36G,missense;	2.74661e-07	NA	0	0	0
10161	TTTACTGTCCAAGACATGTGA	.....................	orf1a:c.9896TTTACTGTCCAAGACATGTGA>.....................,p.VYCPRHVI3299V,inframeDel;orf1ab:c.9896TTTACTGTCCAAGACATGTGA>.....................,p.VYCPRHVI3299V,inframeDel;nsp5:c.107TTTACTGTCCAAGACATGTGA>.....................,p.VYCPRHVI36V,inframeDel;	9.15537e-08	NA	0	0	0
10161	T	A	orf1a:c.9896T>A,p.V3299D,missense;orf1ab:c.9896T>A,p.V3299D,missense;nsp5:c.107T>A,p.V36D,missense;	2.74661e-07	NA	0	0	0
10162	T	G	orf1a:c.9897T>G,p.V3299V,synonymous;orf1ab:c.9897T>G,p.V3299V,synonymous;nsp5:c.108T>G,p.V36V,synonymous;	1.73952e-06	NA	0	0	1
10162	T	A	orf1a:c.9897T>A,p.V3299V,synonymous;orf1ab:c.9897T>A,p.V3299V,synonymous;nsp5:c.108T>A,p.V36V,synonymous;	7.3243e-07	NA	0	0	0
10162	TTACTGTCCAAGACATGTGA	....................	orf1a:c.9897TTACTGTCCAAGACATGTGA>....................,p.P3302*,frameshiftDel;orf1ab:c.9897TTACTGTCCAAGACATGTGA>....................,p.P3302*,frameshiftDel;nsp5:c.108TTACTGTCCAAGACATGTGA>....................,p.P39*,frameshiftDel;	9.15537e-08	NA	0	0	0
10162	T	.	orf1a:c.9897T>.,p.H3304*,frameshiftDel;orf1ab:c.9897T>.,p.H3304*,frameshiftDel;nsp5:c.108T>.,p.H41*,frameshiftDel;	6.40876e-07	NA	0	0	0
10162	TT	AC	orf1a:c.9897TT>AC,p.VY3299VH,missense;orf1ab:c.9897TT>AC,p.VY3299VH,missense;nsp5:c.108TT>AC,p.VY36VH,missense;	9.15537e-08	NA	0	0	0
10162	.	T	orf1a:c.9897.>T,p.S3309*,frameshiftIns;orf1ab:c.9897.>T,p.S3309*,frameshiftIns;nsp5:c.108.>T,p.S46*,frameshiftIns;	1.83107e-06	NA	0	0	0
10162	T	C	orf1a:c.9897T>C,p.V3299V,synonymous;orf1ab:c.9897T>C,p.V3299V,synonymous;nsp5:c.108T>C,p.V36V,synonymous;	1.69374e-05	NA	0	0	0
10162	.	A	orf1a:c.9897.>A,p.S3309*,frameshiftIns;orf1ab:c.9897.>A,p.S3309*,frameshiftIns;nsp5:c.108.>A,p.S46*,frameshiftIns;	9.15537e-08	NA	0	0	0
10163	T	A	orf1a:c.9898T>A,p.Y3300N,missense;orf1ab:c.9898T>A,p.Y3300N,missense;nsp5:c.109T>A,p.Y37N,missense;	5.49322e-07	NA	0	0	0
10163	TACTGTCCAAGACATG	................	orf1a:c.9898TACTGTCCAAGACATG>................,p.V3299*,frameshiftDel;orf1ab:c.9898TACTGTCCAAGACATG>................,p.V3299*,frameshiftDel;nsp5:c.109TACTGTCCAAGACATG>................,p.V36*,frameshiftDel;	9.15537e-08	NA	0	0	0
10163	.	C	orf1a:c.9898.>C,p.S3309*,frameshiftIns;orf1ab:c.9898.>C,p.S3309*,frameshiftIns;nsp5:c.109.>C,p.S46*,frameshiftIns;	9.15537e-08	NA	0	0	0
10163	.	A	orf1a:c.9898.>A,p.S3309*,frameshiftIns;orf1ab:c.9898.>A,p.S3309*,frameshiftIns;nsp5:c.109.>A,p.S46*,frameshiftIns;	9.15537e-08	NA	0	0	0
10163	TA	AC	orf1a:c.9898TA>AC,p.Y3300T,missense;orf1ab:c.9898TA>AC,p.Y3300T,missense;nsp5:c.109TA>AC,p.Y37T,missense;	9.15537e-08	NA	0	0	0
10163	T	G	orf1a:c.9898T>G,p.Y3300D,missense;orf1ab:c.9898T>G,p.Y3300D,missense;nsp5:c.109T>G,p.Y37D,missense;	9.15537e-08	NA	0	0	0
10163	T	C	orf1a:c.9898T>C,p.Y3300H,missense;orf1ab:c.9898T>C,p.Y3300H,missense;nsp5:c.109T>C,p.Y37H,missense;	5.1087e-05	NA	0	0	0
10163	TACTGTCCAAGACATGTG	..................	orf1a:c.9898TACTGTCCAAGACATGTG>..................,p.YCPRHV3300-,inframeDel;orf1ab:c.9898TACTGTCCAAGACATGTG>..................,p.YCPRHV3300-,inframeDel;nsp5:c.109TACTGTCCAAGACATGTG>..................,p.YCPRHV37-,inframeDel;	9.15537e-08	NA	0	0	0
10163	TACTGTCCAAGACATGTGA	...................	orf1a:c.9898TACTGTCCAAGACATGTGA>...................,p.P3371*,frameshiftDel;orf1ab:c.9898TACTGTCCAAGACATGTGA>...................,p.P3371*,frameshiftDel;nsp5:c.109TACTGTCCAAGACATGTGA>...................,p.P108*,frameshiftDel;	2.74661e-07	NA	0	0	0
10163	...	GGC	orf1a:c.9898...>GGC,p.-3300G,inframeIns;orf1ab:c.9898...>GGC,p.-3300G,inframeIns;nsp5:c.109...>GGC,p.-37G,inframeIns;	1.83107e-07	NA	0	0	0
10163	TACTGTCCAAGACA	..............	orf1a:c.9898TACTGTCCAAGACA>..............,p.H3304*,frameshiftDel;orf1ab:c.9898TACTGTCCAAGACA>..............,p.H3304*,frameshiftDel;nsp5:c.109TACTGTCCAAGACA>..............,p.H41*,frameshiftDel;	9.15537e-08	NA	0	0	0
10163	.....................	GACTTAGGCGACGAGCTTGGC	orf1a:c.9898.....................>GACTTAGGCGACGAGCTTGGC,p.D3311*,frameshiftIns;orf1ab:c.9898.....................>GACTTAGGCGACGAGCTTGGC,p.D3311*,frameshiftIns;nsp5:c.109.....................>GACTTAGGCGACGAGCTTGGC,p.D48*,frameshiftIns;	9.15537e-08	NA	0	0	0
10164	ACTGTCCAAGACATGTGA	..................	orf1a:c.9899ACTGTCCAAGACATGTGA>..................,p.YCPRHVI3300F,inframeDel;orf1ab:c.9899ACTGTCCAAGACATGTGA>..................,p.YCPRHVI3300F,inframeDel;nsp5:c.110ACTGTCCAAGACATGTGA>..................,p.YCPRHVI37F,inframeDel;	1.83107e-07	NA	0	0	0
10164	AC	GT	orf1a:c.9899AC>GT,p.Y3300C,missense;orf1ab:c.9899AC>GT,p.Y3300C,missense;nsp5:c.110AC>GT,p.Y37C,missense;	9.15537e-08	NA	0	0	0
10164	A	G	orf1a:c.9899A>G,p.Y3300C,missense;orf1ab:c.9899A>G,p.Y3300C,missense;nsp5:c.110A>G,p.Y37C,missense;	1.15358e-05	NA	0	0	0
10164	A	.	orf1a:c.9899A>.,p.H3304*,frameshiftDel;orf1ab:c.9899A>.,p.H3304*,frameshiftDel;nsp5:c.110A>.,p.H41*,frameshiftDel;	1.37331e-06	NA	0	0	0
10164	A	C	orf1a:c.9899A>C,p.Y3300S,missense;orf1ab:c.9899A>C,p.Y3300S,missense;nsp5:c.110A>C,p.Y37S,missense;	1.83107e-07	NA	0	0	0
10164	ACTGTCCAAGACATGTG	.................	orf1a:c.9899ACTGTCCAAGACATGTG>.................,p.R3303*,frameshiftDel;orf1ab:c.9899ACTGTCCAAGACATGTG>.................,p.R3303*,frameshiftDel;nsp5:c.110ACTGTCCAAGACATGTG>.................,p.R40*,frameshiftDel;	2.74661e-07	NA	0	0	0
10164	.	C	orf1a:c.9899.>C,p.S3309*,frameshiftIns;orf1ab:c.9899.>C,p.S3309*,frameshiftIns;nsp5:c.110.>C,p.S46*,frameshiftIns;	1.00709e-06	NA	0	0	0
10164	ACTGTCC	.......	orf1a:c.9899ACTGTCC>.......,p.V3299*,frameshiftDel;orf1ab:c.9899ACTGTCC>.......,p.V3299*,frameshiftDel;nsp5:c.110ACTGTCC>.......,p.V36*,frameshiftDel;	9.15537e-08	NA	0	0	0
10164	..	CA	orf1a:c.9899..>CA,p.V3305*,frameshiftIns;orf1ab:c.9899..>CA,p.V3305*,frameshiftIns;nsp5:c.110..>CA,p.V42*,frameshiftIns;	9.15537e-08	NA	0	0	0
10164	AC	TG	orf1a:c.9899AC>TG,p.Y3300L,missense;orf1ab:c.9899AC>TG,p.Y3300L,missense;nsp5:c.110AC>TG,p.Y37L,missense;	9.15537e-08	NA	0	0	0
10164	A	T	orf1a:c.9899A>T,p.Y3300F,missense;orf1ab:c.9899A>T,p.Y3300F,missense;nsp5:c.110A>T,p.Y37F,missense;	1.09864e-06	NA	0	0	0
10165	C	.	orf1a:c.9900C>.,p.H3304*,frameshiftDel;orf1ab:c.9900C>.,p.H3304*,frameshiftDel;nsp5:c.111C>.,p.H41*,frameshiftDel;	1.83107e-07	NA	0	0	0
10165	C	T	orf1a:c.9900C>T,p.Y3300Y,synonymous;orf1ab:c.9900C>T,p.Y3300Y,synonymous;nsp5:c.111C>T,p.Y37Y,synonymous;	0.000252505	NA	0	1	1
10165	C	A	orf1a:c.9900C>A,p.Y3300*,stopGain;orf1ab:c.9900C>A,p.Y3300*,stopGain;nsp5:c.111C>A,p.Y37*,stopGain;	1.83107e-07	NA	0	0	0
10165	C	G	orf1a:c.9900C>G,p.Y3300*,stopGain;orf1ab:c.9900C>G,p.Y3300*,stopGain;nsp5:c.111C>G,p.Y37*,stopGain;	9.15537e-08	NA	0	0	0
10165	CTGTCCAAGACATGTGATCTGCACCTCT	............................	orf1a:c.9900CTGTCCAAGACATGTGATCTGCACCTCT>............................,p.V3299*,frameshiftDel;orf1ab:c.9900CTGTCCAAGACATGTGATCTGCACCTCT>............................,p.V3299*,frameshiftDel;nsp5:c.111CTGTCCAAGACATGTGATCTGCACCTCT>............................,p.V36*,frameshiftDel;	9.15537e-08	NA	0	0	0
10165	.	A	orf1a:c.9900.>A,p.V3299*,frameshiftIns;orf1ab:c.9900.>A,p.V3299*,frameshiftIns;nsp5:c.111.>A,p.V36*,frameshiftIns;	1.83107e-07	NA	0	0	0
10166	TG	GC	orf1a:c.9901TG>GC,p.C3301A,missense;orf1ab:c.9901TG>GC,p.C3301A,missense;nsp5:c.112TG>GC,p.C38A,missense;	9.15537e-08	NA	0	0	0
10166	T	A	orf1a:c.9901T>A,p.C3301S,missense;orf1ab:c.9901T>A,p.C3301S,missense;nsp5:c.112T>A,p.C38S,missense;	7.41585e-06	NA	0	0	0
10166	TGT	GAA	orf1a:c.9901TGT>GAA,p.C3301E,missense;orf1ab:c.9901TGT>GAA,p.C3301E,missense;nsp5:c.112TGT>GAA,p.C38E,missense;	9.15537e-08	NA	0	0	0
10166	TGT	CAG	orf1a:c.9901TGT>CAG,p.C3301Q,missense;orf1ab:c.9901TGT>CAG,p.C3301Q,missense;nsp5:c.112TGT>CAG,p.C38Q,missense;	9.15537e-08	NA	0	0	0
10166	TGTCCAAGACATGTGATCTGCACCTCTGAAGACATGCTTAACCCTAATTATGAAGATTTACTCATTCGTAAGTCTAATCATAATTT	......................................................................................	orf1a:c.9901TGTCCAAGACATGTGATCTGCACCTCTGAAGACATGCTTAACCCTAATTATGAAGATTTACTCATTCGTAAGTCTAATCATAATTT>......................................................................................,p.V3305*,frameshiftDel;orf1ab:c.9901TGTCCAAGACATGTGATCTGCACCTCTGAAGACATGCTTAACCCTAATTATGAAGATTTACTCATTCGTAAGTCTAATCATAATTT>......................................................................................,p.V…	9.15537e-08	NA	0	0	0
10166	T	.	orf1a:c.9901T>.,p.H3304*,frameshiftDel;orf1ab:c.9901T>.,p.H3304*,frameshiftDel;nsp5:c.112T>.,p.H41*,frameshiftDel;	1.83107e-07	NA	0	0	0
10166	T	C	orf1a:c.9901T>C,p.C3301R,missense;orf1ab:c.9901T>C,p.C3301R,missense;nsp5:c.112T>C,p.C38R,missense;	1.37331e-06	NA	0	0	0
10166	T	G	orf1a:c.9901T>G,p.C3301G,missense;orf1ab:c.9901T>G,p.C3301G,missense;nsp5:c.112T>G,p.C38G,missense;	1.36415e-05	NA	0	0	1
10166	TG	CA	orf1a:c.9901TG>CA,p.C3301H,missense;orf1ab:c.9901TG>CA,p.C3301H,missense;nsp5:c.112TG>CA,p.C38H,missense;	1.83107e-07	NA	0	0	0
10166	TGTCCAAGACATGTGAT	.................	orf1a:c.9901TGTCCAAGACATGTGAT>.................,p.R3303*,frameshiftDel;orf1ab:c.9901TGTCCAAGACATGTGAT>.................,p.R3303*,frameshiftDel;nsp5:c.112TGTCCAAGACATGTGAT>.................,p.R40*,frameshiftDel;	9.15537e-08	NA	0	0	0
10166	TGTCCAAGACAT	............	orf1a:c.9901TGTCCAAGACAT>............,p.CPRH3301-,inframeDel;orf1ab:c.9901TGTCCAAGACAT>............,p.CPRH3301-,inframeDel;nsp5:c.112TGTCCAAGACAT>............,p.CPRH38-,inframeDel;	9.15537e-08	NA	0	0	0
10166	TG	..	orf1a:c.9901TG>..,p.T3308*,frameshiftDel;orf1ab:c.9901TG>..,p.T3308*,frameshiftDel;nsp5:c.112TG>..,p.T45*,frameshiftDel;	9.15537e-08	NA	0	0	0
10167	GTCCAAGACATGTGATCTGCACCTCTGAAGACATGCTTAACCCTAATTATGAAGATTTACTCATTCGTAAGTCTAA	............................................................................	orf1a:c.9902GTCCAAGACATGTGATCTGCACCTCTGAAGACATGCTTAACCCTAATTATGAAGATTTACTCATTCGTAAGTCTAA>............................................................................,p.L3352*,frameshiftDel;orf1ab:c.9902GTCCAAGACATGTGATCTGCACCTCTGAAGACATGCTTAACCCTAATTATGAAGATTTACTCATTCGTAAGTCTAA>............................................................................,p.L3352*,frameshiftDel;nsp5:c.113GTCCAAGACA…	9.15537e-08	NA	0	0	0
10167	G	A	orf1a:c.9902G>A,p.C3301Y,missense;orf1ab:c.9902G>A,p.C3301Y,missense;nsp5:c.113G>A,p.C38Y,missense;	5.49322e-07	NA	0	0	0
10167	GTC	ACA	orf1a:c.9902GTC>ACA,p.CP3301YT,missense;orf1ab:c.9902GTC>ACA,p.CP3301YT,missense;nsp5:c.113GTC>ACA,p.CP38YT,missense;	9.15537e-08	NA	0	0	0
10167	GT	AA	orf1a:c.9902GT>AA,p.C3301*,stopGain;orf1ab:c.9902GT>AA,p.C3301*,stopGain;nsp5:c.113GT>AA,p.C38*,stopGain;	1.83107e-07	NA	0	0	0
10167	GTCCAAGACATGTGATCT	..................	orf1a:c.9902GTCCAAGACATGTGATCT>..................,p.CPRHVIC3301C,inframeDel;orf1ab:c.9902GTCCAAGACATGTGATCT>..................,p.CPRHVIC3301C,inframeDel;nsp5:c.113GTCCAAGACATGTGATCT>..................,p.CPRHVIC38C,inframeDel;	9.15537e-08	NA	0	0	0
10167	G	C	orf1a:c.9902G>C,p.C3301S,missense;orf1ab:c.9902G>C,p.C3301S,missense;nsp5:c.113G>C,p.C38S,missense;	5.49322e-07	NA	0	0	0
10167	G	T	orf1a:c.9902G>T,p.C3301F,missense;orf1ab:c.9902G>T,p.C3301F,missense;nsp5:c.113G>T,p.C38F,missense;	1.37331e-06	NA	0	0	0
10167	G	.	orf1a:c.9902G>.,p.H3304*,frameshiftDel;orf1ab:c.9902G>.,p.H3304*,frameshiftDel;nsp5:c.113G>.,p.H41*,frameshiftDel;	3.66215e-07	NA	0	0	0
10168	T	G	orf1a:c.9903T>G,p.C3301W,missense;orf1ab:c.9903T>G,p.C3301W,missense;nsp5:c.114T>G,p.C38W,missense;	2.74661e-07	NA	0	0	0
10168	T	A	orf1a:c.9903T>A,p.C3301*,stopGain;orf1ab:c.9903T>A,p.C3301*,stopGain;nsp5:c.114T>A,p.C38*,stopGain;	1.83107e-07	NA	0	0	0
10168	.	C	orf1a:c.9903.>C,p.S3309*,frameshiftIns;orf1ab:c.9903.>C,p.S3309*,frameshiftIns;nsp5:c.114.>C,p.S46*,frameshiftIns;	9.15537e-08	NA	0	0	0
10168	TCC	...	orf1a:c.9903TCC>...,p.Y3300*,frameshiftDel;orf1ab:c.9903TCC>...,p.Y3300*,frameshiftDel;nsp5:c.114TCC>...,p.Y37*,frameshiftDel;	9.15537e-08	NA	0	0	0
10168	TC	AG	orf1a:c.9903TC>AG,p.CP3301*A,stopGain;orf1ab:c.9903TC>AG,p.CP3301*A,stopGain;nsp5:c.114TC>AG,p.CP38*A,stopGain;	9.15537e-08	NA	0	0	0
10168	T	C	orf1a:c.9903T>C,p.C3301C,synonymous;orf1ab:c.9903T>C,p.C3301C,synonymous;nsp5:c.114T>C,p.C38C,synonymous;	2.92056e-05	NA	0	0	1
10169	C	T	orf1a:c.9904C>T,p.P3302S,missense;orf1ab:c.9904C>T,p.P3302S,missense;nsp5:c.115C>T,p.P39S,missense;	7.3243e-07	NA	0	0	0
10169	C	A	orf1a:c.9904C>A,p.P3302T,missense;orf1ab:c.9904C>A,p.P3302T,missense;nsp5:c.115C>A,p.P39T,missense;	5.49322e-07	NA	0	0	0
10169	C	.	orf1a:c.9904C>.,p.H3304*,frameshiftDel;orf1ab:c.9904C>.,p.H3304*,frameshiftDel;nsp5:c.115C>.,p.H41*,frameshiftDel;	5.49322e-07	NA	0	0	0
10169	..A	TTT	orf1a:c.9904..A>TTT,p.3302F,inframeIns;orf1ab:c.9904..A>TTT,p.3302F,inframeIns;nsp5:c.115..A>TTT,p.39F,inframeIns;	1.83107e-07	NA	0	0	0
10169	CCAAGACATGTGAT	..............	orf1a:c.9904CCAAGACATGTGAT>..............,p.H3304*,frameshiftDel;orf1ab:c.9904CCAAGACATGTGAT>..............,p.H3304*,frameshiftDel;nsp5:c.115CCAAGACATGTGAT>..............,p.H41*,frameshiftDel;	9.15537e-08	NA	0	0	0
1017	.	G	orf1a:c.752.>G,p.F255*,frameshiftIns;orf1ab:c.752.>G,p.F255*,frameshiftIns;nsp2:c.212.>G,p.F75*,frameshiftIns;	9.15537e-08	NA	0	0	0
1017	T	G	orf1a:c.752T>G,p.L251W,missense;orf1ab:c.752T>G,p.L251W,missense;nsp2:c.212T>G,p.L71W,missense;	3.02127e-06	NA	0	0	0
1017	T	A	orf1a:c.752T>A,p.L251*,stopGain;orf1ab:c.752T>A,p.L251*,stopGain;nsp2:c.212T>A,p.L71*,stopGain;	9.15537e-08	NA	0	0	0
1017	..	GG	orf1a:c.752..>GG,p.L277*,frameshiftIns;orf1ab:c.752..>GG,p.L277*,frameshiftIns;nsp2:c.212..>GG,p.L97*,frameshiftIns;	9.15537e-08	NA	0	0	0
1017	T	C	orf1a:c.752T>C,p.L251S,missense;orf1ab:c.752T>C,p.L251S,missense;nsp2:c.212T>C,p.L71S,missense;	7.69051e-06	NA	0	0	0
10170	.	G	orf1a:c.9905.>G,p.S3309*,frameshiftIns;orf1ab:c.9905.>G,p.S3309*,frameshiftIns;nsp5:c.116.>G,p.S46*,frameshiftIns;	9.15537e-08	NA	0	0	0
10170	CAA	...	orf1a:c.9905CAA>...,p.PR3302R,inframeDel;orf1ab:c.9905CAA>...,p.PR3302R,inframeDel;nsp5:c.116CAA>...,p.PR39R,inframeDel;	9.15537e-08	NA	0	0	0
10170	C	G	orf1a:c.9905C>G,p.P3302R,missense;orf1ab:c.9905C>G,p.P3302R,missense;nsp5:c.116C>G,p.P39R,missense;	2.74661e-07	NA	0	0	0
10170	C	A	orf1a:c.9905C>A,p.P3302Q,missense;orf1ab:c.9905C>A,p.P3302Q,missense;nsp5:c.116C>A,p.P39Q,missense;	9.15537e-08	NA	0	0	0
10170	CAAG	TCTT	orf1a:c.9905CAAG>TCTT,p.PR3302LL,missense;orf1ab:c.9905CAAG>TCTT,p.PR3302LL,missense;nsp5:c.116CAAG>TCTT,p.PR39LL,missense;	9.15537e-08	NA	0	0	0
10170	C	T	orf1a:c.9905C>T,p.P3302L,missense;orf1ab:c.9905C>T,p.P3302L,missense;nsp5:c.116C>T,p.P39L,missense;	1.64797e-06	NA	0	0	0
10171	AAGA	TCTT	orf1a:c.9906AAGA>TCTT,p.PR3302PL,missense;orf1ab:c.9906AAGA>TCTT,p.PR3302PL,missense;nsp5:c.117AAGA>TCTT,p.PR39PL,missense;	9.15537e-08	NA	0	0	0
10171	AA	.G	orf1a:c.9906AA>.G,p.H3304*,frameshiftDel;orf1ab:c.9906AA>.G,p.H3304*,frameshiftDel;nsp5:c.117AA>.G,p.H41*,frameshiftDel;	9.15537e-08	NA	0	0	0
10171	A	G	orf1a:c.9906A>G,p.P3302P,synonymous;orf1ab:c.9906A>G,p.P3302P,synonymous;nsp5:c.117A>G,p.P39P,synonymous;	0.000124055	NA	0	0	1
10171	AAG.	TTTT	orf1a:c.9906AAG.>TTTT,p.E3310*,frameshiftIns;orf1ab:c.9906AAG.>TTTT,p.E3310*,frameshiftIns;nsp5:c.117AAG.>TTTT,p.E47*,frameshiftIns;	9.15537e-08	NA	0	0	0
10171	A	.	orf1a:c.9906A>.,p.H3304*,frameshiftDel;orf1ab:c.9906A>.,p.H3304*,frameshiftDel;nsp5:c.117A>.,p.H41*,frameshiftDel;	1.83107e-07	NA	0	0	0
10171	A	C	orf1a:c.9906A>C,p.P3302P,synonymous;orf1ab:c.9906A>C,p.P3302P,synonymous;nsp5:c.117A>C,p.P39P,synonymous;	1.1078e-05	NA	0	0	0
10171	A	T	orf1a:c.9906A>T,p.P3302P,synonymous;orf1ab:c.9906A>T,p.P3302P,synonymous;nsp5:c.117A>T,p.P39P,synonymous;	1.16273e-05	NA	0	0	0
10172	A	C	orf1a:c.9907A>C,p.R3303R,synonymous;orf1ab:c.9907A>C,p.R3303R,synonymous;nsp5:c.118A>C,p.R40R,synonymous;	9.15537e-06	NA	0	1	1
10172	.AGA	TCTC	orf1a:c.9907.AGA>TCTC,p.E3310*,frameshiftIns;orf1ab:c.9907.AGA>TCTC,p.E3310*,frameshiftIns;nsp5:c.118.AGA>TCTC,p.E47*,frameshiftIns;	9.15537e-08	NA	0	0	0
10172	.......................	GTACGTTTTTGCCGAGGCTTGAT	orf1a:c.9907.......................>GTACGTTTTTGCCGAGGCTTGAT,p.N3316*,frameshiftIns;orf1ab:c.9907.......................>GTACGTTTTTGCCGAGGCTTGAT,p.N3316*,frameshiftIns;nsp5:c.118.......................>GTACGTTTTTGCCGAGGCTTGAT,p.N53*,frameshiftIns;	9.15537e-08	NA	0	0	0
10172	A	T	orf1a:c.9907A>T,p.R3303*,stopGain;orf1ab:c.9907A>T,p.R3303*,stopGain;nsp5:c.118A>T,p.R40*,stopGain;	5.49322e-07	NA	0	0	0
10172	AG	..	orf1a:c.9907AG>..,p.T3308*,frameshiftDel;orf1ab:c.9907AG>..,p.T3308*,frameshiftDel;nsp5:c.118AG>..,p.T45*,frameshiftDel;	9.15537e-08	NA	0	0	0
10172	AGAC	CATT	orf1a:c.9907AGAC>CATT,p.RH3303HY,missense;orf1ab:c.9907AGAC>CATT,p.RH3303HY,missense;nsp5:c.118AGAC>CATT,p.RH40HY,missense;	9.15537e-08	NA	0	0	0
10172	A	G	orf1a:c.9907A>G,p.R3303G,missense;orf1ab:c.9907A>G,p.R3303G,missense;nsp5:c.118A>G,p.R40G,missense;	1.83107e-07	NA	0	0	0
10173	................	TCCACACTCTCCTAGC	orf1a:c.9908................>TCCACACTCTCCTAGC,p.N3314*,frameshiftIns;orf1ab:c.9908................>TCCACACTCTCCTAGC,p.N3314*,frameshiftIns;nsp5:c.119................>TCCACACTCTCCTAGC,p.N51*,frameshiftIns;	9.15537e-08	NA	0	0	0
10173	.......................................	TACGTTTTTGCCGAGGCTTGATGACGTAGTTTACTGTCC	orf1a:c.9908.......................................>TACGTTTTTGCCGAGGCTTGATGACGTAGTTTACTGTCC,p.D3311*,frameshiftIns;orf1ab:c.9908.......................................>TACGTTTTTGCCGAGGCTTGATGACGTAGTTTACTGTCC,p.D3311*,frameshiftIns;nsp5:c.119.......................................>TACGTTTTTGCCGAGGCTTGATGACGTAGTTTACTGTCC,p.D48*,frameshiftIns;	9.15537e-08	NA	0	0	0
10173	................................	TACGTTTTTGCCGAGGCTTGATGACGTAGTTT	orf1a:c.9908................................>TACGTTTTTGCCGAGGCTTGATGACGTAGTTT,p.D3311*,frameshiftIns;orf1ab:c.9908................................>TACGTTTTTGCCGAGGCTTGATGACGTAGTTT,p.D3311*,frameshiftIns;nsp5:c.119................................>TACGTTTTTGCCGAGGCTTGATGACGTAGTTT,p.D48*,frameshiftIns;	1.09864e-06	NA	0	0	0
10173	.	C	orf1a:c.9908.>C,p.S3309*,frameshiftIns;orf1ab:c.9908.>C,p.S3309*,frameshiftIns;nsp5:c.119.>C,p.S46*,frameshiftIns;	1.09864e-06	NA	0	0	0
10173	...........................	TACGTTTTTGCCGAGGCTTGATGACGT	orf1a:c.9908...........................>TACGTTTTTGCCGAGGCTTGATGACGT,p.L3313*,frameshiftIns;orf1ab:c.9908...........................>TACGTTTTTGCCGAGGCTTGATGACGT,p.L3313*,frameshiftIns;nsp5:c.119...........................>TACGTTTTTGCCGAGGCTTGATGACGT,p.L50*,frameshiftIns;	1.83107e-07	NA	0	0	0
10173	G	T	orf1a:c.9908G>T,p.R3303I,missense;orf1ab:c.9908G>T,p.R3303I,missense;nsp5:c.119G>T,p.R40I,missense;	1.28175e-06	NA	0	0	0
10173	GA	TG	orf1a:c.9908GA>TG,p.R3303M,missense;orf1ab:c.9908GA>TG,p.R3303M,missense;nsp5:c.119GA>TG,p.R40M,missense;	9.15537e-08	NA	0	0	0
10173	.	T	orf1a:c.9908.>T,p.S3309*,frameshiftIns;orf1ab:c.9908.>T,p.S3309*,frameshiftIns;nsp5:c.119.>T,p.S46*,frameshiftIns;	7.3243e-07	NA	0	0	0
10173	G	A	orf1a:c.9908G>A,p.R3303K,missense;orf1ab:c.9908G>A,p.R3303K,missense;nsp5:c.119G>A,p.R40K,missense;	2.74661e-07	NA	0	0	0
10173	G	.	orf1a:c.9908G>.,p.H3304*,frameshiftDel;orf1ab:c.9908G>.,p.H3304*,frameshiftDel;nsp5:c.119G>.,p.H41*,frameshiftDel;	9.15537e-08	NA	0	0	0
10173	G	C	orf1a:c.9908G>C,p.R3303T,missense;orf1ab:c.9908G>C,p.R3303T,missense;nsp5:c.119G>C,p.R40T,missense;	3.66215e-07	NA	0	0	0
10174	A	.	orf1a:c.9909A>.,p.H3304*,frameshiftDel;orf1ab:c.9909A>.,p.H3304*,frameshiftDel;nsp5:c.120A>.,p.H41*,frameshiftDel;	1.83107e-07	NA	0	0	0
10174	A	G	orf1a:c.9909A>G,p.R3303R,synonymous;orf1ab:c.9909A>G,p.R3303R,synonymous;nsp5:c.120A>G,p.R40R,synonymous;	1.29091e-05	NA	0	0	0
10174	AC	..	orf1a:c.9909AC>..,p.T3308*,frameshiftDel;orf1ab:c.9909AC>..,p.T3308*,frameshiftDel;nsp5:c.120AC>..,p.T45*,frameshiftDel;	9.15537e-08	NA	0	0	0
10174	..	CT	orf1a:c.9909..>CT,p.V3305*,frameshiftIns;orf1ab:c.9909..>CT,p.V3305*,frameshiftIns;nsp5:c.120..>CT,p.V42*,frameshiftIns;	9.15537e-08	NA	0	0	0
10174	AC	TA	orf1a:c.9909AC>TA,p.RH3303SN,missense;orf1ab:c.9909AC>TA,p.RH3303SN,missense;nsp5:c.120AC>TA,p.RH40SN,missense;	9.15537e-08	NA	0	0	0
10174	.........	TCGGAAGAG	orf1a:c.9909.........>TCGGAAGAG,p.C3307*,frameshiftIns;orf1ab:c.9909.........>TCGGAAGAG,p.C3307*,frameshiftIns;nsp5:c.120.........>TCGGAAGAG,p.C44*,frameshiftIns;	9.15537e-08	NA	0	0	0
10174	A	T	orf1a:c.9909A>T,p.R3303S,missense;orf1ab:c.9909A>T,p.R3303S,missense;nsp5:c.120A>T,p.R40S,missense;	1.09864e-06	NA	0	0	1
10174	A	C	orf1a:c.9909A>C,p.R3303S,missense;orf1ab:c.9909A>C,p.R3303S,missense;nsp5:c.120A>C,p.R40S,missense;	1.83107e-07	NA	0	0	0
10174	..	TG	orf1a:c.9909..>TG,p.V3305*,frameshiftIns;orf1ab:c.9909..>TG,p.V3305*,frameshiftIns;nsp5:c.120..>TG,p.V42*,frameshiftIns;	9.15537e-08	NA	0	0	0
10174	.	T	orf1a:c.9909.>T,p.S3309*,frameshiftIns;orf1ab:c.9909.>T,p.S3309*,frameshiftIns;nsp5:c.120.>T,p.S46*,frameshiftIns;	9.15537e-08	NA	0	0	0
10175	CATGTGATCTGCACCTC	.................	orf1a:c.9910CATGTGATCTGCACCTC>.................,p.R3303*,frameshiftDel;orf1ab:c.9910CATGTGATCTGCACCTC>.................,p.R3303*,frameshiftDel;nsp5:c.121CATGTGATCTGCACCTC>.................,p.R40*,frameshiftDel;	6.40876e-07	NA	0	0	0
10175	C	T	orf1a:c.9910C>T,p.H3304Y,missense;orf1ab:c.9910C>T,p.H3304Y,missense;nsp5:c.121C>T,p.H41Y,missense;	1.46486e-06	NA	0	0	0
10175	C	A	orf1a:c.9910C>A,p.H3304N,missense;orf1ab:c.9910C>A,p.H3304N,missense;nsp5:c.121C>A,p.H41N,missense;	2.74661e-07	NA	0	0	0
10175	CATGTGATCTGCACCTCTGAAGACATGCTTAACCCTAATTATGAAGATTTACTCATT	.........................................................	orf1a:c.9910CATGTGATCTGCACCTCTGAAGACATGCTTAACCCTAATTATGAAGATTTACTCATT>.........................................................,p.HVICTSEDMLNPNYEDLLI3304-,inframeDel;orf1ab:c.9910CATGTGATCTGCACCTCTGAAGACATGCTTAACCCTAATTATGAAGATTTACTCATT>.........................................................,p.HVICTSEDMLNPNYEDLLI3304-,inframeDel;nsp5:c.121CATGTGATCTGCACCTCTGAAGACATGCTTAACCCTAATTATGAAGATTTACTCAT…	9.15537e-08	NA	0	0	0
10175	C	.	orf1a:c.9910C>.,p.H3304*,frameshiftDel;orf1ab:c.9910C>.,p.H3304*,frameshiftDel;nsp5:c.121C>.,p.H41*,frameshiftDel;	1.83107e-07	NA	0	0	0
10176	A	T	orf1a:c.9911A>T,p.H3304L,missense;orf1ab:c.9911A>T,p.H3304L,missense;nsp5:c.122A>T,p.H41L,missense;	4.57769e-07	NA	0	0	0
10176	A	C	orf1a:c.9911A>C,p.H3304P,missense;orf1ab:c.9911A>C,p.H3304P,missense;nsp5:c.122A>C,p.H41P,missense;	2.74661e-07	NA	0	0	0
10176	AT	.G	orf1a:c.9911AT>.G,p.H3304*,frameshiftDel;orf1ab:c.9911AT>.G,p.H3304*,frameshiftDel;nsp5:c.122AT>.G,p.H41*,frameshiftDel;	9.15537e-08	NA	0	0	0
10176	A	G	orf1a:c.9911A>G,p.H3304R,missense;orf1ab:c.9911A>G,p.H3304R,missense;nsp5:c.122A>G,p.H41R,missense;	6.40876e-07	NA	0	0	0
10176	AT	..	orf1a:c.9911AT>..,p.T3308*,frameshiftDel;orf1ab:c.9911AT>..,p.T3308*,frameshiftDel;nsp5:c.122AT>..,p.T45*,frameshiftDel;	9.15537e-08	NA	0	0	0
10176	.	G	orf1a:c.9911.>G,p.S3309*,frameshiftIns;orf1ab:c.9911.>G,p.S3309*,frameshiftIns;nsp5:c.122.>G,p.S46*,frameshiftIns;	9.15537e-08	NA	0	0	0
10176	..	CC	orf1a:c.9911..>CC,p.V3305*,frameshiftIns;orf1ab:c.9911..>CC,p.V3305*,frameshiftIns;nsp5:c.122..>CC,p.V42*,frameshiftIns;	9.15537e-08	NA	0	0	0
10176	...	CAC	orf1a:c.9911...>CAC,p.L3304PL,inframeIns;orf1ab:c.9911...>CAC,p.L3304PL,inframeIns;nsp5:c.122...>CAC,p.L41PL,inframeIns;	9.15537e-08	NA	0	0	0
10176	ATGT	GGAA	orf1a:c.9911ATGT>GGAA,p.HV3304RK,missense;orf1ab:c.9911ATGT>GGAA,p.HV3304RK,missense;nsp5:c.122ATGT>GGAA,p.HV41RK,missense;	9.15537e-08	NA	0	0	0
10176	A	.	orf1a:c.9911A>.,p.H3304*,frameshiftDel;orf1ab:c.9911A>.,p.H3304*,frameshiftDel;nsp5:c.122A>.,p.H41*,frameshiftDel;	1.09864e-06	NA	0	0	0
10176	.	C	orf1a:c.9911.>C,p.S3309*,frameshiftIns;orf1ab:c.9911.>C,p.S3309*,frameshiftIns;nsp5:c.122.>C,p.S46*,frameshiftIns;	1.83107e-07	NA	0	0	0
10176	ATGTGATCTGCACCTCTGAAGACATGCTTAACCCTAATTAT	.........................................	orf1a:c.9911ATGTGATCTGCACCTCTGAAGACATGCTTAACCCTAATTAT>.........................................,p.S3309*,frameshiftDel;orf1ab:c.9911ATGTGATCTGCACCTCTGAAGACATGCTTAACCCTAATTAT>.........................................,p.S3309*,frameshiftDel;nsp5:c.122ATGTGATCTGCACCTCTGAAGACATGCTTAACCCTAATTAT>.........................................,p.S46*,frameshiftDel;	9.15537e-08	NA	0	0	0
10176	ATG	...	orf1a:c.9911ATG>...,p.HV3304L,inframeDel;orf1ab:c.9911ATG>...,p.HV3304L,inframeDel;nsp5:c.122ATG>...,p.HV41L,inframeDel;	1.83107e-07	NA	0	0	0
10177	T	.	orf1a:c.9912T>.,p.H3304*,frameshiftDel;orf1ab:c.9912T>.,p.H3304*,frameshiftDel;nsp5:c.123T>.,p.H41*,frameshiftDel;	9.15537e-08	NA	0	0	0
10177	T	C	orf1a:c.9912T>C,p.H3304H,synonymous;orf1ab:c.9912T>C,p.H3304H,synonymous;nsp5:c.123T>C,p.H41H,synonymous;	5.56647e-05	NA	0	1	1
10177	TGT	..C	orf1a:c.9912TGT>..C,p.T3308*,frameshiftDel;orf1ab:c.9912TGT>..C,p.T3308*,frameshiftDel;nsp5:c.123TGT>..C,p.T45*,frameshiftDel;	1.83107e-07	NA	0	0	0
10177	T.	AC	orf1a:c.9912T.>AC,p.V3305*,frameshiftIns;orf1ab:c.9912T.>AC,p.V3305*,frameshiftIns;nsp5:c.123T.>AC,p.V42*,frameshiftIns;	9.15537e-08	NA	0	0	0
10177	T	A	orf1a:c.9912T>A,p.H3304Q,missense;orf1ab:c.9912T>A,p.H3304Q,missense;nsp5:c.123T>A,p.H41Q,missense;	6.40876e-07	NA	0	0	0
10177	TG	.C	orf1a:c.9912TG>.C,p.H3304*,frameshiftDel;orf1ab:c.9912TG>.C,p.H3304*,frameshiftDel;nsp5:c.123TG>.C,p.H41*,frameshiftDel;	9.15537e-08	NA	0	0	0
10177	T	G	orf1a:c.9912T>G,p.H3304Q,missense;orf1ab:c.9912T>G,p.H3304Q,missense;nsp5:c.123T>G,p.H41Q,missense;	1.83107e-07	NA	0	0	0
10177	TG	..	orf1a:c.9912TG>..,p.T3308*,frameshiftDel;orf1ab:c.9912TG>..,p.T3308*,frameshiftDel;nsp5:c.123TG>..,p.T45*,frameshiftDel;	4.57769e-07	NA	0	0	0
10177	TG	CA	orf1a:c.9912TG>CA,p.HV3304HM,missense;orf1ab:c.9912TG>CA,p.HV3304HM,missense;nsp5:c.123TG>CA,p.HV41HM,missense;	9.15537e-08	NA	0	0	0
10178	GTG	ACA	orf1a:c.9913GTG>ACA,p.V3305T,missense;orf1ab:c.9913GTG>ACA,p.V3305T,missense;nsp5:c.124GTG>ACA,p.V42T,missense;	9.15537e-08	NA	0	0	0
10178	GT	CA	orf1a:c.9913GT>CA,p.V3305Q,missense;orf1ab:c.9913GT>CA,p.V3305Q,missense;nsp5:c.124GT>CA,p.V42Q,missense;	9.15537e-08	NA	0	0	0
10178	.	C	orf1a:c.9913.>C,p.S3309*,frameshiftIns;orf1ab:c.9913.>C,p.S3309*,frameshiftIns;nsp5:c.124.>C,p.S46*,frameshiftIns;	9.15537e-08	NA	0	0	0
10178	G..	CAC	orf1a:c.9913G..>CAC,p.V3305*,frameshiftIns;orf1ab:c.9913G..>CAC,p.V3305*,frameshiftIns;nsp5:c.124G..>CAC,p.V42*,frameshiftIns;	9.15537e-08	NA	0	0	0
10178	G	.	orf1a:c.9913G>.,p.H3304*,frameshiftDel;orf1ab:c.9913G>.,p.H3304*,frameshiftDel;nsp5:c.124G>.,p.H41*,frameshiftDel;	2.74661e-07	NA	0	0	0
10178	GT	..	orf1a:c.9913GT>..,p.T3308*,frameshiftDel;orf1ab:c.9913GT>..,p.T3308*,frameshiftDel;nsp5:c.124GT>..,p.T45*,frameshiftDel;	9.15537e-08	NA	0	0	0
10178	G	C	orf1a:c.9913G>C,p.V3305L,missense;orf1ab:c.9913G>C,p.V3305L,missense;nsp5:c.124G>C,p.V42L,missense;	6.40876e-07	NA	0	0	0
10178	GTGATCTGCACCTCTGAAGACAT	.......................	orf1a:c.9913GTGATCTGCACCTCTGAAGACAT>.......................,p.V3305*,frameshiftDel;orf1ab:c.9913GTGATCTGCACCTCTGAAGACAT>.......................,p.V3305*,frameshiftDel;nsp5:c.124GTGATCTGCACCTCTGAAGACAT>.......................,p.V42*,frameshiftDel;	9.15537e-08	NA	0	0	0
10178	GTGATCTGCACCTCTGAAG	...................	orf1a:c.9913GTGATCTGCACCTCTGAAG>...................,p.P3371*,frameshiftDel;orf1ab:c.9913GTGATCTGCACCTCTGAAG>...................,p.P3371*,frameshiftDel;nsp5:c.124GTGATCTGCACCTCTGAAG>...................,p.P108*,frameshiftDel;	9.15537e-08	NA	0	0	0
10178	G	T	orf1a:c.9913G>T,p.V3305L,missense;orf1ab:c.9913G>T,p.V3305L,missense;nsp5:c.124G>T,p.V42L,missense;	2.43533e-05	NA	0	0	1
10178	G	A	orf1a:c.9913G>A,p.V3305M,missense;orf1ab:c.9913G>A,p.V3305M,missense;nsp5:c.124G>A,p.V42M,missense;	1.00709e-06	NA	0	0	0
10179	TG	CC	orf1a:c.9914TG>CC,p.V3305A,missense;orf1ab:c.9914TG>CC,p.V3305A,missense;nsp5:c.125TG>CC,p.V42A,missense;	9.15537e-08	NA	0	0	0
10179	.T	AA	orf1a:c.9914.T>AA,p.L3378*,frameshiftIns;orf1ab:c.9914.T>AA,p.L3378*,frameshiftIns;nsp5:c.125.T>AA,p.L115*,frameshiftIns;	9.15537e-08	NA	0	0	0
10179	T	.	orf1a:c.9914T>.,p.V3377*,frameshiftDel;orf1ab:c.9914T>.,p.V3377*,frameshiftDel;nsp5:c.125T>.,p.V114*,frameshiftDel;	9.15537e-08	NA	0	0	0
10179	T	G	orf1a:c.9914T>G,p.V3305G,missense;orf1ab:c.9914T>G,p.V3305G,missense;nsp5:c.125T>G,p.V42G,missense;	1.83107e-07	NA	0	0	0
10179	TGATCTGCACCTCTGAAGACATGCTTAACCCTAATTATGAAGATTTACTCATTCGTAAGTCTAATCATAATTTCTTGGTACA	..................................................................................	orf1a:c.9914TGATCTGCACCTCTGAAGACATGCTTAACCCTAATTATGAAGATTTACTCATTCGTAAGTCTAATCATAATTTCTTGGTACA>..................................................................................,p.L3350*,frameshiftDel;orf1ab:c.9914TGATCTGCACCTCTGAAGACATGCTTAACCCTAATTATGAAGATTTACTCATTCGTAAGTCTAATCATAATTTCTTGGTACA>..................................................................................,p.L3350*,frameshift…	9.15537e-08	NA	0	0	0
10179	T	A	orf1a:c.9914T>A,p.V3305E,missense;orf1ab:c.9914T>A,p.V3305E,missense;nsp5:c.125T>A,p.V42E,missense;	9.15537e-08	NA	0	0	0
10179	T	C	orf1a:c.9914T>C,p.V3305A,missense;orf1ab:c.9914T>C,p.V3305A,missense;nsp5:c.125T>C,p.V42A,missense;	2.19729e-06	NA	0	0	0
10179	.	T	orf1a:c.9914.>T,p.S3309*,frameshiftIns;orf1ab:c.9914.>T,p.S3309*,frameshiftIns;nsp5:c.125.>T,p.S46*,frameshiftIns;	9.15537e-08	NA	0	0	0
1018	G	T	orf1a:c.753G>T,p.L251F,missense;orf1ab:c.753G>T,p.L251F,missense;nsp2:c.213G>T,p.L71F,missense;	0.000134492	NA	0	0	1
1018	G	C	orf1a:c.753G>C,p.L251F,missense;orf1ab:c.753G>C,p.L251F,missense;nsp2:c.213G>C,p.L71F,missense;	1.00709e-06	NA	0	0	0
1018	G	A	orf1a:c.753G>A,p.L251L,synonymous;orf1ab:c.753G>A,p.L251L,synonymous;nsp2:c.213G>A,p.L71L,synonymous;	4.63262e-05	NA	0	0	1
1018	GC	CA	orf1a:c.753GC>CA,p.LQ251FK,missense;orf1ab:c.753GC>CA,p.LQ251FK,missense;nsp2:c.213GC>CA,p.LQ71FK,missense;	9.15537e-08	NA	0	0	0
1018	G	.	orf1a:c.753G>.,p.P276*,frameshiftDel;orf1ab:c.753G>.,p.P276*,frameshiftDel;nsp2:c.213G>.,p.P96*,frameshiftDel;	4.57769e-07	NA	0	0	0
10180	GAT	ACC	orf1a:c.9915GAT>ACC,p.VI3305VP,missense;orf1ab:c.9915GAT>ACC,p.VI3305VP,missense;nsp5:c.126GAT>ACC,p.VI42VP,missense;	9.15537e-08	NA	0	0	0
10180	GA	CC	orf1a:c.9915GA>CC,p.VI3305VL,missense;orf1ab:c.9915GA>CC,p.VI3305VL,missense;nsp5:c.126GA>CC,p.VI42VL,missense;	9.15537e-08	NA	0	0	0
10180	G	.	orf1a:c.9915G>.,p.V3377*,frameshiftDel;orf1ab:c.9915G>.,p.V3377*,frameshiftDel;nsp5:c.126G>.,p.V114*,frameshiftDel;	3.66215e-07	NA	0	0	0
10180	G	A	orf1a:c.9915G>A,p.V3305V,synonymous;orf1ab:c.9915G>A,p.V3305V,synonymous;nsp5:c.126G>A,p.V42V,synonymous;	9.57652e-05	NA	0	0	1
10180	G	C	orf1a:c.9915G>C,p.V3305V,synonymous;orf1ab:c.9915G>C,p.V3305V,synonymous;nsp5:c.126G>C,p.V42V,synonymous;	1.61135e-05	NA	0	0	1
10180	G	T	orf1a:c.9915G>T,p.V3305V,synonymous;orf1ab:c.9915G>T,p.V3305V,synonymous;nsp5:c.126G>T,p.V42V,synonymous;	0.000618537	NA	0	0	1
10181	ATCTGCACCTCTGAAGACATGCTTAACCCTAATTATGA	......................................	orf1a:c.9916ATCTGCACCTCTGAAGACATGCTTAACCCTAATTATGA>......................................,p.E3310*,frameshiftDel;orf1ab:c.9916ATCTGCACCTCTGAAGACATGCTTAACCCTAATTATGA>......................................,p.E3310*,frameshiftDel;nsp5:c.127ATCTGCACCTCTGAAGACATGCTTAACCCTAATTATGA>......................................,p.E47*,frameshiftDel;	9.15537e-08	NA	0	0	0
10181	.	T	orf1a:c.9916.>T,p.S3309*,frameshiftIns;orf1ab:c.9916.>T,p.S3309*,frameshiftIns;nsp5:c.127.>T,p.S46*,frameshiftIns;	9.15537e-08	NA	0	0	0
10181	A	T	orf1a:c.9916A>T,p.I3306F,missense;orf1ab:c.9916A>T,p.I3306F,missense;nsp5:c.127A>T,p.I43F,missense;	7.3243e-07	NA	0	0	0
10181	ATCTGCACCTCTG	.............	orf1a:c.9916ATCTGCACCTCTG>.............,p.Q3373*,frameshiftDel;orf1ab:c.9916ATCTGCACCTCTG>.............,p.Q3373*,frameshiftDel;nsp5:c.127ATCTGCACCTCTG>.............,p.Q110*,frameshiftDel;	9.15537e-08	NA	0	0	0
10181	A	G	orf1a:c.9916A>G,p.I3306V,missense;orf1ab:c.9916A>G,p.I3306V,missense;nsp5:c.127A>G,p.I43V,missense;	8.74338e-05	NA	0	0	1
10181	AT	TG	orf1a:c.9916AT>TG,p.I3306C,missense;orf1ab:c.9916AT>TG,p.I3306C,missense;nsp5:c.127AT>TG,p.I43C,missense;	2.74661e-07	NA	0	0	0
10181	A	C	orf1a:c.9916A>C,p.I3306L,missense;orf1ab:c.9916A>C,p.I3306L,missense;nsp5:c.127A>C,p.I43L,missense;	4.98968e-05	NA	0	0	0
10181	ATCTGC	......	orf1a:c.9916ATCTGC>......,p.IC3306-,inframeDel;orf1ab:c.9916ATCTGC>......,p.IC3306-,inframeDel;nsp5:c.127ATCTGC>......,p.IC43-,inframeDel;	9.15537e-08	NA	0	0	0
10181	ATCTGCACCTCTGAAGACA	...................	orf1a:c.9916ATCTGCACCTCTGAAGACA>...................,p.P3371*,frameshiftDel;orf1ab:c.9916ATCTGCACCTCTGAAGACA>...................,p.P3371*,frameshiftDel;nsp5:c.127ATCTGCACCTCTGAAGACA>...................,p.P108*,frameshiftDel;	9.15537e-08	NA	0	0	0
10181	AT	TC	orf1a:c.9916AT>TC,p.I3306S,missense;orf1ab:c.9916AT>TC,p.I3306S,missense;nsp5:c.127AT>TC,p.I43S,missense;	9.15537e-08	NA	0	0	0
10182	T	A	orf1a:c.9917T>A,p.I3306N,missense;orf1ab:c.9917T>A,p.I3306N,missense;nsp5:c.128T>A,p.I43N,missense;	2.74661e-07	NA	0	0	0
10182	...	CTA	orf1a:c.9917...>CTA,p.S3306TS,inframeIns;orf1ab:c.9917...>CTA,p.S3306TS,inframeIns;nsp5:c.128...>CTA,p.S43TS,inframeIns;	9.15537e-08	NA	0	0	0
10182	TCTGCACCTCTGAAGACA	..................	orf1a:c.9917TCTGCACCTCTGAAGACA>..................,p.ICTSEDM3306M,inframeDel;orf1ab:c.9917TCTGCACCTCTGAAGACA>..................,p.ICTSEDM3306M,inframeDel;nsp5:c.128TCTGCACCTCTGAAGACA>..................,p.ICTSEDM43M,inframeDel;	9.15537e-08	NA	0	0	0
10182	T	G	orf1a:c.9917T>G,p.I3306S,missense;orf1ab:c.9917T>G,p.I3306S,missense;nsp5:c.128T>G,p.I43S,missense;	5.49322e-07	NA	0	0	0
10182	T	.	orf1a:c.9917T>.,p.V3377*,frameshiftDel;orf1ab:c.9917T>.,p.V3377*,frameshiftDel;nsp5:c.128T>.,p.V114*,frameshiftDel;	1.83107e-07	NA	0	0	0
10182	T	C	orf1a:c.9917T>C,p.I3306T,missense;orf1ab:c.9917T>C,p.I3306T,missense;nsp5:c.128T>C,p.I43T,missense;	2.47195e-06	NA	0	0	0
10182	.	C	orf1a:c.9917.>C,p.S3309*,frameshiftIns;orf1ab:c.9917.>C,p.S3309*,frameshiftIns;nsp5:c.128.>C,p.S46*,frameshiftIns;	9.15537e-08	NA	0	0	0
10183	C	A	orf1a:c.9918C>A,p.I3306I,synonymous;orf1ab:c.9918C>A,p.I3306I,synonymous;nsp5:c.129C>A,p.I43I,synonymous;	4.24809e-05	NA	0	0	0
10183	C	.	orf1a:c.9918C>.,p.V3377*,frameshiftDel;orf1ab:c.9918C>.,p.V3377*,frameshiftDel;nsp5:c.129C>.,p.V114*,frameshiftDel;	9.15537e-08	NA	0	0	0
10183	CT	.A	orf1a:c.9918CT>.A,p.V3377*,frameshiftDel;orf1ab:c.9918CT>.A,p.V3377*,frameshiftDel;nsp5:c.129CT>.A,p.V114*,frameshiftDel;	9.15537e-08	NA	0	0	0
10183	C	G	orf1a:c.9918C>G,p.I3306M,missense;orf1ab:c.9918C>G,p.I3306M,missense;nsp5:c.129C>G,p.I43M,missense;	3.66215e-07	NA	0	0	0
10183	C	T	orf1a:c.9918C>T,p.I3306I,synonymous;orf1ab:c.9918C>T,p.I3306I,synonymous;nsp5:c.129C>T,p.I43I,synonymous;	0.000445226	NA	0	1	1
10183	CTG	...	orf1a:c.9918CTG>...,p.IC3306I,inframeDel;orf1ab:c.9918CTG>...,p.IC3306I,inframeDel;nsp5:c.129CTG>...,p.IC43I,inframeDel;	9.15537e-08	NA	0	0	0
10183	CT	TC	orf1a:c.9918CT>TC,p.IC3306IR,missense;orf1ab:c.9918CT>TC,p.IC3306IR,missense;nsp5:c.129CT>TC,p.IC43IR,missense;	1.83107e-07	NA	0	0	0
10183	.T	GG	orf1a:c.9918.T>GG,p.L3378*,frameshiftIns;orf1ab:c.9918.T>GG,p.L3378*,frameshiftIns;nsp5:c.129.T>GG,p.L115*,frameshiftIns;	9.15537e-08	NA	0	0	0
10183	.	T	orf1a:c.9918.>T,p.S3309*,frameshiftIns;orf1ab:c.9918.>T,p.S3309*,frameshiftIns;nsp5:c.129.>T,p.S46*,frameshiftIns;	2.74661e-07	NA	0	0	0
10184	TG	CT	orf1a:c.9919TG>CT,p.C3307L,missense;orf1ab:c.9919TG>CT,p.C3307L,missense;nsp5:c.130TG>CT,p.C44L,missense;	9.15537e-08	NA	0	0	0
10184	TGCACCTCTGA	...........	orf1a:c.9919TGCACCTCTGA>...........,p.S3309*,frameshiftDel;orf1ab:c.9919TGCACCTCTGA>...........,p.S3309*,frameshiftDel;nsp5:c.130TGCACCTCTGA>...........,p.S46*,frameshiftDel;	9.15537e-08	NA	0	0	0
10184	TGCACCTCTGAAGACATGCTTAACCCTAATTATGAAGATTTACTCATTCGTAAGTCTAATCATAATTTCTTGGTACAGGCTG	..................................................................................	orf1a:c.9919TGCACCTCTGAAGACATGCTTAACCCTAATTATGAAGATTTACTCATTCGTAAGTCTAATCATAATTTCTTGGTACAGGCTG>..................................................................................,p.L3350*,frameshiftDel;orf1ab:c.9919TGCACCTCTGAAGACATGCTTAACCCTAATTATGAAGATTTACTCATTCGTAAGTCTAATCATAATTTCTTGGTACAGGCTG>..................................................................................,p.L3350*,frameshift…	9.15537e-08	NA	0	0	0
10184	TGCACC	......	orf1a:c.9919TGCACC>......,p.CT3307-,inframeDel;orf1ab:c.9919TGCACC>......,p.CT3307-,inframeDel;nsp5:c.130TGCACC>......,p.CT44-,inframeDel;	9.15537e-08	NA	0	0	0
10184	TG	.C	orf1a:c.9919TG>.C,p.V3377*,frameshiftDel;orf1ab:c.9919TG>.C,p.V3377*,frameshiftDel;nsp5:c.130TG>.C,p.V114*,frameshiftDel;	9.15537e-08	NA	0	0	0
10184	TG	AT	orf1a:c.9919TG>AT,p.C3307I,missense;orf1ab:c.9919TG>AT,p.C3307I,missense;nsp5:c.130TG>AT,p.C44I,missense;	9.15537e-08	NA	0	0	0
10184	T	G	orf1a:c.9919T>G,p.C3307G,missense;orf1ab:c.9919T>G,p.C3307G,missense;nsp5:c.130T>G,p.C44G,missense;	1.83107e-07	NA	0	0	0
10184	TGCA	....	orf1a:c.9919TGCA>....,p.S3376*,frameshiftDel;orf1ab:c.9919TGCA>....,p.S3376*,frameshiftDel;nsp5:c.130TGCA>....,p.S113*,frameshiftDel;	9.15537e-08	NA	0	0	0
10184	T	A	orf1a:c.9919T>A,p.C3307S,missense;orf1ab:c.9919T>A,p.C3307S,missense;nsp5:c.130T>A,p.C44S,missense;	9.15537e-08	NA	0	0	0
10184	.	G	orf1a:c.9919.>G,p.S3309*,frameshiftIns;orf1ab:c.9919.>G,p.S3309*,frameshiftIns;nsp5:c.130.>G,p.S46*,frameshiftIns;	9.15537e-08	NA	0	0	0
10184	T	C	orf1a:c.9919T>C,p.C3307R,missense;orf1ab:c.9919T>C,p.C3307R,missense;nsp5:c.130T>C,p.C44R,missense;	1.37331e-06	NA	0	0	0
10184	T	.	orf1a:c.9919T>.,p.V3377*,frameshiftDel;orf1ab:c.9919T>.,p.V3377*,frameshiftDel;nsp5:c.130T>.,p.V114*,frameshiftDel;	2.74661e-07	NA	0	0	0
10185	G	.	orf1a:c.9920G>.,p.V3377*,frameshiftDel;orf1ab:c.9920G>.,p.V3377*,frameshiftDel;nsp5:c.131G>.,p.V114*,frameshiftDel;	3.66215e-07	NA	0	0	0
10185	GCACC	.....	orf1a:c.9920GCACC>.....,p.C3307*,frameshiftDel;orf1ab:c.9920GCACC>.....,p.C3307*,frameshiftDel;nsp5:c.131GCACC>.....,p.C44*,frameshiftDel;	9.15537e-08	NA	0	0	0
10185	GCACCTCTGAAGACATGCTTAACCCTAATTATGAAGA	.....................................	orf1a:c.9920GCACCTCTGAAGACATGCTTAACCCTAATTATGAAGA>.....................................,p.K3365*,frameshiftDel;orf1ab:c.9920GCACCTCTGAAGACATGCTTAACCCTAATTATGAAGA>.....................................,p.K3365*,frameshiftDel;nsp5:c.131GCACCTCTGAAGACATGCTTAACCCTAATTATGAAGA>.....................................,p.K102*,frameshiftDel;	9.15537e-08	NA	0	0	0
10185	GC	..	orf1a:c.9920GC>..,p.T3308*,frameshiftDel;orf1ab:c.9920GC>..,p.T3308*,frameshiftDel;nsp5:c.131GC>..,p.T45*,frameshiftDel;	9.15537e-08	NA	0	0	0
10185	G	C	orf1a:c.9920G>C,p.C3307S,missense;orf1ab:c.9920G>C,p.C3307S,missense;nsp5:c.131G>C,p.C44S,missense;	4.57769e-07	NA	0	0	0
10185	G	T	orf1a:c.9920G>T,p.C3307F,missense;orf1ab:c.9920G>T,p.C3307F,missense;nsp5:c.131G>T,p.C44F,missense;	4.57769e-07	NA	0	0	0
10185	GCA	...	orf1a:c.9920GCA>...,p.CT3307S,inframeDel;orf1ab:c.9920GCA>...,p.CT3307S,inframeDel;nsp5:c.131GCA>...,p.CT44S,inframeDel;	1.68459e-05	NA	0	0	1
10185	T..	CCA	orf1a:c.9920T..>CCA,p.F3307ST,inframeIns;orf1ab:c.9920T..>CCA,p.F3307ST,inframeIns;nsp5:c.131T..>CCA,p.F44ST,inframeIns;	9.15537e-08	NA	0	0	0
10185	GC	AT	orf1a:c.9920GC>AT,p.C3307Y,missense;orf1ab:c.9920GC>AT,p.C3307Y,missense;nsp5:c.131GC>AT,p.C44Y,missense;	9.15537e-08	NA	0	0	0
10185	G	A	orf1a:c.9920G>A,p.C3307Y,missense;orf1ab:c.9920G>A,p.C3307Y,missense;nsp5:c.131G>A,p.C44Y,missense;	1.09864e-06	NA	0	0	0
10186	C	T	orf1a:c.9921C>T,p.C3307C,synonymous;orf1ab:c.9921C>T,p.C3307C,synonymous;nsp5:c.132C>T,p.C44C,synonymous;	0.000736	NA	0	1	1
10186	C	A	orf1a:c.9921C>A,p.C3307*,stopGain;orf1ab:c.9921C>A,p.C3307*,stopGain;nsp5:c.132C>A,p.C44*,stopGain;	2.74661e-07	NA	0	0	0
10186	.	A	orf1a:c.9921.>A,p.I3306*,frameshiftIns;orf1ab:c.9921.>A,p.I3306*,frameshiftIns;nsp5:c.132.>A,p.I43*,frameshiftIns;	9.15537e-08	NA	0	0	0
10186	CACCTCTGAAGACAT	...............	orf1a:c.9921CACCTCTGAAGACAT>...............,p.CTSEDM3307W,inframeDel;orf1ab:c.9921CACCTCTGAAGACAT>...............,p.CTSEDM3307W,inframeDel;nsp5:c.132CACCTCTGAAGACAT>...............,p.CTSEDM44W,inframeDel;	9.15537e-08	NA	0	0	0
10187	.	T	orf1a:c.9922.>T,p.S3309*,frameshiftIns;orf1ab:c.9922.>T,p.S3309*,frameshiftIns;nsp5:c.133.>T,p.S46*,frameshiftIns;	9.15537e-08	NA	0	0	0
10187	A	G	orf1a:c.9922A>G,p.T3308A,missense;orf1ab:c.9922A>G,p.T3308A,missense;nsp5:c.133A>G,p.T45A,missense;	1.05287e-05	NA	0	0	1
10187	A	C	orf1a:c.9922A>C,p.T3308P,missense;orf1ab:c.9922A>C,p.T3308P,missense;nsp5:c.133A>C,p.T45P,missense;	1.83107e-07	NA	0	0	0
10187	A	T	orf1a:c.9922A>T,p.T3308S,missense;orf1ab:c.9922A>T,p.T3308S,missense;nsp5:c.133A>T,p.T45S,missense;	2.74661e-07	NA	0	0	0
10188	C	G	orf1a:c.9923C>G,p.T3308S,missense;orf1ab:c.9923C>G,p.T3308S,missense;nsp5:c.134C>G,p.T45S,missense;	6.40876e-07	NA	0	0	0
10188	...	GTT	orf1a:c.9923...>GTT,p.T3308SS,inframeIns;orf1ab:c.9923...>GTT,p.T3308SS,inframeIns;nsp5:c.134...>GTT,p.T45SS,inframeIns;	9.15537e-08	NA	0	0	0
10188	CC	TT	orf1a:c.9923CC>TT,p.T3308I,missense;orf1ab:c.9923CC>TT,p.T3308I,missense;nsp5:c.134CC>TT,p.T45I,missense;	9.15537e-08	NA	0	0	0
10188	CCTCTGAAGACAT	.............	orf1a:c.9923CCTCTGAAGACAT>.............,p.Q3373*,frameshiftDel;orf1ab:c.9923CCTCTGAAGACAT>.............,p.Q3373*,frameshiftDel;nsp5:c.134CCTCTGAAGACAT>.............,p.Q110*,frameshiftDel;	9.15537e-08	NA	0	0	0
10188	CC	GA	orf1a:c.9923CC>GA,p.T3308R,missense;orf1ab:c.9923CC>GA,p.T3308R,missense;nsp5:c.134CC>GA,p.T45R,missense;	9.15537e-08	NA	0	0	0
10188	C	T	orf1a:c.9923C>T,p.T3308I,missense;orf1ab:c.9923C>T,p.T3308I,missense;nsp5:c.134C>T,p.T45I,missense;	0.000240603	NA	0	1	1
10188	CC	.A	orf1a:c.9923CC>.A,p.V3377*,frameshiftDel;orf1ab:c.9923CC>.A,p.V3377*,frameshiftDel;nsp5:c.134CC>.A,p.V114*,frameshiftDel;	9.15537e-08	NA	0	0	0
10188	C	.	orf1a:c.9923C>.,p.V3377*,frameshiftDel;orf1ab:c.9923C>.,p.V3377*,frameshiftDel;nsp5:c.134C>.,p.V114*,frameshiftDel;	2.74661e-07	NA	0	0	0
10188	C	A	orf1a:c.9923C>A,p.T3308N,missense;orf1ab:c.9923C>A,p.T3308N,missense;nsp5:c.134C>A,p.T45N,missense;	5.52984e-05	NA	0	0	0
10188	CCT	...	orf1a:c.9923CCT>...,p.TS3308T,inframeDel;orf1ab:c.9923CCT>...,p.TS3308T,inframeDel;nsp5:c.134CCT>...,p.TS45T,inframeDel;	2.74661e-07	NA	0	0	0
10188	CCTC	AAGT	orf1a:c.9923CCTC>AAGT,p.TS3308KV,missense;orf1ab:c.9923CCTC>AAGT,p.TS3308KV,missense;nsp5:c.134CCTC>AAGT,p.TS45KV,missense;	9.15537e-08	NA	0	0	0
10189	CT	GA	orf1a:c.9924CT>GA,p.TS3308TT,missense;orf1ab:c.9924CT>GA,p.TS3308TT,missense;nsp5:c.135CT>GA,p.TS45TT,missense;	9.15537e-08	NA	0	0	0
10189	CT	TC	orf1a:c.9924CT>TC,p.TS3308TP,missense;orf1ab:c.9924CT>TC,p.TS3308TP,missense;nsp5:c.135CT>TC,p.TS45TP,missense;	9.15537e-08	NA	0	0	0
10189	C	A	orf1a:c.9924C>A,p.T3308T,synonymous;orf1ab:c.9924C>A,p.T3308T,synonymous;nsp5:c.135C>A,p.T45T,synonymous;	6.60102e-05	NA	0	0	1
10189	.	T	orf1a:c.9924.>T,p.S3309*,frameshiftIns;orf1ab:c.9924.>T,p.S3309*,frameshiftIns;nsp5:c.135.>T,p.S46*,frameshiftIns;	9.15537e-08	NA	0	0	0
10189	.	G	orf1a:c.9924.>G,p.S3309*,frameshiftIns;orf1ab:c.9924.>G,p.S3309*,frameshiftIns;nsp5:c.135.>G,p.S46*,frameshiftIns;	9.15537e-08	NA	0	0	0
10189	C	G	orf1a:c.9924C>G,p.T3308T,synonymous;orf1ab:c.9924C>G,p.T3308T,synonymous;nsp5:c.135C>G,p.T45T,synonymous;	2.5635e-06	NA	0	0	0
10189	CT	..	orf1a:c.9924CT>..,p.T3308*,frameshiftDel;orf1ab:c.9924CT>..,p.T3308*,frameshiftDel;nsp5:c.135CT>..,p.T45*,frameshiftDel;	9.15537e-08	NA	0	0	0
10189	C	T	orf1a:c.9924C>T,p.T3308T,synonymous;orf1ab:c.9924C>T,p.T3308T,synonymous;nsp5:c.135C>T,p.T45T,synonymous;	0.000351475	NA	0	1	1
1019	C	G	orf1a:c.754C>G,p.Q252E,missense;orf1ab:c.754C>G,p.Q252E,missense;nsp2:c.214C>G,p.Q72E,missense;	9.15537e-08	NA	0	0	0
1019	C	T	orf1a:c.754C>T,p.Q252*,stopGain;orf1ab:c.754C>T,p.Q252*,stopGain;nsp2:c.214C>T,p.Q72*,stopGain;	1.28175e-06	NA	0	0	0
1019	C	A	orf1a:c.754C>A,p.Q252K,missense;orf1ab:c.754C>A,p.Q252K,missense;nsp2:c.214C>A,p.Q72K,missense;	9.15537e-08	NA	0	0	0
10190	T	A	orf1a:c.9925T>A,p.S3309T,missense;orf1ab:c.9925T>A,p.S3309T,missense;nsp5:c.136T>A,p.S46T,missense;	7.3243e-07	NA	0	0	0
10190	..	HM	orf1a:c.9925..>HM,p.L3378*,frameshiftIns;orf1ab:c.9925..>HM,p.L3378*,frameshiftIns;nsp5:c.136..>HM,p.L115*,frameshiftIns;	9.15537e-08	NA	0	0	0
10190	T	C	orf1a:c.9925T>C,p.S3309P,missense;orf1ab:c.9925T>C,p.S3309P,missense;nsp5:c.136T>C,p.S46P,missense;	9.71385e-05	NA	0	1	1
10190	TCTGAAGACAT	...........	orf1a:c.9925TCTGAAGACAT>...........,p.S3309*,frameshiftDel;orf1ab:c.9925TCTGAAGACAT>...........,p.S3309*,frameshiftDel;nsp5:c.136TCTGAAGACAT>...........,p.S46*,frameshiftDel;	9.15537e-08	NA	0	0	0
10190	T	G	orf1a:c.9925T>G,p.S3309A,missense;orf1ab:c.9925T>G,p.S3309A,missense;nsp5:c.136T>G,p.S46A,missense;	3.39664e-05	NA	0	0	0
10191	.	T	orf1a:c.9926.>T,p.S3309*,frameshiftIns;orf1ab:c.9926.>T,p.S3309*,frameshiftIns;nsp5:c.137.>T,p.S46*,frameshiftIns;	9.15537e-08	NA	0	0	0
10191	C	G	orf1a:c.9926C>G,p.S3309C,missense;orf1ab:c.9926C>G,p.S3309C,missense;nsp5:c.137C>G,p.S46C,missense;	5.49322e-07	NA	0	0	0
10191	C	.	orf1a:c.9926C>.,p.V3377*,frameshiftDel;orf1ab:c.9926C>.,p.V3377*,frameshiftDel;nsp5:c.137C>.,p.V114*,frameshiftDel;	3.66215e-07	NA	0	0	0
10191	.	A	orf1a:c.9926.>A,p.S3309*,frameshiftIns;orf1ab:c.9926.>A,p.S3309*,frameshiftIns;nsp5:c.137.>A,p.S46*,frameshiftIns;	9.15537e-08	NA	0	0	0
10191	CT	TA	orf1a:c.9926CT>TA,p.S3309L,missense;orf1ab:c.9926CT>TA,p.S3309L,missense;nsp5:c.137CT>TA,p.S46L,missense;	9.15537e-08	NA	0	0	0
10191	C	A	orf1a:c.9926C>A,p.S3309Y,missense;orf1ab:c.9926C>A,p.S3309Y,missense;nsp5:c.137C>A,p.S46Y,missense;	7.3243e-06	NA	0	0	0
10191	C	T	orf1a:c.9926C>T,p.S3309F,missense;orf1ab:c.9926C>T,p.S3309F,missense;nsp5:c.137C>T,p.S46F,missense;	0.000284091	NA	0	0	1
10191	CT	TG	orf1a:c.9926CT>TG,p.S3309L,missense;orf1ab:c.9926CT>TG,p.S3309L,missense;nsp5:c.137CT>TG,p.S46L,missense;	9.15537e-08	NA	0	0	0
10192	.	G	orf1a:c.9927.>G,p.L3313*,frameshiftIns;orf1ab:c.9927.>G,p.L3313*,frameshiftIns;nsp5:c.138.>G,p.L50*,frameshiftIns;	9.15537e-08	NA	0	0	0
10192	TGAAG	.....	orf1a:c.9927TGAAG>.....,p.D3311*,frameshiftDel;orf1ab:c.9927TGAAG>.....,p.D3311*,frameshiftDel;nsp5:c.138TGAAG>.....,p.D48*,frameshiftDel;	9.15537e-08	NA	0	0	0
10192	T	C	orf1a:c.9927T>C,p.S3309S,synonymous;orf1ab:c.9927T>C,p.S3309S,synonymous;nsp5:c.138T>C,p.S46S,synonymous;	4.72417e-05	NA	0	0	1
10192	TG	..	orf1a:c.9927TG>..,p.M3312*,frameshiftDel;orf1ab:c.9927TG>..,p.M3312*,frameshiftDel;nsp5:c.138TG>..,p.M49*,frameshiftDel;	9.15537e-08	NA	0	0	0
10192	T	.	orf1a:c.9927T>.,p.V3377*,frameshiftDel;orf1ab:c.9927T>.,p.V3377*,frameshiftDel;nsp5:c.138T>.,p.V114*,frameshiftDel;	9.15537e-08	NA	0	0	0
10192	T	G	orf1a:c.9927T>G,p.S3309S,synonymous;orf1ab:c.9927T>G,p.S3309S,synonymous;nsp5:c.138T>G,p.S46S,synonymous;	5.12701e-06	NA	0	0	1
10192	TGAAGACAT	.........	orf1a:c.9927TGAAGACAT>.........,p.SEDM3309S,inframeDel;orf1ab:c.9927TGAAGACAT>.........,p.SEDM3309S,inframeDel;nsp5:c.138TGAAGACAT>.........,p.SEDM46S,inframeDel;	9.15537e-08	NA	0	0	0
10192	T	A	orf1a:c.9927T>A,p.S3309S,synonymous;orf1ab:c.9927T>A,p.S3309S,synonymous;nsp5:c.138T>A,p.S46S,synonymous;	1.84938e-05	NA	0	0	1
10193	GAAGA	...TT	orf1a:c.9928GAAGA>...TT,p.ED3310F,inframeDel;orf1ab:c.9928GAAGA>...TT,p.ED3310F,inframeDel;nsp5:c.139GAAGA>...TT,p.ED47F,inframeDel;	9.15537e-08	NA	0	0	0
10193	GA	TT	orf1a:c.9928GA>TT,p.E3310L,missense;orf1ab:c.9928GA>TT,p.E3310L,missense;nsp5:c.139GA>TT,p.E47L,missense;	1.83107e-07	NA	0	0	0
10193	G	T	orf1a:c.9928G>T,p.E3310*,stopGain;orf1ab:c.9928G>T,p.E3310*,stopGain;nsp5:c.139G>T,p.E47*,stopGain;	6.40876e-07	NA	0	0	0
10193	G	.	orf1a:c.9928G>.,p.V3377*,frameshiftDel;orf1ab:c.9928G>.,p.V3377*,frameshiftDel;nsp5:c.139G>.,p.V114*,frameshiftDel;	1.83107e-07	NA	0	0	0
10193	GAAGAC	......	orf1a:c.9928GAAGAC>......,p.ED3310-,inframeDel;orf1ab:c.9928GAAGAC>......,p.ED3310-,inframeDel;nsp5:c.139GAAGAC>......,p.ED47-,inframeDel;	6.40876e-07	NA	0	0	0
10193	G	C	orf1a:c.9928G>C,p.E3310Q,missense;orf1ab:c.9928G>C,p.E3310Q,missense;nsp5:c.139G>C,p.E47Q,missense;	1.83107e-06	NA	0	0	0
10193	GA	CT	orf1a:c.9928GA>CT,p.E3310L,missense;orf1ab:c.9928GA>CT,p.E3310L,missense;nsp5:c.139GA>CT,p.E47L,missense;	7.14119e-06	NA	0	0	0
10193	G	A	orf1a:c.9928G>A,p.E3310K,missense;orf1ab:c.9928G>A,p.E3310K,missense;nsp5:c.139G>A,p.E47K,missense;	0.000611487	NA	0	1	1
10194	A	T	orf1a:c.9929A>T,p.E3310V,missense;orf1ab:c.9929A>T,p.E3310V,missense;nsp5:c.140A>T,p.E47V,missense;	2.74661e-06	NA	0	0	0
10194	A	G	orf1a:c.9929A>G,p.E3310G,missense;orf1ab:c.9929A>G,p.E3310G,missense;nsp5:c.140A>G,p.E47G,missense;	2.23391e-05	NA	0	0	1
10194	A	C	orf1a:c.9929A>C,p.E3310A,missense;orf1ab:c.9929A>C,p.E3310A,missense;nsp5:c.140A>C,p.E47A,missense;	1.76699e-05	NA	0	0	1
10194	..	AA	orf1a:c.9929..>AA,p.L3378*,frameshiftIns;orf1ab:c.9929..>AA,p.L3378*,frameshiftIns;nsp5:c.140..>AA,p.L115*,frameshiftIns;	9.15537e-08	NA	0	0	0
10194	AAG	...	orf1a:c.9929AAG>...,p.ED3310D,inframeDel;orf1ab:c.9929AAG>...,p.ED3310D,inframeDel;nsp5:c.140AAG>...,p.ED47D,inframeDel;	9.15537e-08	NA	0	0	0
10194	A	.	orf1a:c.9929A>.,p.V3377*,frameshiftDel;orf1ab:c.9929A>.,p.V3377*,frameshiftDel;nsp5:c.140A>.,p.V114*,frameshiftDel;	9.15537e-08	NA	0	0	0
10194	.	A	orf1a:c.9929.>A,p.L3313*,frameshiftIns;orf1ab:c.9929.>A,p.L3313*,frameshiftIns;nsp5:c.140.>A,p.L50*,frameshiftIns;	9.15537e-08	NA	0	0	0
10194	AA	CG	orf1a:c.9929AA>CG,p.E3310A,missense;orf1ab:c.9929AA>CG,p.E3310A,missense;nsp5:c.140AA>CG,p.E47A,missense;	9.15537e-08	NA	0	0	0
10194	AAGACATGCTTAACCCTAATTATGAAGATTTACTC	...................................	orf1a:c.9929AAGACATGCTTAACCCTAATTATGAAGATTTACTC>...................................,p.D3311*,frameshiftDel;orf1ab:c.9929AAGACATGCTTAACCCTAATTATGAAGATTTACTC>...................................,p.D3311*,frameshiftDel;nsp5:c.140AAGACATGCTTAACCCTAATTATGAAGATTTACTC>...................................,p.D48*,frameshiftDel;	9.15537e-08	NA	0	0	0
10194	AAGAC	.....	orf1a:c.9929AAGAC>.....,p.D3311*,frameshiftDel;orf1ab:c.9929AAGAC>.....,p.D3311*,frameshiftDel;nsp5:c.140AAGAC>.....,p.D48*,frameshiftDel;	9.15537e-08	NA	0	0	0
10195	A	G	orf1a:c.9930A>G,p.E3310E,synonymous;orf1ab:c.9930A>G,p.E3310E,synonymous;nsp5:c.141A>G,p.E47E,synonymous;	0.00278332	NA	1	1	1
10195	A	C	orf1a:c.9930A>C,p.E3310D,missense;orf1ab:c.9930A>C,p.E3310D,missense;nsp5:c.141A>C,p.E47D,missense;	1.30922e-05	NA	0	0	0
10195	AG	GA	orf1a:c.9930AG>GA,p.ED3310EN,missense;orf1ab:c.9930AG>GA,p.ED3310EN,missense;nsp5:c.141AG>GA,p.ED47EN,missense;	9.15537e-08	NA	0	0	0
10195	A	T	orf1a:c.9930A>T,p.E3310D,missense;orf1ab:c.9930A>T,p.E3310D,missense;nsp5:c.141A>T,p.E47D,missense;	0.000530737	NA	0	1	1
10196	G	.	orf1a:c.9931G>.,p.V3377*,frameshiftDel;orf1ab:c.9931G>.,p.V3377*,frameshiftDel;nsp5:c.142G>.,p.V114*,frameshiftDel;	9.15537e-08	NA	0	0	0
10196	GA	AG	orf1a:c.9931GA>AG,p.D3311S,missense;orf1ab:c.9931GA>AG,p.D3311S,missense;nsp5:c.142GA>AG,p.D48S,missense;	9.15537e-08	NA	0	0	0
10196	G	A	orf1a:c.9931G>A,p.D3311N,missense;orf1ab:c.9931G>A,p.D3311N,missense;nsp5:c.142G>A,p.D48N,missense;	2.1332e-05	NA	0	0	1
10196	.........................	ACTGCTCAAAATTCTGTGCGTTTTT	orf1a:c.9931.........................>ACTGCTCAAAATTCTGTGCGTTTTT,p.V3331*,frameshiftIns;orf1ab:c.9931.........................>ACTGCTCAAAATTCTGTGCGTTTTT,p.V3331*,frameshiftIns;nsp5:c.142.........................>ACTGCTCAAAATTCTGTGCGTTTTT,p.V68*,frameshiftIns;	9.15537e-08	NA	0	0	0
10196	G	C	orf1a:c.9931G>C,p.D3311H,missense;orf1ab:c.9931G>C,p.D3311H,missense;nsp5:c.142G>C,p.D48H,missense;	1.1902e-06	NA	0	0	0
10196	G	T	orf1a:c.9931G>T,p.D3311Y,missense;orf1ab:c.9931G>T,p.D3311Y,missense;nsp5:c.142G>T,p.D48Y,missense;	1.03456e-05	NA	0	0	0
10196	GA	TT	orf1a:c.9931GA>TT,p.D3311F,missense;orf1ab:c.9931GA>TT,p.D3311F,missense;nsp5:c.142GA>TT,p.D48F,missense;	9.15537e-08	NA	0	0	0
10196	GA	AT	orf1a:c.9931GA>AT,p.D3311I,missense;orf1ab:c.9931GA>AT,p.D3311I,missense;nsp5:c.142GA>AT,p.D48I,missense;	9.15537e-08	NA	0	0	0
10197	ACA	...	orf1a:c.9932ACA>...,p.DM3311V,inframeDel;orf1ab:c.9932ACA>...,p.DM3311V,inframeDel;nsp5:c.143ACA>...,p.DM48V,inframeDel;	9.15537e-08	NA	0	0	0
10197	ACATGCTTAACCCTAATTATGAAGATTTACTCATTCGTAAGTCTAAT	...............................................	orf1a:c.9932ACATGCTTAACCCTAATTATGAAGATTTACTCATTCGTAAGTCTAAT>...............................................,p.D3311*,frameshiftDel;orf1ab:c.9932ACATGCTTAACCCTAATTATGAAGATTTACTCATTCGTAAGTCTAAT>...............................................,p.D3311*,frameshiftDel;nsp5:c.143ACATGCTTAACCCTAATTATGAAGATTTACTCATTCGTAAGTCTAAT>...............................................,p.D48*,frameshiftDel;	9.15537e-08	NA	0	0	0
10197	AC	TT	orf1a:c.9932AC>TT,p.D3311V,missense;orf1ab:c.9932AC>TT,p.D3311V,missense;nsp5:c.143AC>TT,p.D48V,missense;	1.83107e-07	NA	0	0	0
10197	A	T	orf1a:c.9932A>T,p.D3311V,missense;orf1ab:c.9932A>T,p.D3311V,missense;nsp5:c.143A>T,p.D48V,missense;	1.83107e-07	NA	0	0	0
10197	A	G	orf1a:c.9932A>G,p.D3311G,missense;orf1ab:c.9932A>G,p.D3311G,missense;nsp5:c.143A>G,p.D48G,missense;	1.04371e-05	NA	0	0	0
10197	A	C	orf1a:c.9932A>C,p.D3311A,missense;orf1ab:c.9932A>C,p.D3311A,missense;nsp5:c.143A>C,p.D48A,missense;	4.57769e-07	NA	0	0	0
10197	AC	GT	orf1a:c.9932AC>GT,p.D3311G,missense;orf1ab:c.9932AC>GT,p.D3311G,missense;nsp5:c.143AC>GT,p.D48G,missense;	6.40876e-07	NA	0	0	0
10197	A	.	orf1a:c.9932A>.,p.V3377*,frameshiftDel;orf1ab:c.9932A>.,p.V3377*,frameshiftDel;nsp5:c.143A>.,p.V114*,frameshiftDel;	9.15537e-08	NA	0	0	0
10197	AC	CT	orf1a:c.9932AC>CT,p.D3311A,missense;orf1ab:c.9932AC>CT,p.D3311A,missense;nsp5:c.143AC>CT,p.D48A,missense;	1.83107e-07	NA	0	0	0
10197	.	G	orf1a:c.9932.>G,p.L3313*,frameshiftIns;orf1ab:c.9932.>G,p.L3313*,frameshiftIns;nsp5:c.143.>G,p.L50*,frameshiftIns;	9.15537e-08	NA	0	0	0
10198	C	W	orf1a:c.9933C>W,p.D3311,missense;orf1ab:c.9933C>W,p.D3311,missense;nsp5:c.144C>W,p.D48,missense;	1.73952e-06	NA	0	0	0
10198	C	T	orf1a:c.9933C>T,p.D3311D,synonymous;orf1ab:c.9933C>T,p.D3311D,synonymous;nsp5:c.144C>T,p.D48D,synonymous;	0.134094	NA	1	1	1
10198	CA	TG	orf1a:c.9933CA>TG,p.DM3311DV,missense;orf1ab:c.9933CA>TG,p.DM3311DV,missense;nsp5:c.144CA>TG,p.DM48DV,missense;	9.15537e-08	NA	0	0	0
10198	C	A	orf1a:c.9933C>A,p.D3311E,missense;orf1ab:c.9933C>A,p.D3311E,missense;nsp5:c.144C>A,p.D48E,missense;	2.83816e-06	NA	0	0	0
10198	C	G	orf1a:c.9933C>G,p.D3311E,missense;orf1ab:c.9933C>G,p.D3311E,missense;nsp5:c.144C>G,p.D48E,missense;	1.09864e-06	NA	0	0	0
10198	.......	AGAAGAT	orf1a:c.9933.......>AGAAGAT,p.Y3317*,frameshiftIns;orf1ab:c.9933.......>AGAAGAT,p.Y3317*,frameshiftIns;nsp5:c.144.......>AGAAGAT,p.Y54*,frameshiftIns;	9.15537e-08	NA	0	0	0
10198	C	K	orf1a:c.9933C>K,p.D3311,missense;orf1ab:c.9933C>K,p.D3311,missense;nsp5:c.144C>K,p.D48,missense;	1.28175e-06	NA	0	0	0
10199	C.	TG	orf1a:c.9934C.>TG,p.L3378*,frameshiftIns;orf1ab:c.9934C.>TG,p.L3378*,frameshiftIns;nsp5:c.145C.>TG,p.L115*,frameshiftIns;	9.15537e-08	NA	0	0	0
10199	.	G	orf1a:c.9934.>G,p.L3313*,frameshiftIns;orf1ab:c.9934.>G,p.L3313*,frameshiftIns;nsp5:c.145.>G,p.L50*,frameshiftIns;	9.15537e-08	NA	0	0	0
10199	A	.	orf1a:c.9934A>.,p.V3377*,frameshiftDel;orf1ab:c.9934A>.,p.V3377*,frameshiftDel;nsp5:c.145A>.,p.V114*,frameshiftDel;	2.74661e-07	NA	0	0	0
10199	AT	..	orf1a:c.9934AT>..,p.M3312*,frameshiftDel;orf1ab:c.9934AT>..,p.M3312*,frameshiftDel;nsp5:c.145AT>..,p.M49*,frameshiftDel;	1.83107e-07	NA	0	0	0
10199	.	T	orf1a:c.9934.>T,p.L3313*,frameshiftIns;orf1ab:c.9934.>T,p.L3313*,frameshiftIns;nsp5:c.145.>T,p.L50*,frameshiftIns;	9.15537e-08	NA	0	0	0
10199	A	T	orf1a:c.9934A>T,p.M3312L,missense;orf1ab:c.9934A>T,p.M3312L,missense;nsp5:c.145A>T,p.M49L,missense;	2.10574e-06	NA	0	0	0
10199	A	C	orf1a:c.9934A>C,p.M3312L,missense;orf1ab:c.9934A>C,p.M3312L,missense;nsp5:c.145A>C,p.M49L,missense;	2.65506e-06	NA	0	0	0
10199	A	G	orf1a:c.9934A>G,p.M3312V,missense;orf1ab:c.9934A>G,p.M3312V,missense;nsp5:c.145A>G,p.M49V,missense;	3.47904e-06	NA	0	0	0
102	GC	CT	5'UTR:nc.GC102CT,NA,NA;	9.15537e-08	NA	0	0	0
102	G	C	5'UTR:nc.G102C,NA,NA;	7.3243e-07	NA	0	0	0
102	G	T	5'UTR:nc.G102T,NA,NA;	1.88601e-05	NA	0	0	1
102	G	A	5'UTR:nc.G102A,NA,NA;	3.34171e-05	NA	0	0	1
102	GC	TT	5'UTR:nc.GC102TT,NA,NA;	9.15537e-08	NA	0	0	0
102	.	T	5'UTR:nc..102T,NA,NA;	9.15537e-08	NA	0	0	0
1020	A	.	orf1a:c.755A>.,p.P276*,frameshiftDel;orf1ab:c.755A>.,p.P276*,frameshiftDel;nsp2:c.215A>.,p.P96*,frameshiftDel;	9.15537e-08	NA	0	0	0
1020	A	G	orf1a:c.755A>G,p.Q252R,missense;orf1ab:c.755A>G,p.Q252R,missense;nsp2:c.215A>G,p.Q72R,missense;	4.57769e-07	NA	0	0	0
1020	AG	GA	orf1a:c.755AG>GA,p.Q252R,missense;orf1ab:c.755AG>GA,p.Q252R,missense;nsp2:c.215AG>GA,p.Q72R,missense;	9.15537e-08	NA	0	0	0
1020	A	T	orf1a:c.755A>T,p.Q252L,missense;orf1ab:c.755A>T,p.Q252L,missense;nsp2:c.215A>T,p.Q72L,missense;	3.66215e-07	NA	0	0	0
1020	A	C	orf1a:c.755A>C,p.Q252P,missense;orf1ab:c.755A>C,p.Q252P,missense;nsp2:c.215A>C,p.Q72P,missense;	9.15537e-08	NA	0	0	0
10200	T	.	orf1a:c.9935T>.,p.V3377*,frameshiftDel;orf1ab:c.9935T>.,p.V3377*,frameshiftDel;nsp5:c.146T>.,p.V114*,frameshiftDel;	9.15537e-08	NA	0	0	0
10200	.	A	orf1a:c.9935.>A,p.L3313*,frameshiftIns;orf1ab:c.9935.>A,p.L3313*,frameshiftIns;nsp5:c.146.>A,p.L50*,frameshiftIns;	9.15537e-08	NA	0	0	0
10200	T	G	orf1a:c.9935T>G,p.M3312R,missense;orf1ab:c.9935T>G,p.M3312R,missense;nsp5:c.146T>G,p.M49R,missense;	2.74661e-07	NA	0	0	0
10200	T	A	orf1a:c.9935T>A,p.M3312K,missense;orf1ab:c.9935T>A,p.M3312K,missense;nsp5:c.146T>A,p.M49K,missense;	1.37331e-06	NA	0	0	0
10200	TGC	...	orf1a:c.9935TGC>...,p.ML3312I,inframeDel;orf1ab:c.9935TGC>...,p.ML3312I,inframeDel;nsp5:c.146TGC>...,p.ML49I,inframeDel;	9.15537e-08	NA	0	0	0
10200	T	C	orf1a:c.9935T>C,p.M3312T,missense;orf1ab:c.9935T>C,p.M3312T,missense;nsp5:c.146T>C,p.M49T,missense;	6.95808e-06	NA	0	0	1
10201	GC	CG	orf1a:c.9936GC>CG,p.ML3312IV,missense;orf1ab:c.9936GC>CG,p.ML3312IV,missense;nsp5:c.147GC>CG,p.ML49IV,missense;	1.83107e-07	NA	0	0	0
10201	G	A	orf1a:c.9936G>A,p.M3312I,missense;orf1ab:c.9936G>A,p.M3312I,missense;nsp5:c.147G>A,p.M49I,missense;	4.02836e-06	NA	0	0	0
10201	....	YRAW	orf1a:c.9936....>YRAW,p.N3316*,frameshiftIns;orf1ab:c.9936....>YRAW,p.N3316*,frameshiftIns;nsp5:c.147....>YRAW,p.N53*,frameshiftIns;	9.15537e-08	NA	0	0	0
10201	.	G	orf1a:c.9936.>G,p.L3313*,frameshiftIns;orf1ab:c.9936.>G,p.L3313*,frameshiftIns;nsp5:c.147.>G,p.L50*,frameshiftIns;	9.15537e-08	NA	0	0	0
10201	G	.	orf1a:c.9936G>.,p.V3377*,frameshiftDel;orf1ab:c.9936G>.,p.V3377*,frameshiftDel;nsp5:c.147G>.,p.V114*,frameshiftDel;	4.57769e-07	NA	0	0	0
10201	.	A	orf1a:c.9936.>A,p.L3313*,frameshiftIns;orf1ab:c.9936.>A,p.L3313*,frameshiftIns;nsp5:c.147.>A,p.L50*,frameshiftIns;	9.15537e-08	NA	0	0	0
10201	G	C	orf1a:c.9936G>C,p.M3312I,missense;orf1ab:c.9936G>C,p.M3312I,missense;nsp5:c.147G>C,p.M49I,missense;	1.28175e-06	NA	0	0	0
10201	GC	TA	orf1a:c.9936GC>TA,p.ML3312II,missense;orf1ab:c.9936GC>TA,p.ML3312II,missense;nsp5:c.147GC>TA,p.ML49II,missense;	9.15537e-08	NA	0	0	0
10201	G	T	orf1a:c.9936G>T,p.M3312I,missense;orf1ab:c.9936G>T,p.M3312I,missense;nsp5:c.147G>T,p.M49I,missense;	0.000182009	NA	0	0	1
10202	CTTAAC	......	orf1a:c.9937CTTAAC>......,p.LN3313-,inframeDel;orf1ab:c.9937CTTAAC>......,p.LN3313-,inframeDel;nsp5:c.148CTTAAC>......,p.LN50-,inframeDel;	9.15537e-08	NA	0	0	0
10202	C	A	orf1a:c.9937C>A,p.L3313I,missense;orf1ab:c.9937C>A,p.L3313I,missense;nsp5:c.148C>A,p.L50I,missense;	3.38749e-06	NA	0	0	0
10202	CTT	TAG	orf1a:c.9937CTT>TAG,p.L3313*,stopGain;orf1ab:c.9937CTT>TAG,p.L3313*,stopGain;nsp5:c.148CTT>TAG,p.L50*,stopGain;	9.15537e-08	NA	0	0	0
10202	CTT	...	orf1a:c.9937CTT>...,p.L3313-,inframeDel;orf1ab:c.9937CTT>...,p.L3313-,inframeDel;nsp5:c.148CTT>...,p.L50-,inframeDel;	9.15537e-08	NA	0	0	0
10202	CT	..	orf1a:c.9937CT>..,p.M3312*,frameshiftDel;orf1ab:c.9937CT>..,p.M3312*,frameshiftDel;nsp5:c.148CT>..,p.M49*,frameshiftDel;	9.15537e-08	NA	0	0	0
10202	CT	.G	orf1a:c.9937CT>.G,p.V3377*,frameshiftDel;orf1ab:c.9937CT>.G,p.V3377*,frameshiftDel;nsp5:c.148CT>.G,p.V114*,frameshiftDel;	9.15537e-08	NA	0	0	0
10202	C	.	orf1a:c.9937C>.,p.V3377*,frameshiftDel;orf1ab:c.9937C>.,p.V3377*,frameshiftDel;nsp5:c.148C>.,p.V114*,frameshiftDel;	7.3243e-07	NA	0	0	0
10202	C	T	orf1a:c.9937C>T,p.L3313F,missense;orf1ab:c.9937C>T,p.L3313F,missense;nsp5:c.148C>T,p.L50F,missense;	0.000408421	NA	0	1	1
10202	CT	TC	orf1a:c.9937CT>TC,p.L3313S,missense;orf1ab:c.9937CT>TC,p.L3313S,missense;nsp5:c.148CT>TC,p.L50S,missense;	9.15537e-08	NA	0	0	0
10202	C	G	orf1a:c.9937C>G,p.L3313V,missense;orf1ab:c.9937C>G,p.L3313V,missense;nsp5:c.148C>G,p.L50V,missense;	2.10574e-06	NA	0	0	0
10202	.	T	orf1a:c.9937.>T,p.L3313*,frameshiftIns;orf1ab:c.9937.>T,p.L3313*,frameshiftIns;nsp5:c.148.>T,p.L50*,frameshiftIns;	1.83107e-07	NA	0	0	0
10202	.	G	orf1a:c.9937.>G,p.L3313*,frameshiftIns;orf1ab:c.9937.>G,p.L3313*,frameshiftIns;nsp5:c.148.>G,p.L50*,frameshiftIns;	9.15537e-08	NA	0	0	0
10203	TT	CC	orf1a:c.9938TT>CC,p.L3313P,missense;orf1ab:c.9938TT>CC,p.L3313P,missense;nsp5:c.149TT>CC,p.L50P,missense;	1.83107e-07	NA	0	0	0
10203	.	T	orf1a:c.9938.>T,p.L3313*,frameshiftIns;orf1ab:c.9938.>T,p.L3313*,frameshiftIns;nsp5:c.149.>T,p.L50*,frameshiftIns;	9.15537e-08	NA	0	0	0
10203	TTAA	..CC	orf1a:c.9938TTAA>..CC,p.N3314*,frameshiftDel;orf1ab:c.9938TTAA>..CC,p.N3314*,frameshiftDel;nsp5:c.149TTAA>..CC,p.N51*,frameshiftDel;	9.15537e-08	NA	0	0	0
10203	.	C	orf1a:c.9938.>C,p.L3313*,frameshiftIns;orf1ab:c.9938.>C,p.L3313*,frameshiftIns;nsp5:c.149.>C,p.L50*,frameshiftIns;	1.83107e-07	NA	0	0	0
10203	TTA	...	orf1a:c.9938TTA>...,p.LN3313H,inframeDel;orf1ab:c.9938TTA>...,p.LN3313H,inframeDel;nsp5:c.149TTA>...,p.LN50H,inframeDel;	9.15537e-08	NA	0	0	0
10203	T	A	orf1a:c.9938T>A,p.L3313H,missense;orf1ab:c.9938T>A,p.L3313H,missense;nsp5:c.149T>A,p.L50H,missense;	2.74661e-07	NA	0	0	0
10203	T	G	orf1a:c.9938T>G,p.L3313R,missense;orf1ab:c.9938T>G,p.L3313R,missense;nsp5:c.149T>G,p.L50R,missense;	1.83107e-06	NA	0	0	0
10203	T	C	orf1a:c.9938T>C,p.L3313P,missense;orf1ab:c.9938T>C,p.L3313P,missense;nsp5:c.149T>C,p.L50P,missense;	8.23983e-07	NA	0	0	0
10204	T	A	orf1a:c.9939T>A,p.L3313L,synonymous;orf1ab:c.9939T>A,p.L3313L,synonymous;nsp5:c.150T>A,p.L50L,synonymous;	5.85944e-06	NA	0	0	0
10204	T	C	orf1a:c.9939T>C,p.L3313L,synonymous;orf1ab:c.9939T>C,p.L3313L,synonymous;nsp5:c.150T>C,p.L50L,synonymous;	4.98052e-05	NA	0	0	1
10204	T	G	orf1a:c.9939T>G,p.L3313L,synonymous;orf1ab:c.9939T>G,p.L3313L,synonymous;nsp5:c.150T>G,p.L50L,synonymous;	1.92263e-06	NA	0	1	1
10204	.....	GTGGC	orf1a:c.9939.....>GTGGC,p.A3379*,frameshiftIns;orf1ab:c.9939.....>GTGGC,p.A3379*,frameshiftIns;nsp5:c.150.....>GTGGC,p.A116*,frameshiftIns;	9.15537e-08	NA	0	0	0
10204	T.A	ATC	orf1a:c.9939T.A>ATC,p.L3313LS,inframeIns;orf1ab:c.9939T.A>ATC,p.L3313LS,inframeIns;nsp5:c.150T.A>ATC,p.L50LS,inframeIns;	9.15537e-08	NA	0	0	0
10205	AA	.G	orf1a:c.9940AA>.G,p.V3377*,frameshiftDel;orf1ab:c.9940AA>.G,p.V3377*,frameshiftDel;nsp5:c.151AA>.G,p.V114*,frameshiftDel;	9.15537e-08	NA	0	0	0
10205	A	C	orf1a:c.9940A>C,p.N3314H,missense;orf1ab:c.9940A>C,p.N3314H,missense;nsp5:c.151A>C,p.N51H,missense;	4.57769e-07	NA	0	0	0
10205	A	.	orf1a:c.9940A>.,p.V3377*,frameshiftDel;orf1ab:c.9940A>.,p.V3377*,frameshiftDel;nsp5:c.151A>.,p.V114*,frameshiftDel;	4.57769e-07	NA	0	0	0
10205	A	T	orf1a:c.9940A>T,p.N3314Y,missense;orf1ab:c.9940A>T,p.N3314Y,missense;nsp5:c.151A>T,p.N51Y,missense;	4.57769e-07	NA	0	0	0
10205	A	G	orf1a:c.9940A>G,p.N3314D,missense;orf1ab:c.9940A>G,p.N3314D,missense;nsp5:c.151A>G,p.N51D,missense;	1.09864e-06	NA	0	0	0
10206	A	G	orf1a:c.9941A>G,p.N3314S,missense;orf1ab:c.9941A>G,p.N3314S,missense;nsp5:c.152A>G,p.N51S,missense;	1.40993e-05	NA	0	0	0
10206	A	C	orf1a:c.9941A>C,p.N3314T,missense;orf1ab:c.9941A>C,p.N3314T,missense;nsp5:c.152A>C,p.N51T,missense;	8.23983e-07	NA	0	0	0
10206	ACC	...	orf1a:c.9941ACC>...,p.NP3314T,inframeDel;orf1ab:c.9941ACC>...,p.NP3314T,inframeDel;nsp5:c.152ACC>...,p.NP51T,inframeDel;	9.15537e-07	NA	0	0	0
10206	ACC	CAA	orf1a:c.9941ACC>CAA,p.NP3314TT,missense;orf1ab:c.9941ACC>CAA,p.NP3314TT,missense;nsp5:c.152ACC>CAA,p.NP51TT,missense;	9.15537e-08	NA	0	0	0
10206	AC	GT	orf1a:c.9941AC>GT,p.N3314S,missense;orf1ab:c.9941AC>GT,p.N3314S,missense;nsp5:c.152AC>GT,p.N51S,missense;	9.15537e-08	NA	0	0	0
10206	A	T	orf1a:c.9941A>T,p.N3314I,missense;orf1ab:c.9941A>T,p.N3314I,missense;nsp5:c.152A>T,p.N51I,missense;	4.57769e-07	NA	0	0	1
10207	C	.	orf1a:c.9942C>.,p.V3377*,frameshiftDel;orf1ab:c.9942C>.,p.V3377*,frameshiftDel;nsp5:c.153C>.,p.V114*,frameshiftDel;	4.57769e-07	NA	0	0	0
10207	CC	AG	orf1a:c.9942CC>AG,p.NP3314KA,missense;orf1ab:c.9942CC>AG,p.NP3314KA,missense;nsp5:c.153CC>AG,p.NP51KA,missense;	9.15537e-08	NA	0	0	0
10207	C	A	orf1a:c.9942C>A,p.N3314K,missense;orf1ab:c.9942C>A,p.N3314K,missense;nsp5:c.153C>A,p.N51K,missense;	3.38749e-06	NA	0	1	1
10207	.	T	orf1a:c.9942.>T,p.P3315*,frameshiftIns;orf1ab:c.9942.>T,p.P3315*,frameshiftIns;nsp5:c.153.>T,p.P52*,frameshiftIns;	2.74661e-07	NA	0	0	0
10207	C	T	orf1a:c.9942C>T,p.N3314N,synonymous;orf1ab:c.9942C>T,p.N3314N,synonymous;nsp5:c.153C>T,p.N51N,synonymous;	0.00051618	NA	0	1	1
10207	C	G	orf1a:c.9942C>G,p.N3314K,missense;orf1ab:c.9942C>G,p.N3314K,missense;nsp5:c.153C>G,p.N51K,missense;	8.23983e-07	NA	0	0	0
10207	CC	AA	orf1a:c.9942CC>AA,p.NP3314KT,missense;orf1ab:c.9942CC>AA,p.NP3314KT,missense;nsp5:c.153CC>AA,p.NP51KT,missense;	9.15537e-08	NA	0	0	0
10207	CC	..	orf1a:c.9942CC>..,p.N3314*,frameshiftDel;orf1ab:c.9942CC>..,p.N3314*,frameshiftDel;nsp5:c.153CC>..,p.N51*,frameshiftDel;	9.15537e-08	NA	0	0	0
10208	C	A	orf1a:c.9943C>A,p.P3315T,missense;orf1ab:c.9943C>A,p.P3315T,missense;nsp5:c.154C>A,p.P52T,missense;	5.49322e-07	NA	0	0	0
10208	.	C	orf1a:c.9943.>C,p.P3315*,frameshiftIns;orf1ab:c.9943.>C,p.P3315*,frameshiftIns;nsp5:c.154.>C,p.P52*,frameshiftIns;	4.57769e-07	NA	0	0	0
10208	C	T	orf1a:c.9943C>T,p.P3315S,missense;orf1ab:c.9943C>T,p.P3315S,missense;nsp5:c.154C>T,p.P52S,missense;	4.11992e-06	NA	0	0	0
10208	C	.	orf1a:c.9943C>.,p.V3377*,frameshiftDel;orf1ab:c.9943C>.,p.V3377*,frameshiftDel;nsp5:c.154C>.,p.V114*,frameshiftDel;	2.3804e-06	NA	0	0	0
10209	CT	..	orf1a:c.9944CT>..,p.N3316*,frameshiftDel;orf1ab:c.9944CT>..,p.N3316*,frameshiftDel;nsp5:c.155CT>..,p.N53*,frameshiftDel;	9.15537e-08	NA	0	0	0
10209	C	T	orf1a:c.9944C>T,p.P3315L,missense;orf1ab:c.9944C>T,p.P3315L,missense;nsp5:c.155C>T,p.P52L,missense;	2.10574e-06	NA	0	0	0
10209	C	A	orf1a:c.9944C>A,p.P3315H,missense;orf1ab:c.9944C>A,p.P3315H,missense;nsp5:c.155C>A,p.P52H,missense;	1.09864e-06	NA	0	0	0
10209	CTAATTA	.......	orf1a:c.9944CTAATTA>.......,p.F3375*,frameshiftDel;orf1ab:c.9944CTAATTA>.......,p.F3375*,frameshiftDel;nsp5:c.155CTAATTA>.......,p.F112*,frameshiftDel;	9.15537e-08	NA	0	0	0
10209	CTA	...	orf1a:c.9944CTA>...,p.PN3315H,inframeDel;orf1ab:c.9944CTA>...,p.PN3315H,inframeDel;nsp5:c.155CTA>...,p.PN52H,inframeDel;	9.15537e-08	NA	0	0	0
1021	G	A	orf1a:c.756G>A,p.Q252Q,synonymous;orf1ab:c.756G>A,p.Q252Q,synonymous;nsp2:c.216G>A,p.Q72Q,synonymous;	3.41495e-05	NA	0	1	1
1021	G	C	orf1a:c.756G>C,p.Q252H,missense;orf1ab:c.756G>C,p.Q252H,missense;nsp2:c.216G>C,p.Q72H,missense;	2.74661e-07	NA	0	0	0
1021	G	T	orf1a:c.756G>T,p.Q252H,missense;orf1ab:c.756G>T,p.Q252H,missense;nsp2:c.216G>T,p.Q72H,missense;	7.3243e-06	NA	0	0	1
1021	G	.	orf1a:c.756G>.,p.P276*,frameshiftDel;orf1ab:c.756G>.,p.P276*,frameshiftDel;nsp2:c.216G>.,p.P96*,frameshiftDel;	1.83107e-07	NA	0	0	0
1021	.	T	orf1a:c.756.>T,p.F255*,frameshiftIns;orf1ab:c.756.>T,p.F255*,frameshiftIns;nsp2:c.216.>T,p.F75*,frameshiftIns;	9.15537e-08	NA	0	0	0
10210	TAA	...	orf1a:c.9945TAA>...,p.PN3315P,inframeDel;orf1ab:c.9945TAA>...,p.PN3315P,inframeDel;nsp5:c.156TAA>...,p.PN52P,inframeDel;	9.15537e-08	NA	0	0	0
10210	TA	.C	orf1a:c.9945TA>.C,p.V3377*,frameshiftDel;orf1ab:c.9945TA>.C,p.V3377*,frameshiftDel;nsp5:c.156TA>.C,p.V114*,frameshiftDel;	2.74661e-07	NA	0	0	0
10210	TAA	..C	orf1a:c.9945TAA>..C,p.N3316*,frameshiftDel;orf1ab:c.9945TAA>..C,p.N3316*,frameshiftDel;nsp5:c.156TAA>..C,p.N53*,frameshiftDel;	9.15537e-08	NA	0	0	0
10210	T.	AG	orf1a:c.9945T.>AG,p.L3378*,frameshiftIns;orf1ab:c.9945T.>AG,p.L3378*,frameshiftIns;nsp5:c.156T.>AG,p.L115*,frameshiftIns;	9.15537e-08	NA	0	0	0
10210	T	A	orf1a:c.9945T>A,p.P3315P,synonymous;orf1ab:c.9945T>A,p.P3315P,synonymous;nsp5:c.156T>A,p.P52P,synonymous;	2.3804e-06	NA	0	0	0
10210	T	G	orf1a:c.9945T>G,p.P3315P,synonymous;orf1ab:c.9945T>G,p.P3315P,synonymous;nsp5:c.156T>G,p.P52P,synonymous;	1.83107e-07	NA	0	0	0
10210	T	.	orf1a:c.9945T>.,p.V3377*,frameshiftDel;orf1ab:c.9945T>.,p.V3377*,frameshiftDel;nsp5:c.156T>.,p.V114*,frameshiftDel;	9.15537e-08	NA	0	0	0
10210	.	C	orf1a:c.9945.>C,p.Y3317*,frameshiftIns;orf1ab:c.9945.>C,p.Y3317*,frameshiftIns;nsp5:c.156.>C,p.Y54*,frameshiftIns;	9.15537e-08	NA	0	0	0
10210	T	C	orf1a:c.9945T>C,p.P3315P,synonymous;orf1ab:c.9945T>C,p.P3315P,synonymous;nsp5:c.156T>C,p.P52P,synonymous;	1.0254e-05	NA	0	1	1
10211	A	.	orf1a:c.9946A>.,p.V3377*,frameshiftDel;orf1ab:c.9946A>.,p.V3377*,frameshiftDel;nsp5:c.157A>.,p.V114*,frameshiftDel;	1.83107e-07	NA	0	0	0
10211	A	C	orf1a:c.9946A>C,p.N3316H,missense;orf1ab:c.9946A>C,p.N3316H,missense;nsp5:c.157A>C,p.N53H,missense;	5.49322e-07	NA	0	0	0
10211	A	G	orf1a:c.9946A>G,p.N3316D,missense;orf1ab:c.9946A>G,p.N3316D,missense;nsp5:c.157A>G,p.N53D,missense;	3.02127e-06	NA	0	0	0
10211	.	A	orf1a:c.9946.>A,p.Y3317*,frameshiftIns;orf1ab:c.9946.>A,p.Y3317*,frameshiftIns;nsp5:c.157.>A,p.Y54*,frameshiftIns;	1.83107e-07	NA	0	0	0
10211	AA	..	orf1a:c.9946AA>..,p.N3316*,frameshiftDel;orf1ab:c.9946AA>..,p.N3316*,frameshiftDel;nsp5:c.157AA>..,p.N53*,frameshiftDel;	9.15537e-08	NA	0	0	0
10211	A	T	orf1a:c.9946A>T,p.N3316Y,missense;orf1ab:c.9946A>T,p.N3316Y,missense;nsp5:c.157A>T,p.N53Y,missense;	1.83107e-07	NA	0	0	0
10211	..	SM	orf1a:c.9946..>SM,p.L3378*,frameshiftIns;orf1ab:c.9946..>SM,p.L3378*,frameshiftIns;nsp5:c.157..>SM,p.L115*,frameshiftIns;	9.15537e-08	NA	0	0	0
10212	A	T	orf1a:c.9947A>T,p.N3316I,missense;orf1ab:c.9947A>T,p.N3316I,missense;nsp5:c.158A>T,p.N53I,missense;	6.40876e-07	NA	0	0	0
10212	ATTAT	GGACA	orf1a:c.9947ATTAT>GGACA,p.NY3316RT,missense;orf1ab:c.9947ATTAT>GGACA,p.NY3316RT,missense;nsp5:c.158ATTAT>GGACA,p.NY53RT,missense;	9.15537e-08	NA	0	0	0
10212	A	G	orf1a:c.9947A>G,p.N3316S,missense;orf1ab:c.9947A>G,p.N3316S,missense;nsp5:c.158A>G,p.N53S,missense;	3.02127e-06	NA	0	0	0
10212	.	T	orf1a:c.9947.>T,p.Y3317*,frameshiftIns;orf1ab:c.9947.>T,p.Y3317*,frameshiftIns;nsp5:c.158.>T,p.Y54*,frameshiftIns;	9.15537e-08	NA	0	0	0
10212	AT	GC	orf1a:c.9947AT>GC,p.N3316S,missense;orf1ab:c.9947AT>GC,p.N3316S,missense;nsp5:c.158AT>GC,p.N53S,missense;	9.15537e-08	NA	0	0	0
10212	A	C	orf1a:c.9947A>C,p.N3316T,missense;orf1ab:c.9947A>C,p.N3316T,missense;nsp5:c.158A>C,p.N53T,missense;	9.15537e-07	NA	0	0	0
10213	TTATGAAGATTTACTC	................	orf1a:c.9948TTATGAAGATTTACTC>................,p.G3372*,frameshiftDel;orf1ab:c.9948TTATGAAGATTTACTC>................,p.G3372*,frameshiftDel;nsp5:c.159TTATGAAGATTTACTC>................,p.G109*,frameshiftDel;	9.15537e-08	NA	0	0	0
10213	T	C	orf1a:c.9948T>C,p.N3316N,synonymous;orf1ab:c.9948T>C,p.N3316N,synonymous;nsp5:c.159T>C,p.N53N,synonymous;	1.69374e-05	NA	0	0	1
10213	T	.	orf1a:c.9948T>.,p.V3377*,frameshiftDel;orf1ab:c.9948T>.,p.V3377*,frameshiftDel;nsp5:c.159T>.,p.V114*,frameshiftDel;	9.15537e-08	NA	0	0	0
10213	T	G	orf1a:c.9948T>G,p.N3316K,missense;orf1ab:c.9948T>G,p.N3316K,missense;nsp5:c.159T>G,p.N53K,missense;	6.40876e-07	NA	0	0	0
10213	TT	CC	orf1a:c.9948TT>CC,p.NY3316NH,missense;orf1ab:c.9948TT>CC,p.NY3316NH,missense;nsp5:c.159TT>CC,p.NY53NH,missense;	9.15537e-08	NA	0	0	0
10213	T	A	orf1a:c.9948T>A,p.N3316K,missense;orf1ab:c.9948T>A,p.N3316K,missense;nsp5:c.159T>A,p.N53K,missense;	1.83107e-07	NA	0	0	0
10213	TTATGAAGATTTACTCATTCGTAAGTCTAATCATAATTTCTTGGTACAGGCTGGTAAT	..........................................................	orf1a:c.9948TTATGAAGATTTACTCATTCGTAAGTCTAATCATAATTTCTTGGTACAGGCTGGTAAT>..........................................................,p.N3358*,frameshiftDel;orf1ab:c.9948TTATGAAGATTTACTCATTCGTAAGTCTAATCATAATTTCTTGGTACAGGCTGGTAAT>..........................................................,p.N3358*,frameshiftDel;nsp5:c.159TTATGAAGATTTACTCATTCGTAAGTCTAATCATAATTTCTTGGTACAGGCTGGTAAT>.......................…	9.15537e-08	NA	0	0	0
10214	T	G	orf1a:c.9949T>G,p.Y3317D,missense;orf1ab:c.9949T>G,p.Y3317D,missense;nsp5:c.160T>G,p.Y54D,missense;	2.74661e-07	NA	0	0	0
10214	T	A	orf1a:c.9949T>A,p.Y3317N,missense;orf1ab:c.9949T>A,p.Y3317N,missense;nsp5:c.160T>A,p.Y54N,missense;	3.66215e-07	NA	0	0	0
10214	.	A	orf1a:c.9949.>A,p.Y3317*,frameshiftIns;orf1ab:c.9949.>A,p.Y3317*,frameshiftIns;nsp5:c.160.>A,p.Y54*,frameshiftIns;	9.15537e-08	NA	0	0	0
10214	TA	..	orf1a:c.9949TA>..,p.N3316*,frameshiftDel;orf1ab:c.9949TA>..,p.N3316*,frameshiftDel;nsp5:c.160TA>..,p.N53*,frameshiftDel;	2.74661e-07	NA	0	0	0
10214	T	C	orf1a:c.9949T>C,p.Y3317H,missense;orf1ab:c.9949T>C,p.Y3317H,missense;nsp5:c.160T>C,p.Y54H,missense;	3.66215e-07	NA	0	0	0
10215	ATG	...	orf1a:c.9950ATG>...,p.N3316*,frameshiftDel;orf1ab:c.9950ATG>...,p.N3316*,frameshiftDel;nsp5:c.161ATG>...,p.N53*,frameshiftDel;	9.15537e-08	NA	0	0	0
10215	A	C	orf1a:c.9950A>C,p.Y3317S,missense;orf1ab:c.9950A>C,p.Y3317S,missense;nsp5:c.161A>C,p.Y54S,missense;	9.15537e-08	NA	0	0	0
10215	.	G	orf1a:c.9950.>G,p.Y3317*,frameshiftIns;orf1ab:c.9950.>G,p.Y3317*,frameshiftIns;nsp5:c.161.>G,p.Y54*,frameshiftIns;	9.15537e-08	NA	0	0	0
10215	A	T	orf1a:c.9950A>T,p.Y3317F,missense;orf1ab:c.9950A>T,p.Y3317F,missense;nsp5:c.161A>T,p.Y54F,missense;	1.00709e-06	NA	0	0	0
10215	A	G	orf1a:c.9950A>G,p.Y3317C,missense;orf1ab:c.9950A>G,p.Y3317C,missense;nsp5:c.161A>G,p.Y54C,missense;	5.49322e-07	NA	0	0	0
10215	ATGAAGATTTACTC	..............	orf1a:c.9950ATGAAGATTTACTC>..............,p.E3318*,frameshiftDel;orf1ab:c.9950ATGAAGATTTACTC>..............,p.E3318*,frameshiftDel;nsp5:c.161ATGAAGATTTACTC>..............,p.E55*,frameshiftDel;	9.15537e-08	NA	0	0	0
10216	T	C	orf1a:c.9951T>C,p.Y3317Y,synonymous;orf1ab:c.9951T>C,p.Y3317Y,synonymous;nsp5:c.162T>C,p.Y54Y,synonymous;	6.40876e-05	NA	0	0	0
10216	T	.	orf1a:c.9951T>.,p.N3316*,frameshiftDel;orf1ab:c.9951T>.,p.N3316*,frameshiftDel;nsp5:c.162T>.,p.N53*,frameshiftDel;	9.15537e-08	NA	0	0	0
10216	T	A	orf1a:c.9951T>A,p.Y3317*,stopGain;orf1ab:c.9951T>A,p.Y3317*,stopGain;nsp5:c.162T>A,p.Y54*,stopGain;	9.15537e-08	NA	0	0	0
10216	.	A	orf1a:c.9951.>A,p.N3316*,frameshiftIns;orf1ab:c.9951.>A,p.N3316*,frameshiftIns;nsp5:c.162.>A,p.N53*,frameshiftIns;	9.15537e-08	NA	0	0	0
10216	A.	TA	orf1a:c.9951A.>TA,p.L3378*,frameshiftIns;orf1ab:c.9951A.>TA,p.L3378*,frameshiftIns;nsp5:c.162A.>TA,p.L115*,frameshiftIns;	9.15537e-08	NA	0	0	0
10216	TG	..	orf1a:c.9951TG>..,p.N3316*,frameshiftDel;orf1ab:c.9951TG>..,p.N3316*,frameshiftDel;nsp5:c.162TG>..,p.N53*,frameshiftDel;	9.15537e-08	NA	0	0	0
10216	T	G	orf1a:c.9951T>G,p.Y3317*,stopGain;orf1ab:c.9951T>G,p.Y3317*,stopGain;nsp5:c.162T>G,p.Y54*,stopGain;	9.15537e-08	NA	0	0	0
10217	G	A	orf1a:c.9952G>A,p.E3318K,missense;orf1ab:c.9952G>A,p.E3318K,missense;nsp5:c.163G>A,p.E55K,missense;	3.66215e-07	NA	0	0	0
10217	G	C	orf1a:c.9952G>C,p.E3318Q,missense;orf1ab:c.9952G>C,p.E3318Q,missense;nsp5:c.163G>C,p.E55Q,missense;	1.28175e-06	NA	0	0	0
10217	.	A	orf1a:c.9952.>A,p.R3323*,frameshiftIns;orf1ab:c.9952.>A,p.R3323*,frameshiftIns;nsp5:c.163.>A,p.R60*,frameshiftIns;	9.15537e-08	NA	0	0	0
10217	GAAGATTTACTCA	.............	orf1a:c.9952GAAGATTTACTCA>.............,p.Q3373*,frameshiftDel;orf1ab:c.9952GAAGATTTACTCA>.............,p.Q3373*,frameshiftDel;nsp5:c.163GAAGATTTACTCA>.............,p.Q110*,frameshiftDel;	9.15537e-08	NA	0	0	0
10217	G	.	orf1a:c.9952G>.,p.V3377*,frameshiftDel;orf1ab:c.9952G>.,p.V3377*,frameshiftDel;nsp5:c.163G>.,p.V114*,frameshiftDel;	1.83107e-07	NA	0	0	0
10217	G	T	orf1a:c.9952G>T,p.E3318*,stopGain;orf1ab:c.9952G>T,p.E3318*,stopGain;nsp5:c.163G>T,p.E55*,stopGain;	8.23983e-07	NA	0	0	0
10218	A	.	orf1a:c.9953A>.,p.V3377*,frameshiftDel;orf1ab:c.9953A>.,p.V3377*,frameshiftDel;nsp5:c.164A>.,p.V114*,frameshiftDel;	1.83107e-07	NA	0	0	0
10218	AA	..	orf1a:c.9953AA>..,p.I3322*,frameshiftDel;orf1ab:c.9953AA>..,p.I3322*,frameshiftDel;nsp5:c.164AA>..,p.I59*,frameshiftDel;	1.83107e-07	NA	0	0	0
10218	A	C	orf1a:c.9953A>C,p.E3318A,missense;orf1ab:c.9953A>C,p.E3318A,missense;nsp5:c.164A>C,p.E55A,missense;	4.57769e-07	NA	0	0	0
10218	.	T	orf1a:c.9953.>T,p.R3323*,frameshiftIns;orf1ab:c.9953.>T,p.R3323*,frameshiftIns;nsp5:c.164.>T,p.R60*,frameshiftIns;	9.15537e-08	NA	0	0	0
10218	AAG	...	orf1a:c.9953AAG>...,p.ED3318D,inframeDel;orf1ab:c.9953AAG>...,p.ED3318D,inframeDel;nsp5:c.164AAG>...,p.ED55D,inframeDel;	9.15537e-08	NA	0	0	0
10218	A	G	orf1a:c.9953A>G,p.E3318G,missense;orf1ab:c.9953A>G,p.E3318G,missense;nsp5:c.164A>G,p.E55G,missense;	5.49322e-07	NA	0	0	0
10218	AA	TC	orf1a:c.9953AA>TC,p.E3318V,missense;orf1ab:c.9953AA>TC,p.E3318V,missense;nsp5:c.164AA>TC,p.E55V,missense;	9.15537e-08	NA	0	0	0
10218	A	T	orf1a:c.9953A>T,p.E3318V,missense;orf1ab:c.9953A>T,p.E3318V,missense;nsp5:c.164A>T,p.E55V,missense;	5.49322e-07	NA	0	0	0
10219	AG	CC	orf1a:c.9954AG>CC,p.ED3318DH,missense;orf1ab:c.9954AG>CC,p.ED3318DH,missense;nsp5:c.165AG>CC,p.ED55DH,missense;	9.15537e-08	NA	0	0	0
10219	A	G	orf1a:c.9954A>G,p.E3318E,synonymous;orf1ab:c.9954A>G,p.E3318E,synonymous;nsp5:c.165A>G,p.E55E,synonymous;	6.20734e-05	NA	0	0	0
10219	A	T	orf1a:c.9954A>T,p.E3318D,missense;orf1ab:c.9954A>T,p.E3318D,missense;nsp5:c.165A>T,p.E55D,missense;	1.09864e-06	NA	0	0	0
10219	A	C	orf1a:c.9954A>C,p.E3318D,missense;orf1ab:c.9954A>C,p.E3318D,missense;nsp5:c.165A>C,p.E55D,missense;	1.52895e-05	NA	0	0	1
10219	.	T	orf1a:c.9954.>T,p.R3323*,frameshiftIns;orf1ab:c.9954.>T,p.R3323*,frameshiftIns;nsp5:c.165.>T,p.R60*,frameshiftIns;	9.15537e-08	NA	0	0	0
1022	ACAC	YTBT	orf1a:c.757ACAC>YTBT,p.TP253S,missense;orf1ab:c.757ACAC>YTBT,p.TP253S,missense;nsp2:c.217ACAC>YTBT,p.TP73S,missense;	9.15537e-08	NA	0	0	0
1022	A	C	orf1a:c.757A>C,p.T253P,missense;orf1ab:c.757A>C,p.T253P,missense;nsp2:c.217A>C,p.T73P,missense;	1.83107e-07	NA	0	0	0
1022	AC	YT	orf1a:c.757AC>YT,p.T253,missense;orf1ab:c.757AC>YT,p.T253,missense;nsp2:c.217AC>YT,p.T73,missense;	9.15537e-08	NA	0	0	0
1022	A	G	orf1a:c.757A>G,p.T253A,missense;orf1ab:c.757A>G,p.T253A,missense;nsp2:c.217A>G,p.T73A,missense;	3.3234e-05	NA	0	0	0
1022	ACAC	YTKT	orf1a:c.757ACAC>YTKT,p.TP253S,missense;orf1ab:c.757ACAC>YTKT,p.TP253S,missense;nsp2:c.217ACAC>YTKT,p.TP73S,missense;	9.15537e-08	NA	0	0	0
1022	A	T	orf1a:c.757A>T,p.T253S,missense;orf1ab:c.757A>T,p.T253S,missense;nsp2:c.217A>T,p.T73S,missense;	1.37331e-06	NA	0	0	0
10220	G	A	orf1a:c.9955G>A,p.D3319N,missense;orf1ab:c.9955G>A,p.D3319N,missense;nsp5:c.166G>A,p.D56N,missense;	4.76079e-06	NA	0	0	1
10220	GA	AG	orf1a:c.9955GA>AG,p.D3319S,missense;orf1ab:c.9955GA>AG,p.D3319S,missense;nsp5:c.166GA>AG,p.D56S,missense;	9.15537e-08	NA	0	0	0
10220	GA	CC	orf1a:c.9955GA>CC,p.D3319P,missense;orf1ab:c.9955GA>CC,p.D3319P,missense;nsp5:c.166GA>CC,p.D56P,missense;	1.83107e-07	NA	0	0	0
10220	G	.	orf1a:c.9955G>.,p.V3377*,frameshiftDel;orf1ab:c.9955G>.,p.V3377*,frameshiftDel;nsp5:c.166G>.,p.V114*,frameshiftDel;	2.74661e-07	NA	0	0	0
10220	GA	TT	orf1a:c.9955GA>TT,p.D3319F,missense;orf1ab:c.9955GA>TT,p.D3319F,missense;nsp5:c.166GA>TT,p.D56F,missense;	9.15537e-08	NA	0	0	0
10220	G	C	orf1a:c.9955G>C,p.D3319H,missense;orf1ab:c.9955G>C,p.D3319H,missense;nsp5:c.166G>C,p.D56H,missense;	4.57769e-07	NA	0	0	0
10220	G	T	orf1a:c.9955G>T,p.D3319Y,missense;orf1ab:c.9955G>T,p.D3319Y,missense;nsp5:c.166G>T,p.D56Y,missense;	1.09864e-06	NA	0	0	0
10221	A	G	orf1a:c.9956A>G,p.D3319G,missense;orf1ab:c.9956A>G,p.D3319G,missense;nsp5:c.167A>G,p.D56G,missense;	9.15537e-08	NA	0	0	0
10221	A	.	orf1a:c.9956A>.,p.V3377*,frameshiftDel;orf1ab:c.9956A>.,p.V3377*,frameshiftDel;nsp5:c.167A>.,p.V114*,frameshiftDel;	2.74661e-07	NA	0	0	0
10221	.	T	orf1a:c.9956.>T,p.R3323*,frameshiftIns;orf1ab:c.9956.>T,p.R3323*,frameshiftIns;nsp5:c.167.>T,p.R60*,frameshiftIns;	1.83107e-07	NA	0	0	0
10221	A	C	orf1a:c.9956A>C,p.D3319A,missense;orf1ab:c.9956A>C,p.D3319A,missense;nsp5:c.167A>C,p.D56A,missense;	3.66215e-07	NA	0	0	0
10221	A	T	orf1a:c.9956A>T,p.D3319V,missense;orf1ab:c.9956A>T,p.D3319V,missense;nsp5:c.167A>T,p.D56V,missense;	2.47195e-06	NA	0	0	1
10221	ATTTACTCATTCGTA	...............	orf1a:c.9956ATTTACTCATTCGTA>...............,p.DLLIRK3319E,inframeDel;orf1ab:c.9956ATTTACTCATTCGTA>...............,p.DLLIRK3319E,inframeDel;nsp5:c.167ATTTACTCATTCGTA>...............,p.DLLIRK56E,inframeDel;	9.15537e-08	NA	0	0	0
10222	T	G	orf1a:c.9957T>G,p.D3319E,missense;orf1ab:c.9957T>G,p.D3319E,missense;nsp5:c.168T>G,p.D56E,missense;	5.49322e-07	NA	0	0	0
10222	T	A	orf1a:c.9957T>A,p.D3319E,missense;orf1ab:c.9957T>A,p.D3319E,missense;nsp5:c.168T>A,p.D56E,missense;	4.57769e-07	NA	0	0	0
10222	TT	GA	orf1a:c.9957TT>GA,p.DL3319EI,missense;orf1ab:c.9957TT>GA,p.DL3319EI,missense;nsp5:c.168TT>GA,p.DL56EI,missense;	2.74661e-07	NA	0	0	0
10222	TT	..	orf1a:c.9957TT>..,p.I3322*,frameshiftDel;orf1ab:c.9957TT>..,p.I3322*,frameshiftDel;nsp5:c.168TT>..,p.I59*,frameshiftDel;	2.74661e-07	NA	0	0	0
10222	T	C	orf1a:c.9957T>C,p.D3319D,synonymous;orf1ab:c.9957T>C,p.D3319D,synonymous;nsp5:c.168T>C,p.D56D,synonymous;	3.29593e-05	NA	0	1	1
10223	T	G	orf1a:c.9958T>G,p.L3320V,missense;orf1ab:c.9958T>G,p.L3320V,missense;nsp5:c.169T>G,p.L57V,missense;	9.15537e-08	NA	0	0	0
10223	T	.	orf1a:c.9958T>.,p.V3377*,frameshiftDel;orf1ab:c.9958T>.,p.V3377*,frameshiftDel;nsp5:c.169T>.,p.V114*,frameshiftDel;	4.57769e-07	NA	0	0	0
10223	T	C	orf1a:c.9958T>C,p.L3320L,synonymous;orf1ab:c.9958T>C,p.L3320L,synonymous;nsp5:c.169T>C,p.L57L,synonymous;	8.88071e-06	NA	0	0	1
10223	.	T	orf1a:c.9958.>T,p.R3323*,frameshiftIns;orf1ab:c.9958.>T,p.R3323*,frameshiftIns;nsp5:c.169.>T,p.R60*,frameshiftIns;	5.49322e-07	NA	0	0	0
10223	T	A	orf1a:c.9958T>A,p.L3320I,missense;orf1ab:c.9958T>A,p.L3320I,missense;nsp5:c.169T>A,p.L57I,missense;	9.15537e-08	NA	0	0	0
10224	T	A	orf1a:c.9959T>A,p.L3320*,stopGain;orf1ab:c.9959T>A,p.L3320*,stopGain;nsp5:c.170T>A,p.L57*,stopGain;	9.15537e-08	NA	0	0	0
10224	T	C	orf1a:c.9959T>C,p.L3320S,missense;orf1ab:c.9959T>C,p.L3320S,missense;nsp5:c.170T>C,p.L57S,missense;	2.74661e-06	NA	0	0	0
10224	T	G	orf1a:c.9959T>G,p.L3320*,stopGain;orf1ab:c.9959T>G,p.L3320*,stopGain;nsp5:c.170T>G,p.L57*,stopGain;	1.83107e-07	NA	0	0	0
10225	AC	GT	orf1a:c.9960AC>GT,p.LL3320LF,missense;orf1ab:c.9960AC>GT,p.LL3320LF,missense;nsp5:c.171AC>GT,p.LL57LF,missense;	1.83107e-07	NA	0	0	0
10225	AC	CG	orf1a:c.9960AC>CG,p.LL3320FV,missense;orf1ab:c.9960AC>CG,p.LL3320FV,missense;nsp5:c.171AC>CG,p.LL57FV,missense;	9.15537e-08	NA	0	0	0
10225	ACTC	....	orf1a:c.9960ACTC>....,p.S3376*,frameshiftDel;orf1ab:c.9960ACTC>....,p.S3376*,frameshiftDel;nsp5:c.171ACTC>....,p.S113*,frameshiftDel;	9.15537e-08	NA	0	0	0
10225	A	G	orf1a:c.9960A>G,p.L3320L,synonymous;orf1ab:c.9960A>G,p.L3320L,synonymous;nsp5:c.171A>G,p.L57L,synonymous;	7.80953e-05	NA	0	1	1
10225	A	T	orf1a:c.9960A>T,p.L3320F,missense;orf1ab:c.9960A>T,p.L3320F,missense;nsp5:c.171A>T,p.L57F,missense;	2.74661e-07	NA	0	0	0
10225	ACTC	CGGA	orf1a:c.9960ACTC>CGGA,p.LL3320FG,missense;orf1ab:c.9960ACTC>CGGA,p.LL3320FG,missense;nsp5:c.171ACTC>CGGA,p.LL57FG,missense;	2.74661e-07	NA	0	0	0
10225	A	C	orf1a:c.9960A>C,p.L3320F,missense;orf1ab:c.9960A>C,p.L3320F,missense;nsp5:c.171A>C,p.L57F,missense;	2.74661e-07	NA	0	0	0
10226	CTC	AGT	orf1a:c.9961CTC>AGT,p.L3321S,missense;orf1ab:c.9961CTC>AGT,p.L3321S,missense;nsp5:c.172CTC>AGT,p.L58S,missense;	9.15537e-08	NA	0	0	0
10226	CT	..	orf1a:c.9961CT>..,p.I3322*,frameshiftDel;orf1ab:c.9961CT>..,p.I3322*,frameshiftDel;nsp5:c.172CT>..,p.I59*,frameshiftDel;	9.15537e-08	NA	0	0	0
10226	C	A	orf1a:c.9961C>A,p.L3321I,missense;orf1ab:c.9961C>A,p.L3321I,missense;nsp5:c.172C>A,p.L58I,missense;	1.46486e-06	NA	0	0	0
10226	C	G	orf1a:c.9961C>G,p.L3321V,missense;orf1ab:c.9961C>G,p.L3321V,missense;nsp5:c.172C>G,p.L58V,missense;	9.15537e-08	NA	0	0	0
10226	CTC	TAA	orf1a:c.9961CTC>TAA,p.L3321*,stopGain;orf1ab:c.9961CTC>TAA,p.L3321*,stopGain;nsp5:c.172CTC>TAA,p.L58*,stopGain;	9.15537e-08	NA	0	0	0
10226	C	T	orf1a:c.9961C>T,p.L3321F,missense;orf1ab:c.9961C>T,p.L3321F,missense;nsp5:c.172C>T,p.L58F,missense;	6.2165e-05	NA	0	0	0
10227	TC	CT	orf1a:c.9962TC>CT,p.L3321P,missense;orf1ab:c.9962TC>CT,p.L3321P,missense;nsp5:c.173TC>CT,p.L58P,missense;	9.15537e-08	NA	0	0	0
10227	TC	GA	orf1a:c.9962TC>GA,p.L3321R,missense;orf1ab:c.9962TC>GA,p.L3321R,missense;nsp5:c.173TC>GA,p.L58R,missense;	9.15537e-08	NA	0	0	0
10227	T	G	orf1a:c.9962T>G,p.L3321R,missense;orf1ab:c.9962T>G,p.L3321R,missense;nsp5:c.173T>G,p.L58R,missense;	9.15537e-08	NA	0	0	0
10227	TCA	CGT	orf1a:c.9962TCA>CGT,p.LI3321PF,missense;orf1ab:c.9962TCA>CGT,p.LI3321PF,missense;nsp5:c.173TCA>CGT,p.LI58PF,missense;	9.15537e-08	NA	0	0	0
10227	T	.	orf1a:c.9962T>.,p.V3377*,frameshiftDel;orf1ab:c.9962T>.,p.V3377*,frameshiftDel;nsp5:c.173T>.,p.V114*,frameshiftDel;	3.66215e-07	NA	0	0	0
10227	T	C	orf1a:c.9962T>C,p.L3321P,missense;orf1ab:c.9962T>C,p.L3321P,missense;nsp5:c.173T>C,p.L58P,missense;	9.15537e-07	NA	0	0	0
10228	C	T	orf1a:c.9963C>T,p.L3321L,synonymous;orf1ab:c.9963C>T,p.L3321L,synonymous;nsp5:c.174C>T,p.L58L,synonymous;	0.00133357	NA	0	1	1
10228	CA	.G	orf1a:c.9963CA>.G,p.V3377*,frameshiftDel;orf1ab:c.9963CA>.G,p.V3377*,frameshiftDel;nsp5:c.174CA>.G,p.V114*,frameshiftDel;	9.15537e-08	NA	0	0	0
10228	C	.	orf1a:c.9963C>.,p.V3377*,frameshiftDel;orf1ab:c.9963C>.,p.V3377*,frameshiftDel;nsp5:c.174C>.,p.V114*,frameshiftDel;	1.83107e-07	NA	0	0	0
10228	C	A	orf1a:c.9963C>A,p.L3321L,synonymous;orf1ab:c.9963C>A,p.L3321L,synonymous;nsp5:c.174C>A,p.L58L,synonymous;	1.32753e-05	NA	0	0	1
10228	CA	TC	orf1a:c.9963CA>TC,p.LI3321LL,missense;orf1ab:c.9963CA>TC,p.LI3321LL,missense;nsp5:c.174CA>TC,p.LI58LL,missense;	9.15537e-08	NA	0	0	0
10228	C	G	orf1a:c.9963C>G,p.L3321L,synonymous;orf1ab:c.9963C>G,p.L3321L,synonymous;nsp5:c.174C>G,p.L58L,synonymous;	1.64797e-06	NA	0	0	0
10229	A	G	orf1a:c.9964A>G,p.I3322V,missense;orf1ab:c.9964A>G,p.I3322V,missense;nsp5:c.175A>G,p.I59V,missense;	1.54726e-05	NA	0	0	0
10229	A	T	orf1a:c.9964A>T,p.I3322F,missense;orf1ab:c.9964A>T,p.I3322F,missense;nsp5:c.175A>T,p.I59F,missense;	1.00709e-06	NA	0	0	0
10229	ATT	CCG	orf1a:c.9964ATT>CCG,p.I3322P,missense;orf1ab:c.9964ATT>CCG,p.I3322P,missense;nsp5:c.175ATT>CCG,p.I59P,missense;	9.15537e-08	NA	0	0	0
10229	A	.	orf1a:c.9964A>.,p.V3377*,frameshiftDel;orf1ab:c.9964A>.,p.V3377*,frameshiftDel;nsp5:c.175A>.,p.V114*,frameshiftDel;	9.15537e-08	NA	0	0	0
10229	A	C	orf1a:c.9964A>C,p.I3322L,missense;orf1ab:c.9964A>C,p.I3322L,missense;nsp5:c.175A>C,p.I59L,missense;	2.92972e-06	NA	0	0	0
1023	CAC	TST	orf1a:c.758CAC>TST,p.TP253S,missense;orf1ab:c.758CAC>TST,p.TP253S,missense;nsp2:c.218CAC>TST,p.TP73S,missense;	9.15537e-08	NA	0	0	0
1023	C	T	orf1a:c.758C>T,p.T253I,missense;orf1ab:c.758C>T,p.T253I,missense;nsp2:c.218C>T,p.T73I,missense;	3.47904e-06	NA	0	0	0
1023	C	A	orf1a:c.758C>A,p.T253K,missense;orf1ab:c.758C>A,p.T253K,missense;nsp2:c.218C>A,p.T73K,missense;	6.40876e-07	NA	0	0	0
1023	CA	..	orf1a:c.758CA>..,p.P254*,frameshiftDel;orf1ab:c.758CA>..,p.P254*,frameshiftDel;nsp2:c.218CA>..,p.P74*,frameshiftDel;	9.15537e-08	NA	0	0	0
1023	C	.	orf1a:c.758C>.,p.P276*,frameshiftDel;orf1ab:c.758C>.,p.P276*,frameshiftDel;nsp2:c.218C>.,p.P96*,frameshiftDel;	1.83107e-07	NA	0	0	0
1023	...	AAC	orf1a:c.758...>AAC,p.T253KP,inframeIns;orf1ab:c.758...>AAC,p.T253KP,inframeIns;nsp2:c.218...>AAC,p.T73KP,inframeIns;	9.15537e-08	NA	0	0	0
10230	.	T	orf1a:c.9965.>T,p.R3323*,frameshiftIns;orf1ab:c.9965.>T,p.R3323*,frameshiftIns;nsp5:c.176.>T,p.R60*,frameshiftIns;	9.15537e-08	NA	0	0	0
10230	T	.	orf1a:c.9965T>.,p.V3377*,frameshiftDel;orf1ab:c.9965T>.,p.V3377*,frameshiftDel;nsp5:c.176T>.,p.V114*,frameshiftDel;	9.15537e-08	NA	0	0	0
10230	T	A	orf1a:c.9965T>A,p.I3322N,missense;orf1ab:c.9965T>A,p.I3322N,missense;nsp5:c.176T>A,p.I59N,missense;	9.15537e-08	NA	0	0	0
10230	T	C	orf1a:c.9965T>C,p.I3322T,missense;orf1ab:c.9965T>C,p.I3322T,missense;nsp5:c.176T>C,p.I59T,missense;	1.09864e-06	NA	0	0	0
10230	T	G	orf1a:c.9965T>G,p.I3322S,missense;orf1ab:c.9965T>G,p.I3322S,missense;nsp5:c.176T>G,p.I59S,missense;	9.15537e-07	NA	0	0	0
10231	T	C	orf1a:c.9966T>C,p.I3322I,synonymous;orf1ab:c.9966T>C,p.I3322I,synonymous;nsp5:c.177T>C,p.I59I,synonymous;	6.37214e-05	NA	0	1	1
10231	T	G	orf1a:c.9966T>G,p.I3322M,missense;orf1ab:c.9966T>G,p.I3322M,missense;nsp5:c.177T>G,p.I59M,missense;	7.3243e-07	NA	0	0	0
10231	TC	..	orf1a:c.9966TC>..,p.I3322*,frameshiftDel;orf1ab:c.9966TC>..,p.I3322*,frameshiftDel;nsp5:c.177TC>..,p.I59*,frameshiftDel;	9.15537e-08	NA	0	0	0
10231	TC	GA	orf1a:c.9966TC>GA,p.IR3322MS,missense;orf1ab:c.9966TC>GA,p.IR3322MS,missense;nsp5:c.177TC>GA,p.IR59MS,missense;	9.15537e-08	NA	0	0	0
10231	T	A	orf1a:c.9966T>A,p.I3322I,synonymous;orf1ab:c.9966T>A,p.I3322I,synonymous;nsp5:c.177T>A,p.I59I,synonymous;	1.09864e-06	NA	0	0	0
10232	C	G	orf1a:c.9967C>G,p.R3323G,missense;orf1ab:c.9967C>G,p.R3323G,missense;nsp5:c.178C>G,p.R60G,missense;	2.74661e-07	NA	0	0	0
10232	CG	.A	orf1a:c.9967CG>.A,p.V3377*,frameshiftDel;orf1ab:c.9967CG>.A,p.V3377*,frameshiftDel;nsp5:c.178CG>.A,p.V114*,frameshiftDel;	9.15537e-08	NA	0	0	0
10232	CG	GA	orf1a:c.9967CG>GA,p.R3323D,missense;orf1ab:c.9967CG>GA,p.R3323D,missense;nsp5:c.178CG>GA,p.R60D,missense;	9.15537e-08	NA	0	0	0
10232	C	A	orf1a:c.9967C>A,p.R3323S,missense;orf1ab:c.9967C>A,p.R3323S,missense;nsp5:c.178C>A,p.R60S,missense;	1.00709e-06	NA	0	0	0
10232	C	.	orf1a:c.9967C>.,p.V3377*,frameshiftDel;orf1ab:c.9967C>.,p.V3377*,frameshiftDel;nsp5:c.178C>.,p.V114*,frameshiftDel;	9.15537e-08	NA	0	0	0
10232	.	T	orf1a:c.9967.>T,p.R3323*,frameshiftIns;orf1ab:c.9967.>T,p.R3323*,frameshiftIns;nsp5:c.178.>T,p.R60*,frameshiftIns;	9.15537e-08	NA	0	0	0
10232	C	T	orf1a:c.9967C>T,p.R3323C,missense;orf1ab:c.9967C>T,p.R3323C,missense;nsp5:c.178C>T,p.R60C,missense;	0.000130098	NA	0	0	1
10232	CG	..	orf1a:c.9967CG>..,p.I3322*,frameshiftDel;orf1ab:c.9967CG>..,p.I3322*,frameshiftDel;nsp5:c.178CG>..,p.I59*,frameshiftDel;	9.15537e-08	NA	0	0	0
10232	T.	CT	orf1a:c.9967T.>CT,p.L3378*,frameshiftIns;orf1ab:c.9967T.>CT,p.L3378*,frameshiftIns;nsp5:c.178T.>CT,p.L115*,frameshiftIns;	9.15537e-08	NA	0	0	0
10233	GT	TC	orf1a:c.9968GT>TC,p.R3323L,missense;orf1ab:c.9968GT>TC,p.R3323L,missense;nsp5:c.179GT>TC,p.R60L,missense;	9.15537e-08	NA	0	0	0
10233	GT	.C	orf1a:c.9968GT>.C,p.V3377*,frameshiftDel;orf1ab:c.9968GT>.C,p.V3377*,frameshiftDel;nsp5:c.179GT>.C,p.V114*,frameshiftDel;	9.15537e-08	NA	0	0	0
10233	GTAA	CCGT	orf1a:c.9968GTAA>CCGT,p.RK3323PV,missense;orf1ab:c.9968GTAA>CCGT,p.RK3323PV,missense;nsp5:c.179GTAA>CCGT,p.RK60PV,missense;	9.15537e-08	NA	0	0	0
10233	GT	..	orf1a:c.9968GT>..,p.K3324*,frameshiftDel;orf1ab:c.9968GT>..,p.K3324*,frameshiftDel;nsp5:c.179GT>..,p.K61*,frameshiftDel;	9.15537e-08	NA	0	0	0
10233	.GT	ACA	orf1a:c.9968.GT>ACA,p.R3323HK,inframeIns;orf1ab:c.9968.GT>ACA,p.R3323HK,inframeIns;nsp5:c.179.GT>ACA,p.R60HK,inframeIns;	9.15537e-08	NA	0	0	0
10233	G	T	orf1a:c.9968G>T,p.R3323L,missense;orf1ab:c.9968G>T,p.R3323L,missense;nsp5:c.179G>T,p.R60L,missense;	0.00012964	NA	0	1	1
10233	G	A	orf1a:c.9968G>A,p.R3323H,missense;orf1ab:c.9968G>A,p.R3323H,missense;nsp5:c.179G>A,p.R60H,missense;	1.83107e-07	NA	0	0	0
10233	..	AC	orf1a:c.9968..>AC,p.R3323*,frameshiftIns;orf1ab:c.9968..>AC,p.R3323*,frameshiftIns;nsp5:c.179..>AC,p.R60*,frameshiftIns;	9.15537e-08	NA	0	0	0
10233	G	C	orf1a:c.9968G>C,p.R3323P,missense;orf1ab:c.9968G>C,p.R3323P,missense;nsp5:c.179G>C,p.R60P,missense;	2.74661e-07	NA	0	0	0
10233	G	.	orf1a:c.9968G>.,p.V3377*,frameshiftDel;orf1ab:c.9968G>.,p.V3377*,frameshiftDel;nsp5:c.179G>.,p.V114*,frameshiftDel;	2.74661e-07	NA	0	0	0
10234	T	A	orf1a:c.9969T>A,p.R3323R,synonymous;orf1ab:c.9969T>A,p.R3323R,synonymous;nsp5:c.180T>A,p.R60R,synonymous;	1.83107e-07	NA	0	0	0
10234	.	A	orf1a:c.9969.>A,p.S3325*,frameshiftIns;orf1ab:c.9969.>A,p.S3325*,frameshiftIns;nsp5:c.180.>A,p.S62*,frameshiftIns;	9.15537e-08	NA	0	0	0
10234	T	G	orf1a:c.9969T>G,p.R3323R,synonymous;orf1ab:c.9969T>G,p.R3323R,synonymous;nsp5:c.180T>G,p.R60R,synonymous;	6.40876e-07	NA	0	0	0
10234	T	C	orf1a:c.9969T>C,p.R3323R,synonymous;orf1ab:c.9969T>C,p.R3323R,synonymous;nsp5:c.180T>C,p.R60R,synonymous;	1.09864e-05	NA	0	0	1
10235	A	T	orf1a:c.9970A>T,p.K3324*,stopGain;orf1ab:c.9970A>T,p.K3324*,stopGain;nsp5:c.181A>T,p.K61*,stopGain;	1.09864e-06	NA	0	0	0
10235	.	A	orf1a:c.9970.>A,p.S3325*,frameshiftIns;orf1ab:c.9970.>A,p.S3325*,frameshiftIns;nsp5:c.181.>A,p.S62*,frameshiftIns;	9.15537e-08	NA	0	0	0
10235	AA	GT	orf1a:c.9970AA>GT,p.K3324V,missense;orf1ab:c.9970AA>GT,p.K3324V,missense;nsp5:c.181AA>GT,p.K61V,missense;	1.83107e-07	NA	0	0	0
10235	A	C	orf1a:c.9970A>C,p.K3324Q,missense;orf1ab:c.9970A>C,p.K3324Q,missense;nsp5:c.181A>C,p.K61Q,missense;	6.40876e-07	NA	0	0	0
10235	AA	GG	orf1a:c.9970AA>GG,p.K3324G,missense;orf1ab:c.9970AA>GG,p.K3324G,missense;nsp5:c.181AA>GG,p.K61G,missense;	9.15537e-08	NA	0	0	0
10235	A	.	orf1a:c.9970A>.,p.V3377*,frameshiftDel;orf1ab:c.9970A>.,p.V3377*,frameshiftDel;nsp5:c.181A>.,p.V114*,frameshiftDel;	4.57769e-07	NA	0	0	0
10235	.	G	orf1a:c.9970.>G,p.S3325*,frameshiftIns;orf1ab:c.9970.>G,p.S3325*,frameshiftIns;nsp5:c.181.>G,p.S62*,frameshiftIns;	9.15537e-08	NA	0	0	0
10235	.	C	orf1a:c.9970.>C,p.S3325*,frameshiftIns;orf1ab:c.9970.>C,p.S3325*,frameshiftIns;nsp5:c.181.>C,p.S62*,frameshiftIns;	9.15537e-08	NA	0	0	0
10235	AA	..	orf1a:c.9970AA>..,p.K3324*,frameshiftDel;orf1ab:c.9970AA>..,p.K3324*,frameshiftDel;nsp5:c.181AA>..,p.K61*,frameshiftDel;	9.15537e-08	NA	0	0	0
10236	A	T	orf1a:c.9971A>T,p.K3324M,missense;orf1ab:c.9971A>T,p.K3324M,missense;nsp5:c.182A>T,p.K61M,missense;	1.1902e-06	NA	0	0	0
10236	AGTCTAATCATAATTTCTTGGTACAGGCTGGTAATGTTCAACTCAGGGTTATTGGACATTCTATGCAAAATTGTGT	............................................................................	orf1a:c.9971AGTCTAATCATAATTTCTTGGTACAGGCTGGTAATGTTCAACTCAGGGTTATTGGACATTCTATGCAAAATTGTGT>............................................................................,p.L3352*,frameshiftDel;orf1ab:c.9971AGTCTAATCATAATTTCTTGGTACAGGCTGGTAATGTTCAACTCAGGGTTATTGGACATTCTATGCAAAATTGTGT>............................................................................,p.L3352*,frameshiftDel;nsp5:c.182AGTCTAATCA…	9.15537e-08	NA	0	0	0
10236	A	G	orf1a:c.9971A>G,p.K3324R,missense;orf1ab:c.9971A>G,p.K3324R,missense;nsp5:c.182A>G,p.K61R,missense;	5.32843e-05	NA	0	0	1
10236	A	C	orf1a:c.9971A>C,p.K3324T,missense;orf1ab:c.9971A>C,p.K3324T,missense;nsp5:c.182A>C,p.K61T,missense;	3.66215e-07	NA	0	0	0
10237	G	A	orf1a:c.9972G>A,p.K3324K,synonymous;orf1ab:c.9972G>A,p.K3324K,synonymous;nsp5:c.183G>A,p.K61K,synonymous;	2.49026e-05	NA	0	0	1
10237	.	T	orf1a:c.9972.>T,p.S3325*,frameshiftIns;orf1ab:c.9972.>T,p.S3325*,frameshiftIns;nsp5:c.183.>T,p.S62*,frameshiftIns;	9.15537e-08	NA	0	0	0
10237	G	T	orf1a:c.9972G>T,p.K3324N,missense;orf1ab:c.9972G>T,p.K3324N,missense;nsp5:c.183G>T,p.K61N,missense;	4.57769e-07	NA	0	0	0
10237	G	C	orf1a:c.9972G>C,p.K3324N,missense;orf1ab:c.9972G>C,p.K3324N,missense;nsp5:c.183G>C,p.K61N,missense;	5.49322e-07	NA	0	0	0
10237	G	.	orf1a:c.9972G>.,p.V3377*,frameshiftDel;orf1ab:c.9972G>.,p.V3377*,frameshiftDel;nsp5:c.183G>.,p.V114*,frameshiftDel;	9.15537e-08	NA	0	0	0
10238	T	C	orf1a:c.9973T>C,p.S3325P,missense;orf1ab:c.9973T>C,p.S3325P,missense;nsp5:c.184T>C,p.S62P,missense;	9.15537e-07	NA	0	0	0
10238	T	.	orf1a:c.9973T>.,p.V3377*,frameshiftDel;orf1ab:c.9973T>.,p.V3377*,frameshiftDel;nsp5:c.184T>.,p.V114*,frameshiftDel;	9.15537e-08	NA	0	0	0
10238	T	A	orf1a:c.9973T>A,p.S3325T,missense;orf1ab:c.9973T>A,p.S3325T,missense;nsp5:c.184T>A,p.S62T,missense;	9.15537e-08	NA	0	0	0
10238	.	C	orf1a:c.9973.>C,p.S3325*,frameshiftIns;orf1ab:c.9973.>C,p.S3325*,frameshiftIns;nsp5:c.184.>C,p.S62*,frameshiftIns;	9.15537e-08	NA	0	0	0
10238	T	G	orf1a:c.9973T>G,p.S3325A,missense;orf1ab:c.9973T>G,p.S3325A,missense;nsp5:c.184T>G,p.S62A,missense;	1.46486e-06	NA	0	0	0
10238	TC	GG	orf1a:c.9973TC>GG,p.S3325G,missense;orf1ab:c.9973TC>GG,p.S3325G,missense;nsp5:c.184TC>GG,p.S62G,missense;	9.15537e-08	NA	0	0	0
10239	C	A	orf1a:c.9974C>A,p.S3325Y,missense;orf1ab:c.9974C>A,p.S3325Y,missense;nsp5:c.185C>A,p.S62Y,missense;	2.92972e-06	NA	0	0	0
10239	CT	.A	orf1a:c.9974CT>.A,p.K3324*,frameshiftDel;orf1ab:c.9974CT>.A,p.K3324*,frameshiftDel;nsp5:c.185CT>.A,p.K61*,frameshiftDel;	9.15537e-08	NA	0	0	0
10239	CT	AC	orf1a:c.9974CT>AC,p.S3325Y,missense;orf1ab:c.9974CT>AC,p.S3325Y,missense;nsp5:c.185CT>AC,p.S62Y,missense;	9.15537e-08	NA	0	0	0
10239	C	.	orf1a:c.9974C>.,p.V3377*,frameshiftDel;orf1ab:c.9974C>.,p.V3377*,frameshiftDel;nsp5:c.185C>.,p.V114*,frameshiftDel;	1.92263e-06	NA	0	0	1
10239	C	G	orf1a:c.9974C>G,p.S3325C,missense;orf1ab:c.9974C>G,p.S3325C,missense;nsp5:c.185C>G,p.S62C,missense;	4.57769e-07	NA	0	0	0
10239	CT	TG	orf1a:c.9974CT>TG,p.S3325L,missense;orf1ab:c.9974CT>TG,p.S3325L,missense;nsp5:c.185CT>TG,p.S62L,missense;	9.15537e-08	NA	0	0	0
10239	C	T	orf1a:c.9974C>T,p.S3325F,missense;orf1ab:c.9974C>T,p.S3325F,missense;nsp5:c.185C>T,p.S62F,missense;	1.83107e-06	NA	0	1	1
1024	A	G	orf1a:c.759A>G,p.T253T,synonymous;orf1ab:c.759A>G,p.T253T,synonymous;nsp2:c.219A>G,p.T73T,synonymous;	1.69374e-05	NA	0	0	1
1024	A	.	orf1a:c.759A>.,p.P276*,frameshiftDel;orf1ab:c.759A>.,p.P276*,frameshiftDel;nsp2:c.219A>.,p.P96*,frameshiftDel;	9.15537e-08	NA	0	0	0
1024	A	C	orf1a:c.759A>C,p.T253T,synonymous;orf1ab:c.759A>C,p.T253T,synonymous;nsp2:c.219A>C,p.T73T,synonymous;	4.57769e-07	NA	0	0	0
1024	A	T	orf1a:c.759A>T,p.T253T,synonymous;orf1ab:c.759A>T,p.T253T,synonymous;nsp2:c.219A>T,p.T73T,synonymous;	3.66215e-07	NA	0	0	0
1024	AC	TT	orf1a:c.759AC>TT,p.TP253TS,missense;orf1ab:c.759AC>TT,p.TP253TS,missense;nsp2:c.219AC>TT,p.TP73TS,missense;	9.15537e-08	NA	0	0	0
10240	T	A	orf1a:c.9975T>A,p.S3325S,synonymous;orf1ab:c.9975T>A,p.S3325S,synonymous;nsp5:c.186T>A,p.S62S,synonymous;	7.3243e-07	NA	0	0	0
10240	T	G	orf1a:c.9975T>G,p.S3325S,synonymous;orf1ab:c.9975T>G,p.S3325S,synonymous;nsp5:c.186T>G,p.S62S,synonymous;	4.57769e-07	NA	0	0	0
10240	T	C	orf1a:c.9975T>C,p.S3325S,synonymous;orf1ab:c.9975T>C,p.S3325S,synonymous;nsp5:c.186T>C,p.S62S,synonymous;	7.6722e-05	NA	0	1	1
10241	A	C	orf1a:c.9976A>C,p.N3326H,missense;orf1ab:c.9976A>C,p.N3326H,missense;nsp5:c.187A>C,p.N63H,missense;	3.66215e-07	NA	0	0	0
10241	AA	CC	orf1a:c.9976AA>CC,p.N3326P,missense;orf1ab:c.9976AA>CC,p.N3326P,missense;nsp5:c.187AA>CC,p.N63P,missense;	9.15537e-08	NA	0	0	0
10241	.	T	orf1a:c.9976.>T,p.S3325*,frameshiftIns;orf1ab:c.9976.>T,p.S3325*,frameshiftIns;nsp5:c.187.>T,p.S62*,frameshiftIns;	9.15537e-08	NA	0	0	0
10241	A	.	orf1a:c.9976A>.,p.V3377*,frameshiftDel;orf1ab:c.9976A>.,p.V3377*,frameshiftDel;nsp5:c.187A>.,p.V114*,frameshiftDel;	9.15537e-08	NA	0	0	0
10241	AA	CG	orf1a:c.9976AA>CG,p.N3326R,missense;orf1ab:c.9976AA>CG,p.N3326R,missense;nsp5:c.187AA>CG,p.N63R,missense;	9.15537e-08	NA	0	0	0
10241	AA	..	orf1a:c.9976AA>..,p.N3326*,frameshiftDel;orf1ab:c.9976AA>..,p.N3326*,frameshiftDel;nsp5:c.187AA>..,p.N63*,frameshiftDel;	2.74661e-07	NA	0	0	0
10241	A	T	orf1a:c.9976A>T,p.N3326Y,missense;orf1ab:c.9976A>T,p.N3326Y,missense;nsp5:c.187A>T,p.N63Y,missense;	6.40876e-07	NA	0	0	1
10241	.	A	orf1a:c.9976.>A,p.H3327*,frameshiftIns;orf1ab:c.9976.>A,p.H3327*,frameshiftIns;nsp5:c.187.>A,p.H64*,frameshiftIns;	3.66215e-07	NA	0	0	0
10242	.	C	orf1a:c.9977.>C,p.H3327*,frameshiftIns;orf1ab:c.9977.>C,p.H3327*,frameshiftIns;nsp5:c.188.>C,p.H64*,frameshiftIns;	2.74661e-07	NA	0	0	0
10242	A	G	orf1a:c.9977A>G,p.N3326S,missense;orf1ab:c.9977A>G,p.N3326S,missense;nsp5:c.188A>G,p.N63S,missense;	3.66215e-07	NA	0	0	0
10242	A	C	orf1a:c.9977A>C,p.N3326T,missense;orf1ab:c.9977A>C,p.N3326T,missense;nsp5:c.188A>C,p.N63T,missense;	4.57769e-07	NA	0	0	0
10242	A	T	orf1a:c.9977A>T,p.N3326I,missense;orf1ab:c.9977A>T,p.N3326I,missense;nsp5:c.188A>T,p.N63I,missense;	2.74661e-07	NA	0	0	0
10242	.T	CC	orf1a:c.9977.T>CC,p.L3378*,frameshiftIns;orf1ab:c.9977.T>CC,p.L3378*,frameshiftIns;nsp5:c.188.T>CC,p.L115*,frameshiftIns;	9.15537e-08	NA	0	0	0
10243	T	G	orf1a:c.9978T>G,p.N3326K,missense;orf1ab:c.9978T>G,p.N3326K,missense;nsp5:c.189T>G,p.N63K,missense;	3.66215e-07	NA	0	0	0
10243	T	C	orf1a:c.9978T>C,p.N3326N,synonymous;orf1ab:c.9978T>C,p.N3326N,synonymous;nsp5:c.189T>C,p.N63N,synonymous;	9.95189e-05	NA	0	1	1
10243	.	C	orf1a:c.9978.>C,p.H3327*,frameshiftIns;orf1ab:c.9978.>C,p.H3327*,frameshiftIns;nsp5:c.189.>C,p.H64*,frameshiftIns;	9.15537e-08	NA	0	0	0
10243	T	A	orf1a:c.9978T>A,p.N3326K,missense;orf1ab:c.9978T>A,p.N3326K,missense;nsp5:c.189T>A,p.N63K,missense;	2.74661e-07	NA	0	0	0
10243	T	.	orf1a:c.9978T>.,p.V3377*,frameshiftDel;orf1ab:c.9978T>.,p.V3377*,frameshiftDel;nsp5:c.189T>.,p.V114*,frameshiftDel;	9.15537e-08	NA	0	0	0
10243	TCA	...	orf1a:c.9978TCA>...,p.NH3326N,inframeDel;orf1ab:c.9978TCA>...,p.NH3326N,inframeDel;nsp5:c.189TCA>...,p.NH63N,inframeDel;	1.83107e-07	NA	0	0	0
10244	C	T	orf1a:c.9979C>T,p.H3327Y,missense;orf1ab:c.9979C>T,p.H3327Y,missense;nsp5:c.190C>T,p.H64Y,missense;	1.03456e-05	NA	0	0	1
10244	C	G	orf1a:c.9979C>G,p.H3327D,missense;orf1ab:c.9979C>G,p.H3327D,missense;nsp5:c.190C>G,p.H64D,missense;	9.15537e-08	NA	0	0	0
10244	.	A	orf1a:c.9979.>A,p.H3327*,frameshiftIns;orf1ab:c.9979.>A,p.H3327*,frameshiftIns;nsp5:c.190.>A,p.H64*,frameshiftIns;	9.15537e-08	NA	0	0	0
10244	C	.	orf1a:c.9979C>.,p.V3377*,frameshiftDel;orf1ab:c.9979C>.,p.V3377*,frameshiftDel;nsp5:c.190C>.,p.V114*,frameshiftDel;	1.83107e-07	NA	0	0	0
10244	.	C	orf1a:c.9979.>C,p.H3327*,frameshiftIns;orf1ab:c.9979.>C,p.H3327*,frameshiftIns;nsp5:c.190.>C,p.H64*,frameshiftIns;	9.15537e-08	NA	0	0	0
10244	C	A	orf1a:c.9979C>A,p.H3327N,missense;orf1ab:c.9979C>A,p.H3327N,missense;nsp5:c.190C>A,p.H64N,missense;	1.55641e-06	NA	0	0	1
10244	CAT	GGC	orf1a:c.9979CAT>GGC,p.H3327G,missense;orf1ab:c.9979CAT>GGC,p.H3327G,missense;nsp5:c.190CAT>GGC,p.H64G,missense;	9.15537e-08	NA	0	0	0
10245	ATAATTTCTT	..........	orf1a:c.9980ATAATTTCTT>..........,p.T3374*,frameshiftDel;orf1ab:c.9980ATAATTTCTT>..........,p.T3374*,frameshiftDel;nsp5:c.191ATAATTTCTT>..........,p.T111*,frameshiftDel;	9.15537e-08	NA	0	0	0
10245	A	.	orf1a:c.9980A>.,p.V3377*,frameshiftDel;orf1ab:c.9980A>.,p.V3377*,frameshiftDel;nsp5:c.191A>.,p.V114*,frameshiftDel;	1.83107e-07	NA	0	0	0
10245	.A	GC	orf1a:c.9980.A>GC,p.H3327*,frameshiftIns;orf1ab:c.9980.A>GC,p.H3327*,frameshiftIns;nsp5:c.191.A>GC,p.H64*,frameshiftIns;	9.15537e-08	NA	0	0	0
10245	A	T	orf1a:c.9980A>T,p.H3327L,missense;orf1ab:c.9980A>T,p.H3327L,missense;nsp5:c.191A>T,p.H64L,missense;	3.66215e-07	NA	0	0	0
10245	AT	GC	orf1a:c.9980AT>GC,p.H3327R,missense;orf1ab:c.9980AT>GC,p.H3327R,missense;nsp5:c.191AT>GC,p.H64R,missense;	3.66215e-07	NA	0	0	0
10245	A	G	orf1a:c.9980A>G,p.H3327R,missense;orf1ab:c.9980A>G,p.H3327R,missense;nsp5:c.191A>G,p.H64R,missense;	2.74661e-07	NA	0	0	0
10245	A	C	orf1a:c.9980A>C,p.H3327P,missense;orf1ab:c.9980A>C,p.H3327P,missense;nsp5:c.191A>C,p.H64P,missense;	3.66215e-07	NA	0	0	0
10246	TAA	...	orf1a:c.9981TAA>...,p.HN3327H,inframeDel;orf1ab:c.9981TAA>...,p.HN3327H,inframeDel;nsp5:c.192TAA>...,p.HN64H,inframeDel;	1.83107e-07	NA	0	0	0
10246	.	T	orf1a:c.9981.>T,p.G3334*,frameshiftIns;orf1ab:c.9981.>T,p.G3334*,frameshiftIns;nsp5:c.192.>T,p.G71*,frameshiftIns;	9.15537e-08	NA	0	0	0
10246	T	.	orf1a:c.9981T>.,p.V3377*,frameshiftDel;orf1ab:c.9981T>.,p.V3377*,frameshiftDel;nsp5:c.192T>.,p.V114*,frameshiftDel;	9.15537e-08	NA	0	0	0
10246	T	G	orf1a:c.9981T>G,p.H3327Q,missense;orf1ab:c.9981T>G,p.H3327Q,missense;nsp5:c.192T>G,p.H64Q,missense;	9.15537e-08	NA	0	0	0
10246	T	A	orf1a:c.9981T>A,p.H3327Q,missense;orf1ab:c.9981T>A,p.H3327Q,missense;nsp5:c.192T>A,p.H64Q,missense;	2.74661e-07	NA	0	0	0
10246	T	C	orf1a:c.9981T>C,p.H3327H,synonymous;orf1ab:c.9981T>C,p.H3327H,synonymous;nsp5:c.192T>C,p.H64H,synonymous;	9.67723e-05	NA	0	0	0
10246	...T	AGGC	orf1a:c.9981...T>AGGC,p.N3335*,frameshiftIns;orf1ab:c.9981...T>AGGC,p.N3335*,frameshiftIns;nsp5:c.192...T>AGGC,p.N72*,frameshiftIns;	9.15537e-08	NA	0	0	0
10246	TAATTTCTTGGTAC	..............	orf1a:c.9981TAATTTCTTGGTAC>..............,p.F3329*,frameshiftDel;orf1ab:c.9981TAATTTCTTGGTAC>..............,p.F3329*,frameshiftDel;nsp5:c.192TAATTTCTTGGTAC>..............,p.F66*,frameshiftDel;	9.15537e-08	NA	0	0	0
10247	A	T	orf1a:c.9982A>T,p.N3328Y,missense;orf1ab:c.9982A>T,p.N3328Y,missense;nsp5:c.193A>T,p.N65Y,missense;	1.73952e-06	NA	0	1	1
10247	A	G	orf1a:c.9982A>G,p.N3328D,missense;orf1ab:c.9982A>G,p.N3328D,missense;nsp5:c.193A>G,p.N65D,missense;	6.40876e-07	NA	0	0	0
10247	A	.	orf1a:c.9982A>.,p.V3377*,frameshiftDel;orf1ab:c.9982A>.,p.V3377*,frameshiftDel;nsp5:c.193A>.,p.V114*,frameshiftDel;	2.74661e-07	NA	0	0	0
10247	A	C	orf1a:c.9982A>C,p.N3328H,missense;orf1ab:c.9982A>C,p.N3328H,missense;nsp5:c.193A>C,p.N65H,missense;	2.3804e-06	NA	0	1	1
10248	A	T	orf1a:c.9983A>T,p.N3328I,missense;orf1ab:c.9983A>T,p.N3328I,missense;nsp5:c.194A>T,p.N65I,missense;	3.66215e-07	NA	0	0	0
10248	A	C	orf1a:c.9983A>C,p.N3328T,missense;orf1ab:c.9983A>C,p.N3328T,missense;nsp5:c.194A>C,p.N65T,missense;	5.49322e-07	NA	0	0	0
10248	ATTT	....	orf1a:c.9983ATTT>....,p.S3376*,frameshiftDel;orf1ab:c.9983ATTT>....,p.S3376*,frameshiftDel;nsp5:c.194ATTT>....,p.S113*,frameshiftDel;	9.15537e-08	NA	0	0	0
10248	ATTTCT	......	orf1a:c.9983ATTTCT>......,p.NFL3328M,inframeDel;orf1ab:c.9983ATTTCT>......,p.NFL3328M,inframeDel;nsp5:c.194ATTTCT>......,p.NFL65M,inframeDel;	9.15537e-08	NA	0	0	0
10248	A	G	orf1a:c.9983A>G,p.N3328S,missense;orf1ab:c.9983A>G,p.N3328S,missense;nsp5:c.194A>G,p.N65S,missense;	0.000100068	NA	0	0	1
10249	T	.	orf1a:c.9984T>.,p.V3377*,frameshiftDel;orf1ab:c.9984T>.,p.V3377*,frameshiftDel;nsp5:c.195T>.,p.V114*,frameshiftDel;	2.74661e-07	NA	0	0	0
10249	T	A	orf1a:c.9984T>A,p.N3328K,missense;orf1ab:c.9984T>A,p.N3328K,missense;nsp5:c.195T>A,p.N65K,missense;	8.23983e-07	NA	0	0	0
10249	TT	CC	orf1a:c.9984TT>CC,p.NF3328NL,missense;orf1ab:c.9984TT>CC,p.NF3328NL,missense;nsp5:c.195TT>CC,p.NF65NL,missense;	9.15537e-08	NA	0	0	0
10249	T	C	orf1a:c.9984T>C,p.N3328N,synonymous;orf1ab:c.9984T>C,p.N3328N,synonymous;nsp5:c.195T>C,p.N65N,synonymous;	0.000160127	NA	0	1	1
10249	TT	..	orf1a:c.9984TT>..,p.A3333*,frameshiftDel;orf1ab:c.9984TT>..,p.A3333*,frameshiftDel;nsp5:c.195TT>..,p.A70*,frameshiftDel;	9.15537e-08	NA	0	0	0
1025	C	G	orf1a:c.760C>G,p.P254A,missense;orf1ab:c.760C>G,p.P254A,missense;nsp2:c.220C>G,p.P74A,missense;	2.74661e-07	NA	0	0	0
1025	CC	TT	orf1a:c.760CC>TT,p.P254F,missense;orf1ab:c.760CC>TT,p.P254F,missense;nsp2:c.220CC>TT,p.P74F,missense;	9.15537e-08	NA	0	0	0
1025	C	T	orf1a:c.760C>T,p.P254S,missense;orf1ab:c.760C>T,p.P254S,missense;nsp2:c.220C>T,p.P74S,missense;	1.09864e-05	NA	0	0	0
1025	CCT	AAG	orf1a:c.760CCT>AAG,p.P254K,missense;orf1ab:c.760CCT>AAG,p.P254K,missense;nsp2:c.220CCT>AAG,p.P74K,missense;	9.15537e-08	NA	0	0	0
1025	C	A	orf1a:c.760C>A,p.P254T,missense;orf1ab:c.760C>A,p.P254T,missense;nsp2:c.220C>A,p.P74T,missense;	8.23983e-07	NA	0	0	0
10250	T	A	orf1a:c.9985T>A,p.F3329I,missense;orf1ab:c.9985T>A,p.F3329I,missense;nsp5:c.196T>A,p.F66I,missense;	9.15537e-08	NA	0	0	0
10250	T	C	orf1a:c.9985T>C,p.F3329L,missense;orf1ab:c.9985T>C,p.F3329L,missense;nsp5:c.196T>C,p.F66L,missense;	5.49322e-07	NA	0	0	0
10250	TTCT	....	orf1a:c.9985TTCT>....,p.S3376*,frameshiftDel;orf1ab:c.9985TTCT>....,p.S3376*,frameshiftDel;nsp5:c.196TTCT>....,p.S113*,frameshiftDel;	9.15537e-08	NA	0	0	0
10250	TT	CC	orf1a:c.9985TT>CC,p.F3329P,missense;orf1ab:c.9985TT>CC,p.F3329P,missense;nsp5:c.196TT>CC,p.F66P,missense;	9.15537e-08	NA	0	0	0
10250	T	.	orf1a:c.9985T>.,p.V3377*,frameshiftDel;orf1ab:c.9985T>.,p.V3377*,frameshiftDel;nsp5:c.196T>.,p.V114*,frameshiftDel;	1.83107e-07	NA	0	0	0
10250	.	T	orf1a:c.9985.>T,p.G3334*,frameshiftIns;orf1ab:c.9985.>T,p.G3334*,frameshiftIns;nsp5:c.196.>T,p.G71*,frameshiftIns;	8.23983e-07	NA	0	0	0
10250	T	G	orf1a:c.9985T>G,p.F3329V,missense;orf1ab:c.9985T>G,p.F3329V,missense;nsp5:c.196T>G,p.F66V,missense;	4.56853e-05	NA	0	1	1
10251	TC	..	orf1a:c.9986TC>..,p.A3333*,frameshiftDel;orf1ab:c.9986TC>..,p.A3333*,frameshiftDel;nsp5:c.197TC>..,p.A70*,frameshiftDel;	9.15537e-08	NA	0	0	0
10251	T	C	orf1a:c.9986T>C,p.F3329S,missense;orf1ab:c.9986T>C,p.F3329S,missense;nsp5:c.197T>C,p.F66S,missense;	8.23983e-07	NA	0	0	0
10251	T	G	orf1a:c.9986T>G,p.F3329C,missense;orf1ab:c.9986T>G,p.F3329C,missense;nsp5:c.197T>G,p.F66C,missense;	3.66215e-07	NA	0	0	0
10251	TCT	...	orf1a:c.9986TCT>...,p.FL3329L,inframeDel;orf1ab:c.9986TCT>...,p.FL3329L,inframeDel;nsp5:c.197TCT>...,p.FL66L,inframeDel;	1.83107e-07	NA	0	0	0
10252	C	T	orf1a:c.9987C>T,p.F3329F,synonymous;orf1ab:c.9987C>T,p.F3329F,synonymous;nsp5:c.198C>T,p.F66F,synonymous;	0.0015544	NA	0	1	1
10252	.	T	orf1a:c.9987.>T,p.G3334*,frameshiftIns;orf1ab:c.9987.>T,p.G3334*,frameshiftIns;nsp5:c.198.>T,p.G71*,frameshiftIns;	9.15537e-08	NA	0	0	0
10252	CT	TC	orf1a:c.9987CT>TC,p.FL3329FL,synonymous;orf1ab:c.9987CT>TC,p.FL3329FL,synonymous;nsp5:c.198CT>TC,p.FL66FL,synonymous;	1.83107e-07	NA	0	0	0
10252	C	A	orf1a:c.9987C>A,p.F3329L,missense;orf1ab:c.9987C>A,p.F3329L,missense;nsp5:c.198C>A,p.F66L,missense;	7.3243e-07	NA	0	0	0
10252	C	.	orf1a:c.9987C>.,p.V3377*,frameshiftDel;orf1ab:c.9987C>.,p.V3377*,frameshiftDel;nsp5:c.198C>.,p.V114*,frameshiftDel;	4.57769e-07	NA	0	0	0
10253	.	T	orf1a:c.9988.>T,p.G3334*,frameshiftIns;orf1ab:c.9988.>T,p.G3334*,frameshiftIns;nsp5:c.199.>T,p.G71*,frameshiftIns;	9.15537e-08	NA	0	0	0
10253	T	G	orf1a:c.9988T>G,p.L3330V,missense;orf1ab:c.9988T>G,p.L3330V,missense;nsp5:c.199T>G,p.L67V,missense;	1.03456e-05	NA	0	0	0
10253	TT	..	orf1a:c.9988TT>..,p.A3333*,frameshiftDel;orf1ab:c.9988TT>..,p.A3333*,frameshiftDel;nsp5:c.199TT>..,p.A70*,frameshiftDel;	1.83107e-07	NA	0	0	0
10253	T	A	orf1a:c.9988T>A,p.L3330M,missense;orf1ab:c.9988T>A,p.L3330M,missense;nsp5:c.199T>A,p.L67M,missense;	1.09864e-06	NA	0	0	0
10253	T	C	orf1a:c.9988T>C,p.L3330L,synonymous;orf1ab:c.9988T>C,p.L3330L,synonymous;nsp5:c.199T>C,p.L67L,synonymous;	0.000354221	NA	0	1	1
10253	T	.	orf1a:c.9988T>.,p.V3377*,frameshiftDel;orf1ab:c.9988T>.,p.V3377*,frameshiftDel;nsp5:c.199T>.,p.V114*,frameshiftDel;	9.15537e-08	NA	0	0	0
10253	TTG	CAA	orf1a:c.9988TTG>CAA,p.L3330Q,missense;orf1ab:c.9988TTG>CAA,p.L3330Q,missense;nsp5:c.199TTG>CAA,p.L67Q,missense;	9.15537e-08	NA	0	0	0
10254	TGGTACAGGCTGGTAATGTTCAACTCA	...........................	orf1a:c.9989TGGTACAGGCTGGTAATGTTCAACTCA>...........................,p.LVQAGNVQLR3330W,inframeDel;orf1ab:c.9989TGGTACAGGCTGGTAATGTTCAACTCA>...........................,p.LVQAGNVQLR3330W,inframeDel;nsp5:c.200TGGTACAGGCTGGTAATGTTCAACTCA>...........................,p.LVQAGNVQLR67W,inframeDel;	9.15537e-08	NA	0	0	0
10254	T	C	orf1a:c.9989T>C,p.L3330S,missense;orf1ab:c.9989T>C,p.L3330S,missense;nsp5:c.200T>C,p.L67S,missense;	4.87981e-05	NA	0	1	1
10254	T	G	orf1a:c.9989T>G,p.L3330W,missense;orf1ab:c.9989T>G,p.L3330W,missense;nsp5:c.200T>G,p.L67W,missense;	1.37331e-06	NA	0	0	0
10255	G	C	orf1a:c.9990G>C,p.L3330F,missense;orf1ab:c.9990G>C,p.L3330F,missense;nsp5:c.201G>C,p.L67F,missense;	1.55641e-06	NA	0	0	0
10255	G	A	orf1a:c.9990G>A,p.L3330L,synonymous;orf1ab:c.9990G>A,p.L3330L,synonymous;nsp5:c.201G>A,p.L67L,synonymous;	4.56853e-05	NA	0	0	0
10255	G	T	orf1a:c.9990G>T,p.L3330F,missense;orf1ab:c.9990G>T,p.L3330F,missense;nsp5:c.201G>T,p.L67F,missense;	0.000208285	NA	0	1	1
10255	.	A	orf1a:c.9990.>A,p.G3334*,frameshiftIns;orf1ab:c.9990.>A,p.G3334*,frameshiftIns;nsp5:c.201.>A,p.G71*,frameshiftIns;	9.15537e-08	NA	0	0	0
10255	GG	TT	orf1a:c.9990GG>TT,p.LV3330FL,missense;orf1ab:c.9990GG>TT,p.LV3330FL,missense;nsp5:c.201GG>TT,p.LV67FL,missense;	9.15537e-08	NA	0	0	0
10255	G	.	orf1a:c.9990G>.,p.V3377*,frameshiftDel;orf1ab:c.9990G>.,p.V3377*,frameshiftDel;nsp5:c.201G>.,p.V114*,frameshiftDel;	7.69051e-06	NA	0	0	1
10256	G	T	orf1a:c.9991G>T,p.V3331L,missense;orf1ab:c.9991G>T,p.V3331L,missense;nsp5:c.202G>T,p.V68L,missense;	7.69051e-06	NA	0	0	1
10256	G	A	orf1a:c.9991G>A,p.V3331I,missense;orf1ab:c.9991G>A,p.V3331I,missense;nsp5:c.202G>A,p.V68I,missense;	4.83404e-05	NA	0	1	1
10256	G	C	orf1a:c.9991G>C,p.V3331L,missense;orf1ab:c.9991G>C,p.V3331L,missense;nsp5:c.202G>C,p.V68L,missense;	2.74661e-07	NA	0	0	0
10256	GT	CG	orf1a:c.9991GT>CG,p.V3331R,missense;orf1ab:c.9991GT>CG,p.V3331R,missense;nsp5:c.202GT>CG,p.V68R,missense;	9.15537e-08	NA	0	0	0
10256	GTA	...	orf1a:c.9991GTA>...,p.V3331-,inframeDel;orf1ab:c.9991GTA>...,p.V3331-,inframeDel;nsp5:c.202GTA>...,p.V68-,inframeDel;	9.15537e-08	NA	0	0	0
10257	TA	GC	orf1a:c.9992TA>GC,p.V3331G,missense;orf1ab:c.9992TA>GC,p.V3331G,missense;nsp5:c.203TA>GC,p.V68G,missense;	9.15537e-08	NA	0	0	0
10257	T	G	orf1a:c.9992T>G,p.V3331G,missense;orf1ab:c.9992T>G,p.V3331G,missense;nsp5:c.203T>G,p.V68G,missense;	4.85235e-06	NA	0	0	0
10257	T	.	orf1a:c.9992T>.,p.V3377*,frameshiftDel;orf1ab:c.9992T>.,p.V3377*,frameshiftDel;nsp5:c.203T>.,p.V114*,frameshiftDel;	2.74661e-07	NA	0	0	0
10257	T	C	orf1a:c.9992T>C,p.V3331A,missense;orf1ab:c.9992T>C,p.V3331A,missense;nsp5:c.203T>C,p.V68A,missense;	5.03545e-06	NA	0	0	1
10257	T	A	orf1a:c.9992T>A,p.V3331E,missense;orf1ab:c.9992T>A,p.V3331E,missense;nsp5:c.203T>A,p.V68E,missense;	1.83107e-07	NA	0	0	0
10258	A	T	orf1a:c.9993A>T,p.V3331V,synonymous;orf1ab:c.9993A>T,p.V3331V,synonymous;nsp5:c.204A>T,p.V68V,synonymous;	4.57769e-07	NA	0	0	1
10258	.	T	orf1a:c.9993.>T,p.G3334*,frameshiftIns;orf1ab:c.9993.>T,p.G3334*,frameshiftIns;nsp5:c.204.>T,p.G71*,frameshiftIns;	9.15537e-08	NA	0	0	0
10258	A	G	orf1a:c.9993A>G,p.V3331V,synonymous;orf1ab:c.9993A>G,p.V3331V,synonymous;nsp5:c.204A>G,p.V68V,synonymous;	6.33552e-05	NA	0	1	1
10258	A	C	orf1a:c.9993A>C,p.V3331V,synonymous;orf1ab:c.9993A>C,p.V3331V,synonymous;nsp5:c.204A>C,p.V68V,synonymous;	5.49322e-07	NA	0	0	0
10258	A.	GT	orf1a:c.9993A.>GT,p.L3378*,frameshiftIns;orf1ab:c.9993A.>GT,p.L3378*,frameshiftIns;nsp5:c.204A.>GT,p.L115*,frameshiftIns;	9.15537e-08	NA	0	0	0
10258	.	C	orf1a:c.9993.>C,p.G3334*,frameshiftIns;orf1ab:c.9993.>C,p.G3334*,frameshiftIns;nsp5:c.204.>C,p.G71*,frameshiftIns;	9.15537e-08	NA	0	0	0
10259	CA	TT	orf1a:c.9994CA>TT,p.Q3332L,missense;orf1ab:c.9994CA>TT,p.Q3332L,missense;nsp5:c.205CA>TT,p.Q69L,missense;	9.15537e-08	NA	0	0	0
10259	C	A	orf1a:c.9994C>A,p.Q3332K,missense;orf1ab:c.9994C>A,p.Q3332K,missense;nsp5:c.205C>A,p.Q69K,missense;	1.28175e-06	NA	0	0	0
10259	CA	GT	orf1a:c.9994CA>GT,p.Q3332V,missense;orf1ab:c.9994CA>GT,p.Q3332V,missense;nsp5:c.205CA>GT,p.Q69V,missense;	9.15537e-08	NA	0	0	0
10259	CA	AT	orf1a:c.9994CA>AT,p.Q3332M,missense;orf1ab:c.9994CA>AT,p.Q3332M,missense;nsp5:c.205CA>AT,p.Q69M,missense;	1.28175e-06	NA	0	0	0
10259	C	T	orf1a:c.9994C>T,p.Q3332*,stopGain;orf1ab:c.9994C>T,p.Q3332*,stopGain;nsp5:c.205C>T,p.Q69*,stopGain;	1.1902e-06	NA	0	0	0
10259	....CAGG	GTGTTTAA	orf1a:c.9994....CAGG>GTGTTTAA,p.C3380*,frameshiftIns;orf1ab:c.9994....CAGG>GTGTTTAA,p.C3380*,frameshiftIns;nsp5:c.205....CAGG>GTGTTTAA,p.C117*,frameshiftIns;	9.15537e-08	NA	0	0	0
10259	C	G	orf1a:c.9994C>G,p.Q3332E,missense;orf1ab:c.9994C>G,p.Q3332E,missense;nsp5:c.205C>G,p.Q69E,missense;	1.84938e-05	NA	0	0	0
10259	.	A	orf1a:c.9994.>A,p.G3334*,frameshiftIns;orf1ab:c.9994.>A,p.G3334*,frameshiftIns;nsp5:c.205.>A,p.G71*,frameshiftIns;	9.15537e-08	NA	0	0	0
10259	CA	TG	orf1a:c.9994CA>TG,p.Q3332W,missense;orf1ab:c.9994CA>TG,p.Q3332W,missense;nsp5:c.205CA>TG,p.Q69W,missense;	9.15537e-08	NA	0	0	0
1026	C	G	orf1a:c.761C>G,p.P254R,missense;orf1ab:c.761C>G,p.P254R,missense;nsp2:c.221C>G,p.P74R,missense;	3.20438e-06	NA	0	1	1
1026	CTTTTGAAAT	..........	orf1a:c.761CTTTTGAAAT>..........,p.F273*,frameshiftDel;orf1ab:c.761CTTTTGAAAT>..........,p.F273*,frameshiftDel;nsp2:c.221CTTTTGAAAT>..........,p.F93*,frameshiftDel;	9.15537e-08	NA	0	0	0
1026	.	T	orf1a:c.761.>T,p.F255*,frameshiftIns;orf1ab:c.761.>T,p.F255*,frameshiftIns;nsp2:c.221.>T,p.F75*,frameshiftIns;	9.15537e-08	NA	0	0	0
1026	C	A	orf1a:c.761C>A,p.P254H,missense;orf1ab:c.761C>A,p.P254H,missense;nsp2:c.221C>A,p.P74H,missense;	1.28175e-06	NA	0	0	0
1026	CTT	AAA	orf1a:c.761CTT>AAA,p.PF254QI,missense;orf1ab:c.761CTT>AAA,p.PF254QI,missense;nsp2:c.221CTT>AAA,p.PF74QI,missense;	1.83107e-07	NA	0	0	0
1026	CTTTT	AGCAC	orf1a:c.761CTTTT>AGCAC,p.PF254QH,missense;orf1ab:c.761CTTTT>AGCAC,p.PF254QH,missense;nsp2:c.221CTTTT>AGCAC,p.PF74QH,missense;	9.15537e-08	NA	0	0	0
1026	C	T	orf1a:c.761C>T,p.P254L,missense;orf1ab:c.761C>T,p.P254L,missense;nsp2:c.221C>T,p.P74L,missense;	1.11696e-05	NA	0	0	1
1026	CT	GA	orf1a:c.761CT>GA,p.P254R,missense;orf1ab:c.761CT>GA,p.P254R,missense;nsp2:c.221CT>GA,p.P74R,missense;	9.15537e-08	NA	0	0	0
1026	CTT	...	orf1a:c.761CTT>...,p.PF254L,inframeDel;orf1ab:c.761CTT>...,p.PF254L,inframeDel;nsp2:c.221CTT>...,p.PF74L,inframeDel;	9.15537e-08	NA	0	0	0
10260	AGG	GAA	orf1a:c.9995AGG>GAA,p.QA3332RT,missense;orf1ab:c.9995AGG>GAA,p.QA3332RT,missense;nsp5:c.206AGG>GAA,p.QA69RT,missense;	9.15537e-08	NA	0	0	0
10260	A	G	orf1a:c.9995A>G,p.Q3332R,missense;orf1ab:c.9995A>G,p.Q3332R,missense;nsp5:c.206A>G,p.Q69R,missense;	3.46073e-05	NA	0	1	1
10260	A	C	orf1a:c.9995A>C,p.Q3332P,missense;orf1ab:c.9995A>C,p.Q3332P,missense;nsp5:c.206A>C,p.Q69P,missense;	5.49322e-07	NA	0	0	0
10260	AG	GA	orf1a:c.9995AG>GA,p.Q3332R,missense;orf1ab:c.9995AG>GA,p.Q3332R,missense;nsp5:c.206AG>GA,p.Q69R,missense;	1.83107e-07	NA	0	0	0
10260	AG	..	orf1a:c.9995AG>..,p.A3333*,frameshiftDel;orf1ab:c.9995AG>..,p.A3333*,frameshiftDel;nsp5:c.206AG>..,p.A70*,frameshiftDel;	9.15537e-08	NA	0	0	0
10260	A	T	orf1a:c.9995A>T,p.Q3332L,missense;orf1ab:c.9995A>T,p.Q3332L,missense;nsp5:c.206A>T,p.Q69L,missense;	1.64797e-06	NA	0	0	0
10261	GG	AC	orf1a:c.9996GG>AC,p.QA3332QP,missense;orf1ab:c.9996GG>AC,p.QA3332QP,missense;nsp5:c.207GG>AC,p.QA69QP,missense;	9.15537e-08	NA	0	0	0
10261	GGC	.TT	orf1a:c.9996GGC>.TT,p.V3377*,frameshiftDel;orf1ab:c.9996GGC>.TT,p.V3377*,frameshiftDel;nsp5:c.207GGC>.TT,p.V114*,frameshiftDel;	9.15537e-08	NA	0	0	0
10261	.	A	orf1a:c.9996.>A,p.G3334*,frameshiftIns;orf1ab:c.9996.>A,p.G3334*,frameshiftIns;nsp5:c.207.>A,p.G71*,frameshiftIns;	1.83107e-07	NA	0	0	0
10261	G	T	orf1a:c.9996G>T,p.Q3332H,missense;orf1ab:c.9996G>T,p.Q3332H,missense;nsp5:c.207G>T,p.Q69H,missense;	2.86563e-05	NA	0	0	1
10261	GG	..	orf1a:c.9996GG>..,p.A3333*,frameshiftDel;orf1ab:c.9996GG>..,p.A3333*,frameshiftDel;nsp5:c.207GG>..,p.A70*,frameshiftDel;	1.83107e-07	NA	0	0	0
10261	G	C	orf1a:c.9996G>C,p.Q3332H,missense;orf1ab:c.9996G>C,p.Q3332H,missense;nsp5:c.207G>C,p.Q69H,missense;	1.83107e-07	NA	0	0	0
10261	G	.	orf1a:c.9996G>.,p.V3377*,frameshiftDel;orf1ab:c.9996G>.,p.V3377*,frameshiftDel;nsp5:c.207G>.,p.V114*,frameshiftDel;	9.15537e-07	NA	0	0	0
10261	G	A	orf1a:c.9996G>A,p.Q3332Q,synonymous;orf1ab:c.9996G>A,p.Q3332Q,synonymous;nsp5:c.207G>A,p.Q69Q,synonymous;	4.58684e-05	NA	0	0	1
10261	GGC	ACT	orf1a:c.9996GGC>ACT,p.QA3332QL,missense;orf1ab:c.9996GGC>ACT,p.QA3332QL,missense;nsp5:c.207GGC>ACT,p.QA69QL,missense;	9.15537e-08	NA	0	0	0
10261	GG	AA	orf1a:c.9996GG>AA,p.QA3332QT,missense;orf1ab:c.9996GG>AA,p.QA3332QT,missense;nsp5:c.207GG>AA,p.QA69QT,missense;	7.3243e-07	NA	0	0	0
10262	G	C	orf1a:c.9997G>C,p.A3333P,missense;orf1ab:c.9997G>C,p.A3333P,missense;nsp5:c.208G>C,p.A70P,missense;	2.74661e-07	NA	0	0	0
10262	..	HM	orf1a:c.9997..>HM,p.L3378*,frameshiftIns;orf1ab:c.9997..>HM,p.L3378*,frameshiftIns;nsp5:c.208..>HM,p.L115*,frameshiftIns;	9.15537e-08	NA	0	0	0
10262	GCT	...	orf1a:c.9997GCT>...,p.A3333-,inframeDel;orf1ab:c.9997GCT>...,p.A3333-,inframeDel;nsp5:c.208GCT>...,p.A70-,inframeDel;	9.15537e-08	NA	0	0	0
10262	G	A	orf1a:c.9997G>A,p.A3333T,missense;orf1ab:c.9997G>A,p.A3333T,missense;nsp5:c.208G>A,p.A70T,missense;	6.76582e-05	NA	0	0	0
10262	G	T	orf1a:c.9997G>T,p.A3333S,missense;orf1ab:c.9997G>T,p.A3333S,missense;nsp5:c.208G>T,p.A70S,missense;	2.62759e-05	NA	0	0	0
10262	GC	AT	orf1a:c.9997GC>AT,p.A3333I,missense;orf1ab:c.9997GC>AT,p.A3333I,missense;nsp5:c.208GC>AT,p.A70I,missense;	9.15537e-08	NA	0	0	0
10263	C	G	orf1a:c.9998C>G,p.A3333G,missense;orf1ab:c.9998C>G,p.A3333G,missense;nsp5:c.209C>G,p.A70G,missense;	1.83107e-07	NA	0	0	0
10263	CT	AA	orf1a:c.9998CT>AA,p.A3333E,missense;orf1ab:c.9998CT>AA,p.A3333E,missense;nsp5:c.209CT>AA,p.A70E,missense;	9.15537e-08	NA	0	0	0
10263	C	T	orf1a:c.9998C>T,p.A3333V,missense;orf1ab:c.9998C>T,p.A3333V,missense;nsp5:c.209C>T,p.A70V,missense;	0.000230807	NA	0	0	1
10263	CT	..	orf1a:c.9998CT>..,p.A3333*,frameshiftDel;orf1ab:c.9998CT>..,p.A3333*,frameshiftDel;nsp5:c.209CT>..,p.A70*,frameshiftDel;	9.15537e-08	NA	0	0	0
10263	C	A	orf1a:c.9998C>A,p.A3333D,missense;orf1ab:c.9998C>A,p.A3333D,missense;nsp5:c.209C>A,p.A70D,missense;	1.85854e-05	NA	0	1	1
10263	C	.	orf1a:c.9998C>.,p.V3377*,frameshiftDel;orf1ab:c.9998C>.,p.V3377*,frameshiftDel;nsp5:c.209C>.,p.V114*,frameshiftDel;	9.15537e-08	NA	0	0	0
10264	.	C	orf1a:c.9999.>C,p.G3334*,frameshiftIns;orf1ab:c.9999.>C,p.G3334*,frameshiftIns;nsp5:c.210.>C,p.G71*,frameshiftIns;	9.15537e-08	NA	0	0	0
10264	T	C	orf1a:c.9999T>C,p.A3333A,synonymous;orf1ab:c.9999T>C,p.A3333A,synonymous;nsp5:c.210T>C,p.A70A,synonymous;	2.80154e-05	NA	0	0	0
10264	T	G	orf1a:c.9999T>G,p.A3333A,synonymous;orf1ab:c.9999T>G,p.A3333A,synonymous;nsp5:c.210T>G,p.A70A,synonymous;	7.3243e-06	NA	0	0	0
10264	TGG	...	orf1a:c.9999TGG>...,p.AG3333A,inframeDel;orf1ab:c.9999TGG>...,p.AG3333A,inframeDel;nsp5:c.210TGG>...,p.AG70A,inframeDel;	3.66215e-07	NA	0	0	0
10264	T	.	orf1a:c.9999T>.,p.V3377*,frameshiftDel;orf1ab:c.9999T>.,p.V3377*,frameshiftDel;nsp5:c.210T>.,p.V114*,frameshiftDel;	9.15537e-08	NA	0	0	0
10264	TGGTAATGTTCAACTCAGGGTTATTGGACATTCTAT	....................................	orf1a:c.9999TGGTAATGTTCAACTCAGGGTTATTGGACATTCTAT>....................................,p.AGNVQLRVIGHSM3333A,inframeDel;orf1ab:c.9999TGGTAATGTTCAACTCAGGGTTATTGGACATTCTAT>....................................,p.AGNVQLRVIGHSM3333A,inframeDel;nsp5:c.210TGGTAATGTTCAACTCAGGGTTATTGGACATTCTAT>....................................,p.AGNVQLRVIGHSM70A,inframeDel;	9.15537e-08	NA	0	0	0
10264	T	A	orf1a:c.9999T>A,p.A3333A,synonymous;orf1ab:c.9999T>A,p.A3333A,synonymous;nsp5:c.210T>A,p.A70A,synonymous;	1.79445e-05	NA	0	0	0
10265	G	.	orf1a:c.10000G>.,p.V3377*,frameshiftDel;orf1ab:c.10000G>.,p.V3377*,frameshiftDel;nsp5:c.211G>.,p.V114*,frameshiftDel;	1.00709e-06	NA	0	0	0
10265	.	A	orf1a:c.10000.>A,p.G3334*,frameshiftIns;orf1ab:c.10000.>A,p.G3334*,frameshiftIns;nsp5:c.211.>A,p.G71*,frameshiftIns;	1.83107e-07	NA	0	0	0
10265	G	A	orf1a:c.10000G>A,p.G3334S,missense;orf1ab:c.10000G>A,p.G3334S,missense;nsp5:c.211G>A,p.G71S,missense;	0.000556647	NA	1	1	1
10265	G	T	orf1a:c.10000G>T,p.G3334C,missense;orf1ab:c.10000G>T,p.G3334C,missense;nsp5:c.211G>T,p.G71C,missense;	1.38246e-05	NA	0	0	0
10265	G	C	orf1a:c.10000G>C,p.G3334R,missense;orf1ab:c.10000G>C,p.G3334R,missense;nsp5:c.211G>C,p.G71R,missense;	8.23983e-07	NA	0	0	0
10265	GG	CA	orf1a:c.10000GG>CA,p.G3334H,missense;orf1ab:c.10000GG>CA,p.G3334H,missense;nsp5:c.211GG>CA,p.G71H,missense;	1.83107e-07	NA	0	0	0
10266	G	A	orf1a:c.10001G>A,p.G3334D,missense;orf1ab:c.10001G>A,p.G3334D,missense;nsp5:c.212G>A,p.G71D,missense;	1.92263e-05	NA	0	0	1
10266	.	T	orf1a:c.10001.>T,p.G3334*,frameshiftIns;orf1ab:c.10001.>T,p.G3334*,frameshiftIns;nsp5:c.212.>T,p.G71*,frameshiftIns;	9.15537e-08	NA	0	0	0
10266	G	T	orf1a:c.10001G>T,p.G3334V,missense;orf1ab:c.10001G>T,p.G3334V,missense;nsp5:c.212G>T,p.G71V,missense;	3.82694e-05	NA	0	0	1
10266	GTA	...	orf1a:c.10001GTA>...,p.GN3334D,inframeDel;orf1ab:c.10001GTA>...,p.GN3334D,inframeDel;nsp5:c.212GTA>...,p.GN71D,inframeDel;	9.15537e-08	NA	0	0	0
10267	.	A	orf1a:c.10002.>A,p.L3350*,frameshiftIns;orf1ab:c.10002.>A,p.L3350*,frameshiftIns;nsp5:c.213.>A,p.L87*,frameshiftIns;	9.15537e-08	NA	0	0	0
10267	T	A	orf1a:c.10002T>A,p.G3334G,synonymous;orf1ab:c.10002T>A,p.G3334G,synonymous;nsp5:c.213T>A,p.G71G,synonymous;	5.49322e-07	NA	0	0	0
10267	T	.	orf1a:c.10002T>.,p.V3377*,frameshiftDel;orf1ab:c.10002T>.,p.V3377*,frameshiftDel;nsp5:c.213T>.,p.V114*,frameshiftDel;	9.15537e-08	NA	0	0	0
10267	T	C	orf1a:c.10002T>C,p.G3334G,synonymous;orf1ab:c.10002T>C,p.G3334G,synonymous;nsp5:c.213T>C,p.G71G,synonymous;	2.298e-05	NA	0	0	0
10267	TAA	GCC	orf1a:c.10002TAA>GCC,p.GN3334GP,missense;orf1ab:c.10002TAA>GCC,p.GN3334GP,missense;nsp5:c.213TAA>GCC,p.GN71GP,missense;	9.15537e-08	NA	0	0	0
10267	T	G	orf1a:c.10002T>G,p.G3334G,synonymous;orf1ab:c.10002T>G,p.G3334G,synonymous;nsp5:c.213T>G,p.G71G,synonymous;	1.83107e-07	NA	0	0	0
10268	A	.	orf1a:c.10003A>.,p.V3377*,frameshiftDel;orf1ab:c.10003A>.,p.V3377*,frameshiftDel;nsp5:c.214A>.,p.V114*,frameshiftDel;	5.49322e-07	NA	0	0	0
10268	AA	..	orf1a:c.10003AA>..,p.V3349*,frameshiftDel;orf1ab:c.10003AA>..,p.V3349*,frameshiftDel;nsp5:c.214AA>..,p.V86*,frameshiftDel;	1.83107e-07	NA	0	0	0
10268	A	C	orf1a:c.10003A>C,p.N3335H,missense;orf1ab:c.10003A>C,p.N3335H,missense;nsp5:c.214A>C,p.N72H,missense;	1.00709e-06	NA	0	0	0
10268	A	G	orf1a:c.10003A>G,p.N3335D,missense;orf1ab:c.10003A>G,p.N3335D,missense;nsp5:c.214A>G,p.N72D,missense;	2.3804e-06	NA	0	0	0
10268	.	A	orf1a:c.10003.>A,p.L3350*,frameshiftIns;orf1ab:c.10003.>A,p.L3350*,frameshiftIns;nsp5:c.214.>A,p.L87*,frameshiftIns;	9.15537e-08	NA	0	0	0
10268	.	C	orf1a:c.10003.>C,p.L3350*,frameshiftIns;orf1ab:c.10003.>C,p.L3350*,frameshiftIns;nsp5:c.214.>C,p.L87*,frameshiftIns;	9.15537e-08	NA	0	0	0
10268	A	T	orf1a:c.10003A>T,p.N3335Y,missense;orf1ab:c.10003A>T,p.N3335Y,missense;nsp5:c.214A>T,p.N72Y,missense;	2.3804e-06	NA	0	0	0
10268	AA	CC	orf1a:c.10003AA>CC,p.N3335P,missense;orf1ab:c.10003AA>CC,p.N3335P,missense;nsp5:c.214AA>CC,p.N72P,missense;	9.15537e-08	NA	0	0	0
10268	AA	GG	orf1a:c.10003AA>GG,p.N3335G,missense;orf1ab:c.10003AA>GG,p.N3335G,missense;nsp5:c.214AA>GG,p.N72G,missense;	9.15537e-08	NA	0	0	0
10269	A	C	orf1a:c.10004A>C,p.N3335T,missense;orf1ab:c.10004A>C,p.N3335T,missense;nsp5:c.215A>C,p.N72T,missense;	4.57769e-06	NA	0	0	0
10269	ATG	...	orf1a:c.10004ATG>...,p.NV3335I,inframeDel;orf1ab:c.10004ATG>...,p.NV3335I,inframeDel;nsp5:c.215ATG>...,p.NV72I,inframeDel;	4.57769e-07	NA	0	0	0
10269	A	T	orf1a:c.10004A>T,p.N3335I,missense;orf1ab:c.10004A>T,p.N3335I,missense;nsp5:c.215A>T,p.N72I,missense;	1.1902e-06	NA	0	0	0
10269	A	G	orf1a:c.10004A>G,p.N3335S,missense;orf1ab:c.10004A>G,p.N3335S,missense;nsp5:c.215A>G,p.N72S,missense;	4.81572e-05	NA	0	0	0
10269	.	G	orf1a:c.10004.>G,p.L3350*,frameshiftIns;orf1ab:c.10004.>G,p.L3350*,frameshiftIns;nsp5:c.215.>G,p.L87*,frameshiftIns;	9.15537e-08	NA	0	0	0
1027	TT	.C	orf1a:c.762TT>.C,p.P276*,frameshiftDel;orf1ab:c.762TT>.C,p.P276*,frameshiftDel;nsp2:c.222TT>.C,p.P96*,frameshiftDel;	9.15537e-08	NA	0	0	0
1027	TTT	...	orf1a:c.762TTT>...,p.PF254P,inframeDel;orf1ab:c.762TTT>...,p.PF254P,inframeDel;nsp2:c.222TTT>...,p.PF74P,inframeDel;	9.15537e-08	NA	0	0	0
1027	T	G	orf1a:c.762T>G,p.P254P,synonymous;orf1ab:c.762T>G,p.P254P,synonymous;nsp2:c.222T>G,p.P74P,synonymous;	6.31721e-06	NA	0	0	0
1027	T	C	orf1a:c.762T>C,p.P254P,synonymous;orf1ab:c.762T>C,p.P254P,synonymous;nsp2:c.222T>C,p.P74P,synonymous;	1.46486e-05	NA	0	0	1
1027	TT	.A	orf1a:c.762TT>.A,p.P276*,frameshiftDel;orf1ab:c.762TT>.A,p.P276*,frameshiftDel;nsp2:c.222TT>.A,p.P96*,frameshiftDel;	9.15537e-08	NA	0	0	0
1027	TTTTG	.....	orf1a:c.762TTTTG>.....,p.F255*,frameshiftDel;orf1ab:c.762TTTTG>.....,p.F255*,frameshiftDel;nsp2:c.222TTTTG>.....,p.F75*,frameshiftDel;	9.15537e-08	NA	0	0	0
1027	T	.	orf1a:c.762T>.,p.P276*,frameshiftDel;orf1ab:c.762T>.,p.P276*,frameshiftDel;nsp2:c.222T>.,p.P96*,frameshiftDel;	2.74661e-07	NA	0	0	0
1027	T	A	orf1a:c.762T>A,p.P254P,synonymous;orf1ab:c.762T>A,p.P254P,synonymous;nsp2:c.222T>A,p.P74P,synonymous;	9.15537e-07	NA	0	0	0
10270	.G	AA	orf1a:c.10005.G>AA,p.L3378*,frameshiftIns;orf1ab:c.10005.G>AA,p.L3378*,frameshiftIns;nsp5:c.216.G>AA,p.L115*,frameshiftIns;	9.15537e-08	NA	0	0	0
10270	T	A	orf1a:c.10005T>A,p.N3335K,missense;orf1ab:c.10005T>A,p.N3335K,missense;nsp5:c.216T>A,p.N72K,missense;	1.28175e-06	NA	0	0	0
10270	T	G	orf1a:c.10005T>G,p.N3335K,missense;orf1ab:c.10005T>G,p.N3335K,missense;nsp5:c.216T>G,p.N72K,missense;	4.57769e-07	NA	0	0	0
10270	TG	CA	orf1a:c.10005TG>CA,p.NV3335NI,missense;orf1ab:c.10005TG>CA,p.NV3335NI,missense;nsp5:c.216TG>CA,p.NV72NI,missense;	9.15537e-08	NA	0	0	0
10270	T	C	orf1a:c.10005T>C,p.N3335N,synonymous;orf1ab:c.10005T>C,p.N3335N,synonymous;nsp5:c.216T>C,p.N72N,synonymous;	4.68755e-05	NA	0	0	1
10270	.	A	orf1a:c.10005.>A,p.L3350*,frameshiftIns;orf1ab:c.10005.>A,p.L3350*,frameshiftIns;nsp5:c.216.>A,p.L87*,frameshiftIns;	1.83107e-07	NA	0	0	0
10271	G	C	orf1a:c.10006G>C,p.V3336L,missense;orf1ab:c.10006G>C,p.V3336L,missense;nsp5:c.217G>C,p.V73L,missense;	1.73952e-06	NA	0	0	0
10271	G	A	orf1a:c.10006G>A,p.V3336I,missense;orf1ab:c.10006G>A,p.V3336I,missense;nsp5:c.217G>A,p.V73I,missense;	0.000868753	NA	0	1	1
10271	G	.	orf1a:c.10006G>.,p.V3377*,frameshiftDel;orf1ab:c.10006G>.,p.V3377*,frameshiftDel;nsp5:c.217G>.,p.V114*,frameshiftDel;	4.57769e-07	NA	0	0	0
10271	G	T	orf1a:c.10006G>T,p.V3336F,missense;orf1ab:c.10006G>T,p.V3336F,missense;nsp5:c.217G>T,p.V73F,missense;	1.03456e-05	NA	0	0	0
10271	GTT	CAC	orf1a:c.10006GTT>CAC,p.V3336H,missense;orf1ab:c.10006GTT>CAC,p.V3336H,missense;nsp5:c.217GTT>CAC,p.V73H,missense;	9.15537e-08	NA	0	0	0
10272	T	A	orf1a:c.10007T>A,p.V3336D,missense;orf1ab:c.10007T>A,p.V3336D,missense;nsp5:c.218T>A,p.V73D,missense;	3.66215e-07	NA	0	0	0
10272	TT	CC	orf1a:c.10007TT>CC,p.V3336A,missense;orf1ab:c.10007TT>CC,p.V3336A,missense;nsp5:c.218TT>CC,p.V73A,missense;	1.83107e-07	NA	0	0	0
10272	TTC	...	orf1a:c.10007TTC>...,p.VQ3336E,inframeDel;orf1ab:c.10007TTC>...,p.VQ3336E,inframeDel;nsp5:c.218TTC>...,p.VQ73E,inframeDel;	9.15537e-08	NA	0	0	0
10272	T	C	orf1a:c.10007T>C,p.V3336A,missense;orf1ab:c.10007T>C,p.V3336A,missense;nsp5:c.218T>C,p.V73A,missense;	8.6976e-06	NA	0	0	0
10273	T	C	orf1a:c.10008T>C,p.V3336V,synonymous;orf1ab:c.10008T>C,p.V3336V,synonymous;nsp5:c.219T>C,p.V73V,synonymous;	6.93977e-05	NA	0	1	1
10273	T	G	orf1a:c.10008T>G,p.V3336V,synonymous;orf1ab:c.10008T>G,p.V3336V,synonymous;nsp5:c.219T>G,p.V73V,synonymous;	3.42411e-05	NA	0	0	0
10273	T	A	orf1a:c.10008T>A,p.V3336V,synonymous;orf1ab:c.10008T>A,p.V3336V,synonymous;nsp5:c.219T>A,p.V73V,synonymous;	3.35087e-05	NA	0	0	0
10273	TCA	...	orf1a:c.10008TCA>...,p.VQ3336V,inframeDel;orf1ab:c.10008TCA>...,p.VQ3336V,inframeDel;nsp5:c.219TCA>...,p.VQ73V,inframeDel;	9.15537e-08	NA	0	0	0
10273	TC	CT	orf1a:c.10008TC>CT,p.VQ3336V*,stopGain;orf1ab:c.10008TC>CT,p.VQ3336V*,stopGain;nsp5:c.219TC>CT,p.VQ73V*,stopGain;	9.15537e-08	NA	0	0	0
10273	TCAACTCAGGGTTATTGGACATTCTATGCAAAATTGTGTACTTAA	.............................................	orf1a:c.10008TCAACTCAGGGTTATTGGACATTCTATGCAAAATTGTGTACTTAA>.............................................,p.VQLRVIGHSMQNCVLK3336V,inframeDel;orf1ab:c.10008TCAACTCAGGGTTATTGGACATTCTATGCAAAATTGTGTACTTAA>.............................................,p.VQLRVIGHSMQNCVLK3336V,inframeDel;nsp5:c.219TCAACTCAGGGTTATTGGACATTCTATGCAAAATTGTGTACTTAA>.............................................,p.VQLRVIGHSMQNCV…	9.15537e-08	NA	0	0	0
10274	C	.	orf1a:c.10009C>.,p.V3377*,frameshiftDel;orf1ab:c.10009C>.,p.V3377*,frameshiftDel;nsp5:c.220C>.,p.V114*,frameshiftDel;	9.15537e-08	NA	0	0	0
10274	C	T	orf1a:c.10009C>T,p.Q3337*,stopGain;orf1ab:c.10009C>T,p.Q3337*,stopGain;nsp5:c.220C>T,p.Q74*,stopGain;	4.57769e-07	NA	0	0	0
10274	C	A	orf1a:c.10009C>A,p.Q3337K,missense;orf1ab:c.10009C>A,p.Q3337K,missense;nsp5:c.220C>A,p.Q74K,missense;	7.3243e-07	NA	0	0	0
10274	C	G	orf1a:c.10009C>G,p.Q3337E,missense;orf1ab:c.10009C>G,p.Q3337E,missense;nsp5:c.220C>G,p.Q74E,missense;	2.74661e-07	NA	0	0	0
10275	AA	CC	orf1a:c.10010AA>CC,p.Q3337P,missense;orf1ab:c.10010AA>CC,p.Q3337P,missense;nsp5:c.221AA>CC,p.Q74P,missense;	9.15537e-08	NA	0	0	0
10275	A	T	orf1a:c.10010A>T,p.Q3337L,missense;orf1ab:c.10010A>T,p.Q3337L,missense;nsp5:c.221A>T,p.Q74L,missense;	7.3243e-07	NA	0	0	0
10275	A	C	orf1a:c.10010A>C,p.Q3337P,missense;orf1ab:c.10010A>C,p.Q3337P,missense;nsp5:c.221A>C,p.Q74P,missense;	1.73952e-06	NA	0	0	0
10275	A	.	orf1a:c.10010A>.,p.V3377*,frameshiftDel;orf1ab:c.10010A>.,p.V3377*,frameshiftDel;nsp5:c.221A>.,p.V114*,frameshiftDel;	9.15537e-08	NA	0	0	0
10275	A	G	orf1a:c.10010A>G,p.Q3337R,missense;orf1ab:c.10010A>G,p.Q3337R,missense;nsp5:c.221A>G,p.Q74R,missense;	2.65506e-06	NA	0	0	0
10276	.	C	orf1a:c.10011.>C,p.L3350*,frameshiftIns;orf1ab:c.10011.>C,p.L3350*,frameshiftIns;nsp5:c.222.>C,p.L87*,frameshiftIns;	9.15537e-08	NA	0	0	0
10276	.	G	orf1a:c.10011.>G,p.L3350*,frameshiftIns;orf1ab:c.10011.>G,p.L3350*,frameshiftIns;nsp5:c.222.>G,p.L87*,frameshiftIns;	9.15537e-08	NA	0	0	0
10276	A	C	orf1a:c.10011A>C,p.Q3337H,missense;orf1ab:c.10011A>C,p.Q3337H,missense;nsp5:c.222A>C,p.Q74H,missense;	5.21856e-06	NA	0	0	0
10276	A.	GA	orf1a:c.10011A.>GA,p.L3378*,frameshiftIns;orf1ab:c.10011A.>GA,p.L3378*,frameshiftIns;nsp5:c.222A.>GA,p.L115*,frameshiftIns;	9.15537e-08	NA	0	0	0
10276	AC	TG	orf1a:c.10011AC>TG,p.QL3337HV,missense;orf1ab:c.10011AC>TG,p.QL3337HV,missense;nsp5:c.222AC>TG,p.QL74HV,missense;	3.66215e-07	NA	0	0	0
10276	A	G	orf1a:c.10011A>G,p.Q3337Q,synonymous;orf1ab:c.10011A>G,p.Q3337Q,synonymous;nsp5:c.222A>G,p.Q74Q,synonymous;	9.8878e-06	NA	0	0	1
10276	A	T	orf1a:c.10011A>T,p.Q3337H,missense;orf1ab:c.10011A>T,p.Q3337H,missense;nsp5:c.222A>T,p.Q74H,missense;	2.74661e-07	NA	0	0	0
10277	CTC	...	orf1a:c.10012CTC>...,p.L3338-,inframeDel;orf1ab:c.10012CTC>...,p.L3338-,inframeDel;nsp5:c.223CTC>...,p.L75-,inframeDel;	9.15537e-08	NA	0	0	0
10277	C	A	orf1a:c.10012C>A,p.L3338I,missense;orf1ab:c.10012C>A,p.L3338I,missense;nsp5:c.223C>A,p.L75I,missense;	0.000213045	NA	0	0	1
10277	.	A	orf1a:c.10012.>A,p.L3350*,frameshiftIns;orf1ab:c.10012.>A,p.L3350*,frameshiftIns;nsp5:c.223.>A,p.L87*,frameshiftIns;	1.83107e-07	NA	0	0	0
10277	C	G	orf1a:c.10012C>G,p.L3338V,missense;orf1ab:c.10012C>G,p.L3338V,missense;nsp5:c.223C>G,p.L75V,missense;	2.28884e-06	NA	0	0	0
10277	C	T	orf1a:c.10012C>T,p.L3338F,missense;orf1ab:c.10012C>T,p.L3338F,missense;nsp5:c.223C>T,p.L75F,missense;	0.00113087	NA	0	1	1
10277	..	TY	orf1a:c.10012..>TY,p.L3378*,frameshiftIns;orf1ab:c.10012..>TY,p.L3378*,frameshiftIns;nsp5:c.223..>TY,p.L115*,frameshiftIns;	9.15537e-08	NA	0	0	0
10278	TC	.A	orf1a:c.10013TC>.A,p.V3377*,frameshiftDel;orf1ab:c.10013TC>.A,p.V3377*,frameshiftDel;nsp5:c.224TC>.A,p.V114*,frameshiftDel;	9.15537e-08	NA	0	0	0
10278	T	C	orf1a:c.10013T>C,p.L3338P,missense;orf1ab:c.10013T>C,p.L3338P,missense;nsp5:c.224T>C,p.L75P,missense;	3.02127e-06	NA	0	0	0
10278	TCAGGGTTATTGGACATTCTATGCAAAATTGTG	.................................	orf1a:c.10013TCAGGGTTATTGGACATTCTATGCAAAATTGTG>.................................,p.LRVIGHSMQNCV3338L,inframeDel;orf1ab:c.10013TCAGGGTTATTGGACATTCTATGCAAAATTGTG>.................................,p.LRVIGHSMQNCV3338L,inframeDel;nsp5:c.224TCAGGGTTATTGGACATTCTATGCAAAATTGTG>.................................,p.LRVIGHSMQNCV75L,inframeDel;	9.15537e-08	NA	0	0	0
10278	T	G	orf1a:c.10013T>G,p.L3338R,missense;orf1ab:c.10013T>G,p.L3338R,missense;nsp5:c.224T>G,p.L75R,missense;	3.57059e-06	NA	0	0	0
10278	TC	CT	orf1a:c.10013TC>CT,p.L3338P,missense;orf1ab:c.10013TC>CT,p.L3338P,missense;nsp5:c.224TC>CT,p.L75P,missense;	9.15537e-08	NA	0	0	0
10278	T	.	orf1a:c.10013T>.,p.V3377*,frameshiftDel;orf1ab:c.10013T>.,p.V3377*,frameshiftDel;nsp5:c.224T>.,p.V114*,frameshiftDel;	4.57769e-07	NA	0	0	0
10278	.	C	orf1a:c.10013.>C,p.L3350*,frameshiftIns;orf1ab:c.10013.>C,p.L3350*,frameshiftIns;nsp5:c.224.>C,p.L87*,frameshiftIns;	1.83107e-07	NA	0	0	0
10278	T	A	orf1a:c.10013T>A,p.L3338H,missense;orf1ab:c.10013T>A,p.L3338H,missense;nsp5:c.224T>A,p.L75H,missense;	1.1902e-06	NA	0	0	0
[truncated: 63,536 more rows]
