# Supplementary material for: HaploCoV: unsupervised classification and rapid detection of novel emerging variants of SARS-CoV-2
Source: Commun Biol. 2023 Apr 22;6:443. doi: 10.1038/s42003-023-04784-4 (PMC10122080; doi:10.1038/s42003-023-04784-4)
Supplement: Supplementary file 5 — Supplementary Data 3 [file 42003_2023_4784_MOESM5_ESM.xlsx]

## Sheet: worldregions
country	area short name	area extended name
UnitedKingdom	EuUK	United Kingdom
DemocraticRepublicoftheCongo	AfrCent	Central Africa
Sudan	AfrCent	Central Africa
SouthSudan	AfrCent	Central Africa
Angola	AfrCent	Central Africa
RepublicoftheCongo	AfrCent	Central Africa
Burundi	AfrCent	Central Africa
Cameroon	AfrCent	Central Africa
CentralAfricanRepublic	AfrCent	Central Africa
Gabon	AfrCent	Central Africa
Congo	AfrEast	Eastern Africa
Kenya	AfrEast	Eastern Africa
Reunion	AfrEast	Eastern Africa
Mayotte	AfrEast	Eastern Africa
Uganda	AfrEast	Eastern Africa
Rwanda	AfrEast	Eastern Africa
Madagascar	AfrEast	Eastern Africa
Seychelles	AfrEast	Eastern Africa
Mauritius	AfrEast	Eastern Africa
Comoros	AfrEast	Eastern Africa
Ethiopia	AfrEast	Eastern Africa
Somalia	AfrEast	Eastern Africa
Djibouti	AfrN	Northern Africa
Egypt	AfrN	Northern Africa
Libya	AfrN	Northern Africa
Morocco	AfrN	Northern Africa
Tunisia	AfrN	Northern Africa
Algeria	AfrSouth	Southern Africa
SouthAfrica	AfrSouth	Southern Africa
Zimbabwe	AfrSouth	Southern Africa
Zambia	AfrSouth	Southern Africa
Botswana	AfrSouth	Southern Africa
Malawi	AfrSouth	Southern Africa
Mozambique	AfrSouth	Southern Africa
Namibia	AfrSouth	Southern Africa
Mali	AfrSouth	Southern Africa
Niger	AfrSouth	Southern Africa
Chad	AfrSouth	Southern Africa
Eswatini	AfrSouth	Southern Africa
Lesotho	AfrW	Western Africa
Nigeria	AfrW	Western Africa
Gambia	AfrW	Western Africa
Ghana	AfrW	Western Africa
Senegal	AfrW	Western Africa
Guinea-Bissau	AfrW	Western Africa
CaboVerde	AfrW	Western Africa
EquatorialGuinea	AfrW	Western Africa
Coted_Ivoire	AfrW	Western Africa
CotedIvoire	AfrW	Western Africa
Liberia	AfrW	Western Africa
Togo	AfrW	Western Africa
BurkinaFaso	AfrW	Western Africa
Guinea	AfrW	Western Africa
Benin	AfrW	Western Africa
SierraLeone	AfrW	Western Africa
Kazakhstan	AsiaCent	Central Asia
Armenia	AsiaCent	Central Asia
Georgia	AsiaCent	Central Asia
Uzbekistan	AsiaCent	Central Asia
Mongolia	AsiaCent	Central Asia
Japan	AsiaEast	Eastern Asia
SouthKorea	AsiaEast	Eastern Asia
HongKong	AsiaEast	Eastern Asia
China	AsiaEast	Eastern Asia
Taiwan	AsiaME	Middle East
Israel	AsiaME	Middle East
Qatar	AsiaME	Middle East
UnitedArabEmirates	AsiaME	Middle East
SaudiArabia	AsiaME	Middle East
Jordan	AsiaME	Middle East
Iran	AsiaME	Middle East
Oman	AsiaME	Middle East
Bahrain	AsiaME	Middle East
Iraq	AsiaME	Middle East
Palestine	AsiaME	Middle East
Lebanon	AsiaME	Middle East
Kuwait	AsiaME	Middle East
Brunei	AsiaSE	South East Asia
Singapore	AsiaSE	South East Asia
Indonesia	AsiaSE	South East Asia
Thailand	AsiaSE	South East Asia
Laos	AsiaSE	South East Asia
Malaysia	AsiaSE	South East Asia
Philippines	AsiaSE	South East Asia
Vietnam	AsiaSE	South East Asia
Cambodia	AsiaSE	South East Asia
Myanmar	AsiaSE	South East Asia
Timor-Leste	AsiaSE	South East Asia
Palau	AsiaSO	Southern Asia
India	AsiaSO	Southern Asia
Bangladesh	AsiaSO	Southern Asia
SriLanka	AsiaSO	Southern Asia
Pakistan	AsiaSO	Southern Asia
Maldives	AsiaSO	Southern Asia
Afghanistan	AsiaSO	Southern Asia
Nepal	AsiaSO	Southern Asia
Germany	Euc	Central Europe
Denmark	Euc	Central Europe
Switzerland	Euc	Central Europe
France	Euc	Central Europe
Netherlands	Euc	Central Europe
Austria	Euc	Central Europe
Belgium	Euc	Central Europe
Slovenia	Euc	Central Europe
Luxembourg	Euc	Central Europe
CzechRepublic	Euc	Central Europe
Slovakia	Euc	Central Europe
SlovakRepublic	Euc	Central Europe
Liechtenstein	Euc	Central Europe
Swizterland	Euc	Central Europe
Monaco	Euc	Central Europe
Poland	EuEa	Eastern Europe
Lithuania	EuEa	Eastern Europe
Russia	EuEa	Eastern Europe
Latvia	EuEa	Eastern Europe
Bulgaria	EuEa	Eastern Europe
Estonia	EuEa	Eastern Europe
Croatia	EuEa	Eastern Europe
Romania	EuEa	Eastern Europe
NorthMacedonia	EuEa	Eastern Europe
Hungary	EuEa	Eastern Europe
Serbia	EuEa	Eastern Europe
Ukraine	EuEa	Eastern Europe
BosniaandHerzegovina	EuEa	Eastern Europe
Belarus	EuEa	Eastern Europe
Montenegro	EuEa	Eastern Europe
Albania	EuEa	Eastern Europe
Kosovo	EuEa	Eastern Europe
Moldova	EuEa	Eastern Europe
Azerbaijan	EuEa	Eastern Europe
Crimea	EuEa	Eastern Europe
Kyrgyzstan	EuEa	Eastern Europe
Sweden	EuNo	Northern Europe
Norway	EuNo	Northern Europe
Iceland	EuNo	Northern Europe
Finland	EuNo	Northern Europe
FaroeIslands	EuNo	Northern Europe
Italy	EuSo	Southern Europe
Spain	EuSo	Southern Europe
CanaryIslands	EuSo	Southern Europe
Portugal	EuSo	Southern Europe
Turkey	EuSo	Southern Europe
Greece	EuSo	Southern Europe
Gibraltar	EuSo	Southern Europe
Cyprus	EuSo	Southern Europe
Malta	EuSo	Southern Europe
Andorra	EuSo	Southern Europe
Ireland	EuUK	United Kingdom
England	EuUK	United Kingdom
Mexico	NAcent	Central America
PuertoRico	NAcent	Central America
Haiti	NAcent	Central America
U.S.VirginIslands	NAcent	Central America
TheBahamas	NAcent	Central America
Honduras	NAcent	Central America
Dominica	NAcent	Central America
Panama	NAcent	Central America
CostaRica	NAcent	Central America
Anguilla	NAcent	Central America
TurksandCaicosIslands	NAcent	Central America
SintMaarten	NAcent	Central America
Guadeloupe	NAcent	Central America
Belize	NAcent	Central America
Guatemala	NAcent	Central America
Bermuda	NAcent	Central America
Bahamas	NAcent	Central America
DominicanRepublic	NAcent	Central America
TrinidadandTobago	NAcent	Central America
Martinique	NAcent	Central America
Jamaica	NAcent	Central America
SaintLucia	NAcent	Central America
SaintMartin	NAcent	Central America
ElSalvador	NAcent	Central America
Barbados	NAcent	Central America
BritishVirginIslands	NAcent	Central America
SintEustatius	NAcent	Central America
SaintKittsandNevis	NAcent	Central America
Cuba	NAcent	Central America
SaintBarthelemy	NAcent	Central America
AntiguaandBarbuda	NAcent	Central America
Grenada	NAcent	Central America
SaintVincentandtheGrenadines	NAcent	Central America
Montserrat	NAcent	Central America
USA	NAnorth	North America
Canada	NAnorth	North America
UnitedStates	NAnorth	North America
CaymanIslands	NAnorth	North America
Australia	Oc	Oceania
Fiji	Oc	Oceania
Vanuatu	Oc	Oceania
SolomonIslands	Oc	Oceania
NewZealand	Oc	Oceania
PapuaNewGuinea	Oc	Oceania
NorthernMarianaIslands	Oc	Oceania
TurksandCaicosIslands	Oc	Oceania
Guam	Oc	Oceania
FrenchPolynesia	Oc	Oceania
WallisandFutunaIslands	Oc	Oceania
Brazil	SAM	South America
Argentina	SAM	South America
Chile	SAM	South America
Peru	SAM	South America
Colombia	SAM	South America
Aruba	SAM	South America
Ecuador	SAM	South America
Curacao	SAM	South America
FrenchGuiana	SAM	South America
Bonaire	SAM	South America
Suriname	SAM	South America
Uruguay	SAM	South America
Venezuela	SAM	South America
Parana	SAM	South America
RiodeJaneiro	SAM	South America
Paraguay	SAM	South America
Bolivia	SAM	South America
TrinidadandTobago	SAM	South America
Colombia	SAM	South America
Guyane	SAM	South America
Guyana	SAM	South America
