# Supplementary material for: HaploCoV: unsupervised classification and rapid detection of novel emerging variants of SARS-CoV-2
Source: Commun Biol. 2023 Apr 22;6:443. doi: 10.1038/s42003-023-04784-4 (PMC10122080; doi:10.1038/s42003-023-04784-4)
Supplement: Supplementary file 6 — Supplementary Data 4 [file 42003_2023_4784_MOESM6_ESM.xlsx]

## Sheet: TableS3addendum
A) Geographic areas			B) Countries
Genomic variant	Geographic Area		Genomic Variant	Country
28409_C|T	Oc,AsC,NAF,ASMe		3924_C|G	Luxembourg
28966_G|A	ASEA		2091_C|T	India,Luxembourg,Seychelles,Colombia,Botswana,Senegal,Iran,Finland,Kenya,Peru,Israel,Greece,Bulgaria,Malta,Mozambique,Guinea,Malawi,HongKong,Ecuador,DemocraticRepublicoftheCongo,SouthAfrica,Austria,Ghana,Russia,UnitedKingdom,Cambodia,Germany,Romania,Egypt,Turkey,Suriname,Qatar,Georgia,Jamaica,CostaRica,Switzerland,China,Bangladesh,Uganda,Pakistan,Moldova
1862_C|T	AsC		27681_T|C	PuertoRico,Ireland,Pakistan
6532_G|T	Ase,WaF,NAF		12880_C|T	Liechtenstein,Eswatini,Japan,SaintMartin,PapuaNewGuinea,India,Luxembourg,Seychelles,Kosovo,Taiwan,Laos,Colombia,Botswana,Barbados,Curacao,Senegal,Iran,Finland,Guam,Bonaire,Italy,UnitedArabEmirates,Kenya,Lebanon,Martinique,Peru,Panama,Zambia,Israel,Greece,Indonesia,Bulgaria,Nigeria,NorthernMarianaIslands,Zimbabwe,Norway,Ukraine,Estonia,Mozambique,Kuwait,Guinea,Nepal,Malawi,MarshallIslands,Andorra,…
24630_A|G	NAF		7935_CG|AC	Egypt
2610_C|T	ASMe		27522_T|C	HongKong
26499_C|T	MaF		22054_T|G	USA,Ireland,Philippines,Brazil,Chile
28969_C|A	WaF		25968_A|G	PapuaNewGuinea,Anguilla,PuertoRico,USA,DominicanRepublic,Ghana,Chile
17259_G|T	NAN,ASO,Oc,AsC,NAC,MaF,Eso,ECE,WaF,NAF,SAM,ASMe,EaF		14851_T|C	SaudiArabia
24697_G|A	NAC,ASEA		11651_C|T	Ukraine,Jordan,CostaRica
10850_G|A	NAF		4292_AAG|CCT	Pakistan
22344_G|A	NAF		1995_C|G	Nigeria
15765_A|T	ASEA		29412_A|C	Reunion
9042_C|T	ASO		18435_T|A	China
18960_G|A	Eno,EaF		8905_CT|GG	Nigeria
23697_T|G	ASMe		18705_C|T	Luxembourg,Indonesia,Malta,Aruba,Ireland,Bangladesh
18259_A|G	ECE,WaF		6125_G|A	TheBahamas
541_C|T	AsC,NAF,Eeast		20705_A|C	Belarus
19656_G|T	Eno,AsC,ASEA,NAF,SAM,Eeast,EaF		376_G|T	Botswana,Senegal,Iran,Finland,Kenya,Lebanon,Martinique,Panama,Greece,Bulgaria,Norway,Mozambique,Nepal,Tunisia,HongKong,DemocraticRepublicoftheCongo,SouthAfrica,Slovenia,Singapore,Canada,Australia,Russia,Maldives,Germany,Romania,Turkey,Qatar,CostaRica,Bahrain,Morocco,Sweden,Bangladesh,Slovakia
14847_A|G	NAF		24765_T|C	Colombia,Argentina
12854_C|T	NAF		25271_A|G	Curacao,Cambodia
9130_G|T	Eno,AsC,NAC,SaAF,ECE,ASEA,WaF,NAF,Eeast		12466_A|G	Seychelles,PuertoRico
6419_G|T	Oc,MaF,ASEA		6397_A|C	Singapore
2566_A|G	NAN		28272_AA|..	Liechtenstein,Senegal,DemocraticRepublicoftheCongo,Denmark,Gabon,Mayotte,Rwanda,RepublicoftheCongo,Switzerland,Belgium,Gambia
26305_C|A	SaAF		20245_A|C	Finland,Estonia
29212_G|T	ASO,Eno,Oc,AsC,MaF,SaAF,Eeast		28830_C|A	Italy,Norway,Niger,Tunisia,France,Slovenia,Portugal,Netherlands,Denmark,SouthKorea,Ireland,UnitedKingdom,Algeria,Germany,Switzerland,Morocco,Belgium
25897_A|.	NAF		21841_T|C	Turkey,Lithuania,Iceland
7666_T|C	ASMe		26759_A|C	Latvia,Aruba
17346_A|T	SAM		29534_AC|..	China
16637_C|G	Oc		669_GTT|...	Singapore,Iceland
21781_C|T	EaF		3452_G|A	Denmark,Iraq
15679_G|T	ASO		22987_C|A	Austria,Denmark
12223_G|T	NAF		29292_A|.	Pakistan
1538_C|G	WaF		29304_C|T	Kenya,Zambia,PuertoRico,Austria,Cambodia
27342_T|C	ECE,NAF		12511_T|C	UnitedArabEmirates,Ireland,Romania,China
27895_T|A	ASEA		25941_C|T	Russia
25792_C|T	AsC,NAC,SaAF,ASEA,WaF,EaF		366_C|T	Senegal,Nigeria,Sweden
9120_C|T	NAN,Eno,AsC,NAC,Eso,Eeast		14226_A|T	Luxembourg,Ukraine
10889_C|T	MaF,WaF,NAF		24700_C|G	Nigeria
29510_A|C	NAN,Ase,ASO,Eno,Oc,AsC,NAC,MaF,Eso,SaAF,ECE,ASEA,EUK,WaF,NAF,SAM,ASMe,Eeast,EaF		17521_A|G	Kenya,Norway,DominicanRepublic,Aruba
11666_A|T	NAF		14184_C|T	Japan,India,Colombia,Botswana,Curacao,Senegal,Finland,Guam,Bonaire,Kenya,Uruguay,Martinique,Peru,Panama,Indonesia,Bulgaria,Nigeria,NorthernMarianaIslands,Norway,Mozambique,Nepal,SintMaarten,Vietnam,HongKong,Ecuador,PuertoRico,SouthAfrica,Singapore,Austria,Netherlands,DominicanRepublic,SriLanka,Mexico,Australia,Russia,SouthKorea,Coted'Ivoire,Belarus,Cambodia,Guatemala,BurkinaFaso,Paraguay,Monteneg…
10801_A|C	NAF		1178_C|T	Colombia,Norway,Togo,Jordan,SriLanka,Brazil
5760_A|G	EaF		10650_C|T	HongKong,Ecuador,SriLanka,Denmark,Gabon,Malaysia
25352_G|T	NAN,Ase,ASO,Eno,Oc,AsC,NAC,MaF,Eso,SaAF,ECE,ASEA,WaF,NAF,SAM,ASMe,Eeast,EaF		2240_A|C	Colombia,Peru,Panama,Ecuador,PuertoRico,Argentina,CostaRica,Venezuela,Chile
18837_T|G	NAC		19970_C|T	Panama
1076_C|T	Oc		7143_G|T	Aruba
25009_G|A	NAC,ASMe		2940_C|T	Singapore,Mexico,Albania,Brazil,Bangladesh
16057_C|T	ASEA		19344_T|C	Panama,SouthKorea,China,Slovakia
10098_G|A	EaF		22326_C|T	India,Botswana,Curacao,Finland,Italy,Kenya,Lebanon,Martinique,Peru,Panama,Israel,Greece,Indonesia,Ukraine,Malta,Nepal,Oman,SintMaarten,HongKong,Togo,PuertoRico,SouthAfrica,Portugal,Austria,Canada,Netherlands,Jordan,Ghana,Denmark,Russia,SouthKorea,Ireland,Romania,Egypt,Reunion,Malaysia,Philippines,Turkey,Qatar,CostaRica,Switzerland,Bahrain,Sweden,NewZealand,Brazil,Bangladesh,Pakistan,Slovakia,Iraq
20262_A|G	NAN,Ase,ASO,Eno,Oc,AsC,NAC,MaF,Eso,SaAF,ECE,ASEA,EUK,WaF,NAF,SAM,ASMe,Eeast,EaF		25465_C|A	Cambodia
25066_C|T	ASEA		12713_C|A	SouthKorea,China
17502_C|T	Ase,Oc,NAC,MaF,SaAF,ASEA,WaF,NAF,SAM,ASMe,EaF		21794_A|G	Russia
24404_C|A	NAC		7084_T|C	Lithuania
25970_G|T	MaF		12787_AA|CT	China
1545_C|T	ASEA,NAF		25054_T|A	Laos,Nigeria
14757_C|T	NAF		6145_C|T	Liechtenstein,Eswatini,India,Curacao,Djibouti,Bonaire,Italy,UnitedArabEmirates,Peru,Panama,Israel,Kuwait,Tunisia,Ecuador,Guadeloupe,Portugal,Austria,Canada,Netherlands,CzechRepublic,Mauritius,Australia,Cambodia,Germany,Romania,Egypt,Reunion,Malaysia,Lithuania,Argentina,NorthMacedonia,CostaRica,Switzerland,Kazakhstan,Belgium,Chile,Pakistan,Slovakia
8529_C|T	Ase		25854_C|T	Laos,Colombia,Senegal,Nepal,HongKong,Ecuador,PuertoRico,Romania,China
28082_T|C	Eno		24944_G|T	Kazakhstan
835_C|T	ASO,Oc,AsC,NAC,MaF,SaAF,ASEA,EUK,WaF,NAF,SAM,ASMe,Eeast		24046_T|C	Slovenia
29359_A|T	ASEA		4908_G|A	Switzerland
6601_A|G	SAM		28585_C|T	Finland,Ukraine,Estonia,CzechRepublic,Guatemala,Reunion,TrinidadandTobago
2818_A|G	ASEA		16233_A|G	Panama,Nigeria,Egypt
21312_A|G	ASEA		25020_A|G	Pakistan
1185_C|A	WaF		17071_A|C	Egypt
17278_G|C	WaF		14035_G|A	Sweden
19117_G|T	Eno,MaF,ASEA,WaF,ASMe,Eeast,EaF		16899_T|G	Egypt
8756_C|T	NAC,WaF,ASMe		15154_C|T	Cambodia
3656_C|T	Oc		27505_G|T	Greece,Norway,Nepal,SintMaarten,HongKong,Netherlands,SriLanka,Ghana,Denmark,BritishVirginIslands,Poland,Belarus,RepublicoftheCongo,Georgia,Cameroon
14502_A|C	NAF		8156_T|G	Iceland,Gibraltar,Bangladesh
5908_TT|AC	NAF		27188_GTAAGTGACAACAGATGTTTCATCTCGTT|.............................	Pakistan
26663_T|C	ASEA		27314_A|C	Belarus
15753_A|G	EUK		29375_C|A	Ukraine,Estonia,Ecuador,France,Guadeloupe,Moldova
23345_G|A	AsC		24997_A|C	Laos
3249_A|C	Ase		14788_A|G	SaintVincentandtheGrenadines,Netherlands,Grenada
26394_T|C	WaF		16425_T|C	CentralAfricanRepublic,Australia
1368_T|C	Oc		21029_G|C	Nigeria
17829_A|T	Ase		12318_C|T	SriLanka,Denmark
27503_C|T	Oc,ASEA		16813_G|T	Estonia,France,Latvia,Germany,CanaryIslands,Morocco,Sweden
11524_T|C	ECE,Eeast		2227_C|A	SouthSudan,SriLanka,Reunion
27904_T|G	EUK		11455_CA|AC	Egypt
26085_C|T	Ase		25596_A|T	Greece,Australia,UnitedKingdom,Pakistan
9733_C|T	ECE,SAM,ASMe		22594_C|G	Nigeria
28054_C|T	Ase,Oc,NAC,Eso,NAF,ASMe		26516_.|C	China
12505_T|C	AsC		21296_G|A	Lebanon
8896_T|C	ASEA		21789_C|T	Eswatini,Japan,Colombia,Peru,Panama,Israel,Indonesia,Estonia,Mozambique,Vietnam,HongKong,Ecuador,PuertoRico,France,Slovenia,Latvia,Singapore,SaintKittsandNevis,DominicanRepublic,SriLanka,Mexico,Australia,Ireland,Bolivia,Mayotte,Germany,Romania,BurkinaFaso,Paraguay,Spain,ElSalvador,Argentina,Iceland,Nicaragua,CostaRica,Switzerland,Venezuela,FrenchGuiana,Gambia,Sweden,China,Chile,Pakistan,Slovakia,…
21792_A|C	NAN,ASO,Oc,Eso,ASMe,EaF		23042_.|C	Egypt
25525_T|C	NAC		17862_C|T	Seychelles,Finland,Israel,Estonia,HongKong,Cambodia,Thailand,NewZealand
10279_C|T	NAN,ASO,Eno,Oc,NAC,MaF,Eso,SaAF,ECE,ASEA,EUK,WaF,NAF,EaF		4364_A|G	Ecuador
23602_T|C	WaF		28342_A|T	Sweden
28108_A|G	WaF		29617_A|G	Bulgaria,Croatia,UnitedKingdom
8861_G|A	NAC,WaF,EaF		27007_A|G	Chile
25542_T|G	WaF		3076_A|G	CaymanIslands,Guam,Ireland,Romania,Turkey,CostaRica
8022_T|G	Ase,ASO,ASMe		8189_G|A	Liechtenstein,France,Latvia,Croatia,Germany,Turkey,Argentina,Switzerland
5824_T|C	ASEA		16083_T|C	Nigeria,Estonia,BosniaandHerzegovina,Egypt,Thailand,China
29392_G|T	Ase,MaF,Eso,WaF,NAF,SAM,Eeast		27148_A|G	Nigeria
18880_G|A	Eso		18272_A|T	Nigeria
9123_G|T	ASO		5345_G|T	India
9652_G|A	MaF		9937_T|C	Turkey,Pakistan
3689_G|T	ASO		29851_T|.	Egypt
27583_G|T	AsC,MaF,WaF		1899_G|T	India
23717_A|G	ASMe		22083_.|T	Nigeria
12784_C|T	NAN,Oc,NAC,MaF,NAF,EaF		27797_A|C	Malta,Belgium
23436_A|G	SAM		14648_A|G	Turkey
14457_A|G	Oc,NAC,WaF,EaF		6412_A|G	Cyprus,Belize
18788_C|G	WaF		15249_AA|CC	Egypt
6890_T|G	AsC		28888_T|A	CzechRepublic
583_C|T	Ase,ASO,AsC,NAC,MaF,WaF,NAF,ASMe,EaF		6426_A|G	Liechtenstein
20299_T|C	AsC		27506_G|T	Japan,Botswana,Barbados,Senegal,Guam,Kenya,Lebanon,Martinique,Peru,Greece,Indonesia,Bulgaria,Nigeria,Zimbabwe,Mozambique,Nepal,SintMaarten,Tunisia,HongKong,DemocraticRepublicoftheCongo,Angola,Guadeloupe,Canada,CzechRepublic,CaboVerde,Jordan,SriLanka,Mexico,Croatia,Denmark,Poland,Maldives,Cambodia,Germany,Romania,Egypt,Reunion,Philippines,Spain,ElSalvador,Benin,Serbia,Switzerland,Bahrain,FrenchGui…
23109_A|C	Ase		4524_C|.	Egypt
18163_A|G	NAN,Ase,ASO,Eno,Oc,AsC,NAC,MaF,Eso,SaAF,ECE,ASEA,EUK,WaF,NAF,SAM,ASMe,Eeast,EaF		26032_C|T	Nigeria,CanaryIslands,Uganda
11653_C|T	Eno,AsC,NAC,SaAF,ASEA,NAF,ASMe,EaF		25841_A|T	Netherlands
5128_A|G	Ase,ASEA,NAF		18109_CC|.T	China
13329_C|T	NAN,Oc,ASEA,EUK,WaF,NAF,ASMe		1207_AA|GG	Botswana
25717_TATGCT|......	MaF		14847_AC|CT	Laos
12612_T|C	AsC,Eeast		29751_GATCGAGT|........	Turkey
23611_G|T	AsC,NAC,MaF,ASEA,WaF,ASMe,Eeast		25758_A|T	Nepal
26577_C|G	NAN,Ase,ASO,Eno,Oc,AsC,NAC,MaF,Eso,SaAF,ECE,ASEA,EUK,WaF,NAF,SAM,ASMe,Eeast,EaF		770_G|T	SintMaarten
28356_A|G	NAC,MaF,NAF		29001_G|T	Belarus
6315_A|G	MaF		22076_T|G	Oman
29234_GG|TT	NAF		7735_C|A	Benin
8880_C|T	Oc,NAC,WaF		8350_T|G	Bangladesh
2011_T|A	MaF,EaF		1563_GT|TC	Botswana
28677_C|T	NAN,Eno,Oc,AsC,NAC,ECE,ASEA,EUK,ASMe,Eeast,EaF		14123_G|A	Colombia,Greece
27415_G|T	WaF,Eeast		11335_G|A	Ecuador,Turkey
586_T|C	ASMe		7427_G|T	Kosovo,Greece,Netherlands,CzechRepublic,Lithuania,Bangladesh
27219_C|T	NAF		21147_T|A	China
7993_A|G	ASEA		25593_G|T	PapuaNewGuinea,Luxembourg,Botswana,Curacao,Kenya,Lebanon,Peru,Greece,Indonesia,Bulgaria,Nigeria,Norway,Tunisia,Ecuador,PuertoRico,Singapore,Portugal,Ghana,Romania,Spain,ElSalvador,Argentina,Jamaica,CostaRica,Switzerland,Cameroon,TheBahamas,Bangladesh
28311_CC|TT	NAF		26486_TA|AT	AntiguaandBarbuda
21428_C|T	WaF,NAF		512_C|T	Kenya,Peru,Indonesia,NorthernMarianaIslands,Malta,Canada,DominicanRepublic,SriLanka,Croatia,SouthKorea,Cambodia,Egypt,CostaRica,Bahrain,Sweden,Pakistan,Iraq
26255_T|A	WaF		18712_GC|CA	Pakistan
16117_G|T	NAF,ASMe,EaF		16211_T|G	Botswana,Kuwait,Russia,Cambodia,NorthMacedonia
6783_.|T	ASO		12757_T|C	Peru
25617_G|T	Eno,NAC,ASEA,EUK,ASMe		25515_C|T	Luxembourg,Taiwan,Senegal,Panama,Bulgaria,Estonia,Latvia,Mexico,Ghana,Croatia,Aruba,Russia,BosniaandHerzegovina,Lithuania,Benin,Crimea,Chile
21707_C|T	NAN,Ase,ASO,Oc,AsC,NAC,MaF,Eso,SaAF,ECE,ASEA,WaF,NAF,SAM,ASMe,Eeast,EaF		22921_T|C	Norway,Latvia,Croatia
29221_A|G	Ase		25631_T|C	Colombia,Ukraine
2883_G|A	NAC		18782_G|T	Colombia,Italy,DominicanRepublic,Ireland,Reunion,Switzerland
29587_G|A	AsC		1393_A|T	BosniaandHerzegovina
4309_G|T	Ase		11893_G|C	China
6551_A|C	ASO		18171_C|T	India,Luxembourg,Sudan,Liberia,Senegal,Djibouti,Italy,UnitedArabEmirates,Kenya,Lebanon,SouthSudan,SaudiArabia,Peru,Israel,Nigeria,Norway,Malta,Niger,Kuwait,Guinea,Oman,Tunisia,Togo,PuertoRico,DemocraticRepublicoftheCongo,SouthAfrica,France,Slovenia,Angola,Guadeloupe,Singapore,Portugal,Canada,Netherlands,Mauritania,Libya,Jordan,CentralAfricanRepublic,DominicanRepublic,SriLanka,Ghana,Australia,Denm…
2978_T|C	ASO,Oc		15656_CA|.T	China
7543_T|C	SaAF		21997_C|T	Japan,PapuaNewGuinea,India,Botswana,Italy,Peru,Panama,Greece,Indonesia,PuertoRico,SouthAfrica,Angola,Singapore,Mauritius,DominicanRepublic,Australia,Russia,SouthKorea,Ireland,Guatemala,BosniaandHerzegovina,Paraguay,Reunion,Malaysia,Philippines,Argentina,Switzerland,Azerbaijan,Pakistan,Slovakia
22917_T|G	NAN,Ase,ASO,Eno,Oc,AsC,NAC,MaF,Eso,SaAF,ECE,ASEA,EUK,WaF,NAF,SAM,ASMe,Eeast,EaF		5728_T|C	India,Guatemala
16466_CACCC|TTTAA	AsC		20243_A|T	Guinea
3254_A|G	EaF		23223_A|G	Bulgaria,Sweden
24733_T|C	AsC,Eeast		3512_A|T	Portugal
9398_G|T	NAF		16733_C|T	Liechtenstein,Colombia,Botswana,Barbados,Finland,UnitedArabEmirates,Peru,Panama,Indonesia,Bulgaria,Estonia,HongKong,Ecuador,PuertoRico,Singapore,Portugal,Honduras,Ghana,Australia,Croatia,Denmark,Gabon,Ireland,Romania,BosniaandHerzegovina,Malaysia,Philippines,U.S.VirginIslands,Spain,Qatar,Benin,Sweden,Bangladesh,Chile,Pakistan
5573_T|A	WaF		11554_T|C	Ireland
3872_A|G	Eno,AsC,Eeast		26296_C|A	Slovenia,Croatia,Reunion
15952_C|A	Ase,Eno,AsC,NAC,MaF,Eso,ECE,EUK,WaF,NAF,SAM,ASMe,Eeast,EaF		15599_T|G	CostaRica
3256_T|C	Eno,Eso,EUK,NAF,ASMe,EaF		6245_G|T	TrinidadandTobago
24985_G|T	MaF,EUK		22352_G|T	Iran,Jordan,Chile,Pakistan
3177_C|T	NAN,Ase,ASO,Oc,AsC,NAC,Eso,ECE,ASEA,EUK,WaF,NAF,SAM,ASMe,Eeast,EaF		22661_G|C	Japan,Liberia,Bulgaria,Nepal,Ecuador,PuertoRico,CaboVerde,Ghana
27915_G|T	ASO,Oc,WaF,ASMe,EaF		18397_G|A	Canada,Australia,Poland,CanaryIslands,Spain,Argentina,Iraq
12396_C|T	ASMe		28900_A|C	Slovenia,Netherlands,Egypt
26235_G|A	Oc		27055_ATTAC|.....	Morocco
19554_C|T	Oc,NAC,MaF,ASEA		29365_A|G	Brunei
10685_G|A	NAF		11353_A|T	Denmark,China
24096_C|T	Eeast,EaF		8386_C|T	PapuaNewGuinea,Bulgaria,Angola,CzechRepublic,Poland,CostaRica,Slovakia
8353_G|T	ASO,WaF,SAM		27369_A|C	Belarus
1563_G|A	EaF		8729_T|C	CaboVerde,CanaryIslands,Argentina,Bangladesh
510_GTCATGTTA|.........	Ase,Eno,Oc,AsC,MaF,Eso,SaAF,ECE,EUK,WaF,NAF,ASMe,Eeast,EaF		11124_C|T	Italy,Peru,Indonesia,Nigeria,Nepal,Vietnam,PuertoRico,DemocraticRepublicoftheCongo,Slovenia,SaintVincentandtheGrenadines,Jordan,USA,DominicanRepublic,Mexico,Croatia,Denmark,Russia,BritishVirginIslands,UnitedKingdom,Philippines,U.S.VirginIslands,Rwanda,Qatar,Georgia,CostaRica,TheBahamas,Sweden,Bangladesh,Pakistan,Moldova
13273_T|C	ASMe		11731_T|A	Kazakhstan
22815_T|A	ASMe		9473_G|.	Egypt
25465_C|T	Ase,AsC		2770_T|C	Kosovo,Iran,Sweden,TrinidadandTobago
10177_T|C	ASMe		16983_T|C	SouthKorea,Philippines,Slovakia
29008_T|C	NAF		1327_C|T	Colombia,Greece,Mexico,Ghana,Guatemala,Montenegro,Belgium
28851_G|T	ASO,Eno,NAC,MaF,SaAF,ECE,ASEA,EUK,WaF,NAF,ASMe,Eeast,EaF		19952_C|A	Nigeria
12349_T|C	NAF		27227_T|G	PuertoRico
6285_CC|TT	Eno,Eso,ECE,EUK,Eeast		6191_A|G	Ghana
6547_T|G	NAF		10560_C|G	Japan,Guam,Vietnam
19329_T|A	MaF		26746_G|T	Kenya,SouthSudan,Indonesia,DemocraticRepublicoftheCongo,CzechRepublic,SouthKorea,Ireland,Egypt,CanaryIslands
22094_G|C	NAN,NAF,SAM		9643_T|C	Laos,Turkey,Sweden
22119_T|C	NAF,EaF		24463_C|T	Liechtenstein,Netherlands,Russia,China
16339_A|G	ASMe		28752_A|.	Pakistan
18268_G|T	ASO		114_.|A	Egypt
727_T|C	NAF		29467_A|T	Nigeria,China
9560_T|C	WaF		4475_C|T	Peru,Indonesia,CzechRepublic,Poland,Cambodia,Suriname,Qatar,Madagascar,ElSalvador,Iceland,Georgia,Jamaica,Venezuela,NewZealand
13576_G|T	NAC		22867_T|C	Iran
8247_C|T	NAF		16287_T|C	Iraq
18876_T|C	EUK,ASMe		26591_A|T	CaboVerde,China
14580_G|T	AsC,NAC,NAF,ASMe		21645_A|T	Panama
28302_G|T	ASO		18408_T|C	Laos,SouthKorea,Romania,China
22246_T|C	Ase		13213_G|T	Brazil,Bangladesh
23939_C|T	Ase		3239_G|A	Denmark,Egypt,Turkey,Switzerland,Sweden
21612_A|G	Eno		28693_T|C	Lebanon,Peru,Greece,Vietnam,SouthAfrica,Romania,Egypt,Reunion,Iceland,CostaRica,Belize,Chile
14181_G|A	Ase,NAF		3564_G|T	Australia
29686_C|T	MaF,EUK,WaF,SAM,EaF		23952_T|G	BosniaandHerzegovina,Bangladesh
19678_G|A	WaF		22751_G|C	Nigeria
13030_T|.	ASO		1757_GC|CT	Egypt
11230_G|T	Eno,Oc,AsC,NAC,MaF,SaAF,ECE,ASEA,EUK,WaF,NAF,ASMe,EaF		9671_G|T	Iraq
13401_A|C	WaF,NAF		2117_G|A	Nigeria
19816_G|T	ASO,Eno,Oc,AsC,NAC,MaF,Eso,SaAF,ASEA,NAF,Eeast,EaF		15762_T|G	Senegal,Bangladesh
624_A|G	AsC		16343_C|T	Peru,Spain
23032_T|C	ASO,ASMe		8377_A|T	Nigeria
14230_C|T	AsC,ECE		3676_T|C	Senegal,Panama,Togo,Ghana,Gabon,Reunion,Benin
1747_G|T	AsC		6788_T|C	Laos
3774_G|T	ASO		27948_G|C	Denmark,Philippines
28719_G|T	ASO		6351_A|G	Namibia
4742_T|G	EaF		24540_T|G	Poland
16563_T|A	ASEA,NAF		8132_A|T	CanaryIslands,Pakistan
5861_G|A	WaF		26066_T|C	SaintKittsandNevis,Mexico,Gabon,Philippines,China
17391_T|C	WaF		12493_C|T	Seychelles,Latvia,Portugal,Ghana,Russia,Rwanda,CostaRica,China
414_C|A	EaF		225_C|T	Japan,Argentina,Belgium
28095_A|.	EaF		2504_C|T	Singapore,Argentina
13851_T|C	Eso		24914_G|T	Colombia,Curacao,Israel,Nepal,PuertoRico,Canada,Mexico,Australia,Denmark,Russia,Philippines,CostaRica,Switzerland,Azerbaijan,Bahrain,Thailand,Sweden,Bangladesh
21191_C|T	Ase,Eno,ECE		4867_T|C	Gambia
14455_C|G	WaF		27138_T|C	Poland
14873_A|G	ASMe		9982_T|C	Laos,Botswana,SriLanka,Egypt,Rwanda,Spain,Bahrain,Thailand
3162_C|T	EaF		11893_G|A	China
17610_T|.	NAF		29790_A|G	Chile
22418_A|G	ASMe		17535_T|C	Montenegro,China,TrinidadandTobago
21981_TTT|...	MaF		10727_A|T	Singapore
12715_A|C	ASEA		13474_T|C	Philippines,Georgia
691_A|T	NAF		24862_A|G	Senegal,Nigeria,PuertoRico,SouthAfrica,Austria,Netherlands,Denmark,Germany,Egypt,Hungary,Switzerland,Bangladesh
13004_G|A	ASEA		434_G|.	Bangladesh
10260_A|G	Eso		17331_G|C	Nigeria
29655_T|A	NAF		23857_T|C	Brazil
2903_A|G	NAF,SAM,ASMe		21539_T|A	Zambia,Jordan
95_T|C	WaF		25480_CGC|AAA	Turkey
2210_G|T	MaF,NAF		787_G|C	Italy,Austria
6037_C|T	NAN,Oc,AsC,NAC,MaF,Eso,NAF,SAM		1221_C|T	Senegal,Israel,Norway,Mozambique,Nepal,PuertoRico,China,Bangladesh
14999_G|A	Oc		8849_G|T	Uruguay
20580_G|T	Oc,AsC,SaAF,ASEA,EUK,ASMe,EaF		22792_C|A	Netherlands
14230_C|A	Eno,Eso,ECE,EUK		16285_G|T	Senegal
26061_T|A	SAM		3610_T|A	Nepal
6823_A|T	WaF		18330_T|C	PapuaNewGuinea,Philippines
25607_C|T	NAF		26769_G|T	India,Slovenia,Singapore
19596_C|T	ECE		8908_T|G	Nigeria
21255_G|T	ASO,Oc,AsC,MaF,SaAF,ECE,ASEA,WaF,NAF,SAM		10863_A|G	Vietnam
27489_A|G	ASEA,NAF		8096_A|G	PuertoRico,DominicanRepublic
28887_C|T	NAN,Ase,ASO,Eno,Oc,AsC,NAC,MaF,Eso,SaAF,ECE,ASEA,EUK,WaF,NAF,SAM,ASMe,Eeast,EaF		9477_T|G	Egypt
1635_A|G	SaAF		29350_A|T	India,Egypt,China
26759_A|T	Oc		19137_A|G	UnitedArabEmirates,Ukraine,HongKong,Mexico,China
5628_C|T	MaF,NAF,ASMe,Eeast		4927_C|T	PapuaNewGuinea,India,Luxembourg,Colombia,Botswana,Djibouti,Iran,Finland,Italy,Kenya,Peru,Panama,Indonesia,Nigeria,Norway,Estonia,Niger,Namibia,Tunisia,Ecuador,PuertoRico,SouthAfrica,Angola,Latvia,Singapore,Portugal,Austria,CaboVerde,DominicanRepublic,Mexico,Denmark,Aruba,Russia,Ireland,Belarus,Germany,Guatemala,BurkinaFaso,Paraguay,Malaysia,Turkey,Argentina,Benin,Iceland,Gibraltar,Nicaragua,Costa…
26897_T|C	NAC		29544_ACCACACAAGGCAGATGGGCTATATAAACGTTTT|..................................	Pakistan
12003_C|T	ASO		2283_A|G	Algeria
26492_A|T	NAN,AsC,NAC,MaF,Eso,SAM		3634_C|T	India,Luxembourg,UnitedArabEmirates,Nigeria,Niger,Namibia,Netherlands,SriLanka,Lesotho,Ghana,Paraguay,Bangladesh
21636_C|T	SaAF		22023_A|C	Australia,BosniaandHerzegovina,ElSalvador
12793_G|T	Ase,Oc,ASMe		9368_A|C	Kosovo,ElSalvador
18291_T|C	SaAF		3223_A|G	Malaysia,Philippines
15216_C|T	Oc,AsC,ASEA,NAF		17808_G|A	China
13951_A|G	MaF		3938_AG|CA	Philippines
15746_C|T	AsC		174_G|A	Japan,Botswana,Martinique,Peru,Panama,Bulgaria,Guyana,Vietnam,Ecuador,Mexico,Bolivia,Paraguay,Argentina,Iceland,Belgium,China,Bangladesh,Pakistan
26151_C|T	Oc,AsC,EUK,WaF,EaF		20613_T|C	Cambodia,China
2659_G|T	Eno,Oc,AsC,WaF,NAF		20667_A|G	HongKong
13249_G|T	AsC,Eso,NAF,Eeast,EaF		19710_T|C	Kuwait,Portugal,China
6582_C|T	Eno,AsC,NAC		29242_A|G	China
20635_G|C	MaF		4526_A|G	Nigeria
2667_C|T	NAF		16740_A|C	Bonaire
16320_A|G	NAF		2669_C|T	Seychelles,Panama,Slovenia,CzechRepublic,Australia,Germany,Georgia
29747_G|T	NAN,ASO,AsC,NAC,MaF,Eso,ASEA,EUK,WaF,NAF,ASMe		26123_T|G	Latvia
28942_G|T	NAF		23956_T|A	Botswana
3926_T|C	NAF,EaF		26836_G|C	Pakistan
20544_C|T	NAC,ASEA		29122_A|G	Indonesia
2143_C|T	Ase,NAF		29211_CG|GT	Romania
27878_T|C	ECE		7071_G|C	SolomonIslands,Pakistan
288_T|C	NAF		27563_C|A	Vietnam
5437_G|T	Eno,MaF,Eso,ECE,ASMe,Eeast		855_C|A	U.S.VirginIslands
7717_T|C	ASEA		3323_G|A	Norway,Ukraine,Canada,DominicanRepublic,Denmark,Guatemala,Egypt,U.S.VirginIslands,Qatar,Bangladesh
22444_C|T	NAN,Ase,ASO,Eno,Oc,AsC,ECE,ASEA,EUK,NAF,ASMe,Eeast		27467_G|A	Luxembourg,Colombia
18469_G|A	Oc		23962_T|C	Laos,Botswana,Egypt
6411_A|T	Eeast		570_A|T	Lithuania
15760_G|T	Eno,Oc,MaF,SaAF,WaF		2447_G|T	Chad,Kenya,SaudiArabia,NorthernMarianaIslands,Norway,Tunisia,Ecuador,Slovenia,Netherlands,CaboVerde,Mexico,Denmark,UnitedKingdom,Germany,Guatemala,Argentina,Morocco,Sweden
16748_A|G	Oc		11392_G|T	Kazakhstan
22210_C|T	SaAF,ASEA,NAF		100_C|G	China
27825_A|T	NAF		29727_T|A	Turkey
529_G|A	NAF		6743_TGTTTAAACCGTGTTTGTACTAATTATATGCCTTATTTCTTTAC|............................................	Pakistan
4055_C|T	Oc		18576_C|T	Curacao,Senegal,Finland,Togo,Slovenia,Latvia,Netherlands,CzechRepublic,DominicanRepublic,Coted'Ivoire,Poland,FrenchGuiana,Sweden,China,Iraq
24210_C|T	MaF		6680_G|T	Japan
9644_CAG|TTT	AsC		1195_TG|AC	Botswana
15827_.|G	NAF		23624_G|T	Eswatini,Israel,Mozambique,Slovenia,Australia,Russia,Cambodia,Guatemala,Paraguay,China,Slovakia
27997_A|T	NAC		14791_A|G	BurkinaFaso
25744_A|G	Eno		25864_A|T	Mozambique
13212_T|C	Eeast		10625_GCACAAGCAGCTGGT|...............	CanaryIslands
19672_C|A	ASMe		1111_G|T	Lebanon,Netherlands
26606_C|T	Ase,ASO,AsC,MaF,ECE,ASEA,WaF,NAF,SAM,ASMe		1582_T|C	Canada,Reunion
11668_C|T	EaF		25890_A|G	Estonia
19032_C|T	ASO,Eno,Oc,AsC,MaF,ECE,NAF,EaF		3095_T|G	Djibouti
13413_G|A	NAF		8980_C|T	Kosovo,Senegal,Uruguay,Greece,Bulgaria,Portugal,DominicanRepublic,Russia,Cambodia,Paraguay,Lithuania,Argentina,Bangladesh
21844_C|T	EaF		11496_A|G	Malta
2966_A|G	ASEA		10754_G|T	Fiji
8794_T|C	NAF		21601_T|A	Iran
8612_G|A	NAF		61_G|T	India,Kosovo,Senegal,Iran,Finland,Bonaire,Italy,UnitedArabEmirates,Kenya,Uruguay,SaudiArabia,Peru,Uzbekistan,Nigeria,NorthernMarianaIslands,Norway,Ukraine,Estonia,HongKong,Ecuador,Slovenia,Canada,Netherlands,DominicanRepublic,Mexico,Ghana,Australia,Denmark,SouthKorea,Belarus,Germany,Paraguay,Philippines,Turkey,Lithuania,Hungary,CostaRica,Switzerland,Cameroon,Bahrain,Belgium,Sweden,China,Belize,Sl…
12115_C|T	NAN,Ase,Oc,AsC,MaF,SaAF,ASEA,WaF,NAF,ASMe,Eeast,EaF		27705_T|A	Nepal,NorthMacedonia
6262_T|C	ASEA		22066_T|A	Pakistan
5614_T|C	Ase,ASEA,WaF		7973_C|T	Lebanon,SaudiArabia,Nigeria,Ukraine,Mexico,Denmark,TrinidadandTobago
13432_CA|TG	NAF		12077_A|C	China
28248_G|A	NAN		10876_T|C	Panama
690_C|T	ECE		6399_A|C	Nigeria
2700_C|T	SAM		6513_G|.	Ecuador
27300_A|T	WaF		23675_G|C	Nigeria
22964_A|T	WaF		1853_C|A	Suriname
25577_T|C	NAN,Ase,NAC,NAF		19203_T|C	Russia,China
800_G|T	ASO		27696_TCTTAT|......	Netherlands,Poland,Cambodia,Romania,FrenchGuiana
19723_G|T	ASO,AsC,SaAF,WaF,NAF,ASMe		19805_A|G	Canada
17_T|A	NAF		3760_T|C	Belize
12923_C|T	Eso		20247_G|T	Luxembourg,Bulgaria,Nepal,Latvia,Portugal,Fiji,Bahrain,Moldova
25463_C|T	Oc,ASEA,WaF,NAF,SAM,EaF		2321_T|C	Germany,Spain
16957_G|T	AsC,ASMe,EaF		16463_A|G	Aruba
1180_A|G	NAC,Eso		29584_TCCGTT|......	Canada
10321_T|C	WaF		2015_A|G	Colombia,Vietnam,PuertoRico,Portugal,Belarus,CanaryIslands,Turkey,Gibraltar,Palau
27706_G|T	AsC,NAC		24127_T|C	Indonesia,China
26658_T|C	EaF		25696_G|A	DemocraticRepublicoftheCongo
11527_G|A	NAF		177_T|C	PapuaNewGuinea,Colombia,Bonaire,Bulgaria,Nepal,HongKong,Portugal,BosniaandHerzegovina,Egypt,Reunion,Chile
12473_C|T	Ase,Oc,MaF,Eso,ASEA,EUK,WaF,NAF,Eeast,EaF		25763_T|C	Zambia
14220_C|A	AsC		21145_C|T	Finland,Peru,Indonesia,Ukraine,Nepal,Ecuador,PuertoRico,Slovenia,Singapore,Canada,SriLanka,Aruba,Belarus,U.S.VirginIslands,Argentina,Bahrain
20049_T|C	Ase,MaF,WaF		20468_C|T	Singapore,Aruba,Spain
9860_TTACCTCTTACGC|.............	NAF,ASMe		5748_C|T	Germany
16193_C|T	SAM,ASMe		11908_A|C	China
22482_C|T	Ase,Eno,MaF,SAM		22383_C|T	Liechtenstein,Australia
24262_G|T	Eso		28814_C|G	PuertoRico
25502_T|C	AsC,NAC,MaF,SaAF,EaF		27459_G|A	Colombia,Lebanon,Peru,Panama,Croatia,BurkinaFaso,Uganda,TrinidadandTobago
29727_T|C	NAF		3432_T|C	Indonesia
11442_C|T	AsC		26135_C|T	Botswana
18603_T|C	Oc,NAF,ASMe		28253_C|G	Suriname
19763_C|T	Eno,MaF,ECE,ASEA,WaF,ASMe,EaF		28078_T|C	Eswatini
22972_T|C	ASEA		15048_C|A	Qatar
3243_G|A	Oc,WaF		24102_G|C	Egypt
8851_G|C	WaF		10514_T|G	Nigeria
26544_A|G	Eno		24_G|C	Georgia
12145_T|C	Eso		29728_T|G	Senegal,Nigeria,Coted'Ivoire,BurkinaFaso,Cameroon
18474_A|T	AsC		5924_G|A	Liechtenstein,Eswatini,Japan,SaintMartin,PapuaNewGuinea,India,Luxembourg,Seychelles,Kosovo,Taiwan,Colombia,Haiti,Botswana,Barbados,Curacao,Senegal,Iran,Finland,Guam,Bonaire,Italy,UnitedArabEmirates,Kenya,Lebanon,SaudiArabia,Martinique,Peru,Panama,Armenia,Zambia,Israel,Greece,Indonesia,Bulgaria,Nigeria,Guyana,NorthernMarianaIslands,Zimbabwe,Norway,Estonia,Malta,Mozambique,Kuwait,Nepal,Malawi,Andor…
29712_A|G	MaF		2596_A|G	Laos,Zambia,Guatemala,Argentina,CostaRica,Chile
11534_G|A	Oc,ASMe		4907_G|A	Luxembourg,Nigeria,Aruba,Spain,Belgium
9328_A|G	NAF		3468_G|A	Italy,Canada
6555_C|T	ECE		14589_T|A	Egypt
311_C|T	NAF		474_T|C	Bangladesh
28273_A|T	Oc,AsC,SaAF,ASEA,WaF,NAF,Eeast,EaF		2221_C|A	Guatemala,CostaRica
1458_.|A	WaF		4135_T|C	Mayotte,Reunion
21304_C|T	NAN,Eno,Oc,AsC,NAC,MaF,Eso,SaAF,ASEA,WaF,NAF,ASMe,EaF		12280_T|G	Seychelles,Ireland
9534_C|T	NAN,Ase,ASO,Eno,Oc,AsC,NAC,MaF,Eso,SaAF,ECE,ASEA,EUK,WaF,NAF,SAM,ASMe,Eeast,EaF		24718_C|A	USA
11060_C|G	WaF		29209_A|G	Kenya,Nepal,Canada,Montenegro
7000_C|T	Eeast		2239_A|T	Oman
9549_CAC|ATT	NAF		22088_C|.	Ecuador
5093_C|T	MaF,NAF,EaF		15777_A|T	Kazakhstan
12870_C|T	MaF		14128_G|C	Nigeria
3931_T|C	NAN		28607_T|C	Kazakhstan
27760_T|G	ASEA		21987_G|C	Singapore
22022_G|A	ASO,Oc,MaF,ASEA,WaF		29745_G|A	Latvia,Germany
29857_C|.	NAF		21988_T|.	Bangladesh
9577_T|C	ASO		13568_C|A	Botswana
9611_C|T	ASO,Oc,AsC,NAC,WaF,NAF,ASMe		1639_A|G	Mauritius,Cambodia
10330_T|C	AsC,ASEA		20294_A|G	India,Greece,Nepal,France,Singapore
28099_C|T	ASO,Oc,EaF		9689_A|G	Singapore,Ghana
27128_C|A	ASEA		25445_G|T	India,Kosovo,Colombia,Italy,Panama,Israel,Greece,Nigeria,NorthernMarianaIslands,Norway,Mozambique,Oman,Tunisia,HongKong,PuertoRico,Slovenia,Latvia,Singapore,Portugal,Canada,Netherlands,CzechRepublic,Mauritius,Ghana,Australia,Croatia,Russia,Ireland,Poland,Belarus,Maldives,Germany,Reunion,Georgia,CostaRica,Switzerland,Cyprus,NewZealand,Pakistan
6637_T|C	Eno,SAM		19385_A|G	Italy,Bulgaria
6433_C|T	Ase,AsC,NAF		13207_C|T	Indonesia,EquatorialGuinea,SriLanka,SouthKorea,Guatemala,Paraguay,Argentina
25240_C|T	AsC,NAF		26442_T|G	Finland,Egypt
26176_C|A	MaF		26714_T|.	Nigeria
24934_T|C	Oc		1917_C|A	Seychelles
22227_C|T	NAN,Ase,ASO,Eno,Oc,AsC,NAC,MaF,Eso,SaAF,ECE,ASEA,EUK,WaF,NAF,SAM,ASMe,Eeast,EaF		20033_G|A	Mexico
25632_T|C	AsC		16769_G|T	India
23470_T|C	MaF,EaF		11332_AG|GT	Luxembourg
7991_T|C	ASMe		16479_T|C	Laos,Finland,Martinique,Greece,Norway,Latvia,Austria,Netherlands,Denmark,Germany,Guatemala,Iceland,Belgium,China,Mongolia
18351_T|C	SAM		17284_T|A	Oman
20380_C|T	Oc		14638_G|T	India
25969_T|A	ECE		19609_.|T	Egypt
7831_T|C	ECE		21780_C|A	Pakistan
28521_A|G	Oc,NAF		7866_G|T	Italy,China
27330_A|G	Eno		13402_TG|GT	Kuwait,NorthMacedonia
11222_G|A	NAC		26097_A|G	Liechtenstein
12241_C|T	NAF		20162_A|G	NorthMacedonia
16020_G|T	WaF		7569_A|T	Nigeria
10106_G|A	NAF		26049_G|A	Italy,Ukraine,Nepal,Australia
28273_A|G	AsC		7306_G|T	Ukraine,Denmark,Turkey
6699_.|T	WaF		27242_T|C	HongKong,PuertoRico,Singapore,Montenegro
11243_G|A	NAC,WaF,NAF		701_G|T	Japan,Bonaire,Uruguay,Israel,Indonesia,Estonia,Latvia,Romania,Paraguay,Qatar,Benin
29737_G|C	ASEA,SAM,ASMe,EaF		6196_C|A	Malta
2724_C|T	SAM		1592_T|G	Kenya,Canada
17738_C|T	WaF		15483_A|G	Bulgaria,Norway,Poland,Sweden
19879_G|A	MaF,EaF		12477_TG|..	Pakistan
28097_A|C	Eeast		1879_A|T	Nepal,Suriname,Bangladesh
12871_T|A	NAF		25888_T|C	Greece,Singapore,Denmark
29402_G|T	NAN,Ase,ASO,Eno,Oc,AsC,NAC,MaF,Eso,SaAF,ECE,ASEA,EUK,WaF,NAF,SAM,ASMe,Eeast,EaF		11671_C|T	DemocraticRepublicoftheCongo,Slovenia,Jordan,Australia,Croatia,Reunion,Rwanda,Argentina,TrinidadandTobago,Iraq
3082_A|C	WaF		23592_A|C	Honduras,USA,Mexico,Guatemala,CostaRica
15984_A|C	NAF		28685_G|T	Latvia,CanaryIslands,U.S.VirginIslands,Chile
16269_G|A	Eeast		6301_T|G	Egypt
25272_T|A	NAC,WaF		12116_C|T	Japan,Peru,Nigeria,Angola,Netherlands,Australia,Germany,BurkinaFaso,Egypt,Spain,Argentina,Hungary,Sweden
15277_C|T	Eno,NAC,MaF,ASEA,EUK,NAF,SAM,Eeast		2983_C|T	Peru,Panama,Oman,Romania,Chile
20578_G|A	Oc,MaF,Eso,WaF,EaF		4300_G|T	Japan,India,Luxembourg,Colombia,Senegal,Italy,UnitedArabEmirates,Kenya,Lebanon,Martinique,Panama,Israel,Greece,Indonesia,Bulgaria,Nigeria,Norway,Nepal,Namibia,Ecuador,PuertoRico,SouthAfrica,Angola,Latvia,Singapore,Portugal,Jordan,USA,SriLanka,Mexico,Ghana,Denmark,Aruba,Russia,Poland,Germany,Romania,Guatemala,BurkinaFaso,Egypt,SaintLucia,Reunion,Lithuania,Qatar,Iceland,NorthMacedonia,Switzerland,V…
10097_G|T	ECE		13446_C|T	Lebanon,Panama,Greece,PuertoRico,SaintVincentandtheGrenadines,Jordan,Mexico,Croatia,Guatemala,Lithuania,Argentina,Bangladesh,Pakistan
6463_G|T	Ase,MaF,ASEA,NAF,EaF		13537_A|G	Turkey
22006_C|T	Eso,SaAF,ASEA		9904_G|.	Nigeria
20269_G|T	Oc,NAF		22106_A|C	Maldives
17497_T|C	ASEA,WaF		9869_A|C	Pakistan
20511_A|G	NAC		8012_A|T	Germany
9952_T|A	NAC		15561_T|A	Cambodia
17460_A|G	WaF		15390_C|A	Spain
27999_C|T	NAN,MaF,ECE,WaF,NAF,SAM,ASMe,EaF		14964_A|G	Japan,Peru
4520_G|.	NAF		2785_T|C	SouthAfrica,Ghana,Philippines,Lithuania,Bahrain
25584_C|T	NAN,Ase,ASO,Eno,Oc,AsC,NAC,MaF,Eso,SaAF,ECE,ASEA,EUK,WaF,NAF,SAM,ASMe,Eeast,EaF		15307_G|A	Nigeria
9700_C|G	NAF		29378_A|.	Ecuador
3248_G|A	Eno,EaF		8556_A|T	Honduras
2568_A|G	ASO		25540_G|A	Peru,Panama,Armenia,Indonesia,Malta,Andorra,Slovenia,Singapore,Honduras,Gabon,Ireland,Malaysia,RepublicoftheCongo,Argentina,Iceland,CostaRica,Switzerland,Sweden,NewZealand,Brazil,Bangladesh,Chile
12068_C|A	ASO,Oc		29492_T|C	Egypt,NorthMacedonia,China,Moldova
25810_C|T	NAN,Ase,ASO,Eno,Oc,AsC,NAC,MaF,Eso,ECE,ASEA,EUK,WaF,NAF,SAM,ASMe,Eeast,EaF		4762_A|G	SouthKorea,Switzerland,Kazakhstan,Pakistan
25553_C|T	NAN,ASO,Oc,NAC,MaF,ASEA,WaF,NAF,ASMe,Eeast		29861_GG|AA	Gabon,China
22675_C|T	SaAF		6871_T|C	Israel,PuertoRico
9736_T|C	ASEA		26466_.G|TC	CzechRepublic
28293_A|G	Eeast		2653_A|T	Latvia
29017_G|A	EUK		24000_G|C	Nigeria
24098_G|T	ASMe		2744_G|T	SouthKorea
13849_G|T	ASMe		1578_T|C	Colombia,PuertoRico,USA,Mexico,CostaRica
9692_GC|..	NAF		17939_C|T	Finland,Ireland,CostaRica,Bangladesh
15652_G|T	Eno,NAC,Eso,ECE,EUK,SAM,ASMe,Eeast		25879_G|A	Japan,Belarus
17193_G|C	AsC		18050_T|C	Russia,Belarus
6593_C|T	NAC,ASEA		14442_T|C	Guinea
23613_C|T	MaF,NAF,Eeast		4990_C|T	Senegal,Togo,Canada,Russia,Coted'Ivoire,Romania,Philippines,Benin,Brazil,Chile
24783_A|G	NAN,NAC		15668_A|T	Argentina
27890_G|T	NAN,ASO,Oc,NAC,ASEA,NAF		28747_G|T	Luxembourg,Djibouti,Lebanon,Peru,Israel,Ecuador,Slovenia,Singapore,Austria,Mexico,Germany,NorthMacedonia,Jamaica,Switzerland,China,Brazil
27541_G|T	EaF		22453_A|G	Cambodia,Bangladesh
28321_G|T	ASO,Eno,Eso,ECE,WaF,NAF,SAM,ASMe		256_G|T	India,Botswana,Panama,Indonesia,Ecuador,SouthKorea,Switzerland,Venezuela,TrinidadandTobago
24793_TG|AT	AsC		8986_C|.	Moldova
4763_C|T	MaF,WaF,NAF,Eeast		23708_A|T	Nigeria
8829_C|T	NAN,AsC,NAC,ASEA,SAM		13768_A|G	Colombia,Indonesia,Bulgaria,Austria,Ghana,Romania,Reunion,Argentina,Georgia,Cyprus,Mongolia,Pakistan,Iraq
16929_A|G	NAF		23598_A|G	Seychelles
10909_TT|CA	NAF		10285_T|C	DominicanRepublic
26531_T|C	Ase,SAM		27477_AGT|TAC	Pakistan
3955_G|T	AsC,MaF,ASEA,WaF,NAF,ASMe		25552_G|C	France
1267_C|T	NAN,Ase,ASO,Eno,Oc,AsC,NAC,MaF,Eso,SaAF,ECE,ASEA,EUK,WaF,NAF,SAM,ASMe,Eeast,EaF		3327_A|G	Finland,Latvia,UnitedKingdom,Egypt,Sweden
12546_C|T	ASO,Oc		27151_A|G	SouthAfrica
29470_T|A	NAF		18132_T|A	China
13887_C|T	Eno,AsC,ECE,Eeast		28727_G|T	Eswatini,Japan,Barbados,Senegal,Finland,Italy,Kenya,Lebanon,Uruguay,Martinique,Peru,Panama,Israel,Indonesia,Bulgaria,Norway,Ukraine,Estonia,Malawi,Tunisia,HongKong,DemocraticRepublicoftheCongo,SouthAfrica,Slovenia,Angola,Latvia,Guadeloupe,Portugal,Canada,CzechRepublic,Jordan,USA,Mexico,Ghana,Aruba,Russia,Gabon,SouthKorea,Ireland,Poland,Cambodia,Germany,Romania,Guatemala,BosniaandHerzegovina,Parag…
20284_AT|TC	ECE		1714_C|T	Peru
22093_G|T	ASMe		19884_C|T	Luxembourg,Colombia,Finland,Guam,Italy,Peru,Panama,Greece,Bulgaria,Estonia,Kuwait,Namibia,Ecuador,Slovenia,DominicanRepublic,Mexico,Denmark,Russia,Ireland,BritishVirginIslands,Poland,Algeria,Romania,BosniaandHerzegovina,Paraguay,Rwanda,Lithuania,Qatar,Benin,Georgia,Jamaica,CostaRica,Mali,Thailand,China,Uganda,Mongolia
29771_A|G	ASO,Oc,Eso,EUK,ASMe		28857_G|T	Liechtenstein,Japan,Italy,UnitedArabEmirates,Kenya,Lebanon,Peru,Israel,Greece,Indonesia,Nepal,Oman,Ecuador,DemocraticRepublicoftheCongo,Slovenia,Singapore,Portugal,Canada,Netherlands,Jordan,SriLanka,Australia,Russia,SouthKorea,Germany,Romania,BosniaandHerzegovina,Egypt,Paraguay,CanaryIslands,Malaysia,Spain,Turkey,Switzerland,Thailand,Uganda,Pakistan,Slovakia
10322_A|T	WaF		3638_G|T	Luxembourg,Botswana,Senegal,Italy,Israel,Bulgaria,Nigeria,Norway,Estonia,Oman,HongKong,SouthAfrica,France,Angola,Latvia,Portugal,Netherlands,CzechRepublic,CaboVerde,Jordan,Mexico,Lesotho,Ghana,Australia,Ireland,UnitedKingdom,Poland,Germany,Romania,CanaryIslands,Malaysia,Monaco,Spain,Lithuania,Iceland,NorthMacedonia,Switzerland,Bahrain,Ethiopia,Belgium,Slovakia,Iraq
16305_A|G	NAF		16931_T|A	PuertoRico,Russia,Thailand
4158_C|T	NAN,NAC,MaF,ASEA,EUK,NAF,ASMe,Eeast		1547_A|C	Kosovo,Bulgaria,Estonia,Slovenia,Latvia,CzechRepublic,Croatia,Poland,BosniaandHerzegovina,Montenegro,Lithuania,Sweden
11128_G|A	Oc,AsC,MaF,WaF,EaF		29474_GG.T|CAGA	Pakistan
13345_T|C	ASO		24577_G|A	NorthMacedonia
25598_G|T	Ase,WaF,NAF,EaF		7061_T|C	Colombia,PuertoRico
695_G|.	MaF		13726_G|A	Ecuador,Timor-Leste,SouthKorea,Germany
20759_C|T	NAN,AsC,NAC,MaF,SaAF,ECE,ASEA,WaF,NAF,SAM,Eeast,EaF		6371_A|G	Bonaire,Peru,Estonia,Canada,Jordan,Russia
20887_G|A	ECE,NAF		23222_G|C	India,Greece,Nepal,SriLanka,Bangladesh
24933_G|T	Oc,AsC,MaF,SaAF,EUK,NAF,Eeast		59_C|T	Botswana
5855_A|G	NAF		9313_A|C	Estonia,Latvia
22029_AGTT|....	ASMe		1786_T|C	Israel
12355_G|A	ASMe		12045_T|C	Reunion
18377_C|T	NAN,Ase,Eno,AsC,NAC,MaF,SaAF,WaF,NAF,Eeast,EaF		29728_TTCACCGAGGCCACGCGGAGTACGATCGAGTGTACAGTGAACAATGCTA|.................................................	Eswatini,Senegal,UnitedArabEmirates,Kenya,Israel,Nigeria,Malta,Niger,Guinea,Tunisia,PuertoRico,Mauritania,CentralAfricanRepublic,Ghana,Coted'Ivoire,Guatemala,BurkinaFaso,Spain,Turkey,Argentina,Benin,Cameroon,Thailand,Bangladesh
18790_G|A	Ase		2589_A|C	Nigeria
27688_C|T	AsC,Eso,NAF,Eeast		15102_T|G	Australia
958_C|T	Ase		18181_G|A	Senegal,Australia,Gabon,Coted'Ivoire,BurkinaFaso,Mali,Cameroon
29281_C|T	Oc,MaF,WaF		21700_A|.	Pakistan
16622_G|A	ECE		14408_C|G	CzechRepublic,Moldova
27087_G|C	WaF		13801_A|G	Pakistan
23940_C|T	ASEA		13351_T|C	China
20748_T|C	NAC,Eso		12106_G|A	Ecuador,China
10155_A|G	Oc		28476_G|C	SouthSudan,Mongolia
22315_T|C	ASMe		165_G|T	India
19813_C|T	Ase,ASO,Oc,NAC,NAF,ASMe,Eeast		7069_A|C	France
24984_T|G	ASO,MaF		12559_C|A	Mexico,TrinidadandTobago
29392_G|C	EaF		27877_G|C	Philippines,ElSalvador,Argentina,Bangladesh
26177_C|T	NAF		41_TT|.C	China
7675_G|A	ASEA		24241_A|T	Chile
11552_G|T	NAF		3654_T|C	Kazakhstan
18294_A|G	NAF		9224_G|T	India
1853_C|T	Eno,Oc,MaF,ASMe		11872_A|T	Romania,China
10957_A|G	SAM		22130_A|G	Martinique
13770_G|A	Ase,EaF		17379_T|A	Nigeria
14294_G|T	ASO		8773_A|G	Finland,Peru,Israel,Canada,SouthKorea
29161_T|A	WaF		29569_AA|TC	China
22162_T|C	NAN,Oc,NAC,SAM,EaF		22313_CC|TK	CostaRica
18972_G|T	Ase,NAF,EaF		7150_A|G	Nigeria,Singapore,Switzerland
17375_C|T	ASEA		9044_G|A	Eswatini
12142_T|C	Eno		25012_G|T	PapuaNewGuinea,Iran,Kenya,Panama,Nepal,SouthAfrica,Canada,Croatia,Belarus,Egypt,Qatar,Georgia,Venezuela,Belgium,TheBahamas,Bangladesh,Chile,Pakistan
9893_C|A	WaF		5549_C|T	Israel,Romania,Chile
1368_T|G	Eeast		28389_A|T	UnitedArabEmirates,Indonesia,Slovenia,Switzerland
1687_C|A	AsC		16256_T|G	China
27920_C|T	NAN,Oc,SaAF,ECE,ASEA,WaF,NAF,ASMe,Eeast,EaF		21136_A|.	Moldova
24803_A|G	MaF,EUK,WaF,Eeast		27985_A|G	CostaRica
7874_C|T	Oc		25841_A|C	Belarus
18079_G|T	MaF,Eso,ECE,ASEA,WaF,NAF,Eeast,EaF		20571_T|C	Belarus
22927_G|C	NAF		1174_C|G	China
14508_T|C	Ase		16419_T|C	Ecuador,Mexico
15254_T|C	AsC		29281_C|G	Nigeria
9246_C|T	Ase,ASO,Eno,Oc,NAC,Eso,ECE,ASEA,EUK,WaF,NAF,ASMe		644_G|A	SouthKorea
29831_C|T	Ase,NAF,EaF		25064_G|C	Nigeria
3305_A|G	EaF		10396_G|T	Liechtenstein,Eswatini,Luxembourg,Senegal,Iran,Lebanon,SouthSudan,SaudiArabia,Panama,Greece,Indonesia,Mozambique,Nepal,Tunisia,Vietnam,Comoros,SouthAfrica,France,Slovenia,Angola,Latvia,Singapore,Portugal,Jordan,USA,DominicanRepublic,SriLanka,Mexico,Ghana,Australia,Denmark,SouthKorea,Poland,Belarus,Mayotte,Cambodia,Germany,Romania,Egypt,Paraguay,Reunion,Philippines,Turkey,Madagascar,Argentina,Cost…
16948_C|T	NAC,ASEA		23527_T|C	Senegal,Indonesia,NorthernMarianaIslands,Mexico,Nicaragua
24157_C|T	NAC		1957_G|T	Luxembourg,Senegal,UnitedArabEmirates,Martinique,Indonesia,Malawi,Vietnam,Togo,SouthAfrica,France,Slovenia,Guadeloupe,Singapore,SriLanka,Ghana,Maldives,BurkinaFaso,Reunion,Rwanda,Qatar,Benin,Cameroon,Sweden,NewZealand
19452_T|C	EaF		18952_A|G	Bulgaria,Tunisia
2639_G|A	WaF		23119_T|C	Iran,Serbia,Cameroon,Pakistan
10696_T|C	Ase		27612_C|T	Namibia,Vietnam,Angola,Netherlands,Russia,Romania,Georgia,Pakistan
375_A|G	NAF		10737_A|C	Martinique
18457_C|T	AsC,Eso,WaF,NAF,Eeast		25797_C|A	Iran,Panama
16619_A|G	NAC		26428_G|C	Nepal
27152_T|C	WaF		21724_G|A	Italy,Israel,Uzbekistan,Estonia,Togo,Latvia,Austria,CzechRepublic,Denmark,Russia,SouthKorea,Belarus,Germany,Iceland,Kazakhstan,China,Mongolia,Moldova
344_C|A	Eeast		8713_C|T	HongKong,Mauritius,Bahrain
16073_C|T	AsC,WaF		22114_T|C	Iran,Greece,Tunisia,BosniaandHerzegovina
5041_A|G	NAN,Eso		17427_G|C	Colombia,China
23518_G|T	WaF,NAF,SAM		3134_G|T	Egypt
27141_A|C	NAF		26356_C|T	Romania
17085_A|T	WaF		29736_GG|..	Turkey
20601_T|C	NAF		5144_C|T	Luxembourg,Kosovo,Taiwan,Laos,Colombia,Botswana,Curacao,Iran,Finland,Kenya,Lebanon,SaudiArabia,Martinique,Panama,Israel,Indonesia,Bulgaria,Nigeria,Ukraine,Malta,Mozambique,Nepal,HongKong,Ecuador,PuertoRico,SouthAfrica,Angola,Singapore,Portugal,Austria,Canada,Netherlands,Libya,Jordan,DominicanRepublic,Ghana,Australia,Denmark,Aruba,Russia,Ireland,UnitedKingdom,Belarus,Algeria,Germany,Romania,Guatem…
8615_G|T	AsC		28008_A|G	Luxembourg,Suriname,Argentina
23469_.|C	NAF		24183_C|T	Mongolia
8833_A|C	AsC		28472_C|G	Georgia
17934_C|T	NAC,ASEA,NAF		25679_T|C	Finland
15356_C|T	Ase		25498_C|T	Estonia,Switzerland
8267_G|T	ASO		29382_A|C	Ghana
872_G|T	Eso,ECE,EUK,NAF		19378_T|C	Iraq
25136_A|T	Ase		5959_T|.	Pakistan
13011_C|T	ASO,Eno,AsC,Eso,ECE,WaF,NAF,EaF		6489_T|C	Bangladesh
378_T|C	WaF		1390_T|C	Iran,Zimbabwe,Ghana,Argentina
7764_C|T	ASO,Eno,AsC,MaF,ECE,WaF,NAF,ASMe,EaF		26918_G|T	India,Luxembourg,Kosovo,Haiti,Botswana,Italy,Kenya,Lebanon,Panama,Indonesia,Bulgaria,Norway,Nepal,HongKong,PuertoRico,SouthAfrica,Slovenia,Singapore,Canada,Honduras,Jordan,DominicanRepublic,SriLanka,Mexico,Ghana,Croatia,Russia,UnitedKingdom,Egypt,Philippines,Turkey,Qatar,Argentina,Gibraltar,CostaRica,Serbia,Cameroon,Bahrain,Morocco,Bangladesh,Chile
16072_G|A	Oc		25912_G|A	SouthKorea,U.S.VirginIslands
616_T|G	WaF		2671_T|G	Ecuador
16128_A|T	WaF,NAF		12190_T|C	Guatemala
13767_C|T	NAF		23321_A|G	Finland
9083_G|C	WaF		74_..|CG	Mexico
20133_C|T	Ase,NAC,SaAF,NAF,SAM,ASMe,EaF		16113_AC|TA	Pakistan
6094_G|T	MaF		7726_T|A	Serbia
13515_C|T	NAC,Eso,WaF		14773_GATG|....	Nigeria
26157_TGT|...	Eno,MaF,SaAF,ASEA,ASMe,EaF		26084_.|T	Sweden
2562_T|A	MaF		10381_A|T	China
3302_G|A	MaF		19085_A|G	Aruba,Guatemala
2605_.|G	NAF		7986_A|G	Georgia
25991_G|A	MaF		4146_G|A	Brazil
22203_.....|CCAGA	NAC		10037_A|G	Ukraine,Montenegro,Reunion
8622_T|C	NAN,NAC		5964_...|CCG	Pakistan
11851_G|T	Eno,MaF,Eso,ECE,ASEA,EUK,NAF		11485_T|C	Senegal,Norway,Spain,Cameroon,China
3142_T|C	Ase		6588_A|C	Montenegro
21717_A|G	ASO,Oc,MaF,Eso,SaAF,WaF,NAF,ASMe,EaF		7119_C|T	India,Curacao,Iran,Chad,Panama,Indonesia,Bulgaria,Nepal,Tunisia,HongKong,PuertoRico,France,Angola,Portugal,Netherlands,SriLanka,Australia,Denmark,SouthKorea,Algeria,Cambodia,Brunei,Rwanda,Gibraltar,Georgia,CostaRica,Cameroon,FrenchGuiana,Thailand,Sweden,Bangladesh,Chile,TrinidadandTobago
10697_G|C	WaF		21765_T|C	Luxembourg,Kenya,Martinique,Israel,Norway,Estonia,France,Slovenia,Portugal,Netherlands,Mexico,Australia,Denmark,Ireland,UnitedKingdom,Germany,CanaryIslands,Philippines,Spain,ElSalvador,Switzerland,Belgium,TheBahamas,Sweden,NewZealand,Bangladesh
347_G|A	AsC,Eso,EaF		16554_T|C	Laos,Canada,Egypt,Philippines
25486_A|G	ASEA		21452_G|T	Curacao,Panama,Ukraine,Nepal,HongKong,SriLanka,Iraq
23004_A|G	Eno		27852_G|A	Colombia,Aruba
22384_T|A	AsC,NAC		9163_C|T	PapuaNewGuinea,India,Indonesia,SintMaarten,Latvia,Russia,Qatar,Georgia,Gambia,TrinidadandTobago
15006_G|T	Eso,ASEA		22951_T|A	Mexico
625_G|A	NAF		22345_T|A	Nigeria
1066_T|C	NAF		24709_T|C	Laos
17590_G|T	ASO		18873_G|A	Nicaragua,China
13929_T|C	Ase,SaAF		16339_A|C	Cambodia
23125_A|G	Oc		25739_A|T	Nepal
28908_G|T	Eno,Oc,AsC,ECE,ASEA,NAF,ASMe		215_A|T	Italy,Montenegro
26224_C|T	EaF		7233_T|C	Brunei,Malaysia
14653_G|T	Oc,NAC		13417_T|C	Zambia,Greece,Jamaica,Chile
29768_A|C	NAF		14275_A|C	Russia
1063_C|G	SAM		11521_G|T	Japan,India,Luxembourg,Senegal,Finland,Italy,UnitedArabEmirates,Kenya,SouthSudan,Zambia,Israel,Greece,Indonesia,Nigeria,Zimbabwe,Norway,Malawi,Tunisia,Vietnam,HongKong,Togo,DemocraticRepublicoftheCongo,Slovenia,Latvia,Singapore,Canada,Jordan,CentralAfricanRepublic,SriLanka,Mexico,Ghana,Australia,Croatia,Denmark,Russia,Gabon,SouthKorea,UnitedKingdom,Maldives,Germany,BosniaandHerzegovina,Malaysia,P…
19872_G|T	NAN,Ase,Oc,AsC,MaF,Eso,ECE,ASEA,WaF,NAF,SAM,ASMe,EaF		9566_T|C	Seychelles,Georgia
4594_A|G	ASEA		27434_C|T	Eswatini,PapuaNewGuinea,Luxembourg,Kosovo,Colombia,Barbados,Senegal,Finland,Italy,Kenya,Uruguay,Martinique,Peru,Panama,Zambia,Israel,Bulgaria,Nigeria,Norway,Ukraine,Estonia,Mozambique,Nepal,Tunisia,Ecuador,France,Slovenia,Latvia,Guadeloupe,Singapore,Timor-Leste,Portugal,Austria,Canada,Bermuda,Netherlands,CzechRepublic,CaboVerde,USA,SriLanka,Mexico,Australia,Croatia,Denmark,Russia,Gabon,SouthKorea…
7083_C|T	NAF		23043_C|T	Japan,PapuaNewGuinea,Indonesia,Nigeria,Tunisia,Switzerland,Gambia
19242_T|C	Eeast		4644_A|C	Kazakhstan
20235_C|T	Eno,EaF		27576_T|C	Liechtenstein,Senegal,Indonesia,DemocraticRepublicoftheCongo,Angola,Denmark,Gabon,Mayotte,Rwanda,RepublicoftheCongo,Switzerland,Belgium,Gambia
24170_A|G	ASMe		12393_A|G	Tunisia,Romania
539_C|G	NAF		22303_T|C	Iran
21291_T|C	ASEA,Eeast		14267_C|T	Greece,Guinea,Slovenia,Portugal,Mexico,Coted'Ivoire,ElSalvador,Argentina,Thailand,Chile,Slovakia
15738_C|T	NAN,ASO,Eno,Oc,AsC,NAC,MaF,Eso,SaAF,ECE,ASEA,EUK,WaF,NAF,SAM,ASMe,Eeast,EaF		22904_A|G	Egypt
4649_G|A	NAF		10075_A|G	Colombia,Peru,Panama,Mexico,Gabon,CostaRica,Brazil
26801_C|T	NAN,ASO,Eno,Oc,AsC,NAC,MaF,SaAF,ECE,ASEA,WaF,NAF,SAM,ASMe,Eeast,EaF		29468_G|C	Panama,Ecuador,Ireland,Romania,Malaysia,Pakistan
27909_.|T	Eeast		29867_T|A	India,Finland,Italy,Bulgaria,Vietnam,PuertoRico,Slovenia,Gabon,SouthKorea,Poland,Belarus,Egypt,Malaysia,Spain,Turkey,Georgia,NorthMacedonia,Switzerland,Belgium,China,Mongolia,Pakistan
15708_G|T	NAC		28242_GTTTTA|......	Ireland
25209_T|C	NAF		23202_C|A	Liechtenstein,Eswatini,Japan,SaintMartin,PapuaNewGuinea,India,Luxembourg,Seychelles,Kosovo,Taiwan,Laos,Colombia,Haiti,Botswana,Barbados,Liberia,Curacao,Senegal,Djibouti,Iran,Finland,Guam,Cuba,Bonaire,Italy,Kenya,Lebanon,Uruguay,Anguilla,SouthSudan,SaudiArabia,Martinique,Peru,Panama,Armenia,Zambia,Israel,Greece,Indonesia,Bulgaria,Nigeria,Guyana,NorthernMarianaIslands,Zimbabwe,Norway,Ukraine,Montse…
4855_A|G	AsC,ASMe		9654_T|C	Iran,Lebanon
2341_T|C	ASEA		25748_A|T	Rwanda
27094_C|T	WaF		23083_A|G	Mauritius,Egypt,Georgia
25229_G|A	ECE		1723_T|A	Botswana
6106_T|C	SaAF		4442_G|T	Nigeria,Estonia,Slovenia
16299_T|A	NAF		18045_A|G	Bulgaria
208_G|T	ASO,NAC		13269_A|G	CostaRica
19736_A|G	MaF		24149_C|T	NewZealand
27161_C|T	NAF		22256_G|T	Estonia,Myanmar
11236_T|C	Eno,MaF		1551_C|T	France,Canada,Serbia
7018_T|G	AsC		18673_A|G	Cameroon
23756_A|G	NAN,Oc,NAC		27346_T|C	Iran,Greece,Nepal,Belarus,Romania,Guatemala,CostaRica,Pakistan
6422_G|A	Eso,WaF		1312_G|A	PuertoRico,Russia
5895_T|C	NAF		13412_T|G	Egypt
17266_G|T	WaF		29592_C|T	Japan,Curacao,Montenegro,Malaysia,Bangladesh
13533_A|G	NAN,SaAF		8131_G|T	Martinique,Kyrgyzstan,HongKong,France,Guadeloupe,Mexico,Ghana,Australia,Guatemala,BurkinaFaso,Reunion,Philippines,Madagascar,RepublicoftheCongo,Benin,Georgia,Jamaica,Azerbaijan
26937_G|.	NAF		10804_A|C	Egypt
8242_T|C	ASEA		2967_G|C	Curacao
6941_C|T	Ase,Eno,Oc,AsC,NAC,Eso,ECE,ASEA,EUK,NAF,ASMe,Eeast		2151_A|C	Ireland,Belgium
11199_C|T	Eeast		17687_T|A	Nigeria,Mexico
1914_G|A	WaF,ASMe,EaF		14483_TCAGAGAGCTAGGTGTTG|..................	Pakistan
14500_G|T	NAN,ASO,Oc,AsC,ASEA,NAF,ASMe		117_C|T	Mongolia
4201_G|T	ASO,AsC,NAC,Eso,NAF,ASMe		19538_T|C	Singapore
17135_C|T	Oc,AsC,NAC,NAF,Eeast		27637_G|T	Uruguay,Zambia,Cameroon
28385_A|C	NAF		23900_GA|TC	Russia
1735_T|C	AsC		28056_G|A	Norway,Slovenia,Netherlands,Germany,Romania,Qatar,Iceland,NorthMacedonia,Switzerland
3732_C|T	AsC,MaF		2671_T|C	Cambodia,Mongolia
29868_.|A	NAN,NAF		3087_T|A	Bulgaria
7759_T|C	WaF		20962_G|T	Mexico,Guatemala,Gibraltar
29301_A|G	NAN,Ase,ASO,Eno,AsC,NAC,MaF,Eso,SaAF,ECE,ASEA,EUK,WaF,NAF,SAM,ASMe,Eeast,EaF		21788_A|G	Slovakia
5055_C|T	Ase,ASO,Oc,AsC,MaF,Eso,ECE,ASEA,EUK,WaF,SAM,EaF		5178_C|T	Luxembourg,Senegal,Italy,Kenya,Guinea,Tunisia,France,Angola,CaboVerde,Guinea-Bissau,Australia,Germany,Romania,CanaryIslands,Rwanda,Spain,CostaRica,Cameroon,TheBahamas,Gambia
13427_G|T	ASO		28243_TTT|...	Suriname
878_C|T	NAC		14895_T|C	Slovenia,CzechRepublic,Russia,Egypt
44_C|T	NAN,Ase,ASO,Eno,Oc,AsC,NAC,Eso,SaAF,ECE,ASEA,NAF,ASMe,Eeast,EaF		1809_A|T	DemocraticRepublicoftheCongo
11861_A|G	WaF		2146_C|T	Greece,Norway,Niger,Togo,SouthAfrica,Portugal,Ghana,BurkinaFaso,Georgia,Bangladesh,Pakistan
9710_T|C	NAF		9238_A|G	PapuaNewGuinea,Rwanda,FrenchGuiana
19578_A|G	NAC,SAM		14802_C|A	Italy,Greece,Bulgaria,Nigeria,Austria,CzechRepublic,Spain,Serbia,NewZealand,Slovakia
18090_G|A	WaF		3848_A|C	Italy,Indonesia,Portugal,Malaysia
11534_G|T	NAC,EaF		1905_T|C	Greece,Australia,Argentina
20420_A|G	AsC		13379_G|T	India
6247_T|C	AsC		1599_G|T	India,Peru,Tunisia,DemocraticRepublicoftheCongo,Austria,CaboVerde,Mexico,Russia,Algeria,Germany,Romania,BurkinaFaso,Paraguay,Reunion,Rwanda,Qatar,Argentina,NorthMacedonia,CostaRica,Cameroon,Bahrain,Bangladesh,Pakistan
23011_T|G	ASMe		6876_A|G	Oman,Cameroon
23655_C|T	Oc,AsC,EaF		16342_T|C	Liechtenstein,Japan,PapuaNewGuinea,India,Luxembourg,Seychelles,Taiwan,Senegal,Iran,Italy,Israel,Greece,Indonesia,Nigeria,Norway,Kuwait,Nepal,Vietnam,HongKong,Slovenia,Singapore,Portugal,Canada,USA,Mauritius,SriLanka,Mexico,Australia,Croatia,Russia,SouthKorea,Ireland,UnitedKingdom,Maldives,Cambodia,Germany,Romania,CanaryIslands,Montenegro,Brunei,Reunion,Malaysia,Lithuania,Switzerland,Myanmar,Thail…
9484_A|G	MaF		29578_C|G	Nigeria
17700_T|G	NAF		27794_TTTA|....	Bulgaria,Aruba,Nicaragua
11928_G|C	WaF		9880_T|C	HongKong,Argentina,China
22310_A|T	Eno,Oc,MaF,SaAF		18905_G|A	Liechtenstein,Luxembourg,Kosovo,Colombia,Curacao,Italy,Kenya,Anguilla,Martinique,Greece,Dominica,Bulgaria,Norway,Ukraine,Malta,Andorra,SintMaarten,France,Slovenia,Latvia,Guadeloupe,Portugal,Netherlands,CzechRepublic,Australia,Croatia,Denmark,Aruba,Ireland,Poland,Mayotte,Germany,Romania,BosniaandHerzegovina,Egypt,CanaryIslands,Montenegro,Spain,Lithuania,Argentina,Benin,Gibraltar,NorthMacedonia,Swi…
7641_G|A	ASO		25621_G|C	Italy,Guadeloupe
21163_A|G	NAF		16849_.|A	Brazil
14033_A|G	WaF		9711_C|A	SouthKorea
26187_T|C	Oc		13334_G|A	NorthMacedonia
13829_C|T	Eno		10567_T|G	China
4757_G|A	NAF		28553_A|G	Kenya,China
3251_G|T	Oc,AsC,ECE		24022_T|C	Peru,Ukraine,Nepal,SriLanka
5155_G|A	Eno		7225_T|C	CostaRica
25879_G|T	NAF		23950_T|.	Moldova
2418_G|A	EaF		4006_G|A	Kenya
883_A|G	ASEA		5546_A|G	Gambia
7822_T|A	Ase		21058_C|T	Finland,Bonaire,Kenya,Uruguay,Malta,Tunisia,Vietnam,HongKong,PuertoRico,SouthAfrica,Mauritius,DominicanRepublic,Mexico,Croatia,Denmark,SouthKorea,Coted'Ivoire,Cambodia,Egypt,Malaysia,Suriname,ElSalvador,Iceland,Georgia,Jamaica,CostaRica,Cyprus,Bahrain,China,Bangladesh,Chile,Pakistan,TrinidadandTobago
29344_TG|AA	NAF		27795_T|.	Liechtenstein,Haiti,Martinique,Indonesia,Nigeria,Guinea,Ecuador,PuertoRico,Latvia,Guadeloupe,DominicanRepublic,Russia,Guatemala,Benin,Mongolia
23041_A|T	WaF,NAF		26020_GAC|ATT	China
27403_A|G	ASEA,WaF,EaF		751_C|T	SaintMartin,Botswana,Indonesia,SintMaarten,Netherlands,Denmark,Russia,Belarus,U.S.VirginIslands,Jamaica,CostaRica,Belgium,NewZealand,Chile
29315_G|C	Oc,NAC,MaF,SaAF,ASEA,NAF,ASMe,EaF		2075_G|A	Greece,BosniaandHerzegovina,Argentina
8110_T|C	EaF		16731_T|G	Israel,Egypt
808_A|T	EaF		19869_T|A	Aruba,China
21939_T|C	Ase,MaF,WaF,NAF,Eeast		12334_A|G	Norway,Brazil,Mongolia
3081_A|C	MaF		3904_A|T	Nepal
11386_A|G	Eeast		18399_A|T	China
26677_T|C	Eno		27571_AGCACTCAATTTGCTTTTGCTTG|.......................	Latvia,BosniaandHerzegovina,Crimea
24863_C|G	ASO,Oc		29348_G|A	Slovenia,China
14235_C|T	Eno,Eso,ASEA		16248_T|G	Nigeria,Egypt
5023_G|T	Eno,Eso,ECE		7022_T|C	Curacao,Bonaire
27598_G|T	Eno		28316_A|T	Senegal
21802_T|C	Eno,Eeast		19301_T|A	Egypt
26533_C|T	ASEA		28065_A|G	Slovenia,Croatia,Malaysia,Spain
15543_G|T	Ase,ASO,Oc,AsC,ASEA,NAF		27409_T|C	HongKong,Austria,Denmark,Germany,Iceland,Hungary,Thailand,Slovakia
15540_C|T	Ase,Eno,Oc,NAC,MaF,Eso,ASEA,WaF,NAF,Eeast,EaF		14708_C|T	Japan,Botswana,Kenya,Norway,Estonia,Nepal,Ecuador,Slovenia,Singapore,Jordan,Ghana,SouthKorea,Poland,Romania,BurkinaFaso,Egypt,Georgia,CostaRica,Bangladesh
13592_C|A	NAF		10192_T|G	Slovakia
5549_C|G	WaF		2536_C|A	Bulgaria
2081_G|T	NAF		19956_T|C	PapuaNewGuinea,Seychelles,Peru,Singapore
16923_A|G	NAN,NAF		27573_CACTCAATTTGCTTTTGCTTGTCCTGACGGCGTAAAACACGTCTATCAGTTACGTG|........................................................	Aruba
557_G|T	ASO		7960_G|T	Japan,Australia,Paraguay,U.S.VirginIslands,Gambia
25961_C|T	SAM		6229_A|G	Senegal,Rwanda,TheBahamas
16392_T|A	EaF		19009_G|T	India,Luxembourg,UnitedArabEmirates,Kenya,Panama,Israel,Greece,Norway,Ukraine,Estonia,Malawi,HongKong,SouthAfrica,Netherlands,CzechRepublic,SriLanka,Mexico,Denmark,Aruba,Ireland,UnitedKingdom,Poland,Germany,Romania,Egypt,CanaryIslands,Spain,Suriname,Qatar,Gibraltar,Hungary,Switzerland,Belgium,Sweden,Bangladesh,Pakistan,Slovakia,TrinidadandTobago
25915_A|C	ASEA		2207_A|T	Nigeria
11339_C|T	Eno,AsC,NAC,SaAF,ASEA		26408_C|.	Reunion
5126_T|C	NAC		29589_T|.	Denmark
26088_C|T	NAC,Eso,SAM		313_C|T	Japan,India,Luxembourg,Senegal,Djibouti,Finland,Italy,UnitedArabEmirates,Kenya,Lebanon,Uruguay,Peru,Panama,Zambia,Israel,Greece,Indonesia,Bulgaria,Nigeria,Zimbabwe,Norway,Estonia,Malta,Mozambique,Nepal,Oman,Tunisia,Vietnam,HongKong,DemocraticRepublicoftheCongo,France,Slovenia,Latvia,Singapore,Austria,Canada,Netherlands,CzechRepublic,Jordan,USA,Mauritius,Mexico,Grenada,Ghana,Australia,Croatia,Denm…
14186_G|T	NAN,SAM		6624_A|G	Lesotho
9115_T|G	ASEA		11117_A|G	PapuaNewGuinea,Kosovo,Curacao,Martinique,Israel,Bulgaria,Nigeria,Estonia,PuertoRico,EquatorialGuinea,Canada,USA,Mexico,Ghana,Australia,Denmark,Aruba,SouthKorea,Romania,Guatemala,CanaryIslands,Malaysia,ElSalvador,Argentina,CostaRica,Switzerland,Ethiopia,Sweden,Brazil,Belize,Bangladesh,Chile
3025_G|T	NAF		2429_A|T	Nigeria
23248_C|T	ASO,Eno,Oc,AsC,NAC,MaF,Eso,ECE,ASEA,EUK,WaF,NAF,ASMe,Eeast		4006_G|T	India,Luxembourg,Senegal,Italy,UnitedArabEmirates,Estonia,Tunisia,France,Portugal,Netherlands,SriLanka,UnitedKingdom,Poland,Germany,Spain,Georgia,Switzerland,Azerbaijan,Morocco,Belgium
28314_G|T	ASO,NAF		12048_A|C	Slovenia
10254_T|C	ASEA,WaF		8600_G|T	Italy,Lithuania,Morocco
24054_C|T	Eno,NAF		8230_T|G	Poland
9922_A|G	NAF		16388_A|C	Belarus
8541_C|T	Eno		16501_G|A	SaintVincentandtheGrenadines,Grenada,Aruba,SouthKorea
6309_G|C	MaF		17881_ACCACTGAAACAGCT|...............	Pakistan
11064_G|A	WaF		26051_G|T	Liechtenstein,Taiwan,Senegal,Indonesia,Niger,HongKong,Singapore,Timor-Leste,Honduras,SouthKorea,Switzerland
29864_G|C	MaF,EaF		22380_G|T	Nigeria
15866_CT|GG	ASO		15687_G|A	Laos
3528_A|C	Ase		10476_T|G	Israel
15017_C|T	SAM,ASMe		12714_G|T	India
23285_G|T	ASO,WaF,NAF,ASMe		23971_A|C	Iran
193_C|T	NAN,MaF		18669_T|C	Colombia,Singapore,Cambodia,CostaRica
1965_T|C	Ase		21638_C|T	Japan,Luxembourg,Kosovo,Taiwan,Colombia,Haiti,Botswana,Barbados,Curacao,Senegal,Finland,Bonaire,Italy,Uruguay,Peru,Panama,Israel,Greece,Indonesia,Bulgaria,Guyana,Norway,Malta,Niger,Oman,Tunisia,HongKong,TurksandCaicosIslands,Ecuador,PuertoRico,DemocraticRepublicoftheCongo,SouthAfrica,France,Slovenia,Angola,Latvia,Guadeloupe,Singapore,Portugal,Austria,Canada,SaintVincentandtheGrenadines,Honduras,N…
10794_T|G	Eeast		3216_G|A	Canada,Romania
3796_C|T	SaAF,WaF		27682_TACTCTCCAATT|............	Uganda
27517_G|A	Ase,WaF		22948_A|G	SintMaarten
10597_T|C	NAF		29188_A|G	Kenya,CzechRepublic
375_A|T	WaF		21676_C|T	Lebanon,Nepal,Ecuador,Denmark,Madagascar,Belgium,Gambia,Sweden,Chile
1824_C|T	AsC,NAF		12250_A|T	China
4953_G|A	Ase		1674_A|G	Greece,Norway,CostaRica,Kazakhstan,Mongolia
15742_A|T	AsC		19571_A|G	Belarus
23994_A|T	ASEA		4231_A|G	Nepal
13046_C|T	ASEA		11475_T|C	Colombia,Lebanon,Indonesia,Ecuador,Croatia,Romania,Benin,Nicaragua,NewZealand,Chile,Moldova
7064_A|G	SaAF		8188_T|C	Morocco
4149_T|C	EaF		29254_G|C	Nigeria
23769_T|G	Eeast		21759_AT|..	Pakistan
6498_A|T	NAF		15966_T|C	Ghana,Aruba
6905_T|G	NAN		27383_A|T	Poland
25561_C|T	Eno,MaF		13506_C|T	Finland,Peru,Ireland
17599_T|G	WaF		27049_T|C	Senegal
28420_T|A	WaF		1264_G|A	Kenya,Peru,Israel,Nigeria,Norway,Aruba,Russia,Cameroon,NewCaledonia,Iraq
20064_T|C	ASEA		16534_A|G	Latvia,Canada,Mexico,China
29368_A|T	Oc		28777_A|T	Australia,China
15454_T|C	EaF		3081_A|G	Ghana,Paraguay,Azerbaijan
15002_A|G	SaAF,NAF,SAM		4248_C|G	Nigeria
9907_C|T	Oc,MaF,NAF		18891_G|A	Singapore,China
25777_C|T	Eno,NAC,MaF,NAF		16535_G|T	China
24847_T|C	NAF		9783_G|A	Denmark
22194_AT|..	Oc		27752_CA|TG	Luxembourg,Germany
20808_G|A	NAF		23122_ACCAGCAACTGTTTGTGGACCTAAAAAGTCTACTAA|....................................	Pakistan
12769_G|A	Eno,ECE		21481_C|A	Laos
28580_G|A	MaF		13676_A|G	Reunion
5422_T|G	Eno		19742_A|C	Belarus
472_G|A	WaF		27677_AACTTTACTCTCCAATTTTTCTTATTGTTGCGGCAATAGTGTTTATAACACTTTGCTTCACACT|................................................................	Nicaragua
16985_C|T	Ase		3174_A|G	Austria,Croatia,Egypt
8647_T|C	Eno,NAF		23152_T|C	Russia,Paraguay
11908_A|G	Eno,EaF		19685_T|C	Philippines,China
9456_T|G	NAC		4237_T|C	Finland,Bonaire,Italy,Israel,Indonesia,Bulgaria,Nigeria,Norway,Malta,HongKong,Slovenia,Latvia,Guadeloupe,Portugal,Bermuda,Netherlands,CzechRepublic,Croatia,Denmark,Ireland,UnitedKingdom,Poland,Romania,Guatemala,BosniaandHerzegovina,Reunion,Lithuania,Iceland,Gibraltar,NorthMacedonia,Bahrain,Slovakia,Moldova
12085_C|T	Ase,AsC,NAC,NAF,SAM		8075_G|A	Montenegro
1408_G|T	ECE		28839_G|C	Nigeria
13279_T|C	Eno,EaF		893_A|C	Belarus
25472_A|C	WaF		9231_G|C	Egypt
2879_G|T	ASO		3446_G|A	Malaysia
13812_G|T	ASO,Eno,MaF,SaAF,WaF		19677_G|A	Luxembourg
8991_C|T	NAN,Ase,ASO,Eno,Oc,AsC,NAC,Eso,ECE,ASEA,EUK,WaF,NAF,SAM,ASMe,Eeast,EaF		19327_G|A	Finland
26945_A|T	SAM		3836_T|A	Slovenia,Bangladesh
12025_C|T	NAN,Eno,AsC,MaF,SaAF,ECE,ASEA,WaF,NAF,SAM,Eeast		8569_T|C	Laos
5716_G|T	MaF,SAM		23496_C|A	PuertoRico
6270_CG|GC	MaF		2748_A|C	Curacao
10632_C|T	NAF,EaF		12558_T|C	Morocco
2051_G|A	EaF		22627_G|A	Laos,Greece,Brazil
21258_A|G	NAF		14355_A|G	SriLanka,China
13540_.|T	AsC		29158_A|T	China
18828_C|T	Ase,AsC,MaF,Eso,ASEA,NAF,ASMe		12609_G|T	Latvia,Mexico
10029_C|A	Eeast		20094_A|G	SaudiArabia,Canada,China
25693_C|T	ASO,AsC,NAF,Eeast,EaF		14113_A|C	CzechRepublic
8473_T|C	AsC,ECE,ASEA,ASMe		4390_G|T	Estonia,SriLanka,Denmark,Cambodia,Thailand
676_C|T	Oc,AsC,NAF,EaF		1500_C|T	PuertoRico
5657_G|A	NAF		4583_G|A	Peru,Zambia,Norway,Philippines,Cameroon
4681_A|T	WaF,EaF		5953_G|A	Eswatini,Zambia,Latvia,Qatar,Georgia
3287_G|C	WaF		317_T|G	Pakistan
21736_C|.	EaF		21994_TT|CC	CostaRica
28785_T|A	NAF		10279_CA|TC	China
3729_G|T	NAC,NAF		8480_C|T	Kenya,Israel,Malta,Nepal,SouthAfrica,Guadeloupe,Netherlands,Mauritius,Mexico,Germany,Guatemala,Serbia,Cameroon,Chile,Iraq
28262_G|.	NAF		20474_C|T	Indonesia,Nepal,Canada,CzechRepublic,USA,Russia,Turkey
412_C|T	MaF		7756_G|A	Kazakhstan
14794_G|T	ASO		20754_T|A	China
28280_G|T	ASO,Eno,Oc,MaF,WaF,NAF,ASMe		20839_G|A	Botswana,Indonesia,Maldives,CanaryIslands,Brunei,Brazil
23015_G|C	Oc		779_G|A	China
27025_TCAC|GAGA	AsC		19674_A|T	Nigeria
2431_A|G	NAF		23833_C|T	Luxembourg,Laos,SaudiArabia,Latvia,Canada,Iraq
1144_TG|AA	AsC		13957_C|T	Kenya,Ecuador,PuertoRico,Canada,Australia,Russia,SouthKorea,Cambodia,Guatemala,Georgia,CostaRica
28329_.|A	NAF		27936_G|A	Peru
5187_G|C	WaF		22599_GA|CG	Laos
17746_C|T	AsC,MaF,Eso,ASEA,NAF,Eeast		15380_G|T	PapuaNewGuinea,Seychelles,Colombia,Botswana,Senegal,Lebanon,Peru,Greece,Bulgaria,Norway,Malta,Tunisia,Vietnam,DemocraticRepublicoftheCongo,France,Slovenia,Angola,Latvia,Singapore,Austria,Canada,CzechRepublic,Jordan,SriLanka,Denmark,Aruba,Gabon,SouthKorea,UnitedKingdom,Poland,Mayotte,Germany,Guatemala,Egypt,Reunion,Philippines,Qatar,Madagascar,Georgia,Jamaica,Serbia,Bahrain,Thailand,Sweden,Banglad…
20000_T|.	NAF		23938_A|C	Iran
18519_T|C	Oc,ASEA		4041_T|C	Kenya,Ecuador
8985_A|.	NAF		20226_A|T	China
19866_T|C	ASEA		8299_C|T	India,Luxembourg,Kosovo,Colombia,Curacao,Senegal,Finland,Bonaire,Italy,Kenya,Israel,Indonesia,Bulgaria,Norway,Ukraine,Nepal,HongKong,PuertoRico,Slovenia,Latvia,Singapore,Portugal,CaboVerde,Jordan,SriLanka,Mexico,Croatia,Aruba,Russia,Ireland,UnitedKingdom,Poland,Belarus,Cambodia,BosniaandHerzegovina,Egypt,Montenegro,Reunion,Philippines,Spain,Turkey,Argentina,Gibraltar,Georgia,NorthMacedonia,CostaR…
20976_T|C	NAC		24115_T|C	Laos,Brunei
29857_C|A	NAF		20256_T|C	Spain,China
6504_C|T	NAF,EaF		5438_T|C	CzechRepublic
12256_G|T	Eno,NAF,EaF		21960_T|C	Israel
21912_T|G	WaF		27707_C|T	Luxembourg,Laos,Italy,UnitedArabEmirates,Martinique,Peru,Indonesia,Norway,Ecuador,Slovenia,Netherlands,Mexico,Australia,SouthKorea,Ireland,Poland,Romania,BosniaandHerzegovina,Egypt,Reunion,U.S.VirginIslands,Turkey,Lithuania,CostaRica,Bahrain,Sweden,Bangladesh
16224_T|C	Ase,AsC		27554_TTGCACTGACTTGCTTTAGCACTCAATTTGCTTTTGCTTGTCCTGACGGCGTAAAACACGTCTATCAGT|.....................................................................	Reunion,FrenchGuiana
1101_C|T	Eno,NAC,WaF,SAM,ASMe,Eeast		28013_C|A	Nigeria,Kuwait
4686_C|T	Oc,AsC,NAC,ASEA,NAF		8426_T|C	Laos,Ireland
21660_C|T	Ase		10377_C|T	Eswatini,India,Seychelles,Colombia,Curacao,Peru,Norway,Tunisia,Ecuador,Denmark,Lithuania,Bahrain,Gambia,Brazil,Chile
8881_G|T	ASO		29088_A|T	Vietnam
22478_T|C	Oc,Eeast		18379_G|T	SaudiArabia,Egypt,TrinidadandTobago
442_C|T	Oc,Eeast		19078_G|A	Bangladesh
207_C|T	NAF,Eeast		29402_GA|TT	Pakistan
28836_C|T	EUK		22913_T|G	Brazil
7067_G|A	ASMe		7564_C|G	Nigeria
16394_C|T	NAN,Eno,NAC,ECE,WaF,NAF,ASMe,Eeast		5711_C|T	Luxembourg
4586_C|T	Oc,AsC,MaF,ASEA,NAF,SAM,Eeast,EaF		28870_A|T	Canada,China
21518_G|T	Ase,Oc,SaAF		13182_A|T	Slovakia
25147_A|C	Eno		4100_T|C	Iran,Ecuador,Egypt
16365_G|T	NAF		11111_A|C	Israel,China,Mongolia
18118_C|T	MaF		23069_G|T	Israel,Germany,Hungary
17479_G|A	ASO,WaF		6199_T|G	Japan
25617_G|A	Oc		5554_GG|AA	Nigeria
9756_G|A	NAC,MaF,SaAF		15729_T|C	China
10804_A|T	SAM		18207_T|C	Laos
3091_G|A	ASEA		19214_A|G	Seychelles,Ghana,Gibraltar,FrenchGuiana
23766_C|T	AsC		8011_T|C	Laos
20938_C|A	Oc		8101_A|G	Botswana
13975_G|T	NAN,NAC,Eso		23220_C|G	Denmark
7636_A|G	AsC		22897_T|G	Iran
15189_A|G	Eno,Eeast		28618_T|A	Colombia,Curacao,Finland,Panama,Ecuador,Aruba,Poland,Cambodia,CanaryIslands,Spain,CostaRica,Venezuela,Bangladesh,Chile
22789_A|C	WaF		21999_ACAAAA|......	Paraguay
28254_A|G	WaF		29897_A|G	SouthKorea
29090_G|A	WaF		27444_T|C	Canada,CostaRica
25340_G|T	ASO,SaAF,WaF,NAF		29732_C|A	Bulgaria,Vietnam,Australia
19818_A|G	AsC		26538_G|T	India,Denmark
1191_C|A	WaF		7431_C|T	Peru,Vietnam,Canada,Serbia
11416_C|.	NAF		5975_A|G	Turkey
19895_C|T	AsC,MaF,ASEA,WaF,NAF,EaF		17856_A|G	Curacao,Iran,Kenya,Australia,CostaRica,China
27507_A|G	AsC,WaF,Eeast		19963_A|C	Bulgaria,CaboVerde,CanaryIslands,Hungary
1624_A|G	Oc		7657_T|C	PuertoRico
24424_A|T	NAN,Ase,ASO,Eno,Oc,AsC,NAC,MaF,Eso,SaAF,ECE,ASEA,EUK,WaF,NAF,SAM,ASMe,Eeast,EaF		14487_AGAGCTAGGTGTTGT|...............	Pakistan
23765_T|G	NAN,NAC		7933_A|G	Colombia
21010_G|T	ASO,AsC,NAF,EaF		23650_T|G	Laos
6616_A|T	WaF		23410_C|A	Iran
24078_A|T	Oc,Eeast		16728_T|C	Laos,DominicanRepublic,Ghana
5812_C|T	NAN,Ase,ASO,Eno,Oc,AsC,NAC,MaF,Eso,EUK,WaF,NAF,SAM,ASMe,Eeast,EaF		27913_T|C	Argentina,Belgium
16297_C|A	NAF		5895_T|A	Nigeria
15220_T|C	NAF		535_A|T	Poland,Egypt,Spain
23051_T|A	AsC		21138_G|A	Italy,PuertoRico,Ghana,Rwanda
383_TC|.A	NAF		24904_C|A	Mauritius
10890_G|T	ASO		21985_GGGTGTTTA|.........	Bangladesh
5241_C|T	Eso		12354_A|G	Turkey
19802_G|T	ASO		25676_T|C	Curacao,NorthernMarianaIslands,Norway,PuertoRico,DominicanRepublic
6140_T|C	WaF		29206_T|.	Gabon
14362_C|A	NAC		11696_T|G	Egypt
11801_G|A	Ase,ASEA,EUK		5830_G|T	Senegal,DemocraticRepublicoftheCongo,Rwanda
10099_T|.	NAF		27700_A|T	Malta
22947_A|T	EaF		22019_A|G	Estonia,Singapore,Gabon
11183_T|C	ASEA		960_G|A	Luxembourg,UnitedArabEmirates,Lebanon,Martinique,Norway,Aruba,Philippines
1021_G|A	MaF,ASEA		15566_C|A	Thailand
14241_G|T	Oc		11962_C|A	Ethiopia,Chile
13405_.|T	NAF		28876_C|T	Denmark,China,Iraq
20791_G|T	ASO		25299_G|A	Cambodia
10459_T|C	NAF		26567_G|A	India,PuertoRico,TrinidadandTobago
7834_C|T	Eno,NAC,Eso,SaAF,ECE,ASEA,WaF,NAF,SAM,ASMe,Eeast		26227_G|T	Martinique,Armenia,Ecuador,PuertoRico,Angola,Ghana,SouthKorea,Ireland,Belarus,Mayotte,Algeria,Romania,Reunion,Argentina,Switzerland
13969_A|T	AsC,WaF		2113_C|A	Nigeria
21006_A|T	Oc		27306_.|A	China
28261_CG|GA	NAF		10755_C|T	Senegal,Finland,Peru,Armenia,Israel,Indonesia,Bulgaria,Norway,Estonia,Tunisia,Vietnam,Ecuador,Singapore,Austria,Mauritius,SriLanka,Mexico,Australia,Russia,Poland,Romania,Guatemala,CanaryIslands,Spain,Madagascar,Georgia,Switzerland,Belgium,Brazil,Bangladesh,Mongolia,Chile
3619_C|T	AsC,MaF,ASEA,NAF,SAM		20393_TTA|CAC	China
443_G|A	ASO,SaAF,EaF		5405_A|G	CanaryIslands,CostaRica,Sweden
28396_G|T	AsC,ASEA,Eeast		17220_T|C	Kosovo,Colombia,Mozambique,Australia,China,TrinidadandTobago
12310_G|A	SaAF		21423_G|T	Germany
21691_C|G	WaF		12463_A|G	Seychelles,Botswana,Kuwait
5264_A|T	WaF		1900_A|C	Italy,TrinidadandTobago
12768_C|G	NAC		29464_T|G	China
10660_T|C	WaF		1605_A|G	Rwanda
12518_.|C	NAF		21071_A|G	India
21194_A|G	Oc,Eso,ECE,EUK,NAF,Eeast		8374_A|G	CaymanIslands,DominicanRepublic,Russia,Mongolia
4699_T|C	AsC,NAF		24232_A|G	Senegal,Cameroon
4213_T|C	Oc,SaAF,ASEA		9718_G|A	Norway,Maldives,Georgia,CostaRica,Sweden
3003_A|G	NAF		14265_C|T	Peru,Indonesia,Ghana,Georgia,Switzerland,Sweden,China,Chile,Slovakia
27986_T|A	Eno		10540_G|T	India,Bonaire,Greece,Indonesia,Vietnam,Ghana,Egypt,Paraguay,Suriname,Georgia,Belgium,Gambia
3292_A|G	SaAF		27414_G|A	Liechtenstein,Peru,Mauritius,Switzerland
17686_G|T	ASEA,NAF		2901_T|C	Egypt
3273_A|G	ASO		12052_G|T	UnitedArabEmirates,Bulgaria,Norway,Slovenia,Serbia,Bangladesh
24595_A|G	Eso		17760_A|G	Georgia
17004_C|T	Eno,Oc,AsC,NAC,MaF,SaAF,WaF,NAF,ASMe,EaF		14747_AATTAAAACACTTCTTCT|..................	Pakistan
25366_C|A	Ase		2338_C|A	Romania
4712_G|C	WaF		9397_A|G	UnitedArabEmirates,Australia,Philippines
19398_G|A	ASEA		21487_A|G	CanaryIslands
24812_G|T	Eso,SaAF,ECE,EUK		21786_G|T	Seychelles,Colombia,Botswana,Senegal,Finland,Kenya,Martinique,Peru,Panama,Zambia,Israel,Norway,Estonia,Mozambique,Namibia,SintMaarten,HongKong,Ecuador,SouthAfrica,Slovenia,Angola,Portugal,Austria,CzechRepublic,SaintKittsandNevis,DominicanRepublic,Mexico,Australia,Croatia,Aruba,Ireland,Poland,Bolivia,Mayotte,Germany,Romania,BosniaandHerzegovina,Egypt,Reunion,Rwanda,Spain,Turkey,Qatar,ElSalvador,Re…
22216_G|T	ASO,NAF		21105_T|C	Georgia,China
27663_A|G	ASEA,NAF		2165_A|C	Kosovo,Israel,Greece,Romania,Serbia,Myanmar,Thailand,China,Slovakia
3267_C|T	NAN,Ase,ASO,Eno,Oc,AsC,NAC,MaF,Eso,SaAF,ECE,ASEA,EUK,WaF,NAF,SAM,ASMe,Eeast,EaF		9027_T|C	UnitedArabEmirates
21413_T|C	NAF		2876_.|G	Mongolia
26776_C|T	MaF		13033_T|G	Romania
16950_T|A	NAF		22427_G|T	Lebanon,SouthKorea,Georgia
13536_C|T	Ase,Eno,Oc,AsC,NAC,MaF,Eso,SaAF,ECE,ASEA,EUK,WaF,NAF,SAM,ASMe,Eeast,EaF		410_G|T	Japan,Senegal,Kenya,SouthAfrica,Angola,Singapore,Portugal,CzechRepublic,SriLanka,Australia,Croatia,Poland,Belarus,BosniaandHerzegovina,Malaysia,Georgia,Serbia,Switzerland,Bahrain,China,NewZealand,Iraq
21893_G|A	MaF,NAF,ASMe		16584_TG|..	Pakistan
28256_C|A	ASO,ASEA		28906_T.|AT	China
24685_T|G	WaF		21626_A|G	India
6476_G|T	Oc,NAC,MaF		6937_T|C	Australia,Iceland
26730_G|A	Ase,WaF		8686_A|T	Eswatini,Mozambique
28790_G|A	NAF		25091_GT|AG	Pakistan
398_C|G	WaF		25106_G|C	Ecuador,Philippines,CostaRica
188_G|A	Eno		27909_T|C	Guinea,Montenegro
28229_T|C	Oc		21784_T|A	Turkey,China
27914_A|G	Eno		29761_ACAGTGAACAATGCTAGGGAG|.....................	Finland
3778_.|G	ASMe		13063_A|G	Indonesia,Nepal,Aruba,Russia,Egypt,Montenegro,CostaRica
23255_T|G	Eno		27779_C|A	Belarus
1263_C|T	Eno,MaF,SaAF,ASEA,WaF,NAF,EaF		24208_C|T	Japan,Taiwan,Colombia,Haiti,Curacao,Guam,Bonaire,Italy,Lebanon,Panama,Israel,NorthernMarianaIslands,Norway,SintMaarten,HongKong,Ecuador,PuertoRico,Singapore,AntiguaandBarbuda,Portugal,Canada,Bermuda,USA,DominicanRepublic,Mexico,Ghana,Aruba,Guatemala,Paraguay,U.S.VirginIslands,ElSalvador,Argentina,AmericanSamoa,Iceland,Jamaica,CostaRica,Switzerland,TheBahamas,Sweden,Belize,Chile,Pakistan,Trinidada…
15882_T|C	SaAF		25567_G|T	Japan,India,Bulgaria,Ecuador,Croatia,Paraguay
20515_C|G	EaF		22029_AGTTC|.....	Nepal,Russia
2533_TG|CA	ASEA		24369_A|T	Romania,Gibraltar
20431_A|G	NAF		9209_G|C	CaboVerde
28482_A|G	Oc,NAC,MaF,WaF,EaF		20445_T|G	China
20910_T|C	MaF		1289_G|T	India
4180_G|T	MaF,EUK,WaF,NAF		2085_A|T	SolomonIslands
28209_G|C	ASO,WaF,NAF,ASMe,EaF		11907_T|C	Botswana
27863_T|C	NAF		11350_G|T	Paraguay,CanaryIslands
24109_C|A	Eso		14814_T|C	Israel,Russia,China,Bangladesh
18877_C|T	NAN,Ase,ASO,Eno,Oc,AsC,NAC,MaF,Eso,SaAF,ECE,ASEA,EUK,WaF,NAF,SAM,ASMe,Eeast,EaF		20841_A|G	Laos,Zimbabwe,China
28787_T|C	NAF		9431_G|A	Haiti,HongKong,Ecuador,SouthKorea,Belarus,Sweden
16299_T|G	Eeast		25980_A|C	Poland,China
25466_C|A	SAM		6214_T|C	Thailand
4776_C|A	NAC		26879_TC|AA	China
27549_C|A	NAF		4843_A|G	Peru,Cameroon,Sweden
7029_C|T	Eno,Eso,ECE,Eeast		24080_T|G	Egypt
22880_A|C	ASMe		15159_A|G	China
23867_G|A	NAF		11824_C|A	Luxembourg,Mexico
16248_T|C	MaF		7183_T|C	Curacao
28227_C|A	NAF		1154_A|G	Taiwan,UnitedArabEmirates,Lebanon,Nigeria,Canada,Jordan,Denmark,Mayotte,Reunion,Turkey,TrinidadandTobago,Iraq
25165_A|G	ASEA		11404_T|C	Japan
26161_AATCCAGTAATG|............	ASEA		21129_A|T	China
22917_T|A	NAN,Ase,ASO,Eno,Oc,NAC,Eso,ECE,ASEA,EUK,SAM,ASMe,Eeast,EaF		27795_T|C	FrenchGuiana
11081_..|TT	Eeast		3787_C|T	Japan,Luxembourg,Kosovo,Botswana,Iran,Finland,Italy,Kenya,Lebanon,Peru,Panama,Israel,Indonesia,Bulgaria,Ukraine,Mozambique,HongKong,PuertoRico,France,Slovenia,Angola,Singapore,Netherlands,Mexico,Croatia,Denmark,SouthKorea,Cambodia,Germany,Romania,Guatemala,BosniaandHerzegovina,Montenegro,Philippines,U.S.VirginIslands,Argentina,NorthMacedonia,Jamaica,CostaRica,Serbia,Switzerland,Bahrain,Sweden,Ban…
8939_G|A	AsC		7850_G|T	Bangladesh
14343_T|C	Eno,AsC		22184_A|T	Belgium
13617_G|T	Oc,AsC,NAC,NAF,Eeast		29428_A|G	Panama
10981_G|A	ASEA,NAF		25642_C|T	India,Luxembourg,Ecuador,DemocraticRepublicoftheCongo,Ghana,Egypt,Turkey,NorthMacedonia,Brazil,Chile
1170_C|T	ASO,AsC,Eso,EUK,WaF,ASMe,EaF		10793_G|A	Kosovo,Australia,Ireland
27991_T|G	Eeast		6878_A|G	Egypt
28944_.|A	NAF		11832_C|T	Australia,Moldova
12961_A|G	NAF		24770_G|T	Senegal,Nepal,Jordan,USA,Croatia,Algeria,Egypt,Rwanda,Switzerland,Brazil,Uganda,Mongolia
10601_G|T	NAC		5826_C|T	Japan,India,Kosovo,Colombia,Senegal,Kenya,Peru,Panama,Israel,Greece,Indonesia,Uzbekistan,Bulgaria,Norway,Ukraine,Tunisia,Vietnam,HongKong,PuertoRico,SouthAfrica,France,Slovenia,Singapore,Portugal,Austria,CzechRepublic,SriLanka,Mexico,Grenada,Ghana,Australia,Denmark,Russia,Gabon,SouthKorea,Ireland,Coted'Ivoire,Mayotte,Cambodia,Romania,Guatemala,Paraguay,CanaryIslands,Montenegro,Brunei,Lithuania,Su…
11410_G|T	NAF		601_C|A	Egypt
5900_C|.	NAF		5584_A|T	Taiwan,Lebanon,Indonesia,Vietnam,HongKong,Denmark,Cambodia,Qatar,Sweden,China
26692_T|C	EaF		14890_G|A	Ireland
24194_T|C	Ase,MaF,WaF,EaF		2626_G|A	Reunion,Serbia,Slovakia
25138_T|C	Oc		11005_C|T	Estonia,Slovenia,Latvia,U.S.VirginIslands,China
8151_T|C	SAM		5714_A|G	Peru,Sweden
29440_G|T	Eno,AsC,SaAF,ASEA,WaF,NAF,Eeast,EaF		2282_G|A	Liechtenstein,Kosovo,USA,BosniaandHerzegovina,NorthMacedonia,Serbia
14067_T|C	AsC		8479_A|G	Laos,Colombia,Peru,Togo,Singapore
840_G|A	Eno,NAF		20127_A|C	Brazil
29719_C|T	NAC,MaF,Eso,EaF		10196_G|A	HongKong,EquatorialGuinea
6609_G|C	ASMe		23474_A|G	Turkey
24138_C|A	NAN,Eno,NAC,MaF,SaAF,WaF,NAF,SAM,ASMe,EaF		16809_T|C	Cameroon
27987_G|A	ECE		28512_C|A	Austria,Montenegro
18499_T|C	ECE		5756_T|C	Morocco
29399_G|A	NAN,Eno,Oc,NAC,MaF,Eso,ECE,ASEA,EUK,WaF,NAF,SAM,ASMe,Eeast,EaF		6123_G|A	Italy,Egypt,CostaRica
23975_A|T	ASMe		25343_T|C	Nigeria
24213_C|T	MaF		20886_A|G	Indonesia,Ireland,CanaryIslands,China
8664_.|A	NAF		17271_A|G	CostaRica
16725_A|G	NAC,WaF		14601_A|G	Nepal,Egypt,Bangladesh
7300_A|T	EaF		28737_C|T	Eswatini,India,Kosovo,Botswana,Lebanon,Panama,Nigeria,PuertoRico,Austria,Mauritius,DominicanRepublic,Mexico,Ireland,Guatemala,Paraguay,Lithuania,Argentina,Gibraltar,Belgium,Pakistan
25934_A|G	MaF,WaF		26211_G|T	Japan,Luxembourg,Senegal,Iran,Finland,Italy,UnitedArabEmirates,Panama,Israel,Indonesia,Bulgaria,Nepal,Togo,Angola,Singapore,Austria,CentralAfricanRepublic,Mauritius,Ghana,Russia,Gabon,SouthKorea,Ireland,Coted'Ivoire,Germany,BurkinaFaso,Turkey,Suriname,Qatar,Iceland,Georgia,NorthMacedonia,Switzerland,Cameroon,Morocco,Belgium,Sweden,NewZealand,Brazil,Bangladesh
28867_T|C	EaF		22213_T|C	Indonesia,Oman,HongKong,Singapore,Turkey,Suriname,Bahrain,Bangladesh,Pakistan
2430_A|G	EaF		9467_A|C	Senegal
12988_G|T	Eno,Oc,Eso,ECE,EUK,ASMe,Eeast		21983_T|C	Brazil
543_A|G	MaF		13105_C|T	Ireland,CanaryIslands,China
29734_G|C	Eno,Oc,NAC,Eso,ECE,ASEA,EUK,WaF,NAF,SAM,ASMe,Eeast,EaF		10097_G|A	Eswatini,Japan,Luxembourg,Kosovo,Colombia,Botswana,Curacao,Senegal,Djibouti,Finland,Italy,UnitedArabEmirates,Kenya,Lebanon,Uruguay,SaudiArabia,Peru,Panama,Zambia,Israel,Greece,Bulgaria,Nigeria,Zimbabwe,Norway,Ukraine,Estonia,Malta,Niger,Mozambique,Guinea,Namibia,Oman,Tunisia,Vietnam,HongKong,Togo,Ecuador,DemocraticRepublicoftheCongo,SouthAfrica,France,Slovenia,Angola,Latvia,Guadeloupe,Singapore,P…
27092_C|T	Eno,AsC,MaF,SaAF,ASEA,WaF		23481_CTA|...	NorthMacedonia
18939_T|C	NAN		1687_C|T	Panama,Nigeria
204_G|A	WaF		15551_T|C	Cambodia,Pakistan
22408_T|A	NAF		15609_A|G	China
10977_C|T	Eno,Oc,AsC,MaF,Eso,SaAF,ECE,EUK,WaF,NAF,SAM,ASMe,Eeast,EaF		1644_A|C	DominicanRepublic
670_T|C	ASEA,NAF		506_C|T	Australia
11572_C|T	NAN,ASO,AsC,MaF,ASEA,WaF,NAF,SAM,Eeast,EaF		794_C|T	Colombia
18032_C|T	ASO,Eno,Oc,NAC,MaF,ECE,ASEA,EUK,Eeast		9899_A|.	Nigeria
23329_A|G	AsC,NAF		24453_A|G	Italy,Ecuador,Egypt,Qatar
7150_A|C	AsC		17012_C|T	PapuaNewGuinea,Seychelles,Kosovo,Colombia,Botswana,Senegal,Iran,UnitedArabEmirates,Kenya,Panama,Zambia,Israel,Indonesia,Bulgaria,Malta,Kuwait,Tunisia,HongKong,Comoros,Angola,Singapore,Timor-Leste,Honduras,Mexico,Ghana,Australia,Denmark,Mayotte,Germany,Romania,BosniaandHerzegovina,Egypt,Paraguay,SaintLucia,Reunion,Malaysia,U.S.VirginIslands,Turkey,Qatar,Madagascar,Argentina,Iceland,Jamaica,Switzer…
28703_G|C	Ase,ASO,Eno,Oc,MaF,WaF,NAF		17832_T|A	Greece
14810_G|T	ASO		24374_CTTTCTTCCACAGCAAGTG|...................	Pakistan
20127_A|G	Oc		10809_C|T	Tunisia,PuertoRico,Angola
12191_G|T	Eno,Oc,Eso,ECE,ASEA,ASMe,Eeast		6622_G|T	Chad,DemocraticRepublicoftheCongo,France,RepublicoftheCongo,Kazakhstan,Chile
2477_G|A	WaF		23118_A|.	Egypt
6040_C|T	NAN,Ase,ASO,Eno,Oc,AsC,NAC,MaF,ECE,ASEA,WaF,NAF,SAM,ASMe,Eeast,EaF		14122_G|T	SaudiArabia,Slovenia,Netherlands,Turkey,Switzerland
12865_T|C	Ase,EUK		856_T|C	Panama,Romania,Switzerland,Venezuela
18086_C|T	Eno,Oc,AsC,NAC,Eso,ECE,ASEA,NAF,SAM,ASMe,Eeast,EaF		3417_A|C	Paraguay
12759_A|G	Eno,Eso,ECE		17014_G|A	France
19296_G|A	ASEA		5298_C|A	Suriname,FrenchGuiana
10898_T|C	NAF		7378_T|C	Lithuania,Azerbaijan
17010_C|T	Eno,AsC,NAC,MaF,ASEA,WaF,NAF,ASMe		27750_GACAGAATGATTGAACTTTCATTAATTGACTTCTATTTG|.......................................	Bangladesh
25606_G|C	ASEA		28091_T|C	Suriname
356_T|C	ASMe		29741_C|T	Botswana,Finland,UnitedArabEmirates,Panama,Malawi,Ecuador,PuertoRico,SouthAfrica,Singapore,Portugal,SriLanka,Mexico,Australia,Denmark,Russia,Romania,Paraguay,Philippines,Turkey,Suriname,Madagascar,ElSalvador,Iceland,CostaRica,FrenchGuiana,Thailand,Bangladesh,Pakistan,Slovakia
11488_T|C	NAF		28132_C|T	Kenya,SintMaarten,Ireland,Poland,Benin
19955_C|T	NAN,Ase,ASO,Eno,Oc,AsC,NAC,MaF,Eso,SaAF,ECE,ASEA,EUK,WaF,NAF,SAM,ASMe,Eeast,EaF		2872_T|C	SaintMartin,Panama,Nigeria,Guyana,SintMaarten,Argentina
28780_A|G	SAM		1290_A|G	EquatorialGuinea,Poland,Romania
636_G|T	ASO		8885_TT|AA	USA
5467_C|T	Eso,ASEA,NAF,ASMe		29445_C|T	Liechtenstein,Japan,Luxembourg,Kosovo,CaymanIslands,Colombia,Botswana,Guam,Kenya,Lebanon,Peru,Panama,Norway,Ecuador,PuertoRico,Slovenia,Portugal,Austria,Canada,Netherlands,CzechRepublic,Jordan,USA,DominicanRepublic,Mexico,Australia,Croatia,Russia,Algeria,Philippines,Spain,Lithuania,Qatar,Argentina,Hungary,CostaRica,Cameroon,Bahrain,Belgium,China,Brazil,Bangladesh,Chile,Slovakia
4081_T|A	EaF		21402_T|C	Lebanon
14041_A|G	SAM,EaF		13364_AACACAGTCTGTACCGTCTGCGGTATGTGGAAAGGTTATGGCTGTAGTTGTGAT|......................................................	Senegal
29414_G|A	NAF		26180_T|G	SaintLucia
25541_T|C	Eso,SaAF,WaF,NAF,EaF		27377_A|C	Belarus
29155_A|G	EaF		29890_A|G	SouthKorea
8153_T|C	NAC		26767_TC|CT	Ghana,Egypt,Iceland,Gibraltar,Pakistan
20055_A|G	NAN,Ase,ASO,Eno,Oc,AsC,NAC,MaF,Eso,SaAF,ECE,ASEA,EUK,WaF,NAF,SAM,ASMe,Eeast,EaF		16482_A|G	Laos,France,Switzerland,China
8281_C|T	Ase		28743_T|C	Serbia
27791_C|T	ASEA		21636_CCC|...	Turkey
14898_C|A	NAC,Eso,WaF,NAF		4017_A|T	Peru
27960_C|T	NAF		23059_C|A	FrenchGuiana
28419_C|T	AsC,NAC,NAF,ASMe		5147_C|T	Italy,Ecuador,Honduras,Mauritius,Germany,U.S.VirginIslands,Turkey,Suriname,Argentina
26268_G|A	AsC,ASEA		11139_C|T	Nigeria,Canada,Guatemala,Georgia,Cyprus,Bahrain
91_G|T	NAF		13695_A|G	Senegal,Paraguay
12008_C|G	AsC		24133_C|T	Botswana,Panama,Armenia,SouthAfrica,Netherlands,SouthKorea,Cambodia,Paraguay,Argentina,Morocco,Gambia,China
25411_A|C	ASMe		20268_A|G	Liechtenstein,Japan,Luxembourg,Kosovo,CaymanIslands,Taiwan,Colombia,Curacao,Senegal,Djibouti,Iran,Finland,Guam,Italy,UnitedArabEmirates,Kenya,Lebanon,Uruguay,SaudiArabia,Peru,Panama,Israel,Greece,Bulgaria,Nigeria,NorthernMarianaIslands,Zimbabwe,Norway,Ukraine,Estonia,Malawi,Oman,Tunisia,HongKong,Ecuador,PuertoRico,SouthAfrica,France,Slovenia,Latvia,EquatorialGuinea,Singapore,Portugal,Austria,Cana…
27527_C|T	NAN,Ase,Eno,AsC,NAC,MaF,Eso,ECE,EUK,WaF,NAF,SAM,ASMe,Eeast,EaF		29437_A|G	Botswana,China,NewZealand
3099_C|T	Eno,Eso,ECE,EUK		901_A|T	China,Uganda
29674_G|A	AsC,SaAF,EaF		16515_T|C	HongKong,Netherlands,Cambodia,Thailand
11915_T|G	Eno		19236_T|C	Suriname,China
5348_C|T	AsC,ASEA		26062_G|A	Indonesia,Lithuania
9195_C|A	WaF		2062_C|A	Chile
17336_C|G	WaF		14848_C|T	Japan,Panama,Nepal,Poland,Bolivia,Georgia,TrinidadandTobago
13550_T|C	AsC		9854_G|T	Finland,Guinea
9233_G|T	NAF		9928_G|T	Senegal,Finland,Guam,Italy,UnitedArabEmirates,Panama,Greece,Nigeria,Ukraine,Estonia,HongKong,Ecuador,PuertoRico,France,Portugal,Austria,Canada,CzechRepublic,USA,Mexico,Australia,Denmark,Russia,Gabon,SouthKorea,Poland,Cambodia,Germany,BurkinaFaso,Qatar,Argentina,Iceland,CostaRica,Palestine,Ethiopia,NewZealand,Slovakia
1961_G|T	ASO		25275_C|A	Chile
26265_A|G	NAF		18247_C|T	Japan,Djibouti,Estonia
8983_T|G	Eno,ECE,Eeast		26731_T|C	Singapore,Thailand
11455_C|T	ASO,Eno,AsC,MaF,Eso,SaAF,ASEA,EUK,NAF,ASMe,Eeast,EaF		25999_T|A	China
5180_G|A	Oc,AsC,ECE,NAF,ASMe		3164_G|T	Finland,Panama,Israel,Nepal,SintMaarten,BosniaandHerzegovina,Egypt
29616_G|T	Eno,ASEA,NAF		26802_A|G	Liechtenstein,Italy,Malta,HongKong,Slovenia,Singapore,Austria,Croatia,Russia,Germany,BosniaandHerzegovina,Montenegro,Hungary,Serbia,Switzerland,Slovakia
25365_T|A	NAF		3985_A|G	Bangladesh
22007_A|G	Ase		15414_G|A	China
4645_A|G	AsC		11660_T|C	Nigeria,NorthernMarianaIslands
4124_G|T	WaF		26075_T|C	France
4068_C|T	ECE		14774_A|G	Uruguay,HongKong,SriLanka,Australia,Qatar
1093_C|A	Eno		25599_G|C	Portugal
24370_C|T	Ase,Eno,AsC,NAC,MaF,SaAF,WaF,NAF,Eeast,EaF		22281_CTTTAC|......	Madagascar,Bangladesh
26313_C|T	Eno,Oc,NAC,Eso,SaAF,ECE,EUK,WaF,ASMe,Eeast,EaF		27505_G|A	Jordan,Cambodia
1707_.|G	AsC		18511_C|T	UnitedArabEmirates,Martinique,Netherlands,Australia,Croatia,Russia,Guatemala,Suriname,Switzerland
25447_GAAATCAAGGATGCTACTCCTTCAGATTTT|..............................	MaF		27930_G|T	Lithuania
10432_C|T	ASEA		27364_GA|CC	Nigeria
4697_T|G	ASO		21436_A|G	Rwanda,Uganda
26669_T|A	ASEA		23905_T|A	Canada
13759_G|A	ECE		29384_G|T	CaymanIslands,Senegal,Peru,Guinea,USA,Malaysia,Madagascar
5886_C|T	Oc		8140_C|T	Luxembourg,Kosovo,CaymanIslands,Colombia,Botswana,Curacao,Senegal,Guam,Italy,Kenya,Uruguay,Peru,Panama,Israel,Greece,Indonesia,Bulgaria,Nigeria,Zimbabwe,Estonia,Mozambique,Nepal,HongKong,PuertoRico,DemocraticRepublicoftheCongo,France,Latvia,Singapore,Portugal,Austria,Canada,Bermuda,Netherlands,USA,Mauritius,DominicanRepublic,SriLanka,Mexico,Ghana,Australia,Croatia,Russia,Ireland,Poland,Cambodia,G…
29096_G|T	ASO		14212_GAC|ATT	Kazakhstan
28869_C|T	NAN,Ase,Eno,Oc,NAC,MaF,Eso,SaAF,ECE,ASEA,EUK,WaF,NAF,SAM,ASMe,Eeast,EaF		25940_A|G	Ecuador
27555_TGCACTGACTTGCTTTAGCACTCA|........................	ASMe		10368_G|T	India
16852_G|C	Eno		430_A|G	Angola
1065_A|G	WaF		29192_T|C	Bulgaria,U.S.VirginIslands
1976_G|A	ASEA		28934_T|G	Senegal,Egypt
12261_G|T	ASO		23077_C|T	Japan,Laos,HongKong,Maldives
2116_T|A	Eno		26752_C|T	Japan,Martinique,NewZealand
18738_T|C	Ase		17977_C|T	Kosovo,Taiwan,Colombia,Botswana,Senegal,SaudiArabia,Peru,Panama,Israel,Greece,Bulgaria,Zimbabwe,Norway,Ukraine,Estonia,Nepal,Malawi,Vietnam,HongKong,Slovenia,Canada,CzechRepublic,SriLanka,Croatia,Denmark,Aruba,Russia,Gabon,Ireland,Poland,Maldives,Germany,Romania,Montenegro,Philippines,Spain,Lithuania,Argentina,Georgia,NorthMacedonia,CostaRica,Serbia,Bahrain,Ethiopia,China,NewZealand,Chile,Pakista…
6869_A|T	MaF,WaF,NAF,ASMe		27582_T|C	Kenya,Panama
23341_T|C	Oc,ASEA		3505_C|T	Ecuador,France,Slovenia,Latvia,Cambodia,Cyprus,Chile
29543_G|C	Ase,WaF,NAF,SAM		18642_A|T	China
18440_C|T	Eso		5812_C|A	Bangladesh
26713_G|T	Eno,ASMe		15945_A|T	Egypt,China
809_T|C	WaF,NAF		13225_C|T	Luxembourg,Colombia,Zambia,Bulgaria,Tunisia,Ecuador,PuertoRico,Slovenia,Coted'Ivoire,Germany,Paraguay,Venezuela
20519_A|G	AsC		4710_CT|AG	Italy
18703_G|T	EaF		29470_TT|CA	China
4786_T|C	Eeast		25684_G|T	India,DominicanRepublic,FrenchGuiana
1042_G|A	NAC,SaAF		28102_C|A	Greece,Lithuania,China
868_T|A	ASMe		4758_A|G	Slovakia
12259_A|G	ASEA		19010_A|G	Martinique,NorthMacedonia
5462_AG|TT	ECE		3537_T|C	Estonia
7357_T|G	NAC		12325_C|T	PuertoRico,Slovenia,Angola,Canada,SriLanka,Croatia,Denmark,Cambodia,Romania,Paraguay,CanaryIslands,Montenegro,Reunion,Serbia,Brazil
10626_C|T	Eno,Oc,NAC,SaAF,ASEA,WaF,NAF,SAM,ASMe,EaF		13477_G|T	India
27430_G|A	AsC,MaF,NAF		25409_G|T	Spain
4588_A|G	SaAF		16044_A|T	Luxembourg,Greece,Norway,Ukraine,Estonia,France,Slovenia,Portugal,Austria,Croatia,UnitedKingdom,Poland,Germany,Iceland,Belgium,Sweden
13078_T|G	NAC		16893_A|T	PuertoRico,Russia,Thailand
20480_C|T	AsC,Eso,ECE,NAF,EaF		24811_T|C	India,Latvia,Egypt
460_A|G	NAF		14851_T|G	Lebanon
4410_C|T	ASEA		8976_A|C	Turkey
67_T|A	NAF		29069_A|.	China
16465_CC|TT	Eeast		161_A|G	SouthKorea,Ireland
8209_T|C	Ase,ASEA		3369_C|T	Panama,Nigeria,Ukraine,Mozambique,PuertoRico,Guadeloupe,SriLanka,Ireland,Germany,CanaryIslands,Reunion,Argentina,Thailand,Bangladesh,Pakistan
28297_T|C	Ase,Oc,MaF,SaAF,WaF,NAF,SAM,Eeast,EaF		23487_T|G	Iran
29593_G|T	NAN,ASO		28908_G|C	Montenegro
26748_A|G	Ase,NAF		16145_T|C	Curacao
949_A|G	ASEA		17739_A|G	Canada,China
28980_G|T	WaF		7103_A|C	Nigeria,Malaysia
2080_T|G	Eeast		15346_C|A	Tunisia,Spain,Turkey,Cameroon
5553_A|G	NAF		25552_G|T	Japan,India,Laos,Colombia,Senegal,Iran,Finland,Italy,UnitedArabEmirates,Kenya,Uruguay,Peru,Panama,Israel,Greece,Indonesia,Bulgaria,Norway,Ukraine,Malta,Nepal,Malawi,Tunisia,HongKong,Ecuador,DemocraticRepublicoftheCongo,SouthAfrica,France,Slovenia,Angola,Portugal,Austria,Honduras,CzechRepublic,Jordan,SriLanka,Mexico,Ghana,Russia,Gabon,BritishVirginIslands,UnitedKingdom,Coted'Ivoire,Poland,Cambodia…
27382_G|C	Eso,ECE,ASEA		21149_GAG|...	Turkey
16542_T|C	ASEA,NAF		6146_C|T	Nigeria
19377_T|C	Oc		12218_A|C	Canada
16917_G|A	Oc,NAF,Eeast		20688_TA|..	Pakistan
18990_T|G	WaF		28098_T|C	India,Senegal,UnitedArabEmirates,Kenya,SouthSudan,Peru,Indonesia,Nigeria,Mozambique,Nepal,Australia,Ireland,Belgium,Bangladesh
2240_A|G	Ase		5797_T|C	Luxembourg
6539_C|T	ASO,Eno,Oc,AsC,NAC,MaF,Eso,SaAF,ECE,ASEA,EUK,WaF,NAF,SAM,ASMe,Eeast,EaF		2328_T|C	Cambodia,Malaysia
14584_G|T	ASO		26987_T|C	Japan,Laos,Colombia,PuertoRico,France,Egypt,Reunion
15978_T|C	NAF		13902_T|A	Gambia
28396_G|A	Eno,AsC,MaF,Eso,SaAF,ECE,ASEA,ASMe,Eeast,EaF		10295_T|G	Brazil
20675_A|T	Ase		21305_G|T	India,PuertoRico
23851_A|G	Eno,ECE		15372_G|T	India,Kosovo,Senegal,Iran,Kenya,Uruguay,Peru,Panama,Zambia,Greece,Indonesia,Nigeria,Estonia,Guinea,Nepal,Namibia,Tunisia,SouthAfrica,Angola,Singapore,Canada,Mauritania,CzechRepublic,SriLanka,Mexico,Ghana,Denmark,Aruba,Russia,SouthKorea,Belarus,Germany,Romania,Egypt,Montenegro,Reunion,Turkey,Argentina,CostaRica,Switzerland,Kazakhstan,China,NewZealand,Bangladesh,Chile,TrinidadandTobago
12484_C|T	ASO,NAC,ASEA,NAF,SAM,EaF		21201_T|C	Norway,Tunisia,Croatia,China
23311_G|T	ASO,AsC,WaF,NAF,SAM,ASMe,EaF		4294_G|T	Kenya
29763_A|G	WaF		981_C|T	Egypt
19301_T|C	NAF		23932_A|G	Laos
21583_A|G	NAN,SAM		25384_A|G	Vietnam,HongKong,NewZealand
11879_T|C	ASEA		4591_T|G	Botswana
1681_GA|TC	AsC		2072_G|T	Bulgaria
27853_A|C	SAM		27504_T|C	UnitedArabEmirates,Panama,SouthAfrica,Ghana,Ireland,CanaryIslands,Bangladesh
16761_AC|TT	NAF		21356_A|C	India
13614_A|G	NAC		9772_T|C	Ecuador
21897_C|T	NAN,Ase,NAC,NAF		21693_G|A	Iran
27986_T|C	Ase		9787_T|C	China
5273_G|A	Eno		5005_C|T	Nepal,HongKong,Paraguay,Georgia,CostaRica,FrenchGuiana,Sweden
22323_C|A	EaF		2347_T|C	Gabon
25050_A|T	WaF		18703_G|A	Cyprus
8374_A|T	NAC		10954_C|T	Luxembourg,Colombia,Curacao,Senegal,Chad,Italy,Lebanon,Martinique,Panama,Greece,Indonesia,Estonia,PuertoRico,Canada,USA,Mexico,Australia,Denmark,Aruba,Guatemala,Egypt,CanaryIslands,ElSalvador,Argentina,Nicaragua,CostaRica,Switzerland,Belgium,China,Belize,Chile
21742_C|T	ASO,AsC,NAC,Eso,ECE,ASEA,NAF,SAM,ASMe		25820_CC|AA	Bolivia
21008_C|T	AsC,SaAF,NAF		13887_C|A	Nigeria
24638_G|T	NAF		3569_A|G	Finland,Italy,Ukraine,Nepal,DemocraticRepublicoftheCongo,Latvia,Singapore,Portugal,Canada,Russia,UnitedKingdom,Argentina,Sweden,Brazil
22974_A|.	MaF		15652_G|A	Kenya
29086_A|T	ASEA		4092_T|A	Ireland
28460_GA|AG	AsC		12180_A|G	Armenia,Ireland,Egypt
20498_C|T	AsC		27934_CTGCATTTCACCAAGAAT|..................	Mauritius
27234_A|T	WaF		29024_G|T	Botswana,Kenya,Uruguay,Israel,Oman,Ghana,Russia,Belarus,Maldives,Switzerland
13451_G|A	Ase,NAF		28237_G|A	PapuaNewGuinea,Netherlands,Lithuania,Argentina
24956_A|G	NAC		29050_G|T	Ecuador,SriLanka,Aruba,Iraq
4498_A|T	SaAF		1590_G|A	Colombia,Panama,Netherlands,Guatemala
2732_G|A	Oc		26077_A|T	AntiguaandBarbuda
6631_T|C	WaF		17037_A|T	Lebanon,Egypt
17491_C|T	NAN,AsC,NAC,Eso,NAF,SAM		28783_C|.	Egypt,Pakistan
26047_T|C	Oc		11652_T|C	Mauritius
28869_C|A	WaF		14290_G|T	Botswana,Senegal,Finland,SouthKorea,Guatemala,Egypt,CanaryIslands,ElSalvador,Mongolia
7355_C|T	ASEA		26605_TCCTTACATGGATTTGTCTTCTACAATTTGCCTATGCCAACAGGAA|..............................................	India
1813_T|A	MaF,SAM		16356_A|G	Colombia,Panama,Guatemala,CostaRica
13000_T|C	EaF		27405_T|G	Paraguay,Brazil
19827_G|T	Oc,EaF		17068_T|G	Slovenia
9526_G|T	NAN,Ase,Eno,Oc,AsC,NAC,MaF,Eso,SaAF,ECE,ASEA,EUK,WaF,NAF,SAM,ASMe,Eeast,EaF		5291_C|A	Haiti,Kenya
19627_G|T	WaF		9511_T|G	Belgium
11296_T|C	ASEA		1525_T|G	Senegal
12763_C|T	Oc,AsC,EaF		20429_C|T	Japan,India,Luxembourg,Botswana,Zambia,Zimbabwe,PuertoRico,USA,Croatia,Maldives,Guatemala,BosniaandHerzegovina,Argentina,Georgia,FrenchGuiana,NewZealand,Bangladesh
26735_C|T	NAN,Ase,ASO,Eno,Oc,AsC,NAC,MaF,Eso,SaAF,ECE,ASEA,EUK,WaF,NAF,SAM,ASMe,Eeast,EaF		27746_G|A	Portugal
16746_T|G	NAF		18843_T|C	Botswana,Indonesia,Argentina
11197_T|C	WaF		27862_ATCAT|.....	Bangladesh
17373_C|T	Ase,ASO,Oc,NAC,ASEA,NAF,EaF		1796_G|T	Indonesia
9617_A|.	NAF		21643_AT|CA	Iran
21123_G|A	ASEA		24117_C|G	Belgium
10961_G|A	Oc,Eeast		27998_C|A	Guam,Russia
29765_T|A	EaF		10135_T|A	Russia
25084_T|C	ASO		24823_A|T	Kuwait
25483_G|T	ASO,AsC,EaF		27157_G|A	Spain
3343_TA|AG	NAF		2482_T|C	Ireland,NewZealand
15240_C|T	NAN,Ase,ASO,Eno,Oc,AsC,NAC,MaF,Eso,SaAF,ECE,ASEA,EUK,WaF,NAF,SAM,ASMe,Eeast,EaF		9118_C|T	Indonesia,Latvia,Russia,Romania,Jamaica,FrenchGuiana
24137_A|T	NAF		12823_C|A	Egypt
29868_G|.	AsC,NAF,Eeast		17749_G|C	SriLanka
13201_G|A	AsC,SaAF,NAF,SAM,Eeast		11167_A|T	Lebanon
27825_A|C	NAF		16152_T|G	Bangladesh
5278_T|C	Oc,ASEA		22489_A|C	Seychelles
26171_TG|AT	Eso		25560_T|A	Estonia
15215_G|.	NAF		16841_A|G	Greece
4117_A|G	Eno		1911_C|T	Lebanon,Panama,Norway,Oman,SriLanka,Mexico,SouthKorea,Poland,Suriname,Gibraltar,Bangladesh,Chile,Slovakia
28921_T|C	Oc,NAC		18681_C|A	China
29748_TACGATCGAGTGTACAG|.................	NAC		2160_A|T	Kosovo,Greece,CzechRepublic,Lithuania
9301_A|G	Oc		19914_T|C	Luxembourg,Estonia,France
5739_G|A	Oc		22205_........|AGCCAAAG	RepublicoftheCongo
9646_G|T	AsC		28369_CA|..	Estonia,Montenegro
15963_C|G	WaF		28658_G|A	Cambodia,U.S.VirginIslands
4105_G|T	Oc,AsC,EUK,WaF		21014_A|G	Bulgaria,Cambodia
27456_A|G	Eso		22484_G|T	Japan,Kosovo,Curacao,UnitedArabEmirates,Martinique,Panama,Greece,Nigeria,Nepal,Tunisia,Slovenia,Austria,Netherlands,SriLanka,Mexico,Fiji,Poland,Romania,Paraguay,Rwanda,Suriname,Gibraltar,NorthMacedonia,Jamaica,CostaRica,Bahrain
25960_A|T	NAF		20323_A|G	Nepal,Egypt,Argentina
5392_C|T	ASO,Eno,Oc,NAC,MaF,Eso,ECE,ASEA,WaF,NAF,ASMe,Eeast,EaF		9351_A|C	Egypt,Spain
27756_A|G	NAC		9701_A|G	Netherlands
1440_G|A	Ase,Eno,Oc,ECE,ASEA,EUK,NAF,Eeast		15033_A|T	China
24001_C|T	Oc		24358_C|A	Laos,Finland,Bulgaria,Norway,Ukraine,Togo,Comoros,France,Slovenia,Latvia,Canada,Gabon,Ireland,Romania,Egypt,Chile
858_T|C	NAC		22287_TTGCTTTACATAGAAGTT|..................	Bangladesh
16425_T|G	NAN		29239_G|T	Senegal,Italy,Peru,SintMaarten,HongKong,Ecuador,Ghana,Egypt,Argentina,Belgium
28027_G|A	NAN,Oc		5377_T|A	Poland
19149_T|C	WaF		21087_T|C	Curacao,Iran,Bonaire,Indonesia,Namibia,SintMaarten,Guadeloupe,Netherlands,Aruba,Poland,Argentina,FrenchGuiana
5730_C|T	NAN,ASO,Eno,AsC,NAC,MaF,Eso,SaAF,ECE,ASEA,WaF,NAF,SAM,ASMe,Eeast,EaF		7786_A|C	Lesotho,Argentina
13426_C|T	Eno,MaF,NAF,ASMe		15030_T|C	Kuwait,Vietnam,Maldives,Romania,Malaysia,Philippines,Brazil
7867_T|C	ASMe		19755_T|C	China
21111_T|C	ASMe		29740_ACGCGGAGTACGATCGAGTGTAC|.......................	Philippines
4438_C|T	WaF		15877_T|G	India
29769_C|T	NAN,Ase,ASO,Eno,Oc,AsC,NAC,MaF,Eso,SaAF,ASEA,WaF,NAF,SAM,ASMe,Eeast,EaF		18317_G|.	Lebanon
13994_C|T	NAN,Eno,Oc,AsC,NAC,MaF,WaF,NAF,ASMe,EaF		27361_G|T	Chad,Israel,Indonesia,Ecuador,Portugal,Ghana,Australia,SouthKorea,Qatar,Morocco,Slovakia
246_G|T	ASO,MaF		11428_T|C	Egypt,Venezuela,China
13267_A|T	NAC		18987_T|C	Peru,Egypt
8589_A|G	Ase		13815_A|C	China
9752_A|C	ASO		2292_A|C	India,Bonaire,Italy,Malta,France,Aruba,Poland,Romania,CanaryIslands,Reunion,Spain,Belgium,Slovakia
4802_G|A	NAC		23915_G|T	NorthernMarianaIslands
15486_AG|TT	WaF		29759_GTACAGTGAACAATG|...............	ElSalvador
24715_C|T	MaF		26099_T|G	Australia
16086_T|C	WaF		20559_A|G	Israel,Slovenia,Netherlands,China
18155_G|T	MaF		21526_A|C	Thailand
25658_C|T	Ase,ASO,Oc,AsC,NAC,MaF,ASEA,NAF,ASMe,Eeast,EaF		895_A|T	Iran
18612_G|A	ASEA		1351_A|G	Denmark,China,Pakistan
1904_A|G	ASEA		15902_A|C	Guatemala
2647_A|G	ASMe		342_T|A	Egypt
1527_C|G	WaF		11506_A|T	Malta,Jordan,SriLanka,Belarus,China
9679_C|T	NAF		25971_G|A	Nigeria
22165_T|C	ASEA		25467_T|C	Mexico,Jamaica,Gambia
12534_C|T	ASO,Eno,Oc,AsC,ECE,ASEA,WaF,NAF,SAM,ASMe,EaF		25813_TATGATGCCAACTATTT|.................	Pakistan
22995_C|A	NAN,Ase,ASO,Eno,Oc,AsC,NAC,MaF,Eso,SaAF,ECE,ASEA,EUK,WaF,NAF,SAM,ASMe,Eeast,EaF		24640_T|C	Jordan,Mexico,China
13451_.|A	NAF		19008_A|C	Bangladesh,Iraq
17442_T|C	Ase		7145_G|T	Peru
14134_C|A	WaF		16242_T|A	Denmark,Belarus,Egypt,Spain,Iceland,Sweden,China
16833_C|A	ASEA		994_A|G	Panama,Guinea,Honduras,Australia,Guatemala,ElSalvador,Nicaragua,China,Belize,TrinidadandTobago
10907_G|A	NAC,NAF		25547_T|C	SriLanka
7867_T|G	NAF		457_T|C	China
10998_G|T	Oc		12456_T|C	Egypt
1598_G|T	Oc		13286_G|C	Nigeria
12464_G|A	NAC		10449_C|A	Liechtenstein,Eswatini,Japan,SaintMartin,PapuaNewGuinea,India,Luxembourg,Seychelles,Kosovo,Taiwan,Laos,Colombia,Haiti,Botswana,Barbados,Liberia,Curacao,Senegal,Djibouti,Iran,Finland,Guam,Bonaire,Italy,Kenya,Lebanon,Uruguay,Anguilla,SouthSudan,SaudiArabia,Martinique,Peru,Panama,Armenia,Zambia,Israel,Greece,Indonesia,Bulgaria,Nigeria,Guyana,NorthernMarianaIslands,Zimbabwe,Norway,Ukraine,Montserrat,…
2776_G|T	WaF		16095_A|G	Greece,Egypt
24506_T|G	NAN,Ase,ASO,Eno,Oc,AsC,NAC,MaF,Eso,SaAF,ECE,ASEA,EUK,WaF,NAF,SAM,ASMe,Eeast,EaF		210_G|C	Qatar
7519_A|T	ASO		24469_T|A	Liechtenstein,Eswatini,Japan,SaintMartin,PapuaNewGuinea,India,Luxembourg,Seychelles,Kosovo,Taiwan,Laos,Colombia,Haiti,Botswana,Barbados,Liberia,Curacao,Senegal,Djibouti,Iran,Finland,Guam,Bonaire,Italy,Kenya,Lebanon,Uruguay,Anguilla,SouthSudan,SaudiArabia,Martinique,Peru,Panama,Armenia,Zambia,Israel,Greece,Indonesia,Bulgaria,Nigeria,Guyana,NorthernMarianaIslands,Zimbabwe,Norway,Ukraine,Montserrat,…
19893_T|C	EUK,WaF,NAF		316_TTTGC|CACCT	Pakistan
22206_A|G	Ase,ASO,Eno,Oc,AsC,NAC,MaF,Eso,SaAF,ECE,ASEA,WaF,NAF,ASMe,EaF		21849_A|G	Mayotte,ElSalvador
29510_AG|CT	ASO		24110_A|G	Lebanon,Peru
28178_G|A	NAC		7591_A|G	Mexico,Romania,Madagascar
22708_G|T	AsC,NAC,MaF,WaF,NAF,EaF		13777_CATATATCACGTCAAC|................	Pakistan
29757_G|T	Eno,NAC,NAF		453_A|G	Luxembourg,Paraguay,Montenegro
1982_A|G	MaF		23619_G|C	Iran
29585_C|T	Eno,Oc,MaF,Eso,SaAF,ASEA,NAF,ASMe,EaF		15939_T|C	Japan,Italy,Panama,Greece,Nigeria,Nepal,Latvia,Portugal,SaintLucia,Brunei,Serbia,Cameroon,Bangladesh,Chile
8368_G|T	ASO		7360_G|C	Botswana
29509_C|T	NAN,ASO,Oc,NAC,ASEA,WaF,SAM,ASMe		23463_G|T	India
1122_C|T	Eno,MaF,SaAF,WaF,NAF,EaF		1847_T|C	Indonesia,Mexico
25601_A|G	ASO		6730_C|T	Luxembourg,Kosovo,Colombia,Haiti,Botswana,Curacao,Iran,Bonaire,Italy,Lebanon,Anguilla,Martinique,Panama,Armenia,Greece,Dominica,Indonesia,Bulgaria,Norway,Andorra,SintMaarten,Ecuador,PuertoRico,France,Slovenia,Latvia,Guadeloupe,Singapore,Portugal,Austria,Canada,Netherlands,CzechRepublic,USA,DominicanRepublic,SriLanka,Australia,Croatia,Denmark,Aruba,Russia,SouthKorea,Ireland,Poland,Belarus,Maldives…
8625_T|C	ASEA		27756_ATGATTG|.......	Rwanda
22785_G|C	WaF		13173_G|T	Lebanon
2113_C|T	Oc,AsC,MaF,Eso,SaAF,ECE,WaF,NAF,ASMe		25800_A|G	Latvia,BurkinaFaso,China
10193_G|A	EUK		23921_C|A	Panama,France,Jamaica
29849_.|C	NAF		13538_G|A	Nigeria
3221_C|A	WaF		15932_A|G	Brazil
25971_G|T	WaF,NAF		5736_C|T	India,Taiwan,Botswana,Curacao,Iran,Lebanon,SouthSudan,Ukraine,SouthAfrica,Angola,Mauritius,Aruba,Cambodia,Malaysia,Turkey,Cameroon
6734_G|A	Ase,AsC,MaF		26156_TTGT|....	Panama,Honduras,ElSalvador
7051_C|T	Eso,SaAF,EUK		20892_T|C	SriLanka
11287_G|A	ASO		11374_T|C	SriLanka,Poland,Argentina,Sweden
26589_G|T	AsC,EUK,WaF		29109_C|T	Indonesia,SintMaarten,SouthAfrica,Latvia,SriLanka,Philippines,Argentina,Gibraltar,CostaRica
10287_T|G	AsC,Eeast		25843_A|G	Indonesia,Togo
20761_A|G	MaF		23161_G|A	TrinidadandTobago
8748_C|T	AsC		4958_G|A	Lithuania
23902_A|T	NAF		5567_G|A	Mexico,Argentina
20606_T|G	Eso		5206_G|A	Denmark,BritishVirginIslands,Bangladesh
25317_C|T	NAC,SaAF,ECE,WaF,EaF		28236_CG|GC	Egypt
5931_G|A	ECE		12749_G|A	Pakistan
21205_C|A	ASMe		22064_.T|GA	Pakistan
11426_G|A	AsC		24210_C|G	SriLanka
20817_T|C	WaF		8944_T|G	Nigeria
21633_TACCCCCTG|.........	NAN,Ase,ASO,Eno,Oc,AsC,NAC,MaF,Eso,SaAF,ECE,ASEA,EUK,WaF,NAF,SAM,ASMe,Eeast,EaF		25216_A|T	Nigeria
2656_A|G	MaF		11041_AG|GA	China
22113_G|T	ASO,EaF		25775_G|T	Japan,India,Seychelles,Senegal,Martinique,Zambia,Israel,Indonesia,Nigeria,Nepal,Singapore,Mexico,Australia,UnitedKingdom,Maldives,Romania,BosniaandHerzegovina,BurkinaFaso,Paraguay,CanaryIslands,Philippines,Lithuania,Qatar,Argentina,Georgia,Cyprus,China,NewZealand,Bangladesh,Uganda
18568_C|T	ASO,Oc,MaF,SaAF,ASEA,WaF,NAF,SAM,ASMe,EaF		17007_T|C	Luxembourg,Laos,Colombia,Lebanon,Uruguay,Croatia,Cambodia,Egypt,Georgia,China,Bangladesh,Moldova
25455_G|C	MaF,NAF,ASMe		177_TA|CC	China
14181_G|C	Eeast		188_G|T	Argentina
10989_C|T	MaF		11032_T|C	Belize
14743_G|A	AsC		2077_T|C	Malaysia
11542_T|G	NAF		12103_A|G	Greece,Nigeria
16566_A|T	ASEA,WaF,ASMe		9867_T|C	Eswatini,Japan,Colombia,Botswana,Senegal,Anguilla,Peru,Panama,Israel,Guyana,SintMaarten,HongKong,TurksandCaicosIslands,Ecuador,PuertoRico,SouthAfrica,Singapore,SaintKittsandNevis,USA,DominicanRepublic,Mexico,Grenada,Ghana,Australia,Aruba,Bolivia,Mayotte,Cambodia,Guatemala,Malaysia,Philippines,U.S.VirginIslands,Spain,Suriname,ElSalvador,Argentina,Georgia,Nicaragua,Jamaica,CostaRica,Venezuela,NewZe…
4888_T|A	NAN,Eno		26889_.|C	Senegal
240_T|G	NAF		12614_G|A	Curacao,Aruba,Sweden
14262_C|T	Ase,ASO,Oc,AsC,ASEA,WaF,SAM,ASMe		1729_G|A	Liechtenstein,Luxembourg,Kosovo,Colombia,Curacao,Finland,Bonaire,Italy,Kenya,Martinique,Peru,Panama,Israel,Greece,Indonesia,Bulgaria,Norway,Ukraine,Estonia,Malta,SintMaarten,Tunisia,Ecuador,PuertoRico,France,Slovenia,Latvia,Guadeloupe,Portugal,Austria,Netherlands,CzechRepublic,CaboVerde,Mexico,SaintBarthelemy,Croatia,Denmark,Aruba,Ireland,Poland,Germany,Romania,BosniaandHerzegovina,CanaryIslands,…
17766_C|T	NAN,Oc,AsC,MaF,Eso,ECE,ASEA,WaF,NAF,ASMe,Eeast		8856_T|G	Slovakia
19089_C|T	ECE		28237_G|T	India,Luxembourg,Djibouti,Indonesia,France,Angola,Singapore,Guatemala,Spain,FrenchGuiana,Thailand,Iraq
1498_C|T	ASO,Oc,MaF,Eso,SaAF,WaF,NAF,ASMe,EaF		22985_G|T	SouthKorea,BosniaandHerzegovina,FrenchGuiana
15933_C|T	NAN,NAC,ASMe		28211_A|C	Gabon,Coted'Ivoire
29755_G|T	Ase,ASO,NAC,MaF,NAF		13199_C|A	Finland,Latvia,CostaRica,Sweden
29559_T|C	Oc		26261_C|T	Russia
7417_C|T	AsC		19743_A|G	Bangladesh
4009_C|T	ECE,WaF		1170_C|A	Nicaragua
28933_.|G	NAF		2862_C|T	Seychelles,Curacao,Uruguay,Peru,PuertoRico,UnitedKingdom,Maldives,Guatemala,Paraguay,Benin,Thailand,Bangladesh,Pakistan
3984_C|T	Ase,Eso,NAF		22193_A|.	Ireland
27499_T|C	ASEA		28277_T|C	India,UnitedArabEmirates,Indonesia,Singapore,Mauritius,Australia,Russia,Qatar,NewZealand
6681_C|T	ASMe		5554_G|A	Japan,Nigeria,Turkey,CostaRica
13216_T|C	NAN,SaAF,WaF,SAM		23193_A|C	Iran
19656_G|A	Ase,SaAF		11288_TCTGG|.....	Martinique,Estonia,Guinea,France,Slovenia,Guadeloupe,Mexico,Montenegro,Lithuania
20237_G|T	WaF,Eeast		26985_C|T	Eswatini,Botswana,Curacao,Kenya,Peru,Indonesia,Bulgaria,Zimbabwe,Norway,Mozambique,Togo,SouthAfrica,Slovenia,Singapore,Canada,Ghana,Australia,Denmark,SouthKorea,Cambodia,Germany,BosniaandHerzegovina,Egypt,CanaryIslands,Malaysia,Lithuania,RepublicoftheCongo,Argentina,NorthMacedonia,Serbia,Thailand,NewZealand,Mongolia
10258_A|G	AsC		18423_T|G	Estonia,Slovenia,Latvia,CzechRepublic,Croatia,Ireland,Lithuania
1887_C|T	Ase,Eno,ECE,ASMe,EaF		3401_G|A	Panama,PuertoRico,CostaRica,Bahrain
11023_A|G	NAF		28067_T|G	Bahrain
8102_G|T	Oc,AsC,ASEA,EUK,NAF,EaF		7071_G|T	Senegal,UnitedArabEmirates,Malaysia
23280_C|T	AsC,NAC,MaF,ASEA		16897_G|T	U.S.VirginIslands,Gambia
29755_G|C	EUK		2438_G|A	Croatia
27046_C|T	Eno,Oc,NAC,ECE,ASEA,EUK,NAF,Eeast		28728_C|T	Senegal,Finland,Bonaire,Ecuador,SriLanka,Cambodia,Chile
26594_A|T	AsC		18463_C|T	Japan,Kenya,Canada,Germany,Romania,NewZealand,TrinidadandTobago
5959_T|G	NAF		10705_G|T	Bulgaria,Mexico,Denmark,Russia,Egypt,Bahrain
3667_T|C	NAC		11266_G|A	Canada,USA,Madagascar
23856_G|T	ASO,NAF		18903_G|A	CostaRica,Pakistan
16416_G|T	Eno		8494_A|C	Belize
9141_G|A	EUK		26355_T|G	PuertoRico
2338_C|T	EUK		18_T|G	Bulgaria
22270_T|C	ASEA		27950_ATGTAGTT|........	Mauritius
1926_C|T	NAF		25405_A|G	Indonesia
27882_G|T	ASO,Oc,AsC,ECE,NAF,ASMe		13126_G|A	Kenya,Malaysia,Cameroon,China
542_G|T	ASO		8005_T|A	Slovenia
3065_G|A	ASEA,ASMe		26615_G|T	Coted'Ivoire
11048_G|A	Oc		15750_T|C	Nigeria,China
22933_G|A	MaF		16377_G|A	Liechtenstein,Seychelles,Laos,Curacao,Iran,Bonaire,Panama,Estonia,Canada,Netherlands,Croatia,SouthKorea,UnitedKingdom,Poland,Romania,CanaryIslands,Philippines,Spain,Argentina,Switzerland
9112_C|T	AsC		27412_T|C	China
21432_T|C	Eno		9223_C|T	Luxembourg,Sudan,Colombia,Finland,UnitedArabEmirates,Peru,Panama,Israel,Nigeria,NorthernMarianaIslands,Zimbabwe,Norway,Nepal,Oman,Vietnam,HongKong,PuertoRico,SouthAfrica,France,Latvia,Singapore,Netherlands,Jordan,Mauritius,Mexico,Fiji,Ghana,Australia,Croatia,Gabon,Ireland,UnitedKingdom,Coted'Ivoire,Poland,Cambodia,Romania,Guatemala,BosniaandHerzegovina,Egypt,Paraguay,Rwanda,Turkey,Qatar,Republico…
11669_C|T	AsC,ASMe,EaF		12271_A|T	Maldives
24076_T|G	ASMe		86_G|T	Nigeria
23673_C|T	NAN,Ase,ASO,Eno,Oc,NAC,Eso,ECE,ASEA,EUK,NAF,SAM,ASMe,Eeast,EaF		5622_C|A	BurkinaFaso
12964_A|G	NAC,NAF,SAM,ASMe		3080_G|C	Nigeria
11533_A|G	Eso,EUK		26496_T|A	China
401_C|T	NAF		20632_G|A	Laos,SriLanka
244_C|T	MaF,NAF		24852_C|T	CanaryIslands
4230_C|T	NAN,Eeast		19737_T|C	PapuaNewGuinea,Seychelles,Kosovo,Egypt
4510_G|T	ASO,Oc,MaF,SaAF,WaF,NAF,ASMe,EaF		17556_T|C	Croatia,Poland,BosniaandHerzegovina,China
19875_C|T	Eno,AsC		21627_C|A	Lebanon
17572_G|T	Ase,Eno,Oc,Eso,ECE,WaF,Eeast		2488_C|T	Senegal,Djibouti,Tunisia,Portugal,SriLanka,Australia,UnitedKingdom,Coted'Ivoire,Germany,Turkey,Lithuania,Cyprus,Chile
27206_T|C	AsC,Eso,ASMe		11452_A|G	SouthAfrica
19524_C|T	NAN,Ase,ASO,Eno,Oc,AsC,NAC,MaF,Eso,SaAF,ECE,ASEA,EUK,NAF,SAM,ASMe,Eeast,EaF		1825_C|A	Kosovo
6588_A|T	WaF		13387_T|C	Kenya,Slovenia
18520_G|T	NAF		6998_T|C	Indonesia
26507_A|T	EaF		9887_T|C	Italy
4964_A|G	Oc,AsC,Eso,ECE,EUK,WaF,NAF,Eeast		25506_A|G	Martinique,Slovakia
19539_G|T	ASEA		28468_A|T	Malawi
18973_G|T	Oc		9171_T|A	Latvia,Russia,SouthKorea
27070_CTTCGCAGC|.........	ASO		8761_T|C	Kuwait
22597_C|T	NAN,NAC,ECE,NAF		13873_A|C	Estonia
7713_C|T	ASMe		23182_T|G	Iran
28399_C|T	Oc,MaF,ASEA,NAF,EaF		15884_.|G	Egypt
17406_A|G	NAN		13288_A|G	Colombia,Zambia,Zimbabwe,Latvia,Mexico,Jamaica
1651_T|C	ASEA		632_C|A	Cambodia,U.S.VirginIslands
2992_T|C	NAF,SAM		13984_G|T	Nigeria,Nepal,Mauritius
7813_T|C	Ase		28854_C|T	Japan,India,Luxembourg,Kosovo,CaymanIslands,Taiwan,Colombia,Haiti,Curacao,Senegal,Djibouti,Iran,Finland,Guam,Italy,UnitedArabEmirates,Kenya,Lebanon,SaudiArabia,Peru,Panama,Zambia,Israel,Greece,Indonesia,Bulgaria,Nigeria,Guyana,NorthernMarianaIslands,Zimbabwe,Norway,Ukraine,Estonia,Malta,Mozambique,Kuwait,Guinea,Nepal,Malawi,Oman,Tunisia,HongKong,PuertoRico,DemocraticRepublicoftheCongo,SouthAfrica…
18194_G|C	WaF		28815_A|T	Peru,CentralAfricanRepublic
19864_A|G	NAF		23403_A|G	Liechtenstein,Eswatini,Japan,SaintMartin,PapuaNewGuinea,India,Luxembourg,Seychelles,Kosovo,CaymanIslands,Taiwan,Sudan,Vanuatu,Laos,Colombia,Haiti,Botswana,Barbados,Liberia,Curacao,Senegal,Djibouti,Iran,Finland,Guam,Cuba,Bonaire,Chad,Italy,UnitedArabEmirates,Kenya,Lebanon,Uruguay,Anguilla,Burundi,SouthSudan,SaudiArabia,SaoTomeandPrincipe,Martinique,Peru,Panama,Armenia,Zambia,Israel,Greece,Dominica…
25472_A|G	NAC,MaF		21000_T|G	Botswana
6263_A|C	MaF		6341_G|T	PuertoRico,Mexico,Russia
16013_G|T	ASO		18186_G|T	Eswatini,India,Kosovo,Curacao,Senegal,Finland,Italy,Kenya,Israel,Nigeria,Norway,Vietnam,France,Austria,Jordan,Mexico,Australia,Croatia,Cambodia,Germany,Romania,Turkey,Benin,Crimea,CostaRica,Switzerland,Sweden,Belize,Bangladesh,Mongolia,Chile,Pakistan
14055_G|T	Eno,MaF,ECE,WaF,NAF,Eeast		29311_C|T	India,Luxembourg,Colombia,Botswana,Curacao,Senegal,Iran,Finland,UnitedArabEmirates,Kenya,Martinique,Peru,Panama,Israel,Greece,Indonesia,Bulgaria,NorthernMarianaIslands,Ukraine,Estonia,Mozambique,Kuwait,SintMaarten,HongKong,Ecuador,PuertoRico,Latvia,Singapore,Portugal,Canada,Netherlands,CzechRepublic,SaintKittsandNevis,CaboVerde,Jordan,DominicanRepublic,SriLanka,Mexico,Ghana,Australia,SouthKorea,P…
25047_C|T	ASO,Eno,Oc,AsC,ASEA,SAM,Eeast,EaF		2043_A|C	Nigeria
28723_T|C	MaF,NAF		789_G|A	Botswana
922_G|A	Ase,AsC,ASEA		26314_G|T	India
19126_A|G	Eno		20791_G|A	Gabon
1146_A|G	NAF		29282_A|G	HongKong,Bahrain
29034_C|T	AsC,NAF,EaF		20431_A|T	China
5512_C|T	Ase,ASO,Eno,Oc,AsC,NAC,MaF,Eso,SaAF,ECE,ASEA,WaF,NAF,SAM,ASMe,Eeast,EaF		25352_G|A	Singapore,CostaRica,Brazil
2537_T|C	AsC		3428_AC|GT	Ecuador
13296_A|C	Eno		3119_G|A	Panama,Canada,SouthKorea
25315_A|G	SAM		7001_T|A	Georgia
1889_C|T	AsC,NAC,MaF		23870_A|G	Belgium
16932_A|G	NAN		9291_A|G	Portugal,FrenchGuiana
16616_C|T	NAN,Ase,Oc,AsC,ASEA,WaF,ASMe		18641_T|C	Gambia
29631_A|G	ASEA,NAF		1262_A|G	Luxembourg,Norway,Ukraine,Tunisia,PuertoRico,DominicanRepublic,Argentina,Pakistan
18801_A|T	EaF		20018_T|C	Japan
26331_T|C	ASEA		9195_C|T	Senegal,Ghana,TrinidadandTobago
18298_A|G	Eso		20421_T|C	Eswatini,Uruguay,Greece,Portugal,Germany,Guatemala,Lithuania,China
18687_C|T	Eno,Oc,AsC,NAC,MaF,Eso,ECE,ASEA,EUK,WaF,NAF,ASMe,Eeast		8597_C|T	PapuaNewGuinea,Laos,Peru,Panama,Israel,Norway,PuertoRico,DominicanRepublic,Ghana,Malaysia,Philippines,Benin,CostaRica
6509_A|G	ASEA		19845_G|A	China
950_T|C	NAF		29464_T|C	Liechtenstein,UnitedKingdom,Georgia,China
29508_G|T	AsC		26171_T|C	Guam,PuertoRico,NewZealand
6295_A|G	NAF		11071_G|T	Poland,Monaco,Argentina,Iceland,Belgium,Sweden,Pakistan
15489_A|G	SaAF,ASMe		3059_G|C	Nigeria
7479_A|G	Eno		2087_T|C	Poland,Egypt
16074_T|C	NAC		4698_C|T	Greece,Guatemala,Montenegro,Philippines,Pakistan
7319_A|G	ASO		25037_C|T	Italy,SriLanka,Australia,Switzerland
27699_TAT|...	Ase,EaF		11325_C|T	Luxembourg,Kosovo,Djibouti,Italy,Israel,Estonia,Malta,Slovenia,Latvia,CzechRepublic,Jordan,Australia,Croatia,Germany,Romania,BosniaandHerzegovina,Egypt,Montenegro,Malaysia,Argentina,Iceland,CostaRica,Serbia,Switzerland,Bahrain,NewZealand
12256_G|A	Ase		28047_A|C	Ecuador
28212_G|T	Eno,Oc		22624_C|A	Canada,Belgium,Mongolia
21236_T|A	NAF		8075_G|C	Belgium
14160_G|A	NAF		5118_TTT|AAA	Panama
9379_T|C	NAF		4197_A|G	Netherlands,CanaryIslands
22225_G|A	ASEA		27970_C|T	India,Colombia,Curacao,Kenya,Panama,Greece,Indonesia,Nigeria,Niger,Malawi,Vietnam,PuertoRico,France,Slovenia,Singapore,Austria,Mexico,Australia,Russia,Cambodia,Germany,Philippines,Qatar,RepublicoftheCongo,Argentina,Iceland,CostaRica,Brazil,Chile,Pakistan
7857_A|G	WaF,ASMe		22429_A|G	Togo,Ireland
27709_G|A	Ase,EaF		25253_A|G	CanaryIslands,Switzerland
26217_G|T	Ase,SaAF,ECE,ASMe,EaF		8051_A|G	Luxembourg,Chile
26013_C|T	AsC,NAC,SaAF,ECE,ASEA,WaF,NAF,ASMe		15830_C|T	Bonaire,Canada
16894_A|G	ASEA		8434_A|G	Kenya
25020_A|T	WaF		8171_G|A	Botswana,Curacao,Ecuador
22345_T|C	ASMe		6589_G|T	Kenya,Croatia
3717_C|T	Oc		21043_A|G	Nigeria
15857_C|T	Ase,ASO,Eno,Oc,AsC,SAM,ASMe		2704_C|T	Senegal,Guam,France,Romania,Guatemala
29685_T|A	ASEA		1921_T|C	Nigeria,Serbia
3581_A|G	NAF		25722_T|C	Indonesia,Pakistan
4563_C|G	WaF		11087_G|A	USA
7078_G|A	NAF		25698_A|T	Brunei
4827_C|T	Ase		14460_T|C	Italy,Poland,Romania,CanaryIslands
13792_C|T	NAC		24992_G|C	Tunisia,Australia,Mayotte
18813_TC|CT	ASEA		7288_T|C	Laos,Cambodia,Thailand
21621_C|G	NAC		15557_C|T	Nepal
10531_T|.	NAN		7791_G|A	Colombia,Peru,Panama,Estonia,DominicanRepublic,Suriname
23040_.|A	NAF		6357_A|C	Vietnam
18260_T|A	WaF		4404_.|T	Pakistan
24915_A|T	ASEA		11800_G|T	Latvia
3813_A|G	Eno,Oc		14414_G|T	PapuaNewGuinea,Luxembourg,Greece,Bulgaria,Mozambique,Portugal,Netherlands,Germany,Montenegro,Switzerland,Sweden,Bangladesh
26592_A|T	MaF		23150_T|A	Iran
10204_T|G	MaF		19063_C|T	Ireland,Chile
27211_C|T	SAM		11287_G|T	India,Israel,Denmark
9828_A|T	NAF		6830_AG|TT	Kazakhstan
223_A|.	NAF		28296_A|G	Ecuador,Jordan,DominicanRepublic,Mexico,Fiji,Croatia
4956_A|G	NAF		17598_T|G	Coted'Ivoire,Iraq
2782_G|T	AsC,NAC,SaAF,NAF,EaF		25519_T|G	Ireland,Rwanda
20589_C|T	Ase		5378_G|A	France
21258_ATCATCTGAAGCATTTTTAATTGGATGTAATTATCTT|.....................................	NAF		10568_CAT|ACG	Nigeria
9804_T|G	Eeast		6285_C|T	Japan,PapuaNewGuinea,India,Luxembourg,Sudan,Colombia,Liberia,Senegal,Finland,Guam,Italy,UnitedArabEmirates,Kenya,SouthSudan,SaudiArabia,Panama,Israel,Greece,Indonesia,Nigeria,NorthernMarianaIslands,Norway,Ukraine,Malta,Niger,Kuwait,Guinea,Nepal,Oman,Tunisia,Togo,Ecuador,PuertoRico,DemocraticRepublicoftheCongo,SouthAfrica,France,Slovenia,Angola,Guadeloupe,Singapore,Portugal,Canada,Mauritania,Libya…
27213_C|G	WaF		12264_A|C	Egypt
21984_TG|CT	ASMe		7672_T|C	Finland,Bahrain,Uganda
17670_T|A	NAF		29788_C|G	Nigeria
29379_A|G	NAF		3122_G|A	Liechtenstein,Martinique,Greece,Bulgaria,Guinea,SouthAfrica,Mexico,BosniaandHerzegovina,Switzerland
1514_C|T	Ase,Oc,NAC,ASEA,EUK,WaF,NAF,ASMe,Eeast,EaF		9039_C|T	Botswana,Nepal,TrinidadandTobago
13794_T|G	EUK		12128_G|T	Australia,Cambodia,Egypt,Malaysia
3455_T|C	AsC		27392_A|G	Thailand
514_T|C	ECE,EUK		22080_AGC|TCT	Nigeria
1594_C|T	Eno,Oc,AsC,NAC,MaF,ECE,ASEA,EUK,WaF,NAF,SAM,ASMe,Eeast,EaF		1363_T|A	Laos,Israel
8182_A|T	WaF		19839_T|C	Japan,Luxembourg,Taiwan,Colombia,Curacao,Senegal,Iran,Finland,Italy,UnitedArabEmirates,Martinique,Peru,Israel,Greece,Nigeria,Norway,Ukraine,Estonia,Niger,Guinea,Vietnam,HongKong,PuertoRico,SouthAfrica,France,Slovenia,Latvia,Singapore,Austria,Canada,Netherlands,CzechRepublic,USA,Mexico,Ghana,Australia,Denmark,Aruba,Russia,SouthKorea,Ireland,UnitedKingdom,Coted'Ivoire,Poland,Belarus,Algeria,Germany…
7573_C|T	Ase,SAM		11895_A|C	Nigeria
27884_C|T	Eno,MaF,SAM		12423_G|A	Montenegro
18129_C|T	ASO,Oc,NAC,MaF,ASEA,EUK,WaF,NAF,SAM		27211_C|A	Australia
29645_G|A	NAC		9962_C|T	HongKong
1593_C|T	Eno,Oc,AsC,NAC,MaF,Eso,SaAF,EUK,WaF,NAF,ASMe,Eeast,EaF		28287_G|T	SintMaarten,Togo,Spain,Suriname
22721_T|A	ASMe		27866_T|C	Aruba
23315_C|T	Eno		11446_A|G	Denmark,Ireland,Poland
17599_T|A	Oc,Eeast		8862_T|C	Italy
17065_T|C	MaF		14234_A|T	Nepal
12932_C|T	Ase		17619_T|G	Laos,China
15109_G|T	ASO		2554_A|G	Kuwait,Romania
27657_C|T	Eno,ASEA,NAF		3649_T|G	Nigeria,U.S.VirginIslands
16038_T|C	NAF		10624_A|T	China,Pakistan
4897_C|T	Oc,NAF,ASMe		26071_C|T	Kazakhstan
22096_C|T	AsC		26894_C|A	Liechtenstein,China
13967_C|T	ASMe		21025_A|C	Belarus
27758_G|T	AsC		10560_C|T	Switzerland
1339_T|C	WaF		12261_G|A	Mexico,Egypt
23604_C|A	NAN,Ase,ASO,Eno,Oc,AsC,NAC,MaF,Eso,SaAF,ECE,ASEA,EUK,WaF,NAF,SAM,ASMe,Eeast,EaF		10358_AA|..	Pakistan
9871_G|T	ASO		27535_C|G	Botswana,Ethiopia
9246_C|G	ASO		29744_GGAGTACGATCGAGTGTACAGT|......................	Niger
9774_T|G	NAF		28539_G|A	Serbia,Morocco
1185_C|T	MaF,WaF,NAF		21216_C|T	Greece,Estonia,Guadeloupe,Portugal,CaboVerde,Mexico,Australia,Bolivia,Qatar,China
24898_A|G	ASEA		12456_T|G	Pakistan
3562_G|T	NAF		10247_A|T	Nigeria
581_G|A	NAF		14400_G|T	Senegal,Peru,Panama,Australia,Denmark,Aruba,Bangladesh
5638_A|G	SAM		25747_A|G	Oman
26426_G|T	Ase,ASO,Eno,Eeast		14721_T|C	Netherlands,Ireland,China
29587_G|T	ASO,WaF		24836_G|A	HongKong,Angola,Ghana,Malaysia,Philippines,NewZealand
29697_A|G	Ase,SAM		7531_A|C	Panama
20102_G|T	AsC,SaAF,ASEA,NAF		10756_T|A	Egypt,China
16471_A|G	EaF		28638_C|T	Liberia,Norway,PuertoRico,Slovenia,Spain,Bahrain,Sweden
1404_C|T	Ase,Eno,Oc,SaAF,ASEA		7432_A|G	Kuwait,HongKong,Latvia
4904_G|T	AsC,EaF		6377_AA|..	Pakistan
21694_A|T	WaF		5080_T|C	Jordan,Rwanda
6109_G|A	Oc		27989_A|G	Senegal,Singapore,Bangladesh
3391_T|C	Eso,SAM		27665_A|G	SouthAfrica
29245_C|A	SaAF		15783_C|T	Japan,Senegal,Qatar,China
10645_C|T	Eno,NAC,NAF		9696_AT|.C	Egypt
27263_C|T	NAC,WaF,SAM		10601_G|A	Nigeria
201_T|C	NAN,NAC		33_C|T	Panama,U.S.VirginIslands
19621_A|G	MaF		1166_C|G	Jordan
16150_T|C	NAF		5842_C|T	Ecuador,Gabon,Belarus,RepublicoftheCongo,CostaRica
15688_C|A	WaF		22049_G|T	Panama,Kuwait
20434_G|T	EUK		7331_G|A	SouthKorea
11343_T|C	SaAF		4872_A|G	SriLanka,Qatar
589_C|A	NAF		17006_A|G	Angola
6600_A|G	EUK		28882_G|A	Netherlands,China,Bangladesh
8737_T|C	Eno,Oc,AsC,NAF,ASMe		2948_A|T	Pakistan
27916_G|T	Oc,MaF,NAF,Eeast,EaF		13904_A|G	Panama,Egypt,Paraguay,Malaysia,Rwanda,FrenchGuiana,Slovakia
9377_A|G	AsC		22231_A|G	Martinique,Brunei
11938_T|C	NAN,Eeast		4824_C|T	Japan,Kosovo,Panama,Russia
18887_A|G	EaF		12623_C|T	Colombia,Bulgaria,Nepal,SouthAfrica,DominicanRepublic,Suriname,CostaRica,FrenchGuiana,Mongolia
28211_.|T	NAF		2581_A|C	Romania,Paraguay
28963_T|A	NAF		4298_G|T	Spain
9968_G|T	ASO,Eno		27056_T|C	Panama,Greece,Aruba
262_T|.	NAF		17013_A|T	Luxembourg,Egypt
1940_G|A	WaF		12159_A|G	Lebanon,Latvia,Netherlands,Russia,Cyprus
27013_T|A	AsC		20937_G|A	Laos,Panama,DominicanRepublic,Jamaica,CostaRica,Bahrain,China,Bangladesh
5784_C|T	NAN,Ase,Oc,NAC,MaF,Eso,SaAF,ASEA,WaF,NAF,SAM,ASMe,Eeast,EaF		25469_C|T	Liechtenstein,Eswatini,Japan,SaintMartin,PapuaNewGuinea,India,Luxembourg,Seychelles,Kosovo,CaymanIslands,Taiwan,Laos,Colombia,Haiti,Botswana,Barbados,Liberia,Curacao,Senegal,Djibouti,Iran,Finland,Guam,Bonaire,Chad,Italy,UnitedArabEmirates,Kenya,Lebanon,Uruguay,Anguilla,Burundi,SouthSudan,SaudiArabia,SaoTomeandPrincipe,Martinique,Peru,Panama,Armenia,Zambia,Israel,Greece,Dominica,Indonesia,Uzbekist…
8138_T|C	MaF		4696_T|C	Guinea
25635_C|T	SaAF		24717_T|A	Honduras,Guatemala,ElSalvador
24642_C|T	NAN,Ase,ASO,Oc,NAC,MaF,Eso,ECE,WaF,NAF,SAM,ASMe,Eeast		28282_T|C	Nepal,Vietnam
26297_T|G	WaF		26447_C|G	Peru,Nigeria,China
27835_T|C	Eeast		26392_A|T	Bulgaria
9093_T|A	WaF		21090_C|T	Laos,Egypt,China,Iraq
28108_A|T	NAF		27268_A|C	CostaRica
22090_T|C	ASMe		27830_T|C	China
23625_C|T	NAN,Oc,AsC,NAC,MaF,SaAF,ASEA,EUK,WaF,NAF,ASMe,Eeast,EaF		14161_T|C	Kazakhstan,China
25702_.|C	Eno,Oc,NAC,MaF,ECE,SAM,EaF		22592_G|A	Aruba
25153_C|T	ECE		6798_A|T	Norway
29493_T|C	WaF		19761_A|G	Belarus
611_G|A	Eno		2127_A|G	CanaryIslands,CostaRica,Switzerland
5174_A|C	AsC		24436_T|G	Romania
21123_G|T	Ase,Eno,Oc,AsC,NAC,MaF,Eso,SaAF,ASEA,WaF,NAF,SAM,ASMe,EaF		29140_G|T	Bonaire,Peru,Greece,Indonesia,Niger,Malawi,Tunisia,France,Latvia,Jordan,Mexico,Denmark,Aruba,Ireland,Poland,CanaryIslands,Reunion,Turkey,Qatar,Iceland,Morocco
29347_C|T	Oc,SaAF,NAF,ASMe		14373_A|G	Finland,Kuwait,Jordan,SriLanka,Switzerland
20982_T|C	Eno		26902_C|A	Estonia
26612_A|G	ASO,NAF		29300_G|C	Germany
27948_G|T	Oc,AsC,MaF,NAF		29513_G|T	Seychelles,Iran,Peru,Israel,Indonesia,Ukraine,Estonia,Guinea,Nepal,Oman,Ecuador,France,Latvia,Portugal,Canada,CaboVerde,SriLanka,CanaryIslands,Spain,Iceland,Serbia,Palestine,Morocco,Pakistan
22310_A|G	AsC,Eeast		17797_G|A	Uruguay,Ghana
29408_AC|GT	NAF		6267_C|T	Slovenia,Russia,Ireland,Germany,NorthMacedonia,Serbia,Switzerland
27236_C|T	MaF		26063_G|T	Japan,India,UnitedArabEmirates,Uruguay,Panama,Indonesia,Nepal,PuertoRico,Slovenia,Angola,Mexico,Ghana,Russia,Belarus,Paraguay,Philippines,Syria,Nicaragua,Jamaica,CostaRica,Morocco,Brazil,Moldova
13762_G|A	NAF		27430_G|T	India
20719_C|T	SaAF,NAF,ASMe		1531_T|C	Norway,Chile
26144_G|C	NAC		27865_A|T	Malaysia
13435_.|A	NAF		11339_C|G	Kuwait
15231_T|C	ASMe		26594_A|C	Peru
7743_G|T	NAN,Eno,Eso,SaAF,NAF		21979_A|G	Tunisia,Australia
28541_G|A	Ase		28621_G|A	Luxembourg,Panama,Latvia,Portugal,USA,Romania,Spain
16846_G|T	NAC,MaF,ECE		29645_G|T	India,Luxembourg,Kosovo,Taiwan,Colombia,Curacao,Senegal,Finland,Bonaire,Italy,UnitedArabEmirates,Kenya,Lebanon,Uruguay,Peru,Israel,Greece,Indonesia,Bulgaria,Nigeria,Norway,Estonia,Malta,Mozambique,Malawi,SintMaarten,Tunisia,Vietnam,HongKong,Ecuador,PuertoRico,DemocraticRepublicoftheCongo,France,Slovenia,Angola,Latvia,EquatorialGuinea,Guadeloupe,Singapore,Portugal,Austria,Netherlands,CzechRepublic…
12132_C|T	WaF,EaF		10142_C|A	CostaRica
16404_T|C	AsC,ASMe		11473_T|C	China
343_G|T	Eno,Oc,MaF,NAF		6442_A|G	SouthKorea
23539_A|T	ASMe		21431_C|T	Indonesia,Jordan,Reunion,Suriname,Georgia,Slovakia
27071_T|C	NAF		7438_T|C	Luxembourg,Colombia,Panama,PuertoRico,CzechRepublic,Australia,UnitedKingdom,Serbia,NewZealand,Chile
13862_C|T	Ase,Oc,EUK,WaF,NAF,ASMe		4141_A|G	Colombia,Panama,Venezuela,Brazil,TrinidadandTobago
21995_T|A	NAN,AsC,NAC,Eso,SAM		13522_ACTGATGTCGTATACAGGGC|....................	Pakistan
23506_C|T	ASO,NAC,SAM		5317_A|G	Laos,Qatar,TrinidadandTobago
1567_C|T	NAC		12875_A|G	India,Uruguay,Mexico,Ireland,Romania
22139_G|C	ASMe		27618_TCAGTT|......	Poland,China
29855_T|A	AsC		18180_G|A	Kenya,HongKong,Cambodia,Egypt,Suriname,Nicaragua,CostaRica
3778_A|G	ASEA		10672_T|G	Norway
25132_C|T	AsC		14547_G|T	Japan
25913_G|T	ASO,MaF,WaF		368_G|T	India,Mexico,Lithuania
9840_A|G	MaF		28657_C|A	China
2644_C|T	Ase,Eno,Oc,MaF,ASEA,WaF,ASMe		10552_A|G	Kenya,Indonesia,Jamaica,Venezuela
15952_C|T	ASO,Oc,NAC,SaAF,ASEA,WaF,ASMe,EaF		5515_G|A	Botswana
14175_A|T	WaF		813_C|T	Austria,Denmark,Pakistan
21369_T|A	Eno		25382_T|C	China
15201_A|T	WaF		8729_T|A	Nigeria
29545_C|A	ASMe,Eeast		5140_C|T	Japan,Laos,NorthernMarianaIslands,Ukraine,Malawi,Singapore,DominicanRepublic,Egypt,Brunei,Nicaragua,Brazil
1093_C|T	Ase,ASEA		918_A|T	SaudiArabia
16014_G|T	ASO,WaF		2158_T|A	Russia
782_C|T	MaF		2945_G|A	PapuaNewGuinea,Colombia,Kenya,Vietnam,Malaysia,Chile
914_G|T	ASO		27765_C|A	Belarus
24571_T|C	ASEA,EaF		7108_C|T	Liechtenstein,Curacao,Finland,UnitedArabEmirates,Estonia,HongKong,Maldives,Georgia,Switzerland
3535_C|T	Eso		19994_G|T	Pakistan
3183_AAG|...	AsC		26543_T|C	Peru,PuertoRico,China
21538_G|A	EUK,Eeast		21770_G|T	India,Haiti,Italy,Panama,Nepal,Vietnam,Ecuador,SouthAfrica,Netherlands,CaboVerde,USA,Mexico,Egypt,CanaryIslands,Turkey,Morocco,Chile
469_T|C	Eno,NAF		13554_C|T	Luxembourg,Martinique,Panama,Norway,Mozambique,Slovenia,Portugal,Austria,CzechRepublic,Mexico,Croatia,Russia,Ireland,Poland,Germany,Malaysia,Philippines,Lithuania,Suriname,Argentina,Iceland,CostaRica,Belgium,China,NewZealand,Bangladesh,Chile,Pakistan
17247_T|C	NAN,Ase,Eno,Oc,SaAF,ECE,ASEA,EUK,WaF,SAM,ASMe,Eeast,EaF		27467_G|C	Kenya,Panama,Armenia,Bulgaria,Vietnam,Malaysia,CostaRica,Ethiopia,Bangladesh
19053_T|C	SaAF		29372_G|A	Senegal,Bangladesh
4752_C|T	Ase,Eno,Oc,AsC,ASEA,WaF,ASMe,EaF		26322_C|T	Portugal
10552_AT|GC	NAF		20634_A|G	UnitedArabEmirates,Romania
26109_G|T	Eno,AsC,MaF,NAF,SAM		9779_T|A	Nepal,Georgia,Bangladesh
1197_A|G	NAC		2497_A|T	Peru,Kuwait,SouthKorea,Egypt
24257_G|T	Eno,Oc,NAC,MaF,ECE,NAF,ASMe		314_A|.	Pakistan
2305_G|T	MaF,Eso,NAF,ASMe,Eeast,EaF		7148_T|G	Nigeria,Belize
9961_T|C	Oc,NAF,Eeast		28084_A|T	Japan,Senegal,Malaysia
7119_C|.	MaF		7937_T|A	Egypt
27524_CACCATTTC|.........	MaF		3234_A|G	Indonesia,Malaysia,Turkey
15448_G|C	WaF		3334_T|C	Aruba,Turkey
8359_T|C	WaF,EaF		1646_A|G	Canada
10879_T|C	NAF		7829_G|T	Mexico,Pakistan
13530_C|T	WaF		12116_C|A	SouthSudan,Mexico
28083_G|T	ASO,Eno,NAC,Eso,ECE,EUK,NAF,Eeast,EaF		9431_G|T	India
9644_CA|TT	AsC		29563_C|T	SaudiArabia,Turkey
3768_C|T	Eno,Oc,AsC,NAC,Eso,SaAF,ASEA,WaF,SAM,EaF		14854_G|T	Kuwait,Nepal,Timor-Leste,Canada,Ireland,Egypt
29703_.|A	Ase		28038_G|A	CzechRepublic,CanaryIslands
12986_A|G	NAC		15368_CA|GC	China
7999_T|A	Oc		24432_A|T	Jordan
25791_C|T	NAC,MaF,SaAF,ASEA,WaF,EaF		25698_A|G	Vietnam,Canada,Reunion
16039_T|A	WaF		22841_G|A	PuertoRico
24694_A|T	NAN,Oc,NAC		14559_G|T	Kosovo,Singapore,Canada,Mexico,Hungary,NorthMacedonia,TrinidadandTobago
10528_T|C	AsC,NAF		24002_A|C	Laos,Iran,Ecuador
7528_C|T	Ase,ASO,Eno,Oc,AsC,NAC,MaF,Eso,SaAF,ASEA,EUK,WaF,NAF,SAM,ASMe,EaF		11062_A|G	Israel,PuertoRico,U.S.VirginIslands,Cameroon,China,Chile
18654_C|T	Eeast		27810_T|C	Colombia,Pakistan
7007_G|T	ASO		9699_T|C	Lebanon,Norway,Pakistan
23086_C|T	Ase,AsC,NAC,MaF,SaAF,WaF,NAF,ASMe,Eeast,EaF		7871_T|A	Nigeria
25447_G|T	AsC		10624_A|G	SriLanka,U.S.VirginIslands
28380_G|A	SAM		18626_A|G	Kosovo
13280_.|T	WaF		28265_C|T	Slovenia
4467_C|T	AsC,ASMe		28512_C|T	Reunion,Nicaragua
26934_C|A	Eno		21295_G|T	Luxembourg,Portugal,Belgium
1663_C|T	Eno,ASEA,NAF		8318_C|A	India,Kosovo,Colombia,Bonaire,Greece,Indonesia,Bulgaria,Norway,Nepal,Vietnam,SouthAfrica,Slovenia,SriLanka,Croatia,UnitedKingdom,Poland,Cambodia,Romania,Guatemala,BosniaandHerzegovina,Paraguay,Montenegro,Turkey,Qatar,NorthMacedonia,CostaRica,Cameroon,Ethiopia,Thailand,NewZealand,Brazil,Bangladesh,Chile,Slovakia
20968_G|A	SaAF,WaF		8499_C|T	Zambia,Ghana,Gabon,SouthKorea,Lithuania
4162_G|T	ASO,ASEA,NAF,ASMe,EaF		25801_A|.	Bangladesh
16961_C|T	WaF		3664_T|C	CostaRica
17139_T|G	Oc		14690_A|G	RepublicoftheCongo
6500_C|T	Eno,Oc,AsC,Eso		2473_A|G	Curacao,Indonesia,Portugal,Netherlands,Aruba,Romania
21898_G|T	ASO,Eno,MaF,SaAF		27927_A|T	Mozambique
895_A|G	ASEA,EUK		18992_A|G	Luxembourg,Bulgaria
1212_G|T	AsC,EaF		26773_T|C	Japan,Lithuania
9267_G|A	NAN		29251_T|G	Guatemala
25839_G|T	NAC,MaF,WaF,EaF		23632_A|C	CzechRepublic,Romania,Chile
7942_T|G	NAF		26022_C|T	Luxembourg,Laos,Djibouti,Peru,Panama,Israel,Bulgaria,Norway,Estonia,Tunisia,PuertoRico,Slovenia,Singapore,CzechRepublic,Mexico,Ghana,Australia,Denmark,Aruba,Russia,BurkinaFaso,Egypt,Spain,Turkey,Qatar,Argentina,Belgium,TheBahamas,FrenchGuiana,Pakistan,Slovakia,TrinidadandTobago
28164_C|A	AsC		17034_T|A	Estonia,SouthKorea
24078_A|C	ASMe		8863_G|A	Eswatini,Panama,DominicanRepublic,NorthMacedonia,Pakistan
26903_T|C	AsC		26819_T|C	Poland,Iceland,China,Chile
8074_C|T	ASO,AsC,NAC,ASMe		29512_.TG|CAA	Egypt
17014_G|T	NAN,Eno,Oc,NAC,MaF,ECE,WaF,NAF,SAM,Eeast		29626_T|C	Senegal,Bolivia,Gambia
23058_C|G	ASO,MaF,WaF		21501_AA|TG	Laos
11988_T|A	WaF		28768_A|G	Panama,Malaysia,TheBahamas
15114_T|A	WaF		23371_T|A	Kenya
1877_T|C	Eno,NAF		26459_A|G	Laos,Indonesia,SriLanka,SouthKorea,Thailand
2125_T|C	ASEA		23709_C|T	Liechtenstein,Eswatini,Japan,India,Luxembourg,Seychelles,Kosovo,CaymanIslands,Taiwan,Sudan,Colombia,Haiti,Botswana,Barbados,Liberia,Curacao,Senegal,Djibouti,Iran,Finland,Guam,Cuba,Bonaire,Italy,UnitedArabEmirates,Kenya,Lebanon,SouthSudan,SaudiArabia,SaoTomeandPrincipe,Martinique,Peru,Panama,Armenia,Zambia,Israel,Greece,Indonesia,Bulgaria,Nigeria,NorthernMarianaIslands,Zimbabwe,Norway,Ukraine,Esto…
1939_T|C	WaF		25126_G|A	Qatar
2062_C|T	Eno,Oc,NAC,MaF,Eso,ECE,ASEA,WaF,NAF,Eeast,EaF		11188_A|C	Nigeria
27693_TTTTCT|......	MaF,EaF		4417_A|G	Chile
26954_C|T	WaF		5913_A|G	Chile
18292_G|T	Eno,Eso,SaAF,ECE,SAM,ASMe		10367_C|A	Nigeria
2206_A|C	Eno		21983_T|G	Ghana
27888_A|T	NAC		25101_A|G	Paraguay
20736_C|T	Oc		7804_T|C	Latvia,Lithuania,Moldova
18040_G|T	NAC,Eso,WaF,NAF,SAM		17457_A|T	China
7482_C|T	AsC,NAC,MaF,ECE		25251_T|G	SouthKorea
24174_C|T	Eno		3616_T|G	Brazil
19905_T|C	Eso		23265_A|G	Bangladesh
10846_G|A	MaF		20065_A|G	Norway
1831_T|C	Ase		8611_T|C	Bangladesh
3504_A|G	SAM		17241_T|C	Togo,Canada
11235_C|T	Oc,AsC,MaF,SaAF,WaF,EaF		9422_G|A	Bangladesh
5917_.|T	NAF		16466_C|T	Liechtenstein,Eswatini,Japan,SaintMartin,PapuaNewGuinea,India,Luxembourg,Seychelles,Kosovo,CaymanIslands,Taiwan,Laos,Colombia,Haiti,Botswana,Barbados,Liberia,Curacao,Senegal,Djibouti,Iran,Finland,Guam,Bonaire,Chad,Italy,UnitedArabEmirates,Kenya,Lebanon,Uruguay,Anguilla,Burundi,SouthSudan,SaudiArabia,SaoTomeandPrincipe,Martinique,Peru,Panama,Armenia,Zambia,Israel,Greece,Dominica,Indonesia,Uzbekist…
5576_A|G	WaF		5366_A|C	Chad
6546_A|G	NAC		3648_T|C	Seychelles,HongKong,Qatar,Morocco
21757_C|T	NAC		27518_G|A	Ireland,Romania,Reunion,Spain
15309_T|C	EaF		18726_T|C	China
27189_T|.	NAF		16569_A|T	Italy
17691_A|G	NAN,WaF,ASMe		23992_A|G	Italy
1167_G|T	ASO		6169_G|T	Oman,France,CzechRepublic,Belgium,Sweden
28858_A|T	ASEA		468_A|T	Gabon,China
349_A|G	EaF		8071_T|C	Poland,Chile
16490_C|T	SaAF		29456_C|T	Luxembourg,Curacao
23296_T|C	Ase,ECE		24932_G|T	Guinea,HongKong,RepublicoftheCongo
23659_T|C	Ase		7501_T|C	Paraguay
4624_A|G	Oc		7003_A|G	Qatar
19138_T|C	WaF		23311_G|A	Togo,PuertoRico,Portugal,Mexico,BritishVirginIslands,TrinidadandTobago
29742_G|T	NAN,Ase,ASO,Eno,Oc,AsC,NAC,MaF,Eso,SaAF,ECE,ASEA,EUK,WaF,NAF,SAM,ASMe,Eeast,EaF		15402_A|G	China
30_A|G	NAF,Eeast		8768_G|T	Panama,Belarus
13723_G|T	Eno,Oc,AsC,NAC		5668_G|A	Iran,Mayotte,Reunion,Georgia
22304_.........|CAGGGGAGA	Eso		26469_C|T	Liechtenstein,Peru,DemocraticRepublicoftheCongo,Angola,Coted'Ivoire,Rwanda,RepublicoftheCongo,Switzerland,Belgium,China
1126_G|T	WaF		9627_C|A	Estonia,Slovenia,Latvia,CzechRepublic,Croatia,Lithuania
19206_C|T	NAC,ASEA		27944_C|G	Mauritius
6677_A|G	AsC		27965_A|T	Bahrain
565_T|C	NAF		23915_G|C	Egypt,Belgium,Thailand
25650_G|T	MaF,SaAF,NAF,Eeast,EaF		13321_A|G	Malta
20047_A|G	Oc,SaAF		17070_T|C	Colombia,Lebanon,France,BurkinaFaso,Gibraltar
13048_T|C	ASO		10894_C|T	Kenya,Lebanon,China
8083_G|A	NAN,Oc,NAC,ASMe		20616_G|T	Eswatini,Tunisia,Vietnam,Poland,Guatemala,Sweden
12307_A|G	Ase		13369_A|C	Russia,Turkey
6597_A|C	ASEA		14335_G|T	Indonesia,Nigeria,Ghana,Russia,U.S.VirginIslands,Benin,Bangladesh,Pakistan,Slovakia
13210_T|C	EUK		18627_G|T	Netherlands
20786_A|C	NAF		14673_A|G	Indonesia,Portugal,CzechRepublic
25996_G|A	Eno,Oc,ECE,Eeast		849_G|T	Nigeria
3875_G|T	ASO		8782_C|T	Eswatini,Japan,India,Luxembourg,Taiwan,Sudan,Laos,Colombia,Senegal,Finland,Italy,UnitedArabEmirates,Kenya,Uruguay,SouthSudan,SaudiArabia,Peru,Panama,Zambia,Israel,Greece,Indonesia,Uzbekistan,Nigeria,Zimbabwe,Norway,Ukraine,Estonia,Niger,Mozambique,Guinea,Oman,SintMaarten,Tunisia,Vietnam,HongKong,Togo,Ecuador,PuertoRico,DemocraticRepublicoftheCongo,France,Slovenia,Angola,Latvia,EquatorialGuinea,Si…
20390_G|T	ASO		19174_G|T	Botswana
12264_A|T	NAF		25454_A|C	Aruba
12835_TT|CC	NAF		1576_T|C	Norway,Austria,Denmark,Poland,Germany,Spain,Iceland,Cyprus
24734_C|T	EaF		17658_G|A	Ghana,Ireland,Qatar
2602_T|A	NAF		27506_G|C	Italy,Ukraine,SintMaarten,Portugal,CzechRepublic,Egypt,U.S.VirginIslands
3728_G|T	Ase,Eno,AsC,SaAF,ASEA,SAM		2456_A|T	Nigeria
29509_C|G	NAF		2334_C|T	PapuaNewGuinea,Seychelles,Colombia,Iran,Finland,Kenya,Indonesia,Bulgaria,Nigeria,Ukraine,Malta,Nepal,SintMaarten,HongKong,PuertoRico,DemocraticRepublicoftheCongo,Slovenia,Latvia,Singapore,Jordan,Mexico,Ghana,Australia,Denmark,Russia,Ireland,Poland,Belarus,Romania,Guatemala,Paraguay,Reunion,Philippines,Spain,Lithuania,Suriname,Qatar,Argentina,Georgia,NorthMacedonia,Serbia,FrenchGuiana,Thailand,Swe…
10642_G|C	NAF		1907_T|C	Nigeria
23666_G|A	ECE		26679_T|A	Nigeria
21110_C|T	Ase,Eno,Oc,AsC,NAC,MaF,SaAF,WaF,NAF,ASMe,EaF		20755_A|G	Seychelles,CzechRepublic,Spain
5927_G|A	Oc,AsC,WaF,NAF		27426_A|G	Ecuador,Aruba
4842_A|G	AsC		1445_A|G	Guatemala
15747_T|G	AsC		23210_G|T	Iran
10210_T|C	ASEA		7942_T|C	Luxembourg,Taiwan,Norway,Ukraine,Estonia,Croatia,Poland,Germany,Spain,Iceland,Sweden
29726_T|C	EaF		17025_T|C	Bulgaria,TheBahamas
28278_C|A	MaF,WaF,SAM,EaF		19115_A|T	Nigeria
28907_G|T	Oc,MaF,EUK,WaF,Eeast,EaF		29629_T|C	Angola
3884_C|T	NAN,NAC		22201_TGC.T|CCAAA	Nigeria,Ireland
15096_T|C	NAN,Ase,ASO,Eno,Oc,AsC,NAC,MaF,Eso,SaAF,ECE,ASEA,EUK,WaF,NAF,ASMe,Eeast,EaF		8946_A|G	Finland,Netherlands,Sweden
1137_A|G	NAF		22673_T|A	Greece
7348_T|A	NAN,Oc		14998_A|G	DemocraticRepublicoftheCongo,Portugal
14520_C|T	NAF,ASMe		20310_T|C	Liechtenstein,Mozambique,France,Mayotte,Romania,Switzerland,Belgium,China
22195_T|G	Eno,Oc,NAC,Eso,SaAF,ASEA,EUK,WaF,ASMe,EaF		10951_A|G	Bahrain
29837_C|T	AsC		26399_T|A	Nigeria
29606_C|A	WaF		24388_A|G	Qatar
28827_G|T	ASO		19764_A|C	China
19911_T|C	ASMe		10771_T|C	Colombia,Curacao,Lebanon,Singapore,Canada,Turkey,NorthMacedonia,CostaRica
189_G|A	Ase,EaF		21513_C|A	Nigeria
9373_A|T	WaF		8311_C|A	Kosovo,Greece,Netherlands,Lithuania
4320_C|T	Ase,Eno,NAC,MaF,Eso,SaAF,WaF,NAF,ASMe,Eeast,EaF		3913_T|G	PapuaNewGuinea
11935_A|C	NAF		987_A|G	SouthAfrica
20395_A|T	WaF		10128_C|T	China
27389_C|T	NAN,Ase,ASO,Eno,Oc,AsC,NAC,MaF,Eso,SaAF,ECE,ASEA,WaF,NAF,SAM,ASMe,Eeast,EaF		27754_G|C	CanaryIslands,Slovakia
532_A|G	WaF,NAF,SAM		8179_G|C	Australia
697_C|T	ASEA,NAF		26486_TA|..	China
4926_A|C	EUK		5261_...TT...|AGGCAAGG	Zambia
10533_G|T	Eno		27935_T|A	Portugal,CzechRepublic
16000_C|G	WaF		16029_T|G	Egypt
1313_A|G	EaF		13900_G|T	Colombia,Nigeria
23188_C|T	ASO,NAC,Eso,WaF,NAF,EaF		4648_AGCTGCTCGGTATATGAGATCTCTCAAAGTGCCAGCT|.....................................	Pakistan
10207_C|A	MaF		3507_A|G	Canada
3411_C|T	NAN,Ase,ASO,Oc,AsC,MaF,ASEA,NAF,EaF		27555_TGCACTGACTTGCTTTAGCACTCAA|.........................	Mayotte
14691_A|G	ASEA		25479_T|C	Malta
9721_T|C	NAF		27762_G|C	India
25621_G|T	Eno,AsC,NAC,ECE,WaF,Eeast,EaF		29863_A|G	SouthKorea
691_A|C	ASEA,NAF		27760_T|A	Estonia,Latvia,Slovakia
2198_G|A	ASO,MaF,SaAF,EaF		1299_G|A	Senegal,Coted'Ivoire
28812_G|C	ECE,NAF		1804_A|G	Nigeria,PuertoRico
6349_G|T	NAC,WaF		21711_C|T	Finland,HongKong,Russia,Ireland,Egypt,China
29752_ATCGAGTGTACAGTG|...............	ASMe		29759_G|A	Seychelles,Finland,Italy,Uruguay,Norway,Argentina,Chile
27862_A|G	SAM		22688_A|T	India,SouthAfrica
10084_T|A	Eso,ECE		17166_T|C	Botswana,Peru,Estonia,SriLanka,Sweden,China
12073_C|T	Eno,AsC,MaF,Eso,ECE,WaF,NAF,SAM,ASMe,Eeast,EaF		2201_T|A	Panama,Greece,Bulgaria,France,Canada,Serbia
17574_T|A	EaF		4904_G|A	Argentina
1130_G|T	NAC		6207_A|G	Cameroon
28936_G|T	NAC,NAF		28299_A|T	Liechtenstein,Japan,Luxembourg,Kosovo,Colombia,Curacao,Finland,Bonaire,Italy,Uruguay,Martinique,Peru,Panama,Armenia,Israel,Greece,Indonesia,Bulgaria,Norway,Ukraine,Estonia,Malta,Andorra,SintMaarten,Tunisia,HongKong,Ecuador,PuertoRico,France,Slovenia,Latvia,EquatorialGuinea,Guadeloupe,Singapore,Portugal,Austria,Bermuda,Honduras,Netherlands,CzechRepublic,Jordan,Mauritius,DominicanRepublic,Mexico,Gh…
19602_C|T	AsC,NAC,SaAF,ASEA,NAF,SAM,EaF		14207_A|G	Nigeria
2306_C|T	Eno,Oc,AsC,MaF,ECE,WaF,NAF,SAM,ASMe,Eeast,EaF		25651_.|T	Senegal
8472_A|C	WaF		12904_T|C	Slovenia
16889_A|G	NAN,Eno,Oc,NAC,MaF,Eso,ECE,ASEA,EUK,WaF,NAF,SAM,ASMe,Eeast,EaF		28672_T|A	Bonaire,BosniaandHerzegovina
29227_G|T	ASO,Eno,Oc,AsC,NAC,MaF,Eso,SaAF,EUK,WaF,NAF,ASMe,Eeast,EaF		25783_T|C	Norway
28562_G|A	MaF		7620_G|C	Senegal
27372_A|T	ASO		2280_A|G	Martinique,NorthernMarianaIslands,Turkey
29785_T|A	EUK,NAF		5699_G|A	CaboVerde
21932_A|T	WaF		4527_G|A	India,Martinique,Maldives
26822_C|T	ASO,Oc,NAC,ECE		12190_T|G	Nigeria
10693_A|T	NAF		16854_T|G	China
15988_A|G	NAF		24251_CCA|AAG	Nigeria
17076_C|G	NAF		25693_C|G	Botswana
1288_C|T	NAN,Ase,ASO,Eno,Oc,AsC,NAC,MaF,Eso,SaAF,ECE,ASEA,WaF,NAF,SAM,Eeast,EaF		2019_T|C	Senegal,Nigeria,Cambodia,Thailand
19390_C|T	NAN,Eno,Oc,AsC,NAC,MaF,Eso,SaAF,ECE,WaF,NAF,SAM,EaF		27165_G|T	Finland
10240_T|C	Eso,EaF		1507_T|A	CostaRica,China
22321_T|G	MaF		6804_G|A	Nepal,U.S.VirginIslands,China
23640_T|G	ASMe		29287_A|T	Egypt
28829_T|C	NAF		2865_A|G	UnitedArabEmirates
3477_T|C	NAC,SAM		20867_T|C	Egypt,Iraq
6497_A|G	WaF,NAF		16187_GGGAACCTGAGTTTTATGAGGCTATGTACACACCGCATACAGTCTTACAGGCTG|......................................................	Senegal
28390_A|G	ASEA		15726_T|C	Lebanon,Israel,China
24352_T|C	NAC		11504_G|T	Nigeria
6187_C|T	NAF		5605_G|A	Mongolia
17062_A|C	MaF,WaF		621_G|C	Belarus
11398_T|C	MaF		25216_A|C	Peru
10460_.|G	NAF		8720_G|A	Denmark,Maldives
26526_G|T	Oc,AsC,MaF,Eso,ASEA,EUK,WaF,NAF,Eeast,EaF		22032_TCA|GTG	Malaysia
29545_C|T	ASO,AsC,SaAF,ASEA,WaF,NAF		29578_C|A	Luxembourg,Bangladesh
4199_A|G	Eno		18252_C|T	Laos,Colombia,Senegal,Finland,Italy,UnitedArabEmirates,Kenya,Uruguay,Martinique,Peru,Zambia,Greece,Indonesia,Nigeria,Norway,Ukraine,Estonia,Guinea,Nepal,Tunisia,Togo,PuertoRico,France,Latvia,Singapore,Austria,Mauritius,Ghana,Australia,Aruba,Russia,SouthKorea,Poland,Germany,Romania,Guatemala,Egypt,Turkey,Qatar,Argentina,Iceland,Georgia,NorthMacedonia,CostaRica,Serbia,Switzerland,Bahrain,NewZealand…
11454_C|T	AsC,MaF		12095_A|G	UnitedArabEmirates,Nigeria,Mauritius,Australia,Romania,Bangladesh
10688_G|A	SaAF		19176_T|C	Japan,Finland,Kyrgyzstan
6736_T|C	ASEA		9333_C|T	Netherlands,Australia
21848_G|C	MaF,ASMe		19275_T|A	Nigeria,SintMaarten,Togo,Ghana,Germany,BurkinaFaso,China
13765_G|A	Eno		18501_C|T	Japan,Laos,Botswana,Curacao,UnitedArabEmirates,Peru,Greece,Indonesia,Nigeria,Estonia,Oman,Guadeloupe,Afghanistan,Jordan,Australia,Aruba,Russia,BurkinaFaso,Serbia,Brazil,TrinidadandTobago
3348_T|A	WaF		6696_C|G	Nigeria
14222_TA|GC	NAN		23009_G|T	Armenia,Indonesia,Tunisia,Qatar,Georgia,TrinidadandTobago
2944_G|A	Eso,ECE,EUK,EaF		29295_ACAAAGAT|........	Pakistan
5584_A|G	NAN,Ase,ASO,Eno,Oc,AsC,NAC,MaF,Eso,SaAF,ECE,ASEA,EUK,WaF,NAF,SAM,ASMe,Eeast,EaF		22039_T|G	India
7392_C|G	WaF		3849_G|A	Curacao,Peru,Netherlands
14034_T|C	Eno,ASEA		25216_A|G	CostaRica
14643_T|G	NAF		21002_G|C	Lebanon
23121_C|.	NAF		82_A|C	Cambodia
5359_T|G	EUK,WaF		17075_T|C	Egypt
15624_T|C	EaF		3999_A|G	Reunion
7035_T|A	Eso		26158_G|A	Indonesia,Malaysia,CostaRica
23083_A|T	EaF		6196_C|T	Japan,PapuaNewGuinea,India,Luxembourg,Kosovo,Laos,Colombia,Botswana,Curacao,Djibouti,Finland,Guam,Bonaire,Kenya,Martinique,Peru,Greece,Indonesia,Bulgaria,Norway,Estonia,Nepal,MarshallIslands,Oman,SintMaarten,PuertoRico,France,Angola,Latvia,EquatorialGuinea,Singapore,Portugal,Netherlands,CzechRepublic,Jordan,USA,Mauritius,SriLanka,Mexico,Australia,Denmark,Russia,Ireland,UnitedKingdom,Coted'Ivoire,…
22203_G|A	ASEA,ASMe		18336_A|G	Latvia
27942_C|T	NAN,ASO,Eno		27686_C|A	Nigeria
29739_C|T	Ase,MaF,ASEA,WaF,EaF		21822_A|G	Egypt
2293_G|T	Eso,NAF		25612_T|G	Brazil
9290_G|.	NAF		2336_G|T	U.S.VirginIslands
18209_T|C	ASMe		4974_T|C	Bangladesh
28677_C|A	WaF		25067_A|T	Panama,Indonesia,Slovenia,SouthKorea,Malaysia
19209_T|C	SaAF		3230_G|T	Greece,SouthAfrica,Germany
8082_T|C	Ase		8948_A|G	Malta
28703_G|T	ASO,Eno,Oc,MaF,SaAF,ECE,WaF,ASMe		27741_C|T	India,Luxembourg,Colombia,Curacao,Senegal,Iran,Finland,UnitedArabEmirates,Kenya,Uruguay,Martinique,Peru,Panama,Israel,Greece,Indonesia,Bulgaria,Nigeria,Norway,Ukraine,Estonia,Mozambique,Tunisia,HongKong,PuertoRico,Slovenia,Latvia,Canada,Jordan,Mauritius,Mexico,Aruba,Russia,Ireland,Belarus,Maldives,Mayotte,Guatemala,Paraguay,Malaysia,Spain,Turkey,Argentina,Georgia,Jamaica,CostaRica,Serbia,Palestin…
20085_A|G	NAC,ASMe		16818_A|G	Canada
9805_G|T	Eso,EUK,NAF,ASMe		28037_A|G	Lebanon
28432_C|T	NAN,ASO,Eno,NAC,MaF,ASEA,NAF,Eeast		5001_T|A	Mauritius
29245_C|T	EaF		13903_G|A	Mexico,CostaRica
19729_G|T	NAF		3278_A|G	Estonia,Egypt
22188_C|G	WaF		9057_C|T	Nigeria
29856_T|C	NAF		17364_T|C	Malta,Aruba,Gambia
28395_G|A	Ase		28476_G|T	India,UnitedKingdom
28505_A|G	AsC		27646_A|T	Morocco
677_G|A	AsC,ASEA,WaF,NAF		20550_T|G	Jordan
23267_A|C	WaF		21034_C|T	Eswatini,Japan,India,Luxembourg,Botswana,Djibouti,Iran,UnitedArabEmirates,Lebanon,Panama,Zambia,Bulgaria,Zimbabwe,Ukraine,Malawi,SouthAfrica,Slovenia,Singapore,Portugal,Netherlands,CaboVerde,Jordan,Mauritius,Ghana,Australia,Denmark,Russia,BurkinaFaso,Egypt,Malaysia,Philippines,Suriname,Qatar,ElSalvador,Argentina,Georgia,Cameroon,Bahrain,Sweden,NewZealand,Bangladesh,Chile,Slovakia,Moldova
3323_G|T	EUK		12998_A|G	AntiguaandBarbuda
3947_G|T	MaF		27879_CA|.T	Peru
3833_T|G	ASO		4165_T|A	India
11670_G|T	ASO		12965_T|C	SriLanka,China
28687_C|T	WaF		16494_T|C	Finland,Nepal,Ghana,Aruba,Russia,Malaysia,CostaRica
22205_G|T	NAN,MaF,ASEA,WaF,NAF,Eeast,EaF		20547_A|G	CzechRepublic
14907_T|C	NAC		11289_C|T	Ecuador,UnitedKingdom
6986_G|A	Eno,NAF		21923_A|G	Peru
22350_C|T	NAF		21762_C|.	Liechtenstein,Eswatini,Japan,SaintMartin,PapuaNewGuinea,India,Luxembourg,Seychelles,Kosovo,Taiwan,Sudan,Laos,Colombia,Botswana,Barbados,Liberia,Curacao,Senegal,Djibouti,Iran,Finland,Guam,Bonaire,Italy,UnitedArabEmirates,Kenya,Lebanon,Uruguay,Anguilla,SouthSudan,SaudiArabia,Martinique,Peru,Panama,Armenia,Zambia,Israel,Greece,Indonesia,Bulgaria,Nigeria,Guyana,NorthernMarianaIslands,Zimbabwe,Norway,…
18_T|A	NAF		13639_G|A	Kenya
14579_T|.	NAF		28592_A|G	Nigeria
22226_G|T	NAF		18438_TT|CA	China
13140_C|T	MaF		22335_G|C	Reunion
4197_A|C	SaAF		25351_A|C	Argentina,Slovakia
5698_T|C	WaF		23477_G|A	Italy,PuertoRico,Austria
3827_T|C	Eeast		28908_G|A	SintMaarten,Portugal,Australia,Egypt,Pakistan
3686_C|T	ASO,Eno,NAF,Eeast		8249_G|A	Kazakhstan
1823_G|T	AsC		14082_T|C	Greece
19971_A|G	ASEA		16111_C|T	Liechtenstein,Luxembourg,Laos,Botswana,Curacao,Senegal,Djibouti,Iran,Finland,Italy,Kenya,Lebanon,Panama,Israel,Greece,Indonesia,Bulgaria,Norway,Estonia,Niger,Guinea,Nepal,Andorra,Vietnam,Ecuador,DemocraticRepublicoftheCongo,SouthAfrica,Austria,Jordan,Mauritius,SriLanka,Mexico,Ghana,Croatia,Russia,SouthKorea,Poland,Belarus,Cambodia,Germany,Romania,Egypt,Brunei,U.S.VirginIslands,Turkey,Lithuania,Qa…
15441_C|T	AsC		21991_..|AC	Panama
22945_C|T	NAN		25903_T|G	Philippines
8380_A|G	ASMe		3277_A|T	Qatar
28318_T|C	NAF		19294_T|G	CostaRica,Cyprus
4794_C|T	Ase,Oc,Eso,ASEA		13858_G|T	Italy,SaudiArabia,Zambia,Norway,Estonia,Mozambique,Oman,Malaysia,CostaRica,Iraq
23854_C|T	AsC,MaF,ECE		9553_A|G	Ghana,Australia,Syria
9693_C|T	NAN,Ase,ASO,Eno,Oc,AsC,NAC,MaF,Eso,ECE,ASEA,WaF,SAM,ASMe,Eeast,EaF		25674_TT|AG	Kuwait
23323_T|C	EUK		22116_A|G	SriLanka,NorthMacedonia,CostaRica
25568_C|T	Oc		692_T|C	Philippines,Morocco,Chile
28725_C|T	Ase,Oc,AsC,MaF,Eso,ASEA,WaF,NAF		21161_C|T	Panama,Ecuador,Latvia,CostaRica,FrenchGuiana,Thailand,Pakistan
18313_G|T	ASO		25812_T|C	Laos
28373_G|T	ASO,Eno,Oc,NAC,MaF,SaAF,ASEA,WaF,NAF,ASMe,Eeast,EaF		23621_G|C	Jordan
17934_C|G	NAF		22507_T|A	Indonesia
5012_G|T	WaF,NAF,ASMe		3337_A|G	Jordan
15963_C|T	Oc,AsC,NAF		11856_AT|CA	Pakistan
24415_G|T	ASEA		5772_A|C	Belarus
28899_G|C	ASEA		21718_G|A	Poland,Thailand,Slovakia
6629_C|T	NAN		25680_C|G	Kuwait,Australia,Pakistan
27460_T|C	Eno		25606_G|T	Colombia,Senegal,Finland,Kenya,Israel,Greece,Indonesia,Norway,Estonia,DemocraticRepublicoftheCongo,SouthAfrica,France,Slovenia,Latvia,Singapore,Timor-Leste,Austria,Netherlands,Australia,Denmark,Ireland,UnitedKingdom,Poland,Germany,Guatemala,BurkinaFaso,Montenegro,Malaysia,Spain,Lithuania,Madagascar,Iceland,NorthMacedonia,CostaRica,Switzerland,Belgium,Thailand,Sweden,Mongolia
22414_C|T	NAF,SAM		5952_T|G	UnitedArabEmirates
27604_G|A	NAN,Oc,NAC,SAM		120_.|G	Egypt
7113_C|T	Ase,ASO,AsC,NAC,Eso,ASEA,WaF,NAF		25745_T|C	Ireland,Bahrain,Pakistan
23029_C|T	Eno,Oc,AsC,NAC,MaF,SaAF,ASEA,ASMe		3483_G|A	Seychelles,Colombia,Slovenia,Jordan,Belarus,Guatemala
15779_A|T	AsC		28325_G|T	Luxembourg,Timor-Leste,Qatar,Madagascar,Iceland,Thailand
14712_G|T	MaF,WaF		7037_G|A	Ireland
29867_TG|..	NAF,EaF		732_A|G	Belarus,FrenchGuiana
15030_T|A	MaF		20898_A|G	Italy,SriLanka,BurkinaFaso
9636_C|T	NAF		25387_G|T	India
20844_C|G	WaF		16221_G|T	Japan,India,Estonia
19301_TA|AT	NAF		24940_T|C	Pakistan
15742_AG|TT	AsC		25726_G|A	Colombia
4913_G|A	EaF		28102_C|T	CzechRepublic,Russia,U.S.VirginIslands
9644_C|T	AsC		24022_TC|CT	Laos
7124_C|T	NAN,Ase,ASO,Eno,Oc,AsC,NAC,MaF,Eso,SaAF,ECE,ASEA,EUK,WaF,NAF,SAM,ASMe,Eeast,EaF		17659_T|G	Iran,Canada
1453_T|C	SaAF		28895_GCTAGAATG|.........	Canada
21144_T|C	Oc		27797_A|G	DemocraticRepublicoftheCongo
12793_G|A	Oc		11500_A|G	Timor-Leste,Australia
8260_T|C	NAN		22104_G|C	Curacao,Finland,Lebanon,SaudiArabia,Panama,Norway,EquatorialGuinea,Cambodia,BurkinaFaso,Rwanda,Argentina,Iceland,Georgia,Jamaica,Thailand,Brazil,Iraq
13060_T|A	WaF		29197_C|T	Laos,Curacao,Martinique,Norway,Estonia,PuertoRico,Latvia,Canada,USA,Mexico,Ghana,Australia,Denmark,Aruba,Guatemala,BurkinaFaso,CanaryIslands,Spain,ElSalvador,Argentina,CostaRica,Switzerland,Venezuela,TheBahamas,China,NewZealand,Belize,Chile
21987_GTGTTTAT|........	Oc		25088_GT|.A	Pakistan
1707_C|T	ASO		934_C|G	China
27870_G|T	ASO,Eno,Oc,AsC,MaF,Eso,ECE,ASEA,WaF,NAF,ASMe,EaF		21423_G|A	Laos,China
16299_TA|AC	NAF		21200_A|T	PuertoRico,Russia,Thailand
23744_C|T	AsC		5148_G|T	India
3034_T|C	Eno,EaF		9794_G|T	Greece,CzechRepublic,Lithuania
1938_C|T	MaF		18078_GG|AA	China
28523_A|G	AsC,EUK,ASMe		23174_T|C	Nigeria
11647_T|C	WaF		7798_G|A	Russia,Argentina,CostaRica
18009_A|G	ASEA		28874_A|G	Norway,Croatia,Romania,CanaryIslands
12235_A|C	ASEA		17987_A|G	Germany
21310_C|A	NAF		4464_C|T	Slovenia,Romania,Argentina,Switzerland
24969_C|T	WaF		4291_A|G	Sweden
29016_A|G	AsC		7623_T|A	Nigeria,Mexico
940_G|A	EUK,Eeast		588_T|C	Malta
19972_C|T	NAC		15426_A|T	Nigeria
23595_C|T	Ase,NAC		27386_A|G	Israel,Belarus
19900_G|A	ASEA		21577_TG|GT	Morocco
5422_T|C	SaAF,ASEA,NAF		23050_TT|AA	Kazakhstan
4457_A|G	Oc,MaF,ASMe,EaF		28505_AGCAG|.....	Pakistan
7863_A|G	Oc,NAF,Eeast		10277_C|A	Denmark,Argentina,Sweden
19662_C|T	Oc,NAC,ASEA,NAF,Eeast		14779_...|GCG	Nigeria
26966_T|G	NAF		9245_G|T	Moldova
10982_A|G	NAC,ASEA		32_C|A	Argentina
26947_C|T	MaF		23801_ACT|CAG	Laos
1232_T|A	WaF		18828_C|A	Ghana,China
27137_A|G	Oc,ASEA		7002_C|T	Panama,Ecuador,Guadeloupe,Jordan,Mauritius,Ghana,Denmark,Mayotte,Cambodia,Reunion,Iraq
10759_G|T	NAC		11005_C|A	India,CaymanIslands,Colombia,Panama,Nigeria,Guyana,Estonia,Nepal,Oman,SintMaarten,Vietnam,HongKong,Ecuador,PuertoRico,Angola,Singapore,Portugal,Canada,Honduras,Netherlands,USA,DominicanRepublic,Mexico,Australia,Aruba,BritishVirginIslands,Poland,Guatemala,Paraguay,U.S.VirginIslands,Rwanda,Turkey,Suriname,Qatar,ElSalvador,Argentina,Nicaragua,Jamaica,CostaRica,Venezuela,Bahrain,Ethiopia,TheBahamas,B…
27610_C|T	Oc,MaF,Eso,SaAF,EUK,NAF,Eeast,EaF		28968_GC|TT	Ghana
7699_A|G	SaAF		25629_TG|CC	Jordan
19290_C|T	NAC,ASEA,NAF		18818_A|G	Chad,U.S.VirginIslands
20097_A|C	WaF		22783_C|T	Eswatini,PuertoRico,Fiji,Philippines,NewZealand
11217_A|G	NAC,MaF,SaAF,WaF,NAF,EaF		17023_T|C	Mexico,Denmark
14835_T|C	NAF,ASMe		1114_T|C	RepublicoftheCongo
14358_C|T	Eno,ASMe		309_A|T	Pakistan
21855_C|T	NAN,Ase,ASO,Eno,Oc,AsC,NAC,MaF,Eso,SaAF,ECE,ASEA,EUK,WaF,NAF,Eeast,EaF		19067_A|G	Ecuador
8509_A|G	ASEA		8343_A|C	Egypt
15960_C|T	NAN,ASO,Eno,Oc,AsC,NAC,MaF,ECE,ASEA,EUK,WaF,NAF,SAM,EaF		8917_C|T	Japan,India,Luxembourg,Colombia,Botswana,Iran,Finland,UnitedArabEmirates,Lebanon,SaudiArabia,Peru,Israel,Indonesia,Bulgaria,Zimbabwe,Norway,Ukraine,Estonia,Nepal,Malawi,Tunisia,Vietnam,HongKong,Ecuador,France,Latvia,Singapore,Portugal,Canada,Netherlands,CzechRepublic,Mauritius,SriLanka,Ghana,Australia,SouthKorea,Poland,Egypt,Paraguay,CanaryIslands,Brunei,Reunion,Malaysia,Philippines,Qatar,Benin,I…
22404_A|T	SAM		29299_A|G	Vietnam,China
808_A|G	WaF		28881_GG|TT	Japan,Zambia,Tunisia,Croatia,Poland,BosniaandHerzegovina
23137_T|G	ASMe		29072_G|T	UnitedArabEmirates,Greece,Russia,Belarus,Romania,Argentina,FrenchPolynesia
5704_G|T	SaAF		17074_C|T	HongKong,Angola,Australia,Malaysia,Philippines,NewZealand
15334_A|G	ASEA,NAF		15778_A|G	Colombia
4348_T|A	NAF		19092_T|C	Guatemala,BosniaandHerzegovina
212_T|G	NAF		11613_A|T	Nigeria
20349_T|C	EaF		7957_T|C	Chad
16572_T|C	ASEA		1916_A|G	SouthKorea
9559_C|T	NAN,Ase,ASO,Oc,AsC,NAC,MaF,SaAF,ASEA,WaF,NAF,SAM,ASMe,Eeast,EaF		14396_C|A	Malawi
11650_C|T	ASEA,WaF		10349_C|T	Singapore
27849_C|T	NAC,MaF,EaF		6035_A|G	Indonesia,Ireland
29494_G|A	SAM		19853_A|G	Italy
26042_C|T	AsC,ASMe,EaF		10912_A|T	Egypt
25702_C|T	NAN,Oc,AsC,NAC,ASEA,NAF,ASMe		12585_A|G	Lithuania
10592_AAC|GCA	ASEA		15226_G|A	Senegal,Indonesia
24926_G|T	Eno,MaF,ECE,NAF,Eeast,EaF		9487_C|T	PapuaNewGuinea,SintMaarten,HongKong,Ecuador,France,Mexico,Aruba,Guatemala,Suriname,FrenchGuiana,Moldova
28968_GC|CT	WaF		27532_C|T	Japan,Luxembourg,Finland,Italy,Kenya,Martinique,Greece,Indonesia,Nigeria,Guyana,NorthernMarianaIslands,Norway,Ecuador,France,Portugal,Austria,Canada,CzechRepublic,Jordan,Ghana,Coted'Ivoire,Mayotte,Germany,Guatemala,Paraguay,Reunion,Malaysia,ElSalvador,Iceland,Switzerland,FrenchGuiana,Thailand,Bangladesh,Pakistan,Moldova
8896_T|A	Eso,Eeast		14980_C|T	Panama,Cambodia,Iceland,Belgium,China
22299_GAAGTTATTTGACTCCTGGTG|.....................	NAC,SAM,ASMe		7600_C|T	Japan,India,CaymanIslands,Botswana,Senegal,Djibouti,Italy,Lebanon,Peru,Panama,Indonesia,Bulgaria,Nigeria,Nepal,Malawi,PuertoRico,Slovenia,Angola,Latvia,Canada,CzechRepublic,CaboVerde,Jordan,Mauritius,Mexico,Somalia,Australia,Aruba,SouthKorea,Cambodia,Germany,Romania,Guatemala,Egypt,Paraguay,Qatar,Argentina,Iceland,Georgia,Nicaragua,Jamaica,CostaRica,Switzerland,Bahrain,Thailand,Sweden,Brazil,Bang…
28251_.|G	Eno,Eeast		731_G|A	SouthAfrica,Lithuania
24138_C|T	Oc,AsC,NAC,SaAF,ECE,WaF,NAF,ASMe,Eeast,EaF		20877_T|G	Kazakhstan
4723_T|C	Oc,AsC		11248_G|T	Bonaire
8939_G|T	ASMe		15099_A|G	Belarus
15403_T|C	Ase		8027_G|T	Eswatini,India,Uruguay,Tunisia,HongKong,SouthAfrica,Canada,Lesotho,Australia,Russia,Bolivia,Paraguay,Turkey,Argentina,NewZealand,Brazil,Slovakia
29195_G|T	Oc,AsC,Eeast		28585_C|A	UnitedArabEmirates
21989_G|T	AsC,ECE		26769_G|A	PuertoRico,Singapore,SouthKorea,Spain
14731_G|A	AsC,NAC		26759_A|G	Luxembourg,TurksandCaicosIslands,PuertoRico,Bermuda,Netherlands,USA,DominicanRepublic,Paraguay,U.S.VirginIslands,Qatar,TheBahamas,Mongolia
22_A|T	Ase,MaF,WaF,NAF		577_T|A	Chile
10852_TT|AG	NAF		20947_G|T	India
2041_T|C	MaF		22576_T|C	RepublicoftheCongo
26885_C|A	EaF		18664_C|A	Kenya
7390_C|G	WaF		8202_T|C	Finland
17762_C|G	Eso,NAF		14070_A|G	China
22615_T|C	MaF		26112_T|G	Ecuador
14491_C|T	SAM		28881_GGGG|AACT	India,SaudiArabia,Greece,Norway,Ukraine,Tunisia,Latvia,Austria,Netherlands,CzechRepublic,Mexico,Australia,Denmark,Poland,Cambodia,Germany,Romania,Paraguay,Turkey,Suriname,Iceland,Jamaica,Cyprus,Belgium,Sweden,NewZealand,Chile,TrinidadandTobago
8296_T|C	EUK,WaF,NAF,ASMe		21450_AGG|GAA	China
22250_C|G	ASMe		11771_G|A	Cyprus
11524_T|G	AsC		27432_T|G	Nigeria
29494_G|T	NAF		4566_T|G	Nigeria
18591_C|G	ECE		12130_A|T	Russia,China
14202_G|T	Eso,EUK,WaF,ASMe		10966_T|C	PapuaNewGuinea,SintMaarten,PuertoRico,Singapore,Maldives,ElSalvador
5866_C|T	NAF,EaF		4423_C|T	Eswatini,Botswana,Djibouti,Finland,UnitedArabEmirates,Kenya,Panama,Greece,Indonesia,Ukraine,Estonia,Nepal,Oman,Vietnam,PuertoRico,Singapore,Mauritania,Denmark,Russia,Poland,Maldives,Cambodia,Malaysia,Qatar,Argentina,Georgia,NorthMacedonia,CostaRica,Morocco,Belgium,China,Brazil,Bangladesh,Pakistan
25757_G|T	Ase,NAC,ECE,Eeast		560_C|A	Egypt
1685_G|A	AsC		16677_G|A	Egypt,CostaRica
12791_A|T	WaF		28255_T.|AM	CostaRica
17825_C|T	Oc,EaF		14857_G|T	Kosovo,Senegal,Bonaire,SouthSudan,Indonesia,Bulgaria,Nepal,HongKong,Guadeloupe,Portugal,Mexico,Aruba,Russia,SouthKorea,Poland,Rwanda,Qatar,Bahrain,FrenchGuiana,Bangladesh,Pakistan
15744_C|A	AsC		14301_T|A	HongKong
19170_C|A	Ase,ASEA		91_G|A	Luxembourg,Greece,Nigeria,Portugal,Belgium
8658_A|G	NAC,MaF,ASEA,WaF,NAF,ASMe		269_G|A	Israel,Greece,Australia,Egypt,Argentina,Bahrain,Ethiopia
8072_A|G	Eno,Oc,ASMe,Eeast		29553_G|C	Gabon
21727_C|T	Eno,Oc,AsC,NAC,MaF,ECE,WaF,NAF,SAM,ASMe,Eeast		17862_C|A	Estonia,Latvia
22785_G|A	NAF,EaF		3145_G|T	Greece,Netherlands,Romania,CostaRica,China
28069_A|G	WaF		2690_A|G	Panama
27484_T|A	Ase		8339_A|.	Cameroon
7301_A|T	NAF		19962_G|A	Luxembourg,Senegal,Israel,Norway,CentralAfricanRepublic,Mexico,Gabon,SouthKorea,Coted'Ivoire,CanaryIslands,Turkey,Madagascar,Iceland,Nicaragua,Switzerland,Cameroon,Morocco,Bangladesh
27338_A|G	NAF		1037_A|T	Belarus
380_.|G	NAF		20556_T|A	China
2790_C|T	NAN,Ase,ASO,Eno,Oc,AsC,NAC,MaF,Eso,SaAF,ECE,ASEA,EUK,WaF,NAF,SAM,ASMe,Eeast,EaF		21219_C|T	Luxembourg,Iran,Martinique,France,Mayotte,Reunion,Philippines,Spain,Turkey,Madagascar,ElSalvador,CostaRica,Sweden,China
15202_G|T	NAC		10908_C|T	Senegal,Nigeria,CaboVerde,Maldives,Jamaica,Ethiopia,Sweden,China
23282_G|T	AsC,MaF,Eso,EUK,WaF,NAF,EaF		17523_G|T	India,CaymanIslands,Colombia,Kenya,SaudiArabia,Panama,Nigeria,Norway,Mozambique,Oman,SintMaarten,Tunisia,HongKong,France,Angola,Singapore,AntiguaandBarbuda,Canada,CzechRepublic,Jordan,Ghana,Australia,Ireland,Turkey,Qatar,Myanmar,Bahrain,NewZealand
1946_G|T	ASEA,NAF		10891_T|C	Norway,Aruba,TrinidadandTobago
3617_G|A	AsC,MaF,NAF		7641_G|C	Nigeria,Mexico
22621_G|T	NAF		19791_T|C	Morocco,Chile
11444_T|C	NAF		7792_T|C	Slovenia,Georgia,Bangladesh
23731_C|T	NAN,Ase,Eno,Oc,AsC,NAC,MaF,Eso,SaAF,ECE,ASEA,EUK,WaF,NAF,SAM,ASMe,Eeast,EaF		2861_A|G	Kenya
28842_G|T	NAN,Oc,WaF		8014_T|C	Paraguay,Malaysia
9312_G|C	WaF		24380_T|A	SouthAfrica
12082_A|G	AsC		1738_G|A	Japan,Togo,Nicaragua
13001_T|C	MaF		16535_G|C	SaudiArabia
27527_C|G	Eno		10910_T|C	Ecuador,BosniaandHerzegovina
24781_G|T	Eso,EUK,NAF,EaF		26775_G|T	Finland,Bulgaria,HongKong,Mauritius,Madagascar,Slovakia
5184_CTAGTTTTCTGG|............	Eso		5049_G|A	Japan,Australia,NewZealand,Iraq
28003_G|T	AsC		678_C|T	Luxembourg,Kosovo,Finland,Lebanon,Martinique,Israel,Greece,Bulgaria,Malta,Vietnam,Guatemala,Rwanda,Benin,Switzerland,Cameroon,Bahrain
2799_T|G	Eeast		16020_G|A	Iraq
24192_TG|CT	AsC		24077_G|A	Slovenia,Ethiopia
29734_GAGGCCACGCGGAG|..............	Eso,EUK,NAF,SAM,ASMe,Eeast,EaF		29684_ATC|...	Indonesia
11857_T|.	NAF		8974_A|C	Norway,Poland
17310_T|A	WaF		793_G|T	Mozambique
9281_C|A	NAF		14218_G|T	Kazakhstan
18880_G|T	Ase,ASEA		1420_C|A	Kenya,Namibia,China
20555_C|T	ASO,AsC,WaF,NAF,ASMe		23925_TTT|...	Pakistan
20472_A|G	NAF		8912_C|T	Argentina
10667_T|G	NAC,NAF,SAM		1808_A|C	Sweden
10514_T|C	WaF		25776_G|T	Senegal,Kenya,Martinique,Peru,Greece,Norway,Latvia,Austria,Canada,Russia,Belarus,Germany,Qatar,Switzerland,Thailand,Sweden
16943_G|C	NAF		20811_T|C	Guatemala
3393_C|T	WaF,NAF		25842_T|C	Kenya,SouthSudan,Romania
6466_A|G	ASO,NAF,SAM,ASMe		12229_A|G	Kenya
22204_.........|ACAGATCGA	MaF		20131_G|A	PuertoRico,UnitedKingdom,Poland
13593_T|A	NAF		11670_G|A	Colombia,CostaRica,NewZealand,Bangladesh
21369_T|C	Oc		23274_A|C	Peru
29461_T|C	NAF		15242_T|A	Egypt
20405_C|T	ASEA,WaF,NAF,EaF		9874_A|G	CzechRepublic
6564_T|G	Eeast		9665_C|T	Senegal,Kenya,Slovenia,Maldives,CanaryIslands,Montenegro
5100_C|T	Oc,MaF,Eso,SaAF,EUK,ASMe,EaF		19945_A|C	Sweden
4402_T|C	Ase		14198_C|T	Kenya,Uganda
26358_ATTGTGTGCGTACTGCTGCAATATTGT|...........................	NAF		28828_T|C	Laos,Egypt,China
27707_C|A	SaAF,ASMe		19374_C|T	PapuaNewGuinea,India,Colombia,Curacao,Italy,UnitedArabEmirates,Kenya,Peru,Panama,Armenia,Israel,Bulgaria,Nigeria,HongKong,Ecuador,France,Latvia,Guadeloupe,Singapore,Portugal,SaintVincentandtheGrenadines,Ghana,Aruba,Russia,UnitedKingdom,Coted'Ivoire,CanaryIslands,Brunei,Reunion,U.S.VirginIslands,Spain,Argentina,Benin,Georgia,NorthMacedonia,Jamaica,China,Bangladesh,Chile,Pakistan,TrinidadandTobago
3403_G|A	AsC		21308_A|C	Mozambique
1592_T|A	NAC		25146_A|G	Peru,Sweden
8863_G|T	SaAF		3566_GGT|..C	Pakistan
22101_A|G	EaF		29092_T|A	Nigeria,Reunion,China
10503_T|G	MaF		24969_C|A	Curacao
2512_A|T	ASEA		1043_G|T	Senegal,Argentina
28857_G|A	Oc,EaF		2608_A|G	Jamaica,Chile
9756_G|T	ASO		17442_T|A	Seychelles,Finland,Germany
7182_C|T	ASO		25058_T|A	Paraguay
13459_G|T	ASO,NAC,NAF,SAM		9404_A|G	PuertoRico
7984_T|C	NAN,Eno,Oc,AsC,NAC,MaF,Eso,SaAF,ECE,WaF,NAF,SAM,EaF		4501_A|C	Nigeria
11916_C|T	NAN,Ase,AsC,NAC,SaAF,ASEA,WaF,NAF,SAM,ASMe,Eeast		4049_A|T	DemocraticRepublicoftheCongo
13389_T|C	MaF		10368_G|A	Jordan
23846_C|G	MaF		2808_G|A	Japan,Nepal,Canada,Madagascar
24794_G|A	ASO,EaF		11536_TA|GG	Kosovo,Greece
23228_A|T	AsC		7756_G|T	Finland,Zimbabwe,Kuwait,Nepal,SintMaarten,Slovenia,Angola,Singapore,Portugal,Mexico,Ghana,Australia,Russia,Gabon,Ireland,Coted'Ivoire,Poland,Cambodia,Romania,Reunion,Spain,Georgia,Switzerland,Sweden,Bangladesh,TrinidadandTobago
6651_C|T	Oc,WaF,NAF		3308_G|A	Kenya,Lebanon,Peru,Indonesia,SintMaarten,Slovenia,Bangladesh,Chile
16348_T|C	Eno,NAC		26060_C|T	Liechtenstein,Eswatini,Japan,SaintMartin,PapuaNewGuinea,India,Luxembourg,Seychelles,Kosovo,Taiwan,Laos,Colombia,Botswana,Barbados,Curacao,Senegal,Iran,Finland,Guam,Bonaire,Italy,UnitedArabEmirates,Kenya,Lebanon,Martinique,Peru,Panama,Zambia,Israel,Greece,Indonesia,Bulgaria,Nigeria,NorthernMarianaIslands,Norway,Ukraine,Estonia,Malta,Niger,Mozambique,Kuwait,Guinea,Nepal,Malawi,MarshallIslands,Andor…
22127_C|T	Eno,ECE,ASMe,Eeast		25433_C|A	Lesotho,Malaysia
29832_T|C	NAF		28307_G|T	Luxembourg,Bulgaria,Australia,Romania,Guatemala,Spain,Suriname,Jamaica,Belgium,Slovakia,TrinidadandTobago
190_C|T	NAC,MaF,ASEA		22280_ACTTTACTT|.........	SouthAfrica
24078_A|G	NAF		29766_GAAC|....	Mauritius
27802_T|C	NAF		14593_G|A	Uganda
25696_G|C	MaF,EaF		4045_T|C	Nigeria,BosniaandHerzegovina
28273_A|.	NAN,Ase,ASO,Eno,Oc,AsC,NAC,MaF,Eso,SaAF,ECE,ASEA,EUK,WaF,NAF,SAM,ASMe,Eeast,EaF		17998_A|G	Liechtenstein
4926_A|G	Oc,MaF,ASEA		10157_GT|AC	China
6484_A|C	MaF		29506_G|A	Argentina
28900_A|G	ASEA,SAM		4465_A|T	Denmark
26709_G|T	ASMe		22898_G|A	Liechtenstein,Eswatini,Japan,SaintMartin,PapuaNewGuinea,India,Luxembourg,Seychelles,Kosovo,Taiwan,Laos,Colombia,Haiti,Botswana,Liberia,Curacao,Djibouti,Iran,Finland,Guam,Cuba,Bonaire,Italy,Kenya,Lebanon,Uruguay,Anguilla,SouthSudan,SaudiArabia,Martinique,Peru,Panama,Zambia,Israel,Greece,Indonesia,Bulgaria,Nigeria,Guyana,NorthernMarianaIslands,Zimbabwe,Norway,Ukraine,Estonia,Malta,Mozambique,Guinea…
27509_C|G	NAN,NAC		25690_G|T	Liechtenstein,Eswatini,Japan,India,Luxembourg,Kosovo,Taiwan,Laos,Colombia,Curacao,Senegal,Iran,Bonaire,Kenya,Uruguay,Peru,Panama,Zambia,Israel,Greece,Indonesia,Uzbekistan,Bulgaria,Nigeria,Norway,Ukraine,Estonia,Guinea,Nepal,Tunisia,Ecuador,PuertoRico,SouthAfrica,France,Slovenia,Angola,Singapore,Austria,Canada,Netherlands,Jordan,SriLanka,Mexico,Ghana,Australia,Croatia,Denmark,Aruba,Russia,Gabon,Un…
19445_A|G	EaF		4528_A|G	Botswana,Lebanon,Guatemala,Cameroon,Chile,TrinidadandTobago
4285_G|T	Eno,MaF,ECE,NAF,EaF		25966_A|G	Egypt,Serbia,China
29179_G|T	NAN,Ase,ASO,Eno,Oc,NAC,MaF,Eso,EUK,WaF,NAF,SAM,ASMe,EaF		14828_T|C	Russia
23307_T|A	WaF		15915_T|C	Kenya,Egypt,Rwanda,Uganda
18083_T|C	AsC		19981_G|A	Italy,Sweden
8092_C|T	Eno,AsC,NAC,MaF,ASEA,WaF,NAF,SAM,EaF		2642_A|C	Pakistan
6566_G|A	AsC		21018_A|G	Laos,Finland,China
3903_C|T	Oc,MaF,WaF,NAF,ASMe		11452_A|C	Egypt
20385_T|C	AsC		9925_A|T	Portugal,CostaRica
25528_C|A	Eeast		24140_.|T	Egypt
10658_G|C	NAF		18582_C|T	Laos,Tunisia,Ecuador,SriLanka,Maldives,Switzerland,Venezuela,Thailand,China,Bangladesh
3076_A|C	NAC		14899_T|G	Nigeria
4399_G|A	NAF		12599_A|G	Lebanon,Sweden
6892_T|G	NAC		13_T|A	Liberia,Indonesia,Bulgaria,France,Poland,Germany,Romania,Georgia,Thailand,Bangladesh,Pakistan
22661_G|A	WaF		28360_T|C	Indonesia,Nigeria,FrenchGuiana
26158_G|C	WaF		8115_A|G	Gibraltar
5869_C|T	NAN,Ase,Oc,AsC,NAC,MaF,Eso,SaAF,ECE,ASEA,WaF,NAF,ASMe,Eeast		10253_T|C	Luxembourg,Italy,Slovenia,Croatia,Ireland,Iceland,Serbia,Belgium,NewZealand,Pakistan
475_C|T	Eso		23518_G|A	Ghana,Uganda
15813_T|C	Eso		17557_T|A	Italy
27079_G|T	ASO		20015_A|G	Estonia
29546_C|A	NAC,EaF		17440_C|T	India,Luxembourg,Norway,Togo,France,Netherlands,Germany,Romania,Turkey,Belgium,Mongolia
26786_A|G	Eno,Oc,AsC,NAC,Eso,ECE,Eeast		27885_T|C	Bangladesh
10775_C|T	Eno,Oc		19723_G|A	SaintVincentandtheGrenadines,TrinidadandTobago
29167_C|T	ASO,Eno,AsC,MaF,Eso,ASEA,WaF,NAF,ASMe,Eeast		910_G|A	Spain,Jamaica,Mongolia,Slovakia
23959_T|C	ASMe		8120_G|C	Ireland,UnitedKingdom
22689_C|T	MaF		22011_A|C	DominicanRepublic
24974_.|G	MaF		20471_AA|CT	Botswana,Mozambique,Paraguay,Brazil,Pakistan
4936_G|A	WaF		17517_A|G	Tunisia,TrinidadandTobago
14576_C|G	NAF		27624_A|G	Colombia
13487_C|A	NAF		1947_T|C	Japan,India,Bonaire,UnitedArabEmirates,Lebanon,Peru,Nepal,HongKong,Singapore,Canada,Australia,BritishVirginIslands,UnitedKingdom,Romania,Qatar,Cyprus,Belgium,Thailand,NewZealand
29389_A|G	NAF		4040_A|G	Luxembourg,Portugal,Canada,Netherlands,Denmark,SouthKorea,Germany,Malaysia,Turkey,Belgium,Brazil
26711_T|C	AsC		176_C|T	Kosovo,Nigeria,Aruba,TrinidadandTobago
26165_C|T	WaF		1498_C|G	Nigeria
26065_G|C	ASMe		29774_C|T	India,Luxembourg,Colombia,Curacao,Senegal,Djibouti,Finland,Italy,UnitedArabEmirates,Kenya,Lebanon,SouthSudan,Peru,Panama,Israel,Indonesia,Bulgaria,Norway,Ukraine,Estonia,Malta,Niger,Nepal,SintMaarten,HongKong,Togo,Ecuador,PuertoRico,SouthAfrica,Slovenia,Latvia,Guadeloupe,Singapore,Timor-Leste,Portugal,Austria,Netherlands,CzechRepublic,Jordan,Mauritius,DominicanRepublic,Mexico,Lesotho,Ghana,Austra…
16135_A|G	ASO,MaF		508_T|C	Canada,Georgia,Cyprus
25963_G|T	NAF		19964_T|G	Mexico,Reunion
1957_G|A	WaF		25085_TC|GA	Pakistan
7282_T|C	WaF		8828_G|A	Indonesia,PuertoRico,Slovenia,Austria,CzechRepublic,Croatia,Cambodia,Argentina,Pakistan
29_AA|..	NAF		1869_C|T	Benin
8194_T|C	MaF		11081_T|.	Senegal,Lebanon,Ecuador,USA,SriLanka,Gabon,RepublicoftheCongo,Iceland,NorthMacedonia,Cyprus,Sweden,Brazil,Bangladesh
24000_G|A	Oc		5926_T|A	Finland
19364_T|A	NAF		23934_C|A	Kosovo,Greece,CzechRepublic,Lithuania
5796_C|T	AsC		1800_C|T	Senegal,Mexico,SouthKorea,Coted'Ivoire,U.S.VirginIslands,Lithuania,Suriname,Bangladesh,Mongolia,Chile
999_C|A	AsC		165_G|A	Canada,Sweden
21621_C|A	NAN,NAC,Eso,ECE,SAM		20180_A|G	France
3990_C|T	Ase		9590_T|C	Malaysia
7037_G|T	AsC,NAC,Eso		24376_T|C	Nigeria,Denmark
29759_GTACAGT|.......	NAF,EaF		664_C|T	Luxembourg,Liberia,Senegal,Djibouti,Finland,UnitedArabEmirates,Kenya,Martinique,Ukraine,Andorra,TurksandCaicosIslands,SouthAfrica,Latvia,EquatorialGuinea,Singapore,Portugal,SriLanka,Mexico,Australia,Russia,Poland,Maldives,Romania,Egypt,CanaryIslands,Montenegro,Reunion,Philippines,Spain,RepublicoftheCongo,Jamaica,Bahrain,Uganda
27077_G|T	AsC		20595_A|G	China
6843_C|T	Ase,Eno,Oc,AsC,NAF,Eeast		13252_C|T	Luxembourg,Bonaire,Tunisia,Mauritius,SriLanka,Aruba,Gabon,Coted'Ivoire,Egypt,Georgia,Cameroon,Sweden,China
9049_G|T	NAC,WaF,NAF,ASMe		4561_G|A	Nigeria,Nepal,Tunisia,PuertoRico,Angola,Paraguay,Uganda
19645_G|T	MaF,NAF		8662_T|C	Laos,Nepal,Latvia,DominicanRepublic,Croatia
8836_C|T	Eno,NAC,NAF,Eeast		21426_T|C	Poland
28909_C|T	NAN,NAC		11601_T|C	SintMaarten,CostaRica,Moldova
25677_G|T	NAN,Ase,Eno,AsC,MaF,Eso,NAF,EaF		11593_.|A	China
25708_C|A	SAM		14322_C|T	Luxembourg,Kosovo,Senegal,Finland,UnitedArabEmirates,Lebanon,Peru,Panama,Israel,Indonesia,Norway,Mozambique,Guinea,Nepal,Togo,France,Angola,Portugal,Mauritius,DominicanRepublic,SriLanka,Ghana,Australia,Aruba,Russia,Gabon,Poland,Romania,BurkinaFaso,CanaryIslands,Reunion,Qatar,RepublicoftheCongo,Argentina,Benin,Mali,Sweden,China,Bangladesh,Pakistan,TrinidadandTobago
26498_T|C	WaF		18402_T|C	Argentina
15495_C|T	Ase,NAF		23588_A|G	SriLanka,Mexico,Malaysia,Bahrain
15474_T|C	ASMe		12577_A|T	Jordan
17334_G|T	ASO,NAF		1444_G|A	Portugal,China
2824_T|C	MaF		9742_T|C	Laos,UnitedArabEmirates,USA
21633_T|C	ASO,MaF,ECE,ASMe		5990_G|C	India
23535_A|G	Eno,SaAF,ASMe		12826_T|C	Ecuador,Argentina
10888_A|T	NAF		20960_A|C	Oman
1839_A|C	Oc,MaF		21117_T|G	China
27883_C|T	WaF,NAF		20073_..|CC	Egypt
15444_G|T	Eno,MaF		19391_C|T	Indonesia,SriLanka,Qatar,Bangladesh
9676_T|G	SaAF		907_T|C	China
1386_A|G	NAF		2727_C|T	Japan,Botswana,Nigeria,Canada,Romania,NorthMacedonia,Switzerland,Iraq
25571_C|T	AsC,MaF,SaAF,WaF,NAF,SAM		27835_T|G	Nepal
400_T|C	AsC,ECE,ASEA		5275_A|T	Mexico,Belarus
19668_T|C	Oc,WaF		28572_A|C	RepublicoftheCongo
12557_A|G	WaF		1776_A|C	Zimbabwe
28103_C|T	AsC,EaF		25252_G|T	India,Laos,Italy,Kenya,Norway,Nepal,Australia,Maldives,Romania,Lithuania,Gibraltar,Bangladesh,Pakistan
14191_T|C	NAN,Oc		370_G|T	Italy,Indonesia,Norway,Guinea,Vietnam,HongKong,Latvia,Jordan,SriLanka,Mexico,Australia,Denmark,Russia,Ireland,Romania,CanaryIslands,Montenegro,Malaysia,Philippines,Rwanda,Spain,Qatar,RepublicoftheCongo,Benin,Iceland,Hungary,CostaRica,Serbia,Switzerland,Bahrain,Ethiopia,Bangladesh,Pakistan
13737_T|C	MaF		5627_A|G	Croatia
17982_T|C	ASMe		2032_T|C	Slovenia,Cambodia,Spain,Thailand
25599_G|T	Ase,ASO,Eno,AsC,MaF,WaF,NAF,EaF		371_G|A	China
25705_T|C	SaAF		23663_G|A	India
20860_A|G	ASEA,WaF		21459_C|A	Cambodia,Thailand
4226_C|T	NAN,Oc		3620_G|T	India,Tunisia,Qatar,Slovakia
1871_T|C	MaF,SaAF		9448_C|A	U.S.VirginIslands
17421_C|T	ASEA,WaF		28636_T|C	Panama
21193_G|T	NAF,ASMe		29541_CA|TT	Egypt
[truncated: 29,400 more rows]
