# Supplementary material for: HaploCoV: unsupervised classification and rapid detection of novel emerging variants of SARS-CoV-2
Source: Commun Biol. 2023 Apr 22;6:443. doi: 10.1038/s42003-023-04784-4 (PMC10122080; doi:10.1038/s42003-023-04784-4)
Supplement: Supplementary file 7 — Supplementary Data 5 [file 42003_2023_4784_MOESM7_ESM.xlsx]

## Sheet: Sheet1
Countries were the proportion of high quality genomes changed for > 10% applying the novel criteria are highlighted in bold
	% High Quality according to criteria of Chiara et al 2021	% High Quality in revised criteria	% difference
Argentina	55.38	87.12	31.74
Australia	69.8593	82.706	12.8468
Austria	80.9401	92.7007	11.7607
Bangladesh	50.27	81.82	31.55
Belgium	82.4265	86.5061	4.07956
Brazil	49.2165	76.9284	27.7119
Brunei	36.6003	93.2258	56.6255
Canada	89.5103	91.6415	2.1312
Chile	94.0104	94.637	0.626547
Colombia	43.331	99.2061	55.8751
Croatia	52.492	99.5758	47.0838
Czech Republic	42.0503	99.9857	57.9354
Denmark	94.8755	94.8856	0.0101245
Egypt	52.9371	99.7203	46.7832
Estonia	65.6566	99.7114	34.0548
Eswatini	49.3716	98.0251	48.6535
Finland	93.7992	95.4697	1.67051
France	82.2227	87.1777	4.95501
Germany	81.7001	97.5075	15.8074
Ghana	46.8208	99.422	52.6012
Gibraltar	98.6166	100	1.3834
Greece	99.1722	100	0.827815
Hong Kong	75.0422	83.4472	8.40507
India	83.9321	86.3833	2.45122
Indonesia	67.8603	99.688	31.8276
Ireland	65	81.7993	16.7993
Israel	77.8354	85.1254	7.28995
Italy	69.7037	74.7221	5.01849
Japan	98.9066	99.8953	0.988723
Kenya	51.4182	98.793	47.3748
Latvia	62.76	95.43	32.67
Lithuania	68.76	99.5583	30.7983
Malaysia	65.9159	99.4324	33.5165
Mauritius	63.0673	99.061	35.9937
Mexico	87.0393	90.7736	3.73433
Mozambique	81.3072	100	18.6928
Nepal	65.5046	99.4495	33.945
Netherlands	86.1967	87.1604	0.963646
New Zealand	52.3344	99.3711	47.0366
Nigeria	79.4802	99.4528	19.9726
Norway	86.448	95.0349	8.58689
Papua New Guinea	94.3503	97.952	3.60169
Paraguay	87.4576	100	12.5424
Peru	97.4769	100	2.52313
Philippines	58.4022	97.9339	39.5317
Poland	83.0438	94.3513	11.3075
Portugal	85.573	86.6651	1.0921
Puerto Rico	72.12	91.04	18.92
Reunion	60.525	99.2951	38.7701
Romania	24.4295	79.43	55.0005
Russia	77.1065	80.057	2.95046
Senegal	55.8887	99.1308	43.2421
Singapore	88.8319	97.7018	8.86985
Slovakia	97.4791	99.9547	2.47567
Slovenia	61.0979	80.4434	19.3455
South Africa	61.4966	67.122	5.62538
South Korea	88.9111	96.3957	7.48458
Spain	70.2693	75.7448	5.47558
Sweden	80.5065	93.6248	13.1183
Switzerland	78.7344	83.2937	4.55931
Thailand	82.562	99.7317	17.1697
Turkey	92.5977	98.2765	5.67882
United Arab Emirates	97.2868	98.3189	1.03205
United Kingdom	79.8631	99.8678	20.0047
USA	69.5234	76.853	7.32957
