# Supplementary material for: HaploCoV: unsupervised classification and rapid detection of novel emerging variants of SARS-CoV-2
Source: Commun Biol. 2023 Apr 22;6:443. doi: 10.1038/s42003-023-04784-4 (PMC10122080; doi:10.1038/s42003-023-04784-4)
Supplement: Supplementary file 8 — Supplementary Data 6 [file 42003_2023_4784_MOESM8_ESM.csv]

Archive with 1 entries (1 files):
- SupplementaryData6.csv
