# Supplementary material for: HaploCoV: unsupervised classification and rapid detection of novel emerging variants of SARS-CoV-2
Source: Commun Biol. 2023 Apr 22;6:443. doi: 10.1038/s42003-023-04784-4 (PMC10122080; doi:10.1038/s42003-023-04784-4)
Supplement: Supplementary file 9 — Supplementary Data 7 [file 42003_2023_4784_MOESM9_ESM.xls]

## Sheet: TableS6
Pango+ lineage	Parental lineage	defining alleles	additional
B.1.1.7.N1	B.1.1.7	241_C|T 913_C|T 3037_C|T 3267_C|T 5388_C|A 5986_C|T 6954_T|C 8603_T|C 11288_TCTGGTTTT|......... 14408_C|T 14676_C|T 15279_C|T 16176_T|C 17615_A|G 21765_TACATG|...... 21993_ATT|... 23063_A|T 23271_C|A 23403_A|G 23604_C|A 23709_C|T 24506_T|G 24914_G|C 25437_G|T 27972_C|T 28048_G|T 28111_A|G 28273_A|. 28280_GAT|CTA 28881_GGG|AAC 28977_C|T	2388_C|T,12747_C|T,20703_C|T,25459_G|T
B.1.1.7.N2	B.1.1.7	241_C|T 913_C|T 3037_C|T 3267_C|T 5388_C|A 5944_C|T 5986_C|T 6954_T|C 11288_TCTGGTTTT|......... 14408_C|T 14676_C|T 15096_T|C 15279_C|T 16176_T|C 21765_TACATG|...... 21993_ATT|... 23063_A|T 23271_C|A 23403_A|G 23604_C|A 23709_C|T 24506_T|G 24914_G|C 27972_C|T 28048_G|T 28095_A|T 28111_A|G 28273_A|. 28280_GAT|CTA 28881_GGGG|AACC 28977_C|T	28903_G|T,29017_G|A
B.1.1.7.N3	B.1.1.7	241_C|T 913_C|T 2110_C|T 3037_C|T 3267_C|T 5388_C|A 5986_C|T 6954_T|C 7984_T|C 11288_TCTGGTTTT|......... 14120_C|T 14408_C|T 14676_C|T 15279_C|T 16176_T|C 19390_C|T 21765_TACATG|...... 21993_ATT|... 23063_A|T 23271_C|A 23403_A|G 23604_C|A 23709_C|T 24506_T|G 24914_G|C 27972_C|T 28048_G|T 28095_A|T 28111_A|G 28273_A|. 28280_GAT|CTA 28881_GGG|AAC 28977_C|T	5812_C|T,27985_A|T,28432_C|T
B.1.1.7.N4	B.1.1.7	241_C|T 913_C|T 3037_C|T 3267_C|T 4900_C|T 5388_C|A 5986_C|T 6954_T|C 11288_TCTGGTTTT|......... 12162_A|G 14408_C|T 14676_C|T 15279_C|T 15720_C|T 16176_T|C 17615_A|G 21137_A|G 21765_TACATG|...... 21993_ATT|... 23063_A|T 23271_C|A 23403_A|G 23604_C|A 23709_C|T 24506_T|G 24914_G|C 25135_G|T 27972_C|T 28048_G|T 28111_A|G 28273_A|. 28280_GAT|CTA 28881_GGG|AAC 28977_C|T	22936_G|A,27985_A|T,28432_C|T
B.1.1.7.N5	B.1.1.7	241_C|T 913_C|T 3037_C|T 3267_C|T 5388_C|A 5986_C|T 6954_T|C 11288_TCTGGTTTT|......... 14408_C|T 14676_C|T 15279_C|T 16176_T|C 17019_G|T 21765_TACATG|...... 21993_ATT|... 23063_A|T 23271_C|A 23403_A|G 23604_C|A 23659_T|C 23709_C|T 24506_T|G 24914_G|C 26464_C|T 27972_C|T 28048_G|T 28111_A|G 28273_A|. 28280_GAT|CTA 28881_GGG|AAC 28977_C|T	20384_C|T,20679_G|T,27985_A|T,28432_C|T
B.1.1.7.N6	B.1.1.7	241_C|T 913_C|T 3037_C|T 3267_C|T 5388_C|A 5986_C|T 6954_T|C 11288_TCTGGTTTT|......... 14408_C|T 14676_C|T 15096_T|C 15279_C|T 16176_T|C 21765_TACATG|...... 21993_ATT|... 23063_A|T 23271_C|A 23403_A|G 23604_C|A 23709_C|T 24506_T|G 24914_G|C 27972_C|T 28048_G|T 28095_A|T 28111_A|G 28273_A|. 28280_GAT|CTA 28881_GGG|AAC 28977_C|T	6408_C|T,21800_G|T
B.1.1.7.N7	B.1.1.7	241_C|T 913_C|T 3037_C|T 3267_C|T 4255_G|A 5388_C|A 5986_C|T 6954_T|C 11288_TCTGGTTTT|......... 11507_G|A 14408_C|T 14676_C|T 15279_C|T 16176_T|C 21765_TACATG|...... 21993_ATT|... 23063_A|T 23271_C|A 23403_A|G 23604_C|A 23709_C|T 24506_T|G 24914_G|C 27972_C|T 28048_G|T 28111_A|G 28273_A|. 28280_GAT|CTA 28881_GGG|AAC 28977_C|T	6661_T|C,27291_T|C,27967_G|A
B.1.1.7.N8	B.1.1.7	241_C|T 913_C|T 2110_C|T 3037_C|T 3267_C|T 5388_C|A 5986_C|T 6954_T|C 7042_G|T 10195_A|G 11288_TCTGGTTTT|......... 14120_C|T 14408_C|T 14676_C|T 15279_C|T 16176_T|C 21765_TACATG|...... 21993_ATT|... 23063_A|T 23271_C|A 23403_A|G 23604_C|A 23709_C|T 24506_T|G 24914_G|C 27972_C|T 28048_G|T 28075_G|T 28095_A|T 28111_A|G 28273_A|. 28280_GAT|CTA 28881_GGG|AAC 28977_C|T	7086_C|T,12439_C|T,22016_T|C,23778_C|T
B.1.1.7.N9	B.1.1.7	241_C|T 913_C|T 2110_C|T 3037_C|T 3267_C|T 5388_C|A 5986_C|T 6954_T|C 11288_TCTGGTTTT|......... 14120_C|T 14408_C|T 14676_C|T 15279_C|T 16176_T|C 21765_TACATG|...... 21993_ATT|... 23063_A|T 23271_C|A 23403_A|G 23604_C|A 23709_C|T 24506_T|G 24914_G|C 27972_C|T 28048_G|T 28095_A|T 28111_A|G 28273_A|. 28280_GAT|CTA 28881_GGG|AAC 28977_C|T	1820_G|A,18441_C|T,23797_T|C,29624_T|C
B.1.1.7.N10	B.1.1.7	84_C|T 241_C|T 913_C|T 3037_C|T 3267_C|T 5388_C|A 5986_C|T 6954_T|C 11288_TCTGGTTTT|......... 14019_T|C 14408_C|T 14676_C|T 15279_C|T 16176_T|C 16468_C|T 17615_A|G 21765_TACATG|...... 21993_ATT|... 23063_A|T 23271_C|A 23403_A|G 23604_C|A 23709_C|T 24506_T|G 24914_G|C 25517_C|A 27972_C|T 28048_G|T 28111_A|G 28273_A|. 28280_GAT|CTA 28881_GGG|AAC 28977_C|T	1009_C|T,11572_C|T,17853_A|T,25886_C|T,27291_T|C
B.1.1.7.N11	B.1.1.7	241_C|T 913_C|T 2061_C|T 3037_C|T 3267_C|T 5388_C|A 5986_C|T 6954_T|C 9430_C|T 11288_TCTGGTTTT|......... 12115_C|T 12162_A|G 14408_C|T 14676_C|T 15279_C|T 16176_T|C 17615_A|G 20275_G|T 21765_TACATG|...... 21993_ATT|... 23063_A|T 23271_C|A 23403_A|G 23604_C|A 23709_C|T 24506_T|G 24914_G|C 27972_C|T 28048_G|T 28111_A|G 28273_A|. 28280_GAT|CTA 28881_GGG|AAC 28977_C|T	8349_G|A,8956_C|T,18657_C|T,27005_C|T,27999_C|T
B.1.1.7.N12	B.1.1.7	241_C|T 913_C|T 3037_C|T 3267_C|T 5388_C|A 5986_C|T 6954_T|C 11288_TCTGGTTTT|......... 13279_T|C 14408_C|T 14676_C|T 15279_C|T 16176_T|C 21765_TACATG|...... 21993_ATT|... 23063_A|T 23271_C|A 23403_A|G 23604_C|A 23709_C|T 24506_T|G 24914_G|C 25936_C|T 27972_C|T 28048_G|T 28111_A|G 28273_A|. 28280_GAT|CTA 28881_GGG|AAC 28977_C|T 29614_C|T	8956_C|T,10702_C|T,17135_C|T,18657_C|T,25785_G|C,27005_C|T,27999_C|T
B.1.1.7.N13	B.1.1.7	241_C|T 913_C|T 3037_C|T 3267_C|T 5388_C|A 5986_C|T 6954_T|C 11288_TCTGGTTTT|......... 14408_C|T 14676_C|T 15096_T|C 15279_C|T 16176_T|C 16915_C|T 21765_TACATG|...... 21993_ATT|... 22016_T|A 23063_A|T 23271_C|A 23403_A|G 23604_C|A 23709_C|T 24506_T|G 24914_G|C 25647_G|T 25785_G|T 27674_A|T 27972_C|T 28048_G|T 28095_A|T 28111_A|G 28273_A|. 28280_GAT|CTA 28881_GGG|AAC 28977_C|T 29764_G|A	1909_C|T,7301_A|G,18360_A|G,25702_C|T,26464_C|T,28290_C|T,28895_G|T
B.1.1.7.N14	B.1.1.7	241_C|T 913_C|T 3037_C|T 3267_C|T 5388_C|A 5986_C|T 6954_T|C 11288_TCTGGTTTT|......... 14408_C|T 14676_C|T 15096_T|C 15279_C|T 16176_T|C 17496_A|G 21765_TACATG|...... 21993_ATT|... 22016_T|A 23063_A|T 23271_C|A 23403_A|G 23604_C|A 23709_C|T 24506_T|G 24914_G|C 25785_G|T 27972_C|T 28048_G|T 28095_A|T 28111_A|G 28273_A|. 28280_GAT|CTA 28881_GGG|AAC 28977_C|T 29764_G|A	1274_G|T,9142_C|T,9562_A|G,25039_T|C,25682_T|C,26060_C|T,28657_C|T,28808_G|A,29628_G|T
B.1.1.7.N15	B.1.1.7	241_C|T 823_C|T 913_C|T 3037_C|T 3267_C|T 5388_C|A 5986_C|T 6954_T|C 11288_TCTGGTTTT|......... 14408_C|T 14676_C|T 15279_C|T 16176_T|C 17615_A|G 21765_TACATG|...... 21993_ATT|... 23063_A|T 23271_C|A 23403_A|G 23604_C|A 23709_C|T 24506_T|G 24914_G|C 27972_C|T 28048_G|T 28111_A|G 28273_A|. 28280_GAT|CTA 28881_GGG|AAC 28977_C|T	1820_G|A,27291_T|C
B.1.1.7.N16	B.1.1.7	241_C|T 913_C|T 3037_C|T 3267_C|T 5388_C|A 5986_C|T 6954_T|C 11288_TCTGGTTTT|......... 14408_C|T 14676_C|T 15279_C|T 16176_T|C 21765_TACATG|...... 21993_ATT|... 23063_A|T 23271_C|A 23403_A|G 23604_C|A 23709_C|T 24506_T|G 24914_G|C 25690_G|T 27213_C|T 27889_C|T 27972_C|T 28048_G|T 28111_A|G 28273_A|. 28280_GAT|CTA 28881_GGG|AAC 28977_C|T	12466_A|G,18486_C|T
B.1.1.7.N17	B.1.1.7	241_C|T 913_C|T 3037_C|T 3267_C|T 5388_C|A 5986_C|T 6954_T|C 11288_TCTGGTTTT|......... 14408_C|T 14676_C|T 15279_C|T 16176_T|C 16468_C|T 17615_A|G 21765_TACATG|...... 21993_ATT|... 23063_A|T 23271_C|A 23403_A|G 23604_C|A 23709_C|T 24506_T|G 24914_G|C 27972_C|T 28048_G|T 28111_A|G 28273_A|. 28280_GAT|CTA 28881_GGG|AAC 28977_C|T	11572_C|T,27291_T|C
B.1.1.7.N18	B.1.1.7	241_C|T 913_C|T 3037_C|T 3267_C|T 5388_C|A 5986_C|T 6954_T|C 11288_TCTGGTTTT|......... 14408_C|T 14676_C|T 15096_T|C 15279_C|T 16176_T|C 21765_TACATG|...... 21993_ATT|... 23063_A|T 23271_C|A 23403_A|G 23604_C|A 23709_C|T 24506_T|G 24914_G|C 25785_G|T 27972_C|T 28048_G|T 28095_A|T 28111_A|G 28273_A|. 28280_GAT|CTA 28881_GGG|AAC 28977_C|T 29764_G|A	27291_T|C,28909_C|T
B.1.1.7.N19	B.1.1.7	241_C|T 913_C|T 3037_C|T 3250_G|T 3267_C|T 5388_C|A 5986_C|T 6954_T|C 8473_T|C 11288_TCTGGTTTT|......... 14408_C|T 14676_C|T 15096_T|C 15279_C|T 16176_T|C 18131_C|T 18499_T|C 21765_TACATG|...... 21993_ATT|... 23063_A|T 23271_C|A 23403_A|G 23604_C|A 23709_C|T 24506_T|G 24914_G|C 25785_G|T 27972_C|T 28048_G|T 28095_A|T 28111_A|G 28273_A|. 28280_GAT|CTA 28881_GGG|AAC 28977_C|T 29764_G|A	3261_C|T,18486_C|T
B.1.1.7.N20	B.1.1.7	241_C|T 913_C|T 2110_C|T 3037_C|T 3267_C|T 5388_C|A 5986_C|T 6040_C|T 6954_T|C 11288_TCTGGTTTT|......... 13665_C|T 13715_A|G 14120_C|T 14408_C|T 14676_C|T 15279_C|T 15540_C|T 16176_T|C 21765_TACATG|...... 21993_ATT|... 23063_A|T 23271_C|A 23403_A|G 23604_C|A 23709_C|T 24506_T|G 24914_G|C 27972_C|T 28048_G|T 28095_A|T 28111_A|G 28273_A|. 28280_GAT|CTA 28881_GGG|AAC 28977_C|T	6421_G|T,27291_T|C
B.1.1.7.N21	B.1.1.7	241_C|T 913_C|T 2710_C|T 3037_C|T 3267_C|T 5388_C|A 5871_A|G 5986_C|T 6954_T|C 11173_C|T 11288_TCTGGTTTT|......... 14408_C|T 14676_C|T 15279_C|T 16176_T|C 21765_TACATG|...... 21993_ATT|... 23063_A|T 23271_C|A 23403_A|G 23604_C|A 23709_C|T 24506_T|G 24914_G|C 27972_C|T 28048_G|T 28111_A|G 28273_A|. 28280_GAT|CTA 28881_GGG|AAC 28977_C|T	18360_A|G,25702_C|T,28895_G|T
B.1.1.7.N22	B.1.1.7	241_C|T 913_C|T 2453_C|T 3037_C|T 3267_C|T 4136_G|T 5388_C|A 5986_C|T 6954_T|C 11288_TCTGGTTTT|......... 14408_C|T 14676_C|T 15279_C|T 16176_T|C 17865_T|C 21194_A|G 21765_TACATG|...... 21993_ATT|... 23063_A|T 23271_C|A 23403_A|G 23604_C|A 23709_C|T 24506_T|G 24914_G|C 27972_C|T 28048_G|T 28111_A|G 28273_A|. 28280_GAT|CTA 28881_GGG|AAC 28977_C|T	3431_G|T,12565_G|T,27810_T|C
B.1.1.7.N23	B.1.1.7	241_C|T 913_C|T 2110_C|T 3037_C|T 3267_C|T 4582_C|T 5388_C|A 5986_C|T 6954_T|C 11288_TCTGGTTTT|......... 11750_C|T 14120_C|T 14408_C|T 14676_C|T 15279_C|T 16176_T|C 19390_C|T 21765_TACATG|...... 21993_ATT|... 22088_C|T 23063_A|T 23271_C|A 23403_A|G 23604_C|A 23709_C|T 24506_T|G 24914_G|C 27972_C|T 28048_G|T 28095_A|T 28111_A|G 28273_A|. 28280_GAT|CTA 28881_GGG|AAC 28977_C|T	2485_C|T,12250_A|T,13326_C|T,19154_C|T,27397_A|G,27415_G|A,28744_C|T
B.1.1.7.N24	B.1.1.7	241_C|T 913_C|T 2061_C|T 3037_C|T 3267_C|T 4659_A|G 5388_C|A 5986_C|T 6954_T|C 11288_TCTGGTTTT|......... 12162_A|G 14408_C|T 14676_C|T 15279_C|T 16176_T|C 17615_A|G 20275_G|T 21765_TACATG|...... 21993_ATT|... 23063_A|T 23271_C|A 23403_A|G 23604_C|A 23709_C|T 24506_T|G 24914_G|C 27972_C|T 28048_G|T 28111_A|G 28273_A|. 28280_GAT|CTA 28881_GGG|AAC 28977_C|T	715_C|T,2086_G|A,3722_A|G,15007_G|A,18360_A|G,19951_C|T,23677_T|C,25671_C|T,28114_T|C
B.1.1.7.N25	B.1.1.7	241_C|T 913_C|T 3037_C|T 3267_C|T 5388_C|A 5986_C|T 6954_T|C 11288_TCTGGTTTT|......... 11521_G|T 12970_C|T 14408_C|T 14676_C|T 15279_C|T 16176_T|C 21765_TACATG|...... 21993_ATT|... 23063_A|T 23271_C|A 23403_A|G 23604_C|A 23709_C|T 24506_T|G 24914_G|C 27972_C|T 28048_G|T 28111_A|G 28273_A|. 28280_GAT|CTA 28881_GGG|AAC 28977_C|T	28209_G|T,28948_C|T
B.1.1.7.N26	B.1.1.7	241_C|T 913_C|T 1643_A|T 3037_C|T 3267_C|T 5388_C|A 5986_C|T 6954_T|C 11288_TCTGGTTTT|......... 14408_C|T 14676_C|T 15279_C|T 16176_T|C 21765_TACATG|...... 21993_ATT|... 23063_A|T 23271_C|A 23403_A|G 23604_C|A 23709_C|T 24506_T|G 24914_G|C 27972_C|T 28048_G|T 28095_A|T 28111_A|G 28250_.|G 28254_A|. 28271_A|. 28273_A|. 28280_GAT|CTA 28881_GGG|AAC 28977_C|T	1059_C|T,16800_T|C,20505_T|C
B.1.1.7.N27	B.1.1.7	241_C|T 823_C|T 913_C|T 2110_C|T 3004_G|T 3037_C|T 3267_C|T 5388_C|A 5986_C|T 6954_T|C 7042_G|T 11288_TCTGGTTTT|......... 14120_C|T 14408_C|T 14676_C|T 15279_C|T 16176_T|C 21765_TACATG|...... 21993_ATT|... 23063_A|T 23271_C|A 23403_A|G 23604_C|A 23709_C|T 24506_T|G 24914_G|C 26110_C|T 27972_C|T 28048_G|T 28095_A|T 28111_A|G 28273_A|. 28280_GAT|CTA 28881_GGG|AAC 28977_C|T	10271_G|A,19017_C|T,29167_C|T
B.1.1.7.N28	B.1.1.7	241_C|T 913_C|T 2110_C|T 3037_C|T 3267_C|T 5388_C|A 5986_C|T 6954_T|C 11288_TCTGGTTTT|......... 12525_C|T 14120_C|T 14408_C|T 14676_C|T 15279_C|T 16176_T|C 21765_TACATG|...... 21993_ATT|... 23063_A|T 23271_C|A 23403_A|G 23604_C|A 23709_C|T 24506_T|G 24914_G|C 27462_T|C 27972_C|T 28048_G|T 28095_A|T 28111_A|G 28273_A|. 28280_GAT|CTA 28881_GGG|AAC 28977_C|T	10271_G|A,26567_G|T,29371_A|G
B.1.1.7.N29	B.1.1.7	241_C|T 913_C|T 3037_C|T 3267_C|T 3933_A|C 5388_C|A 5986_C|T 6954_T|C 11288_TCTGGTTTT|......... 11750_C|T 14408_C|T 14676_C|T 15279_C|T 16176_T|C 21765_TACATG|...... 21993_ATT|... 23063_A|T 23271_C|A 23403_A|G 23604_C|A 23709_C|T 24506_T|G 24914_G|C 26058_C|T 27972_C|T 28048_G|T 28111_A|G 28273_A|. 28280_GAT|CTA 28881_GGG|AAC 28977_C|T	12756_C|T,23987_C|T
B.1.1.7.N30	B.1.1.7	241_C|T 913_C|T 3037_C|T 3267_C|T 5388_C|A 5986_C|T 6954_T|C 8950_C|T 11288_TCTGGTTTT|......... 14408_C|T 14676_C|T 15279_C|T 16176_T|C 19524_C|T 21234_C|T 21575_C|T 21765_TACATG|...... 21993_ATT|... 23063_A|T 23271_C|A 23403_A|G 23604_C|A 23709_C|T 24506_T|G 24914_G|C 25844_C|T 27577_C|T 27972_C|T 28048_G|T 28111_A|G 28273_A|. 28280_GAT|CTA 28881_GGG|AAC 28977_C|T 29524_T|C	4455_C|T,11083_G|T
B.1.1.7.N31	B.1.1.7	241_C|T 913_C|T 3037_C|T 3267_C|T 5388_C|A 5986_C|T 6954_T|C 11288_TCTGGTTTT|......... 12970_C|T 14408_C|T 14676_C|T 15279_C|T 16176_T|C 21765_TACATG|...... 21993_ATT|... 23063_A|T 23271_C|A 23403_A|G 23604_C|A 23709_C|T 24506_T|G 24914_G|C 27972_C|T 28048_G|T 28111_A|G 28273_A|. 28280_GAT|CTA 28498_C|T 28881_GGG|AAC 28977_C|T	12793_G|T,23587_G|C
B.1.1.7.N32	B.1.1.7	241_C|T 913_C|T 3037_C|T 3267_C|T 5388_C|A 5944_C|T 5986_C|T 6954_T|C 11288_TCTGGTTTT|......... 14408_C|T 14676_C|T 15096_T|C 15279_C|T 16176_T|C 18623_T|C 21765_TACATG|...... 21993_ATT|... 23063_A|T 23271_C|A 23403_A|G 23604_C|A 23709_C|T 24506_T|G 24914_G|C 27972_C|T 28048_G|T 28095_A|T 28111_A|G 28273_A|. 28280_GAT|CTA 28677_C|T 28881_GGGG|AACC 28977_C|T 29421_C|T 29762_C|T	15435_A|G,23587_G|C
B.1.1.7.N33	B.1.1.7	241_C|T 913_C|T 2453_C|T 3037_C|T 3267_C|T 5388_C|A 5986_C|T 6954_T|C 11288_TCTGGTTTT|......... 14408_C|T 14676_C|T 15279_C|T 16176_T|C 21765_TACATG|...... 21974_G|C 21991_TTA|... 21993_ATT|... 23063_A|T 23271_C|A 23403_A|G 23604_C|A 23709_C|T 24506_T|G 24914_G|C 27972_C|T 28048_G|T 28111_A|G 28273_A|. 28280_GAT|CTA 28881_GGG|AAC 28977_C|T	3152_G|T,17822_C|T
B.1.1.7.N34	B.1.1.7	241_C|T 913_C|T 3037_C|T 3256_T|C 3267_C|T 5388_C|A 5986_C|T 6954_T|C 11288_TCTGGTTTT|......... 14408_C|T 14676_C|T 15279_C|T 16176_T|C 17615_A|G 19079_A|G 21765_TACATG|...... 21993_ATT|... 23063_A|T 23271_C|A 23403_A|G 23604_C|A 23709_C|T 24506_T|G 24914_G|C 27972_C|T 28048_G|T 28111_A|G 28273_A|. 28280_GAT|CTA 28559_G|A 28744_C|T 28881_GGG|AAC 28977_C|T 29077_C|T	6352_G|A,15321_T|C,18859_G|T
B.1.1.7.N35	B.1.1.7	241_C|T 913_C|T 3037_C|T 3267_C|T 5388_C|A 5986_C|T 6954_T|C 11288_TCTGGTTTT|......... 14408_C|T 14676_C|T 15279_C|T 16176_T|C 17615_A|G 21765_TACATG|...... 21993_ATT|... 23063_A|T 23271_C|A 23403_A|G 23604_C|A 23709_C|T 24506_T|G 24914_G|C 26730_G|C 27972_C|T 28048_G|T 28111_A|G 28273_A|. 28280_GAT|CTA 28881_GGG|AAC 28977_C|T	3964_A|G,12100_C|T,18949_A|G,20991_G|T,25252_G|T,25555_G|T
B.1.1.7.N36	B.1.1.7	241_C|T 913_C|T 3037_C|T 3267_C|T 5388_C|A 5986_C|T 6954_T|C 11288_TCTGGTTTT|......... 12162_A|G 14408_C|T 14676_C|T 15279_C|T 16176_T|C 17615_A|G 21765_TACATG|...... 21993_ATT|... 23063_A|T 23271_C|A 23403_A|G 23604_C|A 23709_C|T 24506_T|G 24914_G|C 27972_C|T 28048_G|T 28111_A|G 28273_A|. 28280_GAT|CTA 28881_GGG|AAC 28977_C|T	18939_T|C,22100_G|C,25688_C|T
B.1.1.7.N37	B.1.1.7	241_C|T 913_C|T 3037_C|T 3267_C|T 5388_C|A 5986_C|T 6954_T|C 11288_TCTGGTTTT|......... 14408_C|T 14676_C|T 15279_C|T 16176_T|C 16468_C|T 16887_C|T 17615_A|G 18891_G|T 21765_TACATG|...... 21993_ATT|... 23063_A|T 23271_C|A 23403_A|G 23604_C|A 23709_C|T 24506_T|G 24914_G|C 27972_C|T 28048_G|T 28111_A|G 28273_A|. 28280_GAT|CTA 28881_GGG|AAC 28977_C|T	4455_C|T,27526_CC|TT
B.1.1.7.N38	B.1.1.7	241_C|T 913_C|T 3037_C|T 3267_C|T 4784_C|T 5388_C|A 5986_C|T 6954_T|C 8994_C|T 9223_C|T 10533_G|T 11288_TCTGGTTTT|......... 12970_C|T 14097_C|T 14408_C|T 14676_C|T 15279_C|T 16176_T|C 21765_TACATG|...... 21993_ATT|... 23063_A|T 23271_C|A 23403_A|G 23604_C|A 23709_C|T 24506_T|G 24914_G|C 27972_C|T 28048_G|T 28087_C|T 28111_A|G 28273_A|. 28280_GAT|CTA 28881_GGG|AAC 28977_C|T	5526_C|A,12008_C|T,24928_G|T,25654_G|T,29253_C|T,29262_G|T,29711_G|T
B.1.1.7.N39	B.1.1.7	241_C|T 913_C|T 3037_C|T 3267_C|T 5388_C|A 5944_C|T 5986_C|T 6954_T|C 11288_TCTGGTTTT|......... 11758_C|T 14408_C|T 14676_C|T 15096_T|C 15279_C|T 16176_T|C 19677_G|T 21765_TACATG|...... 21993_ATT|... 23063_A|T 23271_C|A 23403_A|G 23604_C|A 23709_C|T 24506_T|G 24914_G|C 27972_C|T 28048_G|T 28095_A|T 28111_A|G 28273_A|. 28280_GAT|CTA 28881_GGGG|AACC 28977_C|T	613_G|A,1780_C|T,10507_C|T,13617_G|A,14599_C|T,18687_C|T,21802_T|C,27527_C|T,29541_C|T
B.1.1.7.N40	B.1.1.7	241_C|T 913_C|T 3037_C|T 3267_C|T 5388_C|A 5986_C|T 6954_T|C 11288_TCTGGTTTT|......... 14408_C|T 14478_C|T 14676_C|T 15279_C|T 16176_T|C 21614_C|T 21765_TACATG|...... 21993_ATT|... 23063_A|T 23271_C|A 23403_A|G 23604_C|A 23709_C|T 24506_T|G 24914_G|C 27405_TCTTTTCTTGGCACTGATAACACTCGCTACTTGTGAGCTTTATCACTACCAAGAGTG|......................................................... 27972_C|T 28048_G|T 28111_…	168_T|C,11506_A|G,12513_C|T,12644_A|G,17338_G|A,17694_T|C,20838_T|C,23401_G|T,27527_C|T,28873_C|A
B.1.1.7.N41	B.1.1.7	241_C|T 913_C|T 2453_C|T 3037_C|T 3267_C|T 5388_C|A 5986_C|T 6954_T|C 11288_TCTGGTTTT|......... 14408_C|T 14676_C|T 15279_C|T 16176_T|C 20578_G|T 21765_TACATG|...... 21993_ATT|... 23063_A|T 23271_C|A 23403_A|G 23604_C|A 23709_C|T 23987_C|T 24506_T|G 24914_G|C 27972_C|T 28048_G|T 28111_A|G 28273_A|. 28280_GAT|CTA 28881_GGG|AAC 28977_C|T	152_G|A,5371_A|T,6865_G|T,7279_C|T,11449_T|C,15579_C|T,17012_C|T,20937_G|T,26111_C|A,27527_C|T
B.1.1.7.N42	B.1.1.7	241_C|T 913_C|T 2110_C|T 3037_C|T 3267_C|T 5388_C|A 5986_C|T 6954_T|C 7042_G|T 11288_TCTGGTTTT|......... 14120_C|T 14408_C|T 14676_C|T 15279_C|T 16176_T|C 17762_C|T 21765_TACATG|...... 21993_ATT|... 23063_A|T 23271_C|A 23403_A|G 23604_C|A 23709_C|T 24506_T|G 24914_G|C 27972_C|T 28048_G|T 28095_A|T 28111_A|G 28273_A|. 28280_GAT|CTA 28881_GGG|AAC 28977_C|T	3264_C|T,3340_G|T,10063_T|C,17893_G|T,18225_G|T,20568_G|A,26049_G|T,27231_T|C,27527_C|T,28093_C|T,28180_G|T
B.1.1.7.N43	B.1.1.7	241_C|T 913_C|T 3037_C|T 3267_C|T 5388_C|A 5986_C|T 6954_T|C 9693_C|T 11288_TCTGGTTTT|......... 11572_C|T 14408_C|T 14676_C|T 15279_C|T 16176_T|C 21765_TACATG|...... 21993_ATT|... 23042_T|C 23063_A|T 23271_C|A 23403_A|G 23604_C|A 23709_C|T 24506_T|G 24914_G|C 25218_G|T 25553_C|T 27972_C|T 28048_G|T 28095_A|T 28111_A|G 28273_A|. 28280_GAT|CTA 28881_GGG|AAC 28977_C|T	1758_C|T,2746_T|C,2749_C|T,10712_C|T,20067_A|T,22334_T|C,22993_C|T,23683_C|T,24794_G|T,25354_G|T,27745_A|G,29557_G|T,29688_G|C
B.1.1.7.N44	B.1.1.7	210_G|T 241_C|T 593_C|T 913_C|T 2453_C|T 3037_C|T 3267_C|T 5388_C|A 5986_C|T 6954_T|C 7564_C|T 11288_TCTGGTTTT|......... 11474_A|G 14408_C|T 14676_C|T 15279_C|T 16176_T|C 18508_C|T 20233_C|T 21765_TACATG|...... 21993_ATT|... 23063_A|T 23271_C|A 23277_C|T 23403_A|G 23604_C|A 23709_C|T 24506_T|G 24914_G|C 27972_C|T 28048_G|T 28111_A|G 28273_A|. 28280_GAT|CTA 28881_GGG|AAC 28977_C|T	1758_C|T,2746_T|C,2749_C|T,10712_C|T,20067_A|T,21058_C|T,22334_T|C,22993_C|T,23683_C|T,24794_G|T,25354_G|T,27745_A|G,29557_G|T,29688_G|C,29701_G|T
B.1.1.7.N45	B.1.1.7	241_C|T 913_C|T 3037_C|T 3267_C|T 5388_C|A 5986_C|T 6954_T|C 11288_TCTGGTTTT|......... 14408_C|T 14676_C|T 15096_T|C 15279_C|T 16176_T|C 21765_TACATG|...... 21993_ATT|... 22016_T|A 23063_A|T 23271_C|A 23403_A|G 23604_C|A 23709_C|T 24506_T|G 24914_G|C 25731_C|T 25785_G|T 27972_C|T 28048_G|T 28095_A|T 28111_A|G 28273_A|. 28280_GAT|CTA 28881_GGG|AAC 28977_C|T 29764_G|A	13892_G|A,27527_C|T
B.1.1.7.N46	B.1.1.7	241_C|T 913_C|T 3037_C|T 3267_C|T 5041_A|G 5388_C|A 5986_C|T 6954_T|C 9853_T|C 9910_G|A 10039_C|T 11288_TCTGGTTTT|......... 11575_C|T 14408_C|T 14676_C|T 15096_T|C 15279_C|T 16176_T|C 21765_TACATG|...... 21993_ATT|... 23063_A|T 23271_C|A 23403_A|G 23604_C|A 23709_C|T 24506_T|G 24914_G|C 27972_C|T 28048_G|T 28095_A|T 28111_A|G 28273_A|. 28280_GAT|CTA 28881_GGG|AAC 28977_C|T	27526_CC|TT,29688_G|T
B.1.1.7.N47	B.1.1.7	241_C|T 913_C|T 3037_C|T 3267_C|T 5388_C|A 5986_C|T 6954_T|C 11288_TCTGGTTTT|......... 13914_T|C 14408_C|T 14676_C|T 15279_C|T 16176_T|C 17615_A|G 21612_A|G 21765_TACATG|...... 21993_ATT|... 23063_A|T 23271_C|A 23403_A|G 23604_C|A 23709_C|T 24506_T|G 24914_G|C 26730_G|C 27972_C|T 28048_G|T 28111_A|G 28273_A|. 28280_GAT|CTA 28881_GGG|AAC 28977_C|T	21465_T|G,24197_G|T,27430_G|A,29779_G|T
B.1.1.7.N48	B.1.1.7	241_C|T 913_C|T 3037_C|T 3267_C|T 5388_C|A 5986_C|T 6954_T|C 8260_T|C 8950_C|T 11288_TCTGGTTTT|......... 14408_C|T 14676_C|T 15279_C|T 16176_T|C 19524_C|T 21234_C|T 21302_C|T 21304_CG|AA 21575_C|T 21765_TACATG|...... 21993_ATT|... 23063_A|T 23191_C|T 23271_C|A 23403_A|G 23604_C|A 23709_C|T 24506_T|G 24914_G|C 25844_C|T 27577_C|T 27972_C|T 28048_G|T 28111_A|G 28273_A|. 28280_GAT|CTA 28881_GGG|AAC …	1060_C|T,19380_C|T,21058_C|T,27526_CC|TT
B.1.1.7.N49	B.1.1.7	241_C|T 913_C|T 3037_C|T 3267_C|T 5388_C|A 5944_C|T 5986_C|T 6954_T|C 8572_G|T 10186_C|T 11288_TCTGGTTTT|......... 12025_C|T 14408_C|T 14676_C|T 15096_T|C 15279_C|T 16176_T|C 21765_TACATG|...... 21993_ATT|... 23063_A|T 23271_C|A 23403_A|G 23604_C|A 23709_C|T 24506_T|G 24914_G|C 27972_C|T 28048_G|T 28095_A|T 28111_A|G 28273_A|. 28280_GAT|CTA 28881_GGGG|AACC 28977_C|T	2560_A|G,10180_G|T,17658_G|T,21468_G|T,26104_G|T
B.1.1.7.N50	B.1.1.7	241_C|T 913_C|T 3037_C|T 3267_C|T 5388_C|A 5944_C|T 5986_C|T 6954_T|C 11288_TCTGGTTTT|......... 14408_C|T 14676_C|T 15096_T|C 15279_C|T 16176_T|C 21765_TACATG|...... 21993_ATT|... 23063_A|T 23271_C|A 23403_A|G 23604_C|A 23709_C|T 24506_T|G 24914_G|C 27389_C|T 27972_C|T 28048_G|T 28095_A|T 28111_A|G 28273_A|. 28280_GAT|CTA 28881_GGGG|AACC 28977_C|T	6781_C|T,13892_G|A,14772_G|A,22793_G|T,27527_C|T
B.1.1.7.N51	B.1.1.7	100_C|T 241_C|T 913_C|T 2453_C|T 3037_C|T 3267_C|T 5388_C|A 5986_C|T 6954_T|C 11288_TCTGGTTTT|......... 12892_G|A 14408_C|T 14676_C|T 15279_C|T 16176_T|C 21765_TACATG|...... 21993_ATT|... 23063_A|T 23271_C|A 23403_A|G 23604_C|A 23709_C|T 24506_T|G 24914_G|C 27972_C|T 28048_G|T 28111_A|G 28273_A|. 28280_GAT|CTA 28881_GGG|AAC 28977_C|T	613_G|A,5869_C|T,11521_G|T,13617_G|A,14599_C|T,27527_C|T
B.1.1.7.N52	B.1.1.7	241_C|T 913_C|T 2110_C|T 3037_C|T 3267_C|T 5388_C|A 5986_C|T 6954_T|C 11288_TCTGGTTTT|......... 13715_A|G 14120_C|T 14408_C|T 14676_C|T 15279_C|T 16176_T|C 18555_C|T 21765_TACATG|...... 21993_ATT|... 23063_A|T 23271_C|A 23403_A|G 23604_C|A 23709_C|T 24506_T|G 24914_G|C 27972_C|T 28048_G|T 28095_A|T 28111_A|G 28273_A|. 28280_GAT|CTA 28881_GGG|AAC 28977_C|T	4246_C|T,7108_C|T,23270_G|T,27526_CC|TT,28727_G|T,29005_A|T
B.1.1.7.N53	B.1.1.7	241_C|T 913_C|T 2110_C|T 3037_C|T 3267_C|T 5388_C|A 5986_C|T 6954_T|C 7042_G|T 11288_TCTGGTTTT|......... 14120_C|T 14408_C|T 14676_C|T 15279_C|T 16176_T|C 19011_C|T 21765_TACATG|...... 21993_ATT|... 23063_A|T 23271_C|A 23403_A|G 23604_C|A 23709_C|T 24506_T|G 24914_G|C 27972_C|T 28048_G|T 28095_A|T 28111_A|G 28273_A|. 28280_GAT|CTA 28881_GGG|AAC 28977_C|T	9803_C|T,21987_G|A
B.1.1.7.N54	B.1.1.7	241_C|T 913_C|T 3037_C|T 3267_C|T 5388_C|A 5986_C|T 6954_T|C 10193_G|A 10195_A|T 11288_TCTGGTTTT|......... 14408_C|T 14676_C|T 15279_C|T 16176_T|C 21765_TACATG|...... 21993_ATT|... 23063_A|T 23271_C|A 23403_A|G 23604_C|A 23709_C|T 24506_T|G 24914_G|C 27972_C|T 28048_G|T 28111_A|G 28273_A|. 28280_GAT|CTA 28881_GGG|AAC 28977_C|T	20310_T|C,25483_G|A,25621_G|T
B.1.1.7.N55	B.1.1.7	241_C|T 913_C|T 3037_C|T 3267_C|T 5388_C|A 5986_C|T 6954_T|C 11288_TCTGGTTTT|......... 12357_C|T 14408_C|T 14676_C|T 15279_C|T 16176_T|C 17615_A|G 21765_TACATG|...... 21993_ATT|... 23063_A|T 23271_C|A 23403_A|G 23604_C|A 23709_C|T 24506_T|G 24914_G|C 26730_G|C 27389_C|T 27972_C|T 28048_G|T 28111_A|G 28273_A|. 28280_GAT|CTA 28881_GGG|AAC 28977_C|T	865_C|T,21973_T|C,21987_G|A,25207_C|T,29543_G|T
B.1.1.7.N56	B.1.1.7	241_C|T 913_C|T 3037_C|T 3267_C|T 5388_C|A 5986_C|T 6954_T|C 10323_A|G 11288_TCTGGTTTT|......... 12162_A|G 14408_C|T 14676_C|T 15279_C|T 15720_C|T 16176_T|C 17615_A|G 21137_A|G 21765_TACATG|...... 21993_ATT|... 23063_A|T 23271_C|A 23403_A|G 23604_C|A 23709_C|T 24506_T|G 24914_G|C 25135_G|T 27972_C|T 28048_G|T 28111_A|G 28273_A|. 28280_GAT|CTA 28881_GGG|AAC 28977_C|T	1267_C|T,11283_GTT|...,21898_G|A,25555_G|T
B.1.1.7.N57	B.1.1.7	241_C|T 913_C|T 2110_C|T 3037_C|T 3267_C|T 3587_C|T 5388_C|A 5986_C|T 6954_T|C 7042_G|T 9802_G|T 11288_TCTGGTTTT|......... 14120_C|T 14408_C|T 14676_C|T 15279_C|T 16176_T|C 21765_TACATG|...... 21993_ATT|... 23063_A|T 23271_C|A 23403_A|G 23604_C|A 23709_C|T 24506_T|G 24914_G|T 27972_C|T 28048_G|T 28095_A|T 28111_A|G 28209_G|T 28273_A|. 28280_GAT|CTA 28881_GGG|AAC 28977_C|T 29734_G|T	7306_G|T,9737_A|G,13712_A|G,22205_G|C,29527_G|T
B.1.1.7.N58	B.1.1.7	241_C|T 913_C|T 2306_C|T 2453_C|T 3037_C|T 3267_C|T 5388_C|A 5986_C|T 6954_T|C 10323_A|G 11288_TCTGGTTTT|......... 14408_C|T 14676_C|T 15096_T|C 15279_C|T 16176_T|C 21765_TACATG|...... 21993_ATT|... 23063_A|T 23271_C|A 23403_A|G 23604_C|A 23709_C|T 24506_T|G 24914_G|C 26873_C|T 27972_C|T 28048_G|T 28095_A|T 28111_A|G 28273_A|. 28280_GAT|CTA 28881_GGG|AAC 28977_C|T	5512_C|T,13953_A|G,16797_A|G,16896_T|C,18032_C|T
B.1.1.7.N59	B.1.1.7	241_C|T 913_C|T 2110_C|T 2334_C|T 3037_C|T 3177_C|T 3267_C|T 5388_C|A 5497_C|T 5986_C|T 6954_T|C 11288_TCTGGTTTT|......... 14408_C|T 14676_C|T 15279_C|T 16176_T|C 16394_C|T 19263_C|T 21765_TACATG|...... 21993_ATT|... 23063_A|T 23271_C|A 23403_A|G 23604_C|A 23709_C|T 24506_T|G 24914_G|C 27972_C|T 28048_G|T 28111_A|G 28273_A|. 28280_GAT|CTA 28881_GGG|AAC 28977_C|T	4686_C|T,16726_C|T,24565_T|C,27688_C|T,29804_T|C
B.1.1.7.N60	B.1.1.7	241_C|T 913_C|T 3037_C|T 3267_C|T 5144_C|T 5388_C|A 5986_C|T 6954_T|C 11288_TCTGGTTTT|......... 12357_C|T 12865_T|C 14408_C|T 14676_C|T 15096_T|C 15279_C|T 16176_T|C 21765_TACATG|...... 21993_ATT|... 23063_A|T 23271_C|A 23403_A|G 23604_C|A 23709_C|T 24506_T|G 24914_G|C 27972_C|T 28048_G|T 28095_A|T 28111_A|G 28273_A|. 28280_GAT|CTA 28881_GGG|AAC 28977_C|T	1884_C|T,20616_G|T,21691_C|T,22346_G|T,25513_C|T,29555_C|T
B.1.1.7.N61	B.1.1.7	241_C|T 913_C|T 1231_G|T 3037_C|T 3267_C|T 5388_C|A 5986_C|T 6954_T|C 11288_TCTGGTTTT|......... 14408_C|T 14676_C|T 15279_C|T 16176_T|C 17615_A|G 21765_TACATG|...... 21993_ATT|... 23063_A|T 23271_C|A 23403_A|G 23604_C|A 23709_C|T 24506_T|G 24914_G|C 27972_C|T 28048_G|T 28111_A|G 28273_A|. 28280_GAT|CTA 28881_GGG|AAC 28977_C|T	1946_G|T,15243_G|T,20104_C|T,22388_C|T,23628_G|T,25012_G|T,25907_G|T
B.1.1.7.N62	B.1.1.7	241_C|T 913_C|T 3037_C|T 3267_C|T 5388_C|A 5986_C|T 6954_T|C 11288_TCTGGTTTT|......... 14408_C|T 14676_C|T 15279_C|T 15783_C|T 16176_T|C 17019_G|T 18501_C|T 21765_TACATG|...... 21993_ATT|... 23063_A|T 23271_C|A 23403_A|G 23604_C|A 23659_T|C 23709_C|T 24506_T|G 24914_G|C 26464_C|T 27972_C|T 28048_G|T 28111_A|G 28273_A|. 28280_GAT|CTA 28881_GGG|AAC 28977_C|T	5512_C|T,6840_C|T,7386_T|A,13953_A|G,16797_A|G,16896_T|C,18032_C|T
B.1.1.7.N63	B.1.1.7	241_C|T 913_C|T 3037_C|T 3267_C|T 5388_C|A 5986_C|T 6272_T|A 6559_T|G 6954_T|C 11288_TCTGGTTTT|......... 14408_C|T 14676_C|T 15279_C|T 16176_T|C 21765_TACATG|...... 21993_ATT|... 23063_A|T 23271_C|A 23403_A|G 23604_C|A 23709_C|T 24506_T|G 24914_G|C 27972_C|T 28048_G|T 28111_A|G 28273_A|. 28280_GAT|CTA 28881_GGG|AAC 28977_C|T	944_G|A,2530_A|G,2903_A|G,8802_C|T,25456_G|T
B.1.1.7.N64	B.1.1.7	241_C|T 913_C|T 1825_C|T 3037_C|T 3267_C|T 5388_C|A 5986_C|T 6954_T|C 11288_TCTGGTTTT|......... 14408_C|T 14676_C|T 15096_T|C 15279_C|T 16176_T|C 17862_C|T 21765_TACATG|...... 21993_ATT|... 23063_A|T 23271_C|A 23403_A|G 23604_C|A 23709_C|T 24109_C|T 24506_T|G 24914_G|C 26152_G|T 27972_C|T 28048_G|T 28095_A|T 28111_A|G 28273_A|. 28280_GAT|CTA 28881_GGG|AAC 28977_C|T 29585_C|T	583_C|T,4891_C|T,5869_C|T,6573_C|T,7735_C|T,11782_A|G,12400_C|A,12789_C|T,15810_C|T,16075_G|T,18948_G|T,23282_G|A,29383_G|T
B.1.1.7.N65	B.1.1.7	241_C|T 872_G|A 897_C|T 913_C|T 1231_G|T 3037_C|T 3267_C|T 4583_G|A 4890_C|T 5388_C|A 5986_C|T 6954_T|C 10252_C|T 11288_TCTGGTTTT|......... 14032_A|G 14408_C|T 14676_C|T 15279_C|T 16176_T|C 17615_A|G 21765_TACATG|...... 21993_ATT|... 23063_A|T 23271_C|A 23403_A|G 23604_C|A 23709_C|T 24506_T|G 24914_G|C 27972_C|T 28048_G|T 28111_A|G 28273_A|. 28280_GAT|CTA 28881_GGG|AAC 28977_C|T	10870_G|T,17790_G|T
B.1.1.7.N66	B.1.1.7	241_C|T 913_C|T 2453_C|T 3037_C|T 3267_C|T 5388_C|A 5986_C|T 6954_T|C 11288_TCTGGTTTT|......... 14408_C|T 14676_C|T 15279_C|T 16176_T|C 21765_TACATG|...... 21993_ATT|... 23063_A|T 23271_C|A 23403_A|G 23604_C|A 23709_C|T 24506_T|G 24914_G|C 27577_C|T 27972_C|T 28048_G|T 28111_A|G 28273_A|. 28280_GAT|CTA 28881_GGG|AAC 28977_C|T	16854_T|A,20014_G|T,27853_A|T
B.1.1.7.N67	B.1.1.7	241_C|T 913_C|T 2623_C|T 3037_C|T 3267_C|T 4009_C|T 5388_C|A 5762_T|C 5986_C|T 6954_T|C 11288_TCTGGTTTT|......... 14408_C|T 14676_C|T 15279_C|T 16176_T|C 17615_A|G 21765_TACATG|...... 21993_ATT|... 23063_A|T 23271_C|A 23403_A|G 23604_C|A 23638_C|T 23709_C|T 24506_T|G 24914_G|C 27972_C|T 28048_G|T 28111_A|G 28273_A|. 28280_GAT|CTA 28881_GGG|AAC 28977_C|T	20014_G|T,25279_T|C,27853_A|T
B.1.1.7.N68	B.1.1.7	241_C|T 695_G|T 913_C|T 1643_A|T 3037_C|T 3267_C|T 4582_C|T 5388_C|A 5986_C|T 6954_T|C 11288_TCTGGTTTT|......... 14408_C|T 14676_C|T 15279_C|T 16176_T|C 21765_TACATG|...... 21993_ATT|... 23063_A|T 23271_C|A 23403_A|G 23604_C|A 23709_C|T 24506_T|G 24914_G|C 27972_C|T 28048_G|T 28095_A|T 28111_A|G 28245_T|G 28250_.|G 28254_A|. 28271_A|. 28273_A|. 28280_GAT|CTA 28881_GGG|AAC 28977_C|T	6468_C|T,13625_A|G,18788_C|T
B.1.1.7.N69	B.1.1.7	241_C|T 913_C|T 3037_C|T 3267_C|T 5388_C|A 5986_C|T 6954_T|C 11288_TCTGGTTTT|......... 14408_C|T 14676_C|T 15279_C|T 16176_T|C 16391_C|T 17615_A|G 21765_TACATG|...... 21993_ATT|... 23063_A|T 23271_C|A 23403_A|G 23604_C|A 23709_C|T 24506_T|G 24914_G|C 26730_G|C 27972_C|T 28048_G|T 28111_A|G 28273_A|. 28280_GAT|CTA 28881_GGG|AAC 28977_C|T 29109_C|A	5497_C|T,7537_A|G,12100_C|T,17679_G|T
B.1.1.7.N70	B.1.1.7	241_C|T 913_C|T 3037_C|T 3267_C|T 3994_G|T 5388_C|A 5986_C|T 6196_C|T 6954_T|C 8603_T|C 11288_TCTGGTTTT|......... 14408_C|T 14676_C|T 15279_C|T 16176_T|C 17615_A|G 21077_C|T 21765_TACATG|...... 21993_ATT|... 23063_A|T 23271_C|A 23403_A|G 23604_C|A 23709_C|T 24506_T|G 24914_G|C 27972_C|T 28048_G|T 28111_A|G 28273_A|. 28280_GAT|CTA 28881_GGG|AAC 28977_C|T 29249_C|T	7537_A|G,17679_G|T,19687_C|T,19964_T|C
B.1.1.7.N71	B.1.1.7	241_C|T 913_C|T 2453_C|T 2509_C|T 3037_C|T 3267_C|T 5388_C|A 5986_C|T 6954_T|C 10969_C|T 11288_TCTGGTTTT|......... 14408_C|T 14676_C|T 15279_C|T 16176_T|C 18131_C|T 18877_C|T 21765_TACATG|...... 21993_ATT|... 23063_A|T 23271_C|A 23403_A|G 23604_C|A 23709_C|T 24506_T|G 24914_G|C 27972_C|T 28048_G|T 28111_A|G 28273_A|. 28280_GAT|CTA 28881_GGG|AAC 28977_C|T	1308_A|G,21369_T|C,28312_C|T,28386_A|G
B.1.1.7.N72	B.1.1.7	241_C|T 913_C|T 3037_C|T 3267_C|T 5388_C|A 5986_C|T 6954_T|C 7299_C|T 11288_TCTGGTTTT|......... 11750_C|T 14408_C|T 14676_C|T 15096_T|C 15279_C|T 16176_T|C 21765_TACATG|...... 21993_ATT|... 23063_A|T 23271_C|A 23403_A|G 23604_C|A 23709_C|T 24506_T|G 24914_G|C 25489_G|T 27972_C|T 28048_G|T 28095_A|T 28111_A|G 28273_A|. 28280_GAT|CTA 28881_GGG|AAC 28977_C|T	21897_C|T,26611_C|T
B.1.1.7.N73	B.1.1.7	241_C|T 913_C|T 3037_C|T 3267_C|T 5388_C|A 5986_C|T 6954_T|C 11288_TCTGGTTTT|......... 14408_C|T 14676_C|T 15096_T|C 15279_C|T 16176_T|C 21765_TACATG|...... 21993_ATT|... 23063_A|T 23271_C|A 23403_A|G 23604_C|A 23709_C|T 24506_T|G 24914_G|C 27972_C|T 28048_G|T 28111_A|G 28273_A|. 28280_GAT|CTA 28881_GGGG|AACC 28977_C|T	3948_A|G,6013_A|G,11562_G|T,12115_C|T
B.1.1.7.N74	B.1.1.7	241_C|T 913_C|T 3037_C|T 3267_C|T 5388_C|A 5986_C|T 6954_T|C 7735_C|T 11288_TCTGGTTTT|......... 12070_G|T 14408_C|T 14676_C|T 15096_T|C 15279_C|T 16176_T|C 21765_TACATG|...... 21993_ATT|... 23063_A|T 23271_C|A 23403_A|G 23604_C|A 23709_C|T 24506_T|G 24914_G|C 27972_C|T 28048_G|T 28095_A|T 28111_A|G 28273_A|. 28280_GAT|CTA 28881_GGG|AAC 28977_C|T	3948_A|G,11562_G|T,13968_C|T,20234_C|T
B.1.1.7.N75	B.1.1.7	241_C|T 913_C|T 3037_C|T 3267_C|T 5388_C|A 5986_C|T 6954_T|C 8950_C|T 11288_TCTGGTTTT|......... 14408_C|T 14676_C|T 15279_C|T 16176_T|C 21234_C|T 21575_C|T 21765_TACATG|...... 21993_ATT|... 23063_A|T 23271_C|A 23403_A|G 23604_C|A 23709_C|T 24506_T|G 24914_G|C 25844_C|T 27577_C|T 27972_C|T 28048_G|T 28111_A|G 28273_A|. 28280_GAT|CTA 28881_GGG|AAC 28977_C|T	12801_G|A,17550_C|T,22224_C|T,22801_G|T
B.1.1.7.N76	B.1.1.7	241_C|T 913_C|T 2453_C|T 3037_C|T 3267_C|T 5388_C|A 5986_C|T 6954_T|C 11288_TCTGGTTTT|......... 14408_C|T 14676_C|T 15279_C|T 16176_T|C 19172_C|T 21765_TACATG|...... 21993_ATT|... 22088_C|T 23063_A|T 23271_C|A 23403_A|G 23604_C|A 23709_C|T 24506_T|G 24914_G|C 25276_C|T 27972_C|T 28048_G|T 28111_A|G 28273_A|. 28280_GAT|CTA 28881_GGG|AAC 28977_C|T	12801_G|A,18804_C|T,22801_G|T,29706_G|T
B.1.1.7.N77	B.1.1.7	241_C|T 913_C|T 3037_C|T 3267_C|T 5388_C|A 5944_C|T 5986_C|T 6954_T|C 11288_TCTGGTTTT|......... 14408_C|T 14676_C|T 15096_T|C 15279_C|T 16176_T|C 17337_A|G 18018_T|C 21765_TACATG|...... 21993_ATT|... 23063_A|T 23271_C|A 23403_A|G 23604_C|A 23709_C|T 24506_T|G 24914_G|C 27972_C|T 28048_G|T 28095_A|T 28111_A|G 28273_A|. 28280_GAT|CTA 28881_GGGG|AACC 28977_C|T	2564_G|A,3948_A|G,11562_G|T,12501_C|T
B.1.1.7.N78	B.1.1.7	241_C|T 913_C|T 3037_C|T 3267_C|T 5388_C|A 5986_C|T 6954_T|C 11288_TCTGGTTTT|......... 14408_C|T 14676_C|T 15279_C|T 16176_T|C 17615_A|G 21765_TACATG|...... 21993_ATT|... 22432_C|T 23063_A|T 23271_C|A 23403_A|G 23604_C|A 23709_C|T 24506_T|G 24914_G|C 27972_C|T 28048_G|T 28111_A|G 28273_A|. 28280_GAT|CTA 28881_GGG|AAC 28977_C|T	11626_C|T,12801_G|A,22801_G|T,25934_A|T
B.1.1.7.N79	B.1.1.7	241_C|T 913_C|T 3037_C|T 3267_C|T 5388_C|A 5986_C|T 6954_T|C 11288_TCTGGTTTT|......... 14408_C|T 14676_C|T 15279_C|T 16176_T|C 21765_TACATG|...... 21993_ATT|... 23063_A|T 23271_C|A 23403_A|G 23604_C|A 23709_C|T 24506_T|G 24914_G|C 25690_G|T 27972_C|T 28048_G|T 28111_A|G 28273_A|. 28280_GAT|CTA 28396_G|T 28881_GGG|AAC 28977_C|T	8752_C|T,18337_G|T,20451_C|T,21897_C|T,26759_A|G
B.1.1.7.N80	B.1.1.7	241_C|T 913_C|T 3037_C|T 3267_C|T 5388_C|A 5944_C|T 5986_C|T 6954_T|C 9756_G|A 11288_TCTGGTTTT|......... 14408_C|T 14676_C|T 15096_T|C 15279_C|T 16176_T|C 17337_A|G 18018_T|C 21765_TACATG|...... 21993_ATT|... 23063_A|T 23271_C|A 23403_A|G 23604_C|A 23709_C|T 24506_T|G 24914_G|C 27972_C|T 28048_G|T 28095_A|T 28111_A|G 28273_A|. 28280_GAT|CTA 28881_GGGG|AACC 28977_C|T	3940_A|G,3948_A|G,11562_G|T,14937_C|T,20234_C|T
B.1.1.7.N81	B.1.1.7	241_C|T 913_C|T 3037_C|T 3267_C|T 5388_C|A 5986_C|T 6954_T|C 11288_TCTGGTTTT|......... 14408_C|T 14676_C|T 15279_C|T 16176_T|C 17615_A|G 21765_TACATG|...... 21993_ATT|... 23063_A|T 23271_C|A 23403_A|G 23604_C|A 23709_C|T 24506_T|G 24914_G|C 26062_G|T 26065_G|T 27972_C|T 28048_G|T 28111_A|G 28273_A|. 28280_GAT|CTA 28881_GGG|AAC 28977_C|T	1883_G|T,3948_A|G,6642_G|T,11562_G|T,20234_C|T
B.1.1.7.N82	B.1.1.7	241_C|T 913_C|T 3037_C|T 3267_C|T 5388_C|A 5986_C|T 6954_T|C 7299_C|T 11288_TCTGGTTTT|......... 14408_C|T 14676_C|T 15096_T|C 15279_C|T 16176_T|C 21765_TACATG|...... 21993_ATT|... 23063_A|T 23271_C|A 23403_A|G 23604_C|A 23709_C|T 24506_T|G 24914_G|C 27972_C|T 28048_G|T 28095_A|T 28111_A|G 28273_A|. 28280_GAT|CTA 28877_AG|TC 28881_GGG|AAC 28977_C|T	3267_C|T,3948_A|G,5730_C|T,11562_G|T,20234_C|T,25339_C|T
B.1.1.7.N83	B.1.1.7	241_C|T 913_C|T 3037_C|T 3267_C|T 5388_C|A 5986_C|T 6954_T|C 11288_TCTGGTTTT|......... 14408_C|T 14676_C|T 15279_C|T 16176_T|C 17615_A|G 19079_A|G 19854_C|T 21765_TACATG|...... 21993_ATT|... 23063_A|T 23271_C|A 23323_T|C 23403_A|G 23604_C|A 23709_C|T 24506_T|G 24914_G|C 25660_G|T 27972_C|T 28048_G|T 28111_A|G 28273_A|. 28280_GAT|CTA 28881_GGG|AAC 28977_C|T	12801_G|A,22801_G|T
B.1.1.7.N84	B.1.1.7	241_C|T 913_C|T 3037_C|T 3267_C|T 5388_C|A 5986_C|T 6954_T|C 11288_TCTGGTTTT|......... 14408_C|T 14676_C|T 15096_T|C 15279_C|T 15849_T|C 16176_T|C 21765_TACATG|...... 21993_ATT|... 22016_T|A 23063_A|T 23271_C|A 23403_A|G 23604_C|A 23709_C|T 24506_T|G 24914_G|C 25785_G|T 26118_A|G 27674_A|T 27972_C|T 28048_G|T 28095_A|T 28111_A|G 28273_A|. 28280_GAT|CTA 28881_GGG|AAC 28977_C|T 29764_G|A	1087_A|G,3948_A|G,6446_G|T,9712_C|T,11562_G|T,12754_C|T,17334_G|A
B.1.1.7.N85	B.1.1.7	241_C|T 913_C|T 2110_C|T 2782_G|T 3037_C|T 3267_C|T 4456_C|T 5388_C|A 5986_C|T 6954_T|C 11288_TCTGGTTTT|......... 14120_C|T 14408_C|T 14676_C|T 15279_C|T 16176_T|C 19390_C|T 21765_TACATG|...... 21993_ATT|... 23063_A|T 23271_C|A 23403_A|G 23604_C|A 23709_C|T 24506_T|G 24914_G|C 27972_C|T 28048_G|T 28095_A|T 28111_A|G 28273_A|. 28280_GAT|CTA 28881_GGG|AAC 28977_C|T	3948_A|G,11562_G|T,16818_A|G,19269_C|T,24098_G|T,25644_G|T,29167_C|T,29555_C|T
B.1.1.7.N86	B.1.1.7	174_G|T 210_G|T 241_C|T 913_C|T 2453_C|T 3037_C|T 3267_C|T 5388_C|A 5986_C|T 6954_T|C 11288_TCTGGTTTT|......... 14408_C|T 14676_C|T 15279_C|T 16176_T|C 21765_TACATG|...... 21993_ATT|... 23063_A|T 23271_C|A 23403_A|G 23604_C|A 23709_C|T 24506_T|G 24914_G|C 27883_C|T 27972_C|T 28048_G|T 28111_A|G 28273_A|. 28280_GAT|CTA 28881_GGG|AAC 28977_C|T	3948_A|G,6013_A|G,11562_G|T,12115_C|T,15240_C|T,19170_C|T,21859_C|T,25658_C|T
B.1.1.7.N87	B.1.1.7	241_C|T 913_C|T 2494_G|T 3037_C|T 3267_C|T 5388_C|A 5944_C|T 5986_C|T 6954_T|C 11288_TCTGGTTTT|......... 14408_C|T 14676_C|T 15096_T|C 15279_C|T 16176_T|C 21765_TACATG|...... 21855_C|T 21993_ATT|... 23063_A|T 23271_C|A 23403_A|G 23604_C|A 23709_C|T 24506_T|G 24914_G|C 25708_C|T 27972_C|T 28048_G|T 28095_A|T 28111_A|G 28273_A|. 28280_GAT|CTA 28881_GGGG|AACC 28977_C|T	3948_A|G,11562_G|T
B.1.1.7.N88	B.1.1.7	241_C|T 913_C|T 3037_C|T 3267_C|T 5388_C|A 5986_C|T 6954_T|C 11288_TCTGGTTTT|......... 14408_C|T 14676_C|T 15096_T|C 15279_C|T 16176_T|C 21765_TACATG|...... 21993_ATT|... 22016_T|A 23063_A|T 23271_C|A 23403_A|G 23604_C|A 23709_C|T 24506_T|G 24914_G|C 25785_G|T 27674_A|T 27972_C|T 28048_G|T 28095_A|T 28111_A|G 28273_A|. 28280_GAT|CTA 28881_GGG|AAC 28977_C|T 29764_G|A	8752_C|T,20451_C|T,26759_A|G
B.1.1.7.N89	B.1.1.7	241_C|T 913_C|T 2453_C|T 3037_C|T 3267_C|T 5388_C|A 5986_C|T 6954_T|C 11288_TCTGGTTTT|......... 14408_C|T 14676_C|T 15279_C|T 16176_T|C 21765_TACATG|...... 21993_ATT|... 23063_A|T 23271_C|A 23403_A|G 23604_C|A 23709_C|T 24506_T|G 24914_G|C 27972_C|T 28048_G|T 28111_A|G 28273_A|. 28280_GAT|CTA 28881_GGG|AAC 28977_C|T 29585_C|T	10712_C|T,21897_C|T,26211_G|T
B.1.1.7.N90	B.1.1.7	241_C|T 913_C|T 2110_C|T 3037_C|T 3267_C|T 5388_C|A 5986_C|T 6954_T|C 7042_G|T 10195_A|G 10279_C|T 11288_TCTGGTTTT|......... 14120_C|T 14408_C|T 14676_C|T 15279_C|T 16176_T|C 17427_G|T 21765_TACATG|...... 21993_ATT|... 23063_A|T 23271_C|A 23403_A|G 23604_C|A 23709_C|T 24506_T|G 24914_G|C 27972_C|T 28048_G|T 28075_G|T 28095_A|T 28111_A|G 28273_A|. 28280_GAT|CTA 28881_GGG|AAC 28977_C|T	2564_G|A,3948_A|G,9421_T|C,11562_G|T
B.1.1.7.N91	B.1.1.7	241_C|T 913_C|T 2110_C|T 3037_C|T 3267_C|T 5388_C|A 5986_C|T 6954_T|C 7042_G|T 11288_TCTGGTTTT|......... 11750_C|T 14120_C|T 14408_C|T 14676_C|T 15279_C|T 16176_T|C 21721_C|T 21765_TACATG|...... 21993_ATT|... 23063_A|T 23271_C|A 23403_A|G 23604_C|A 23709_C|T 24506_T|G 24914_G|C 27972_C|T 28048_G|T 28095_A|T 28111_A|G 28273_A|. 28280_GAT|CTA 28881_GGG|AAC 28977_C|T	2395_C|T,21408_T|C,23127_C|T,27262_A|G
B.1.1.7.N92	B.1.1.7	241_C|T 913_C|T 2270_A|G 3037_C|T 3267_C|T 5388_C|A 5986_C|T 6954_T|C 11288_TCTGGTTTT|......... 14408_C|T 14676_C|T 15279_C|T 16176_T|C 21765_TACATG|...... 21993_ATT|... 22413_C|T 23063_A|T 23271_C|A 23403_A|G 23604_C|A 23709_C|T 24506_T|G 24914_G|C 27972_C|T 28048_G|T 28111_A|G 28273_A|. 28280_GAT|CTA 28881_GGG|AAC 28977_C|T	2892_C|T,3948_A|G,11562_G|T,20629_C|T
B.1.1.7.N93	B.1.1.7	241_C|T 913_C|T 2110_C|T 3037_C|T 3177_C|T 3267_C|T 5388_C|A 5986_C|T 6954_T|C 11288_TCTGGTTTT|......... 14408_C|T 14676_C|T 15279_C|T 16176_T|C 21765_TACATG|...... 21993_ATT|... 23063_A|T 23271_C|A 23403_A|G 23604_C|A 23709_C|T 24506_T|G 24914_G|C 27972_C|T 28048_G|T 28111_A|G 28273_A|. 28280_GAT|CTA 28881_GGG|AAC 28977_C|T	12801_G|A,17550_C|T,21137_A|G,22801_G|T
B.1.1.7.N94	B.1.1.7	241_C|T 400_T|C 913_C|T 3037_C|T 3267_C|T 5388_C|A 5986_C|T 6954_T|C 8986_C|T 11288_TCTGGTTTT|......... 12970_C|T 14408_C|T 14676_C|T 15279_C|T 16176_T|C 20987_C|T 21765_TACATG|...... 21993_ATT|... 23063_A|T 23271_C|A 23403_A|G 23604_C|A 23709_C|T 24506_T|G 24914_G|C 27972_C|T 28048_G|T 28111_A|G 28153_C|T 28273_A|. 28280_GAT|CTA 28881_GGG|AAC 28977_C|T 29730_C|T	14361_T|C,24783_A|G,26864_A|T
B.1.1.7.N95	B.1.1.7	241_C|T 913_C|T 3037_C|T 3267_C|T 5388_C|A 5986_C|T 6579_T|C 6954_T|C 11288_TCTGGTTTT|......... 14408_C|T 14676_C|T 14805_C|T 15279_C|T 16176_T|C 21765_TACATG|...... 21993_ATT|... 23063_A|T 23271_C|A 23403_A|G 23604_C|A 23709_C|T 24506_T|G 24914_G|C 27972_C|T 28048_G|T 28111_A|G 28273_A|. 28280_GAT|CTA 28881_GGG|AAC 28977_C|T	510_GTCATGTTA|.........,2973_C|T,22093_G|T
B.1.1.7.N96	B.1.1.7	186_C|T 241_C|T 913_C|T 3037_C|T 3267_C|T 5388_C|A 5986_C|T 6954_T|C 11288_TCTGGTTTT|......... 12162_A|G 14408_C|T 14676_C|T 15279_C|T 15720_C|T 16176_T|C 17615_A|G 21137_A|G 21765_TACATG|...... 21993_ATT|... 23063_A|T 23271_C|A 23403_A|G 23604_C|A 23709_C|T 24506_T|G 24914_G|C 25135_G|T 27972_C|T 28048_G|T 28111_A|G 28273_A|. 28280_GAT|CTA 28681_G|T 28881_GGG|AAC 28977_C|T	593_C|T,3882_T|C,6796_A|G
B.1.1.7.N97	B.1.1.7	241_C|T 913_C|T 1684_C|T 2147_C|T 3037_C|T 3267_C|T 5388_C|A 5986_C|T 6636_C|T 6954_T|C 11288_TCTGGTTTT|......... 14408_C|T 14676_C|T 15279_C|T 16176_T|C 21765_TACATG|...... 21993_ATT|... 22468_G|T 23063_A|T 23271_C|A 23403_A|G 23604_C|A 23709_C|T 24506_T|G 24914_G|C 27972_C|T 28048_G|T 28111_A|G 28273_A|. 28280_GAT|CTA 28881_GGG|AAC 28977_C|T	1098_A|G,7292_T|C,20437_A|G,24783_A|G,27506_G|T,28300_G|T,29706_G|T
B.1.1.7.N98	B.1.1.7	241_C|T 913_C|T 3037_C|T 3267_C|T 5388_C|A 5944_C|T 5986_C|T 6954_T|C 11288_TCTGGTTTT|......... 12049_C|T 14408_C|T 14676_C|T 15096_T|C 15279_C|T 16176_T|C 17337_A|G 18018_T|C 21765_TACATG|...... 21993_ATT|... 23063_A|T 23271_C|A 23403_A|G 23604_C|A 23709_C|T 24506_T|G 24914_G|C 27972_C|T 28048_G|T 28095_A|T 28111_A|G 28273_A|. 28280_GAT|CTA 28881_GGGG|AACC 28977_C|T	1156_G|A,1927_T|G
B.1.1.7.N99	B.1.1.7	241_C|T 913_C|T 3037_C|T 3267_C|T 5388_C|A 5986_C|T 6954_T|C 8084_G|A 11288_TCTGGTTTT|......... 14408_C|T 14676_C|T 15279_C|T 16176_T|C 17615_A|G 21765_TACATG|...... 21993_ATT|... 23063_A|T 23271_C|A 23403_A|G 23604_C|A 23709_C|T 24506_T|G 24914_G|C 27972_C|T 28048_G|T 28111_A|G 28273_A|. 28280_GAT|CTA 28881_GGG|AAC 28977_C|T	2325_C|T,4913_G|T
B.1.1.7.N100	B.1.1.7	241_C|T 913_C|T 3037_C|T 3267_C|T 3809_C|T 5388_C|A 5986_C|T 6954_T|C 11288_TCTGGTTTT|......... 14408_C|T 14676_C|T 15096_T|C 15279_C|T 16176_T|C 21765_TACATG|...... 21993_ATT|... 22016_T|A 23063_A|T 23271_C|A 23403_A|G 23604_C|A 23709_C|T 24095_G|T 24506_T|G 24914_G|C 25785_G|T 27972_C|T 28048_G|T 28095_A|T 28111_A|G 28273_A|. 28280_GAT|CTA 28881_GGG|AAC 28977_C|T 29764_G|A	3096_C|T,21614_C|T
B.1.1.7.N101	B.1.1.7	241_C|T 913_C|T 2110_C|T 3037_C|T 3267_C|T 5388_C|A 5986_C|T 6954_T|C 7042_G|T 11288_TCTGGTTTT|......... 12439_C|T 14120_C|T 14408_C|T 14676_C|T 15279_C|T 16176_T|C 21765_TACATG|...... 21993_ATT|... 23063_A|T 23271_C|A 23403_A|G 23604_C|A 23709_C|T 24506_T|G 24914_G|C 25088_G|T 27972_C|T 28048_G|T 28095_A|T 28111_A|G 28273_A|. 28280_GAT|CTA 28854_C|T 28881_GGG|AAC 28977_C|T 29614_C|T 29700_A|G	11117_A|G,14670_C|T,28621_G|T
B.1.1.7.N102	B.1.1.7	241_C|T 913_C|T 3037_C|T 3267_C|T 5388_C|A 5986_C|T 6954_T|C 11288_TCTGGTTTT|......... 14408_C|T 14676_C|T 15279_C|T 16176_T|C 17615_A|G 19079_A|G 19854_C|T 21765_TACATG|...... 21993_ATT|... 23063_A|T 23271_C|A 23403_A|G 23604_C|A 23709_C|T 24506_T|G 24914_G|C 27972_C|T 28048_G|T 28111_A|G 28273_A|. 28280_GAT|CTA 28881_GGG|AAC 28977_C|T	2325_C|T,4913_G|T,17964_G|T,23612_G|T,25147_A|G
B.1.1.7.N103	B.1.1.7	241_C|T 913_C|T 1263_C|T 3037_C|T 3267_C|T 5041_A|G 5310_C|T 5388_C|A 5986_C|T 6954_T|C 9853_T|C 9910_G|A 11288_TCTGGTTTT|......... 11575_C|T 14408_C|T 14676_C|T 15096_T|C 15279_C|T 16176_T|C 21765_TACATG|...... 21993_ATT|... 23063_A|T 23271_C|A 23403_A|G 23604_C|A 23709_C|T 24506_T|G 24914_G|C 27972_C|T 28048_G|T 28095_A|T 28111_A|G 28273_A|. 28280_GAT|CTA 28881_GGG|AAC 28977_C|T	3923_C|A,26987_T|C
B.1.1.7.N104	B.1.1.7	241_C|T 913_C|T 3037_C|T 3267_C|T 3638_G|T 5388_C|A 5986_C|T 6954_T|C 10507_C|T 11288_TCTGGTTTT|......... 11291_G|A 11296_T|G 13059_C|T 14408_C|T 14646_T|A 14676_C|T 15279_C|T 16176_T|C 21765_TACATG|...... 21993_ATT|... 23063_A|T 23271_C|A 23403_A|G 23604_C|A 23709_C|T 24506_T|G 24914_G|C 27972_C|T 28048_G|T 28111_A|G 28273_A|. 28280_GAT|CTA 28690_G|C 28881_GGG|AAC 28977_C|T	14708_C|T,20275_G|T,22273_G|T
B.1.1.7.N105	B.1.1.7	241_C|T 913_C|T 1758_C|T 3037_C|T 3267_C|T 5388_C|A 5986_C|T 6954_T|C 11288_TCTGGTTTT|......... 14408_C|T 14676_C|T 15096_T|C 15279_C|T 16176_T|C 21765_TACATG|...... 21993_ATT|... 22016_T|A 23063_A|T 23271_C|A 23403_A|G 23604_C|A 23709_C|T 24506_T|G 24914_G|C 25452_C|T 25785_G|T 27972_C|T 28048_G|T 28095_A|T 28111_A|G 28273_A|. 28280_GAT|CTA 28881_GGG|AAC 28977_C|T 29764_G|A	11976_C|T,13626_T|C,23894_A|G
B.1.1.7.N106	B.1.1.7	241_C|T 913_C|T 2276_A|G 3037_C|T 3267_C|T 4136_G|T 5388_C|A 5986_C|T 6954_T|C 11288_TCTGGTTTT|......... 14408_C|T 14676_C|T 15279_C|T 16176_T|C 21765_TACATG|...... 21993_ATT|... 23063_A|T 23271_C|A 23403_A|G 23604_C|A 23709_C|T 24506_T|G 24914_G|C 25954_G|T 27972_C|T 28048_G|T 28111_A|G 28273_A|. 28280_GAT|CTA 28881_GGG|AAC 28977_C|T	3688_C|T,7420_C|T,18898_G|T
B.1.1.7.N107	B.1.1.7	241_C|T 913_C|T 2842_C|T 3037_C|T 3267_C|T 5388_C|A 5986_C|T 6954_T|C 9724_C|T 11288_TCTGGTTTT|......... 14408_C|T 14676_C|T 15279_C|T 16176_T|C 21660_C|T 21765_TACATG|...... 21993_ATT|... 23063_A|T 23271_C|A 23403_A|G 23604_C|A 23709_C|T 24506_T|G 24914_G|C 27972_C|T 28048_G|T 28109_G|T 28111_A|G 28273_A|. 28280_GAT|CTA 28881_GGG|AAC 28977_C|T	697_C|T,19096_G|A
B.1.1.7.N108	B.1.1.7	241_C|T 913_C|T 3037_C|T 3267_C|T 5388_C|A 5986_C|T 6954_T|C 11288_TCTGGTTTT|......... 13770_G|A 14408_C|T 14676_C|T 15279_C|T 16176_T|C 16575_C|T 17019_G|T 21765_TACATG|...... 21993_ATT|... 23063_A|T 23271_C|A 23403_A|G 23604_C|A 23659_T|C 23709_C|T 24506_T|G 24914_G|C 26464_C|T 27972_C|T 28048_G|T 28111_A|G 28273_A|. 28280_GAT|CTA 28881_GGG|AAC 28977_C|T	12462_C|T,25565_G|T
B.1.1.7.N109	B.1.1.7	241_C|T 913_C|T 2110_C|T 3037_C|T 3267_C|T 5388_C|A 5986_C|T 6954_T|C 7042_G|T 11288_TCTGGTTTT|......... 14120_C|T 14408_C|T 14676_C|T 15279_C|T 16176_T|C 21765_TACATG|...... 21993_ATT|... 23063_A|T 23271_C|A 23403_A|G 23604_C|A 23709_C|T 24506_T|G 24914_G|C 25471_G|T 27972_C|T 28048_G|T 28095_A|T 28111_A|G 28273_A|. 28280_GAT|CTA 28881_GGG|AAC 28977_C|T 29085_C|T	7066_A|G,26036_A|G
B.1.1.7.N110	B.1.1.7	241_C|T 913_C|T 3037_C|T 3267_C|T 5388_C|A 5986_C|T 6954_T|C 11288_TCTGGTTTT|......... 14408_C|T 14676_C|T 15279_C|T 16176_T|C 19572_C|T 21765_TACATG|...... 21993_ATT|... 23063_A|T 23271_C|A 23403_A|G 23604_C|A 23709_C|T 24506_T|G 24914_G|C 25460_C|T 26520_G|T 27972_C|T 28048_G|T 28111_A|G 28273_A|. 28280_GAT|CTA 28881_GGG|AAC 28977_C|T	1376_C|T,1437_C|T
B.1.1.7.N111	B.1.1.7	241_C|T 913_C|T 2453_C|T 3037_C|T 3267_C|T 5388_C|A 5986_C|T 6954_T|C 11288_TCTGGTTTT|......... 14408_C|T 14676_C|T 15279_C|T 16176_T|C 19613_G|A 21765_TACATG|...... 21993_ATT|... 22159_T|C 23063_A|T 23271_C|A 23403_A|G 23604_C|A 23709_C|T 24506_T|G 24914_G|C 27294_C|T 27577_C|T 27972_C|T 28048_G|T 28111_A|G 28273_A|. 28280_GAT|CTA 28881_GGG|AAC 28977_C|T	3923_C|A,11083_G|T
B.1.1.7.N112	B.1.1.7	241_C|T 913_C|T 3037_C|T 3267_C|T 5388_C|A 5986_C|T 6954_T|C 8123_C|T 10228_C|T 11288_TCTGGTTTT|......... 14408_C|T 14676_C|T 15279_C|T 16176_T|C 21765_TACATG|...... 21772_C|. 21993_ATT|... 23063_A|T 23271_C|A 23403_A|G 23604_C|A 23709_C|T 24506_T|G 24914_G|C 26526_G|T 27972_C|T 28048_G|T 28111_A|G 28273_A|. 28280_GAT|CTA 28881_GGG|AAC 28977_C|T	3340_G|T,11986_C|A
B.1.1.7.N113	B.1.1.7	241_C|T 913_C|T 3037_C|T 3267_C|T 4543_C|T 5388_C|A 5515_G|T 5986_C|T 6954_T|C 7097_A|G 10036_C|T 11288_TCTGGTTTT|......... 14408_C|T 14676_C|T 15279_C|T 16176_T|C 17615_A|G 19079_A|G 19854_C|T 21765_TACATG|...... 21974_G|T 21991_TTA|... 21993_ATT|... 23063_A|T 23271_C|A 23403_A|G 23604_C|A 23709_C|T 24506_T|G 24914_G|C 25621_G|T 27972_C|T 28048_G|T 28111_A|G 28273_A|. 28280_GAT|CTA 28732_C|T 288…	11986_C|A,28960_G|T
B.1.1.7.N114	B.1.1.7	241_C|T 913_C|T 3037_C|T 3267_C|T 5041_A|G 5388_C|A 5986_C|T 6954_T|C 9853_T|C 11288_TCTGGTTTT|......... 11575_C|T 14408_C|T 14676_C|T 15096_T|C 15279_C|T 16176_T|C 21765_TACATG|...... 21993_ATT|... 23063_A|T 23271_C|A 23403_A|G 23604_C|A 23709_C|T 24506_T|G 24914_G|C 27972_C|T 28048_G|T 28095_A|T 28111_A|G 28273_A|. 28280_GAT|CTA 28881_GGG|AAC 28977_C|T	8175_C|T,16676_T|G,17419_C|T
B.1.1.7.N115	B.1.1.7	241_C|T 913_C|T 3037_C|T 3267_C|T 5388_C|A 5986_C|T 6786_C|T 6954_T|C 9565_C|T 11288_TCTGGTTTT|......... 14408_C|T 14676_C|T 15279_C|T 16176_T|C 16468_C|T 17280_G|T 17615_A|G 21765_TACATG|...... 21993_ATT|... 22981_T|C 23063_A|T 23271_C|A 23403_A|G 23604_C|A 23709_C|T 24506_T|G 24914_G|C 27972_C|T 28048_G|T 28111_A|G 28273_A|. 28280_GAT|CTA 28881_GGG|AAC 28977_C|T	15194_C|T,21302_C|T,21304_CG|AA
B.1.1.7.N116	B.1.1.7	241_C|T 913_C|T 3037_C|T 3267_C|T 5388_C|A 5986_C|T 6954_T|C 8950_C|T 11288_TCTGGTTTT|......... 14408_C|T 14676_C|T 15279_C|T 16176_T|C 19524_C|T 21234_C|T 21575_C|T 21765_TACATG|...... 21993_ATT|... 23031_T|C 23063_A|T 23271_C|A 23403_A|G 23604_C|A 23709_C|T 24506_T|G 24914_G|C 25644_G|T 25844_C|T 27577_C|T 27972_C|T 28048_G|T 28111_A|G 28273_A|. 28280_GAT|CTA 28881_GGG|AAC 28977_C|T 29524_T|C	10829_A|C,22624_C|T
B.1.1.7.N117	B.1.1.7	241_C|T 913_C|T 2453_C|T 3037_C|T 3267_C|T 5388_C|A 5986_C|T 6954_T|C 11288_TCTGGTTTT|......... 14408_C|T 14676_C|T 15279_C|T 16176_T|C 21765_TACATG|...... 21993_ATT|... 23063_A|T 23271_C|A 23403_A|G 23604_C|A 23709_C|T 24506_T|G 24914_G|C 27972_C|T 28048_G|T 28111_A|G 28273_A|. 28280_GAT|CTA 28881_GGG|AAC 28977_C|T 29688_G|T	21055_G|A,22624_C|T
B.1.1.7.N118	B.1.1.7	241_C|T 913_C|T 3037_C|T 3267_C|T 5388_C|A 5986_C|T 6954_T|C 6968_C|T 11288_TCTGGTTTT|......... 14408_C|T 14676_C|T 15279_C|T 16176_T|C 16887_C|T 21765_TACATG|...... 21993_ATT|... 23063_A|T 23271_C|A 23403_A|G 23604_C|A 23709_C|T 24506_T|G 24914_G|C 27972_C|T 28048_G|T 28095_A|T 28111_A|G 28273_A|. 28280_GAT|CTA 28881_GGG|AAC 28977_C|T	15597_T|C,25463_C|T
B.1.1.7.N119	B.1.1.7	241_C|T 913_C|T 3037_C|T 3250_G|T 3267_C|T 3397_C|T 5388_C|A 5986_C|T 6954_T|C 11288_TCTGGTTTT|......... 14408_C|T 14676_C|T 15096_T|C 15279_C|T 16176_T|C 18499_T|C 21765_TACATG|...... 21993_ATT|... 23063_A|T 23271_C|A 23403_A|G 23604_C|A 23709_C|T 24506_T|G 24914_G|C 25785_G|T 27972_C|T 28048_G|T 28095_A|T 28111_A|G 28273_A|. 28280_GAT|CTA 28881_GGG|AAC 28977_C|T 29764_G|A	6196_C|T,11595_A|G,16986_T|C
B.1.1.7.N120	B.1.1.7	241_C|T 913_C|T 2862_C|T 3037_C|T 3267_C|T 4999_C|T 5388_C|A 5986_C|T 6954_T|C 11288_TCTGGTTTT|......... 12070_G|T 14408_C|T 14676_C|T 15096_T|C 15279_C|T 16176_T|C 20148_C|T 21765_TACATG|...... 21993_ATT|... 23063_A|T 23271_C|A 23403_A|G 23604_C|A 23709_C|T 24506_T|G 24914_G|C 27972_C|T 28048_G|T 28095_A|T 28111_A|G 28273_A|. 28280_GAT|CTA 28881_GGG|AAC 28977_C|T	2083_T|C,21770_G|A,26021_A|C
B.1.1.7.N121	B.1.1.7	241_C|T 913_C|T 3037_C|T 3267_C|T 5388_C|A 5986_C|T 6954_T|C 11288_TCTGGTTTT|......... 12295_C|T 14408_C|T 14676_C|T 15279_C|T 16176_T|C 21765_TACATG|...... 21993_ATT|... 23063_A|T 23271_C|A 23403_A|G 23604_C|A 23709_C|T 24506_T|G 24914_G|C 26526_G|T 27972_C|T 28048_G|T 28111_A|G 28273_A|. 28280_GAT|CTA 28881_GGG|AAC 28977_C|T	12809_C|T,15720_C|T,16986_T|C,19859_C|T
B.1.1.7.N122	B.1.1.7	241_C|T 913_C|T 2453_C|T 3037_C|T 3267_C|T 5388_C|A 5986_C|T 6606_C|T 6954_T|C 11288_TCTGGTTTT|......... 14408_C|T 14676_C|T 15279_C|T 16176_T|C 18131_C|T 21765_TACATG|...... 21993_ATT|... 23063_A|T 23271_C|A 23403_A|G 23604_C|A 23709_C|T 24506_T|G 24914_G|C 27972_C|T 28048_G|T 28111_A|G 28273_A|. 28280_GAT|CTA 28881_GGG|AAC 28977_C|T	4012_C|T,7246_G|T,12513_C|T,13701_T|C,15141_C|T
B.1.1.7.N123	B.1.1.7	241_C|T 913_C|T 3037_C|T 3267_C|T 3619_C|T 5388_C|A 5986_C|T 6573_C|T 6954_T|C 11288_TCTGGTTTT|......... 13356_C|T 14408_C|T 14676_C|T 15096_T|C 15279_C|T 16176_T|C 21765_TACATG|...... 21993_ATT|... 23063_A|T 23271_C|A 23403_A|G 23604_C|A 23709_C|T 24506_T|G 24914_G|C 25785_G|T 27972_C|T 28048_G|T 28095_A|T 28111_A|G 28273_A|. 28280_GAT|CTA 28881_GGG|AAC 28977_C|T 29764_G|A	4426_A|G,7755_A|G,7987_G|A,8737_T|C,9092_G|T,13912_A|G,14805_C|T,23275_C|T,23401_G|T,23848_A|G,28960_G|T,29625_C|T
B.1.1.7.N124	B.1.1.7	174_G|T 210_G|T 241_C|T 913_C|T 1489_C|T 2453_C|T 3037_C|T 3267_C|T 5388_C|A 5986_C|T 6954_T|C 7764_C|T 11288_TCTGGTTTT|......... 11417_G|T 14408_C|T 14676_C|T 14724_C|T 15279_C|T 16176_T|C 21765_TACATG|...... 21993_ATT|... 23063_A|T 23271_C|A 23403_A|G 23604_C|A 23709_C|T 24506_T|G 24910_T|C 24914_G|C 25046_C|T 25352_G|T 26606_C|T 27513_C|T 27972_C|T 28048_G|T 28111_A|G 28273_A|. 28280_GAT|CTA 2…	14457_A|G,19602_C|T,21110_C|T
B.1.1.7.N125	B.1.1.7	241_C|T 913_C|T 3037_C|T 3259_G|T 3267_C|T 5388_C|A 5986_C|T 6954_T|C 7029_C|T 11288_TCTGGTTTT|......... 12097_A|G 14408_C|T 14676_C|T 15279_C|T 16176_T|C 21765_TACATG|...... 21993_ATT|... 23063_A|T 23271_C|A 23403_A|G 23604_C|A 23709_C|T 24506_T|G 24914_G|C 27972_C|T 28048_G|T 28111_A|G 28273_A|. 28280_GAT|CTA 28881_GGG|AAC 28977_C|T	2395_C|T,3096_C|T,28290_C|T
B.1.1.7.N126	B.1.1.7	241_C|T 913_C|T 3037_C|T 3267_C|T 4255_G|A 5388_C|A 5986_C|T 6954_T|C 11288_TCTGGTTTT|......... 11507_G|A 14408_C|T 14676_C|T 15279_C|T 16176_T|C 21765_TACATG|...... 21987_G|T 21991_TTA|... 21993_ATT|... 23063_A|T 23271_C|A 23403_A|G 23604_C|A 23709_C|T 24506_T|G 24914_G|C 27972_C|T 28048_G|T 28111_A|G 28273_A|. 28280_GAT|CTA 28881_GGG|AAC 28977_C|T	18167_C|T,22981_T|C,28638_C|T
B.1.1.7.N127	B.1.1.7	241_C|T 913_C|T 2453_C|T 3037_C|T 3267_C|T 5388_C|A 5986_C|T 6954_T|C 9611_C|T 11288_TCTGGTTTT|......... 14408_C|T 14676_C|T 15279_C|T 16176_T|C 21765_TACATG|...... 21855_C|T 21974_G|C 21991_TTA|... 21993_ATT|... 23063_A|T 23271_C|A 23403_A|G 23604_C|A 23709_C|T 24506_T|G 24914_G|C 27972_C|T 28048_G|T 28111_A|G 28273_A|. 28280_GAT|CTA 28295_A|G 28881_GGG|AAC 28977_C|T	9165_C|T,18231_T|C
B.1.1.7.N128	B.1.1.7	241_C|T 913_C|T 3037_C|T 3267_C|T 3638_G|T 5388_C|A 5986_C|T 6255_C|T 6954_T|C 9532_C|T 11288_TCTGGTTTT|......... 14408_C|T 14676_C|T 15279_C|T 16176_T|C 21765_TACATG|...... 21993_ATT|... 23063_A|T 23271_C|A 23403_A|G 23604_C|A 23709_C|T 24506_T|G 24914_G|C 27972_C|T 28048_G|T 28111_A|G 28273_A|. 28280_GAT|CTA 28881_GGG|AAC 28977_C|T	2164_G|T,25046_C|G
B.1.1.7.N129	B.1.1.7	241_C|T 913_C|T 3037_C|T 3267_C|T 4794_C|T 5388_C|A 5986_C|T 6954_T|C 11288_TCTGGTTTT|......... 14408_C|T 14676_C|T 15279_C|T 16176_T|C 21765_TACATG|...... 21993_ATT|... 23063_A|T 23271_C|A 23403_A|G 23604_C|A 23709_C|T 24506_T|G 24914_G|C 27972_C|T 28048_G|T 28111_A|G 28273_A|. 28280_GAT|CTA 28881_GGG|AAC 28977_C|T 29697_A|G	10369_C|T,28921_T|C
B.1.1.7.N130	B.1.1.7	241_C|T 872_G|A 913_C|T 1231_G|T 3037_C|T 3267_C|T 4890_C|T 5388_C|A 5986_C|T 6954_T|C 11288_TCTGGTTTT|......... 14408_C|T 14676_C|T 15279_C|T 16176_T|C 17615_A|G 21765_TACATG|...... 21993_ATT|... 23063_A|T 23271_C|A 23403_A|G 23604_C|A 23709_C|T 24506_T|G 24914_G|C 27972_C|T 28048_G|T 28111_A|G 28273_A|. 28280_GAT|CTA 28881_GGG|AAC 28977_C|T	601_C|T,27604_G|A
B.1.1.7.N131	B.1.1.7	241_C|T 913_C|T 3037_C|T 3177_C|T 3267_C|T 5388_C|A 5986_C|T 6954_T|C 10253_T|C 11288_TCTGGTTTT|......... 13517_C|T 14408_C|T 14676_C|T 15279_C|T 16176_T|C 21765_TACATG|...... 21993_ATT|... 23063_A|T 23271_C|A 23403_A|G 23604_C|A 23709_C|T 24506_T|G 24914_G|C 27972_C|T 28048_G|T 28111_A|G 28273_A|. 28280_GAT|CTA 28881_GGG|AAC 28977_C|T	1577_G|A,18555_C|T,25568_C|T
B.1.1.7.N132	B.1.1.7	241_C|T 913_C|T 2119_C|T 3037_C|T 3267_C|T 5388_C|A 5986_C|T 6954_T|C 11288_TCTGGTTTT|......... 12970_C|T 14408_C|T 14676_C|T 15279_C|T 16176_T|C 21765_TACATG|...... 21993_ATT|... 23063_A|T 23271_C|A 23403_A|G 23604_C|A 23709_C|T 24506_T|G 24914_G|C 27972_C|T 28048_G|T 28111_A|G 28273_A|. 28280_GAT|CTA 28881_GGG|AAC 28977_C|T	210_G|T,241_C|T,21987_G|A,29742_G|T
B.1.1.7.N133	B.1.1.7	241_C|T 913_C|T 2110_C|T 3004_G|T 3037_C|T 3267_C|T 5388_C|A 5986_C|T 6954_T|C 7042_G|T 11288_TCTGGTTTT|......... 14120_C|T 14408_C|T 14676_C|T 15279_C|T 16176_T|C 21765_TACATG|...... 21993_ATT|... 23063_A|T 23271_C|A 23403_A|G 23604_C|A 23709_C|T 24506_T|G 24914_G|C 27972_C|T 28048_G|T 28095_A|T 28111_A|G 28273_A|. 28280_GAT|CTA 28881_GGG|AAC 28977_C|T	210_G|T,241_C|T,26187_T|C,28921_T|C,29742_G|T
B.1.1.7.N134	B.1.1.7	241_C|T 913_C|T 3037_C|T 3267_C|T 5388_C|A 5986_C|T 6954_T|C 11288_TCTGGTTTT|......... 14408_C|T 14676_C|T 15279_C|T 16176_T|C 17019_G|T 21252_T|C 21765_TACATG|...... 21993_ATT|... 21998_C|T 23063_A|T 23271_C|A 23403_A|G 23604_C|A 23709_C|T 24506_T|G 24914_G|C 25785_G|T 27506_G|T 27972_C|T 28048_G|T 28111_A|G 28273_A|. 28280_GAT|CTA 28881_GGG|AAC 28977_C|T	1577_G|A,1624_A|G,5338_T|C,18555_C|T,25568_C|T
B.1.1.7.N135	B.1.1.7	241_C|T 913_C|T 3037_C|T 3267_C|T 5388_C|A 5986_C|T 6954_T|C 11288_TCTGGTTTT|......... 14408_C|T 14676_C|T 15096_T|C 15279_C|T 16176_T|C 21765_TACATG|...... 21993_ATT|... 22016_T|A 23063_A|T 23271_C|A 23403_A|G 23604_C|A 23709_C|T 24506_T|G 24914_G|C 25785_G|T 27972_C|T 28048_G|T 28095_A|T 28111_A|G 28273_A|. 28280_GAT|CTA 28881_GGG|AAC 28977_C|T 29254_G|T 29764_G|A	210_G|T,241_C|T,8696_G|A,21987_G|A,26187_T|C,28921_T|C,29742_G|T
B.1.1.7.N136	B.1.1.7	241_C|T 913_C|T 1643_A|T 3037_C|T 3267_C|T 5388_C|A 5986_C|T 6954_T|C 11288_TCTGGTTTT|......... 14408_C|T 14676_C|T 15279_C|T 16176_T|C 21765_TACATG|...... 21993_ATT|... 23063_A|T 23271_C|A 23403_A|G 23426_G|T 23604_C|A 23709_C|T 24506_T|G 24914_G|C 27972_C|T 28048_G|T 28095_A|T 28111_A|G 28245_T|G 28250_.|G 28254_A|. 28271_A|. 28273_A|. 28280_GAT|CTA 28881_GGG|AAC 28977_C|T	3559_A|C,9979_C|T,15654_C|T
B.1.1.7.N137	B.1.1.7	241_C|T 292_C|T 913_C|T 3037_C|T 3267_C|T 5388_C|A 5986_C|T 6954_T|C 11288_TCTGGTTTT|......... 14408_C|T 14676_C|T 15279_C|T 16176_T|C 21765_TACATG|...... 21993_ATT|... 23063_A|T 23271_C|A 23403_A|G 23604_C|A 23709_C|T 24506_T|G 24914_G|C 25626_C|T 27972_C|T 28048_G|T 28111_A|G 28273_A|. 28280_GAT|CTA 28881_GGG|AAC 28977_C|T	6661_T|C,20762_C|T,21987_G|A,28820_T|A,29260_G|A
B.1.1.7.N138	B.1.1.7	241_C|T 913_C|T 2698_T|C 3037_C|T 3267_C|T 4964_A|G 5388_C|A 5986_C|T 6954_T|C 7764_C|T 11288_TCTGGTTTT|......... 12162_A|G 14408_C|T 14676_C|T 15279_C|T 16176_T|C 17139_T|A 17615_A|G 18186_G|T 21765_TACATG|...... 21993_ATT|... 23063_A|T 23271_C|A 23403_A|G 23604_C|A 23709_C|T 24506_T|G 24914_G|C 27972_C|T 28048_G|T 28111_A|G 28273_A|. 28280_GAT|CTA 28881_GGG|AAC 28977_C|T	4300_G|T,5869_C|T,6442_A|C,6661_T|C,9783_G|A,14400_G|T,20762_C|T,21987_G|A,27632_G|T,28820_T|A,29260_G|A,29358_C|T
B.1.1.7.N139	B.1.1.7	241_C|T 913_C|T 2110_C|T 3037_C|T 3267_C|T 5388_C|A 5979_C|T 5986_C|T 6954_T|C 10728_C|T 11288_TCTGGTTTT|......... 14120_C|T 14408_C|T 14676_C|T 15279_C|T 16176_T|C 21765_TACATG|...... 21993_ATT|... 23063_A|T 23271_C|A 23403_A|G 23604_C|A 23709_C|T 24506_T|G 24914_G|C 27972_C|T 28048_G|T 28095_A|T 28111_A|G 28273_A|. 28280_GAT|CTA 28881_GGG|AAC 28977_C|T	1710_C|T,17747_C|T,23029_C|T
B.1.1.7.N140	B.1.1.7	241_C|T 913_C|T 1150_C|T 3037_C|T 3267_C|T 5388_C|A 5986_C|T 6954_T|C 11288_TCTGGTTTT|......... 11750_C|T 14408_C|T 14676_C|T 15279_C|T 16176_T|C 21765_TACATG|...... 21993_ATT|... 23063_A|T 23271_C|A 23403_A|G 23604_C|A 23673_C|T 23709_C|T 24506_T|G 24914_G|C 27804_C|T 27972_C|T 28048_G|T 28111_A|G 28273_A|. 28280_GAT|CTA 28881_GGG|AAC 28977_C|T 29666_C|T	7764_C|T,27578_A|G
B.1.1.7.N141	B.1.1.7	241_C|T 913_C|T 3037_C|T 3267_C|T 5388_C|A 5986_C|T 6954_T|C 11288_TCTGGTTTT|......... 14408_C|T 14676_C|T 15279_C|T 16176_T|C 17019_G|T 19610_C|T 19813_C|T 21765_TACATG|...... 21993_ATT|... 23063_A|T 23271_C|A 23403_A|G 23604_C|A 23659_T|C 23709_C|T 24506_T|G 24914_G|C 26464_C|T 27972_C|T 28048_G|T 28111_A|G 28273_A|. 28280_GAT|CTA 28881_GGG|AAC 28977_C|T 29736_G|T	14925_C|T,24959_G|A
B.1.1.7.N142	B.1.1.7	241_C|T 913_C|T 2094_C|T 3037_C|T 3267_C|T 5388_C|A 5986_C|T 6954_T|C 8603_T|C 11288_TCTGGTTTT|......... 14186_G|A 14408_C|T 14676_C|T 15279_C|T 16176_T|C 17615_A|G 21765_TACATG|...... 21993_ATT|... 23063_A|T 23271_C|A 23403_A|G 23604_C|A 23709_C|T 24506_T|G 24914_G|C 25437_G|T 27972_C|T 28048_G|T 28111_A|G 28273_A|. 28280_GAT|CTA 28881_GGG|AAC 28977_C|T	4448_A|G,8566_T|C,21600_G|C
B.1.1.7.N143	B.1.1.7	241_C|T 913_C|T 3037_C|T 3267_C|T 5388_C|A 5986_C|T 6954_T|C 6968_C|T 9532_C|T 11288_TCTGGTTTT|......... 14408_C|T 14676_C|T 15279_C|T 16176_T|C 16887_C|T 21765_TACATG|...... 21993_ATT|... 23063_A|T 23271_C|A 23403_A|G 23604_C|A 23709_C|T 24506_T|G 24872_G|A 24914_G|C 25844_C|T 27972_C|T 28048_G|T 28095_A|T 28111_A|G 28273_A|. 28280_GAT|CTA 28881_GGG|AAC 28977_C|T	7393_G|T,12817_G|T,15254_T|G,20935_A|G,22458_C|T,27440_A|G
B.1.1.7.N144	B.1.1.7	241_C|T 913_C|T 2710_C|T 3037_C|T 3267_C|T 5388_C|A 5986_C|T 6954_T|C 11173_C|T 11288_TCTGGTTTT|......... 14408_C|T 14676_C|T 14961_T|C 15279_C|T 16176_T|C 21765_TACATG|...... 21993_ATT|... 23063_A|T 23271_C|A 23403_A|G 23604_C|A 23709_C|T 24506_T|G 24914_G|C 27972_C|T 28048_G|T 28111_A|G 28273_A|. 28280_GAT|CTA 28881_GGG|AAC 28977_C|T	27143_C|T,29670_C|T
B.1.1.7.N145	B.1.1.7	241_C|T 913_C|T 3037_C|T 3267_C|T 4573_C|T 5388_C|A 5986_C|T 6954_T|C 11288_TCTGGTTTT|......... 14408_C|T 14676_C|T 15279_C|T 16176_T|C 17615_A|G 21765_TACATG|...... 21993_ATT|... 23063_A|T 23271_C|A 23403_A|G 23604_C|A 23709_C|T 24506_T|G 24914_G|C 27972_C|T 28048_G|T 28111_A|G 28273_A|. 28280_GAT|CTA 28881_GGG|AAC 28977_C|T	2755_G|T,6701_C|T,15192_A|G,15720_C|T,18687_C|T
B.1.1.7.N146	B.1.1.7	241_C|T 913_C|T 3037_C|T 3267_C|T 3638_G|T 5388_C|A 5986_C|T 6954_T|C 10507_C|T 11288_TCTGGTTTT|......... 13059_C|T 14408_C|T 14646_T|A 14676_C|T 15279_C|T 16176_T|C 21765_TACATG|...... 21993_ATT|... 23063_A|T 23271_C|A 23403_A|G 23604_C|A 23709_C|T 24506_T|G 24914_G|C 27972_C|T 28048_G|T 28111_A|G 28273_A|. 28280_GAT|CTA 28690_G|C 28881_GGG|AAC 28977_C|T	874_C|T,11456_A|G
B.1.1.7.N147	B.1.1.7	241_C|T 913_C|T 3037_C|T 3267_C|T 5388_C|A 5986_C|T 6954_T|C 10277_C|T 11288_TCTGGTTTT|......... 14408_C|T 14676_C|T 15279_C|T 16176_T|C 17615_A|G 21765_TACATG|...... 21993_ATT|... 23063_A|T 23271_C|A 23403_A|G 23604_C|A 23709_C|T 24506_T|G 24914_G|C 27972_C|T 28048_G|T 28111_A|G 28273_A|. 28280_GAT|CTA 28881_GGG|AAC 28977_C|T	18630_T|C,28677_C|T
B.1.1.7.N148	B.1.1.7	241_C|T 913_C|T 3037_C|T 3267_C|T 5388_C|A 5944_C|T 5986_C|T 6954_T|C 11288_TCTGGTTTT|......... 14408_C|T 14676_C|T 15096_T|C 15279_C|T 16176_T|C 21765_TACATG|...... 21993_ATT|... 23063_A|T 23271_C|A 23403_A|G 23604_C|A 23709_C|T 24506_T|G 24914_G|C 27972_C|T 28048_G|T 28095_A|T 28111_A|G 28273_A|. 28280_GAT|CTA 28880_AGGGG|GAACC 28881_GGG|AAC 28977_C|T	13821_C|T,18264_C|T,23278_T|C
B.1.1.7.N149	B.1.1.7	241_C|T 913_C|T 3037_C|T 3267_C|T 5388_C|A 5986_C|T 6954_T|C 11288_TCTGGTTTT|......... 14408_C|T 14676_C|T 15096_T|C 15279_C|T 16176_T|C 17963_T|C 21765_TACATG|...... 21993_ATT|... 22016_T|A 23063_A|T 23271_C|A 23403_A|G 23604_C|A 23709_C|T 24506_T|G 24914_G|C 25785_G|T 27674_A|T 27972_C|T 28048_G|T 28095_A|T 28111_A|G 28273_A|. 28280_GAT|CTA 28881_GGG|AAC 28977_C|T 29754_C|T 29764_G|A	177_T|C,691_A|T,2317_A|G
B.1.1.7.N150	B.1.1.7	241_C|T 913_C|T 2110_C|T 3037_C|T 3267_C|T 3397_C|T 4582_C|T 5388_C|A 5986_C|T 6954_T|C 11288_TCTGGTTTT|......... 14120_C|T 14408_C|T 14676_C|T 15279_C|T 16176_T|C 19390_C|T 21765_TACATG|...... 21993_ATT|... 23063_A|T 23271_C|A 23403_A|G 23604_C|A 23709_C|T 24506_T|G 24914_G|C 27972_C|T 28048_G|T 28095_A|T 28111_A|G 28273_A|. 28280_GAT|CTA 28881_GGG|AAC 28977_C|T	10279_C|T,18048_T|C,27071_T|C
B.1.1.7.N151	B.1.1.7	241_C|T 913_C|T 3037_C|T 3267_C|T 5388_C|A 5944_C|T 5986_C|T 6954_T|C 10156_C|T 11288_TCTGGTTTT|......... 14408_C|T 14676_C|T 15096_T|C 15279_C|T 16176_T|C 21765_TACATG|...... 21993_ATT|... 23063_A|T 23271_C|A 23403_A|G 23604_C|A 23709_C|T 24506_T|G 24914_G|C 27972_C|T 28048_G|T 28095_A|T 28111_A|G 28273_A|. 28280_GAT|CTA 28881_GGGG|AACC 28977_C|T	15192_A|G,15720_C|T,18687_C|T,21304_CG|AA
B.1.1.7.N152	B.1.1.7	241_C|T 913_C|T 3037_C|T 3267_C|T 5388_C|A 5986_C|T 6954_T|C 11288_TCTGGTTTT|......... 14408_C|T 14676_C|T 15096_T|C 15279_C|T 16176_T|C 16767_C|T 21765_TACATG|...... 21993_ATT|... 23063_A|T 23271_C|A 23403_A|G 23604_C|A 23709_C|T 24506_T|G 24914_G|C 25617_G|T 25785_G|T 27972_C|T 28048_G|T 28095_A|T 28111_A|G 28273_A|. 28280_GAT|CTA 28881_GGG|AAC 28977_C|T 29764_G|A	21770_G|A,24766_C|T,24904_C|T,25489_G|T,29624_T|C
B.1.1.7.N153	B.1.1.7	241_C|T 913_C|T 3037_C|T 3267_C|T 4964_A|G 5388_C|A 5986_C|T 6954_T|C 11288_TCTGGTTTT|......... 12162_A|G 14408_C|T 14676_C|T 15279_C|T 16176_T|C 17615_A|G 21765_TACATG|...... 21993_ATT|... 23063_A|T 23271_C|A 23403_A|G 23604_C|A 23709_C|T 24506_T|G 24914_G|C 27972_C|T 28048_G|T 28111_A|G 28273_A|. 28280_GAT|CTA 28881_GGG|AAC 28977_C|T 29095_C|T 29627_C|T	10165_C|T,25855_G|T,26172_G|A,26727_G|T,27143_C|T
B.1.1.7.N154	B.1.1.7	241_C|T 913_C|T 3037_C|T 3267_C|T 4543_C|T 5388_C|A 5515_G|T 5986_C|T 6954_T|C 7097_A|G 10036_C|T 11288_TCTGGTTTT|......... 14408_C|T 14676_C|T 15279_C|T 16176_T|C 17615_A|G 19079_A|G 19854_C|T 21765_TACATG|...... 21993_ATT|... 23063_A|T 23271_C|A 23403_A|G 23604_C|A 23709_C|T 24506_T|G 24914_G|C 25621_G|T 27972_C|T 28048_G|T 28111_A|G 28273_A|. 28280_GAT|CTA 28732_C|T 28881_GGG|AAC 28977_C|T 294…	8964_C|T,10738_T|C
B.1.1.7.N155	B.1.1.7	241_C|T 913_C|T 3037_C|T 3267_C|T 5388_C|A 5986_C|T 6336_C|T 6954_T|C 11288_TCTGGTTTT|......... 14408_C|T 14676_C|T 14805_C|T 15096_T|C 15279_C|T 16176_T|C 16260_C|T 21765_TACATG|...... 21993_ATT|... 23063_A|T 23271_C|A 23403_A|G 23604_C|A 23709_C|T 24506_T|G 24914_G|C 27972_C|T 28048_G|T 28095_A|T 28111_A|G 28273_A|. 28280_GAT|CTA 28881_GGG|AAC 28977_C|T	61_G|T,8964_C|T,23012_G|C
B.1.1.7.N156	B.1.1.7	241_C|T 913_C|T 3037_C|T 3267_C|T 5388_C|A 5986_C|T 6954_T|C 11288_TCTGGTTTT|......... 12162_A|G 12400_C|T 14408_C|T 14676_C|T 15279_C|T 15720_C|T 16176_T|C 17615_A|G 21137_A|G 21765_TACATG|...... 21993_ATT|... 23063_A|T 23271_C|A 23403_A|G 23604_C|A 23709_C|T 24506_T|G 24914_G|C 25135_G|T 27972_C|T 28048_G|T 28111_A|G 28273_A|. 28280_GAT|CTA 28881_GGG|AAC 28977_C|T	2110_C|T,4192_T|C,10277_C|A
B.1.1.7.N157	B.1.1.7	241_C|T 913_C|T 3037_C|T 3267_C|T 5388_C|A 5986_C|T 6954_T|C 11288_TCTGGTTTT|......... 11620_C|T 14408_C|T 14676_C|T 15279_C|T 16176_T|C 17019_G|T 21765_TACATG|...... 21993_ATT|... 23063_A|T 23271_C|A 23403_A|G 23604_C|A 23709_C|T 24506_T|G 24914_G|C 27972_C|T 28048_G|T 28111_A|G 28273_A|. 28280_GAT|CTA 28881_GGG|AAC 28977_C|T 29688_G|T	17040_T|C,17763_T|C
B.1.1.7.N158	B.1.1.7	241_C|T 913_C|T 1060_C|T 3037_C|T 3177_C|T 3267_C|T 5388_C|A 5986_C|T 6954_T|C 11288_TCTGGTTTT|......... 14408_C|T 14676_C|T 15279_C|T 16176_T|C 21765_TACATG|...... 21993_ATT|... 23063_A|T 23271_C|A 23403_A|G 23604_C|A 23709_C|T 24506_T|G 24914_G|C 27972_C|T 28048_G|T 28111_A|G 28273_A|. 28280_GAT|CTA 28881_GGG|AAC 28977_C|T	17040_T|C,25614_C|T
B.1.1.7.N159	B.1.1.7	241_C|T 913_C|T 3037_C|T 3267_C|T 5388_C|A 5986_C|T 6954_T|C 11288_TCTGGTTTT|......... 14408_C|T 14478_C|T 14676_C|T 15279_C|T 16176_T|C 21614_C|T 21765_TACATG|...... 21993_ATT|... 23063_A|T 23271_C|A 23403_A|G 23604_C|A 23709_C|T 24506_T|G 24914_G|C 26912_C|T 27972_C|T 28048_G|T 28111_A|G 28273_A|. 28280_GAT|CTA 28881_GGG|AAC 28977_C|T	2091_C|T,4158_C|T,11923_A|G,15596_A|G,17040_T|C
B.1.1.7.N160	B.1.1.7	241_C|T 872_G|A 913_C|T 1231_G|T 3037_C|T 3267_C|T 4890_C|T 5388_C|A 5986_C|T 6954_T|C 11288_TCTGGTTTT|......... 14408_C|T 14676_C|T 15279_C|T 16176_T|C 17615_A|G 21765_TACATG|...... 21993_ATT|... 23063_A|T 23271_C|A 23403_A|G 23593_G|T 23604_C|A 23709_C|T 24506_T|G 24914_G|C 27972_C|T 28048_G|T 28111_A|G 28273_A|. 28280_GAT|CTA 28881_GGG|AAC 28977_C|T 29640_C|T	186_C|T,3248_G|A,14250_G|T,25775_G|T,28307_G|T
B.1.1.7.N161	B.1.1.7	241_C|T 823_C|T 913_C|T 3037_C|T 3267_C|T 5221_C|T 5388_C|A 5986_C|T 6954_T|C 10323_A|G 11288_TCTGGTTTT|......... 14408_C|T 14676_C|T 15096_T|C 15279_C|T 16176_T|C 21765_TACATG|...... 21993_ATT|... 23063_A|T 23271_C|A 23403_A|G 23604_C|A 23709_C|T 24506_T|G 24914_G|C 27972_C|T 28048_G|T 28095_A|T 28111_A|G 28273_A|. 28280_GAT|CTA 28881_GGG|AAC 28977_C|T	6573_C|T,17278_G|T,17573_C|T,24794_G|T,26197_A|T,27893_C|T
B.1.1.7.N162	B.1.1.7	241_C|T 913_C|T 3037_C|T 3267_C|T 3817_C|T 5388_C|A 5986_C|T 6954_T|C 8123_C|T 11288_TCTGGTTTT|......... 14408_C|T 14676_C|T 15279_C|T 16176_T|C 21765_TACATG|...... 21993_ATT|... 23063_A|T 23271_C|A 23403_A|G 23604_C|A 23709_C|T 24506_T|G 24914_G|C 27513_C|T 27972_C|T 28048_G|T 28111_A|G 28273_A|. 28280_GAT|CTA 28881_GGG|AAC 28977_C|T	66_C|T,5612_G|T,11083_G|T,11446_A|G,17040_T|C,25445_G|T
B.1.1.7.N163	B.1.1.7	241_C|T 913_C|T 3037_C|T 3267_C|T 5388_C|A 5986_C|T 6954_T|C 11288_TCTGGTTTT|......... 14408_C|T 14676_C|T 15279_C|T 16176_T|C 16468_C|T 17615_A|G 18891_G|T 21575_C|T 21765_TACATG|...... 21993_ATT|... 23063_A|T 23271_C|A 23403_A|G 23604_C|A 23709_C|T 24506_T|G 24914_G|C 27972_C|T 28048_G|T 28111_A|G 28273_A|. 28280_GAT|CTA 28881_GGG|AAC 28977_C|T	427_A|G,4237_T|C,11198_G|A,11620_C|T,17040_T|C,26022_C|T
B.1.1.7.N164	B.1.1.7	241_C|T 913_C|T 2110_C|T 3004_G|T 3037_C|T 3267_C|T 5388_C|A 5986_C|T 6954_T|C 7042_G|T 10789_C|T 11288_TCTGGTTTT|......... 14120_C|T 14408_C|T 14676_C|T 15279_C|T 16176_T|C 21765_TACATG|...... 21993_ATT|... 23063_A|T 23271_C|A 23403_A|G 23604_C|A 23709_C|T 24506_T|G 24914_G|C 26110_C|T 26735_C|T 27972_C|T 28048_G|T 28095_A|T 28111_A|G 28273_A|. 28280_GAT|CTA 28804_A|G 28881_GGG|AAC 28977_C|T	203_C|T,934_C|T,3871_G|T,6148_T|C,20292_G|A,25726_G|T
B.1.1.7.N165	B.1.1.7	241_C|T 913_C|T 2110_C|T 3037_C|T 3267_C|T 5388_C|A 5986_C|T 6954_T|C 11288_TCTGGTTTT|......... 12809_C|T 14120_C|T 14408_C|T 14676_C|T 15279_C|T 16176_T|C 20270_C|T 21765_TACATG|...... 21993_ATT|... 23063_A|T 23271_C|A 23403_A|G 23604_C|A 23709_C|T 24506_T|G 24914_G|C 26604_T|C 27972_C|T 28048_G|T 28095_A|T 28111_A|G 28273_A|. 28280_GAT|CTA 28697_C|T 28881_GGG|AAC 28977_C|T	1588_A|G,3874_C|T,23029_C|T,24928_G|T,27498_C|T,29253_C|T
B.1.1.7.N166	B.1.1.7	241_C|T 913_C|T 3037_C|T 3267_C|T 5388_C|A 5986_C|T 6954_T|C 11288_TCTGGTTTT|......... 12970_C|T 14408_C|T 14676_C|T 15279_C|T 16176_T|C 16269_G|A 21765_TACATG|...... 21993_ATT|... 23063_A|T 23271_C|A 23403_A|G 23604_C|A 23709_C|T 24506_T|G 24914_G|C 27059_C|T 27972_C|T 28048_G|T 28111_A|G 28273_A|. 28280_GAT|CTA 28881_GGG|AAC 28977_C|T	15277_C|T,15975_T|C,17040_T|C,17403_C|T,17427_G|T,27809_A|T
AY.118.N1	AY.118	210_G|T 241_C|T 826_T|C 3037_C|T 4181_G|T 4321_C|T 6402_C|T 7124_C|T 8986_C|T 9053_G|T 10029_C|T 11201_A|G 11332_A|G 14408_C|T 15451_G|A 16466_C|T 19017_C|T 19220_C|T 21618_C|G 21846_C|T 21987_G|A 22029_AGTTCA|...... 22917_T|G 22995_C|A 23403_A|G 23604_C|G 24410_G|A 25469_C|T 26767_T|C 27338_A|T 27638_T|C 27752_C|T 27874_C|T 28248_GATTTC|...... 28273_A|. 28461_A|G 28881_G|T 28916_G|T 29167_C|T 29…	1125_G|A,5302_A|G,7399_A|G,12484_C|T,21974_G|C,24095_G|T
AY.118.N2	AY.118	210_G|T 241_C|T 826_T|C 2396_A|G 3037_C|T 4181_G|T 4321_C|T 6402_C|T 7124_C|T 8986_C|T 9053_G|T 10029_C|T 11201_A|G 11332_A|G 14408_C|T 15451_G|A 16466_C|T 19220_C|T 21618_C|G 21846_C|T 21987_G|A 22029_AGTTCA|...... 22917_T|G 22995_C|A 23403_A|G 23604_C|G 24410_G|A 25469_C|T 25665_C|T 26767_T|C 27338_A|T 27638_T|C 27752_C|T 27874_C|T 28248_GATTTC|...... 28273_A|. 28461_A|G 28881_G|T 28916_G|T 294…	204_G|T,11083_G|T,22051_G|C,23601_C|T,28150_TTA|...,29587_G|A
B.1.526.N1	B.1.526	241_C|T 1059_C|T 3037_C|T 6101_G|A 7201_A|G 8809_C|T 9867_T|C 11288_TCTGGTTTT|......... 14408_C|T 16500_A|C 20262_A|G 21575_C|T 21846_C|T 22320_A|G 22992_G|A 23012_G|A 23403_A|G 23664_C|T 24432_A|G 25517_C|T 25563_G|T 25968_A|G 27739_C|T 27925_C|T 28273_A|. 28311_C|T 28869_C|T 28879_T|G 28975_G|A 29738_CCACGCGGAGTACGATCGAGTGT|.......................	2246_G|A,17040_T|C
B.1.526.N2	B.1.526	140_C|T 241_C|T 1059_C|T 3037_C|T 4456_C|T 9867_T|C 11288_TCTGGTTTT|......... 14408_C|T 16500_A|C 20262_A|G 21575_C|T 21846_C|T 22320_A|G 22992_G|A 23012_G|A 23403_A|G 23664_C|T 23731_C|T 25517_C|T 25563_G|T 27925_C|T 28273_A|. 28531_C|T 28869_C|T 28975_G|A	337_C|T,17040_T|C,17280_G|T,17964_G|T,21995_T|C,27459_G|T
AY.74.N1	AY.74	210_G|T 241_C|T 1623_T|C 2305_G|T 2509_C|T 3037_C|T 3994_G|A 5184_C|T 5539_G|A 5584_A|G 9891_C|T 11418_T|C 11514_C|T 13019_C|T 14408_C|T 15451_G|A 16466_C|T 18651_G|C 21618_C|G 22029_AGTTCA|...... 22227_C|T 22917_T|G 22995_C|A 23403_A|G 23604_C|G 24410_G|A 25413_C|T 25469_C|T 26767_T|C 27638_T|C 27752_C|T 28248_GATTTC|...... 28273_A|. 28461_A|G 28881_G|T 29392_G|T 29402_G|T 29742_G|T	675_G|T,1404_C|T,2791_T|C,12924_C|T,13275_C|T,18388_C|A
Q.1.N1	Q.1	241_C|T 913_C|T 2110_C|T 3037_C|T 3267_C|T 5388_C|A 5986_C|T 6954_T|C 10582_C|T 11288_TCTGGTTTT|......... 14120_C|T 14220_C|T 14408_C|T 14676_C|T 15279_C|T 16176_T|C 19390_C|T 21765_TACATG|...... 21993_ATT|... 23012_G|A 23063_A|T 23271_C|A 23403_A|G 23604_C|A 23709_C|T 24506_T|G 24914_G|C 27382_GAT|CTC 27641_C|T 27972_C|T 28048_G|T 28095_A|T 28111_A|G 28273_A|. 28280_GAT|CTA 28881_GGG|AAC 28977_C…	1681_G|A,10537_C|T,18486_C|T,25463_C|T,25521_C|T,25553_C|T
B.1.1.214.N1	B.1.1.214	241_C|T 313_C|T 3037_C|T 6380_C|T 8917_C|T 12049_C|T 14408_C|T 17502_C|T 18167_C|T 21518_G|T 23403_A|G 23587_G|T 28881_GGG|AAC 28975_G|T 29353_C|T 29679_C|T	400_T|C,10833_C|T,16173_C|T,17040_T|C,21595_C|T,22304_T|C
B.1.1.214.N2	B.1.1.214	241_C|T 313_C|T 1738_G|A 3037_C|T 6235_T|C 6592_A|G 14408_C|T 18167_C|T 21518_G|T 23403_A|G 25673_T|C 28541_G|A 28881_GGG|AAC 28975_G|T	4237_T|C,6982_C|T,13210_T|C,17040_T|C,20611_C|T,27556_GCACTGACTTGCTTTAGCACTCAATTTGCTTTTGCTTGTCCTGACGGCGTAAAACACGTCTATC|................................................................
B.1.1.214.N3	B.1.1.214	241_C|T 313_C|T 3037_C|T 6433_C|T 8371_G|T 9207_C|T 14408_C|T 15240_C|T 18167_C|T 21518_G|T 23403_A|G 28881_GGG|AAC 28975_G|T	1964_A|G,2786_A|G,4008_T|C,15333_A|G,25959_T|C,29081_G|T
AY.46.5.N1	AY.46.5	210_G|T 241_C|T 1627_C|T 3037_C|T 4181_G|T 6402_C|T 7124_C|T 8986_C|T 9053_G|T 10029_C|T 10977_C|T 11201_A|G 11332_A|G 14408_C|T 15451_G|A 15569_C|T 16242_T|G 16466_C|T 16726_C|T 19220_C|T 21618_C|G 21987_G|A 22029_AGTTCA|...... 22917_T|G 22995_C|A 23403_A|G 23604_C|G 24410_G|A 25469_C|T 25552_G|T 26767_T|C 27638_T|C 27752_C|T 27874_C|T 28248_GATTTC|...... 28273_A|. 28461_A|G 28881_G|T 28916_G|T …	3920_A|G,4237_T|C,4940_C|T,8561_G|T,16616_C|A,17040_T|C,18464_C|A
AY.7.1.N1	AY.7.1	210_G|T 241_C|T 1820_G|A 2944_G|A 3037_C|T 4181_G|T 6402_C|T 7124_C|T 8986_C|T 9053_G|T 10029_C|T 11201_A|G 11332_A|G 11365_G|T 12718_G|T 14408_C|T 15451_G|A 15882_T|G 16466_C|T 18675_A|G 19220_C|T 21618_C|G 21987_G|A 22029_AGTTCA|...... 22917_T|G 22995_C|A 23403_A|G 23604_C|G 23625_C|T 24410_G|A 25469_C|T 26767_T|C 27393_C|T 27566_G|T 27629_C|A 27638_T|C 27752_C|T 27874_C|T 28248_GATTTC|...... 2…	1400_G|A,8829_C|T,9050_C|T,11001_C|T,14829_G|T,17193_G|T,28291_C|T
AY.7.1.N2	AY.7.1	210_G|T 241_C|T 2944_G|A 3037_C|T 3403_G|T 4181_G|T 6402_C|T 7124_C|T 8986_C|T 9053_G|T 10029_C|T 11201_A|G 11332_A|G 11365_G|T 12718_G|T 14408_C|T 15451_G|A 15882_T|G 16466_C|T 18675_A|G 19220_C|T 21618_C|G 21987_G|A 22029_AGTTCA|...... 22917_T|G 22995_C|A 23403_A|G 23604_C|G 24410_G|A 25469_C|T 26767_T|C 27393_C|T 27566_G|T 27629_C|A 27638_T|C 27752_C|T 27874_C|T 28248_GATTTC|...... 28273_A|. 2…	1281_C|T,4183_T|C,14216_C|T,15849_T|C,17040_T|C,22639_C|T,29203_C|T
AY.70.N1	AY.70	64_C|T 210_G|T 241_C|T 686_AAGTCATTT|......... 2698_T|C 3037_C|T 4891_C|T 5184_C|T 5584_A|G 5931_G|A 9891_C|T 10323_A|G 11418_T|C 11514_C|T 13019_C|T 14408_C|T 15451_G|A 16466_C|T 21255_G|T 21618_C|G 21624_G|C 21987_G|A 22029_AGTTCA|...... 22227_C|T 22917_T|G 22995_C|A 23403_A|G 23604_C|G 24410_G|A 25469_C|T 26767_T|C 27638_T|C 27752_C|T 28248_GATTTC|...... 28273_A|. 28461_A|G 28881_G|T 28899_G|T…	186_C|T,745_C|T,3244_C|T,3248_G|A,14250_G|T,25775_G|T,28307_G|T
P.1.14.N1	P.1.14	241_C|T 733_T|C 2749_C|T 3037_C|T 3828_C|T 5648_A|C 6319_A|G 6613_A|G 9105_G|A 11288_TCTGGTTTT|......... 12778_C|T 13860_C|T 14408_C|T 17259_G|T 21614_C|T 21621_C|A 21638_C|T 21974_G|T 22132_G|T 22812_A|C 23012_G|A 23063_A|T 23380_C|T 23403_A|G 23525_C|T 24642_C|T 25088_G|T 25317_C|T 26149_T|C 28167_G|A 28268_.|A 28512_C|G 28877_AG|TC 28881_GGG|AAC 28904_G|T	10870_G|T,17040_T|C
P.1.14.N2	P.1.14	241_C|T 733_T|C 2749_C|T 3037_C|T 3177_C|T 3828_C|T 5648_A|C 6319_A|G 6613_A|G 9105_G|A 11288_TCTGGTTTT|......... 12778_C|T 13860_C|T 14408_C|T 17259_G|T 21614_C|T 21621_C|A 21638_C|T 21974_G|T 22132_G|T 22812_A|C 23012_G|A 23063_A|T 23380_C|T 23403_A|G 23525_C|T 24642_C|T 25088_G|T 26149_T|C 28167_G|A 28268_.|A 28512_C|G 28877_AG|TC 28881_GGG|AAC 29762_C|T	4240_T|C,11562_G|T,17040_T|C,18377_C|T,18876_T|C,21800_G|T,24794_G|T
AY.66.N1	AY.66	210_G|T 241_C|T 506_C|T 1820_G|A 1912_C|T 2623_C|T 3037_C|T 5184_C|T 5584_A|G 6449_C|T 6496_T|C 9652_G|T 9891_C|T 10449_C|T 11418_T|C 11514_C|T 13019_C|T 14408_C|T 14874_G|T 15451_G|A 16466_C|T 20178_C|T 21618_C|G 21987_G|A 22029_AGTTCA|...... 22227_C|T 22468_G|T 22917_T|G 22995_C|A 23086_C|T 23403_A|G 23604_C|G 24410_G|A 24904_C|T 25469_C|T 26767_T|C 27638_T|C 27684_C|T 27752_C|T 28248_GATTTC|..…	1593_C|T,1910_T|A,4237_T|C,13327_A|T,17040_T|C,21220_G|T,25771_C|T
AY.127.N1	AY.127	210_G|T 241_C|T 1420_C|T 3037_C|T 4181_G|T 6402_C|T 6500_C|T 6573_C|T 6622_G|A 7124_C|T 8986_C|T 9053_G|T 10029_C|T 11201_A|G 11332_A|G 14408_C|T 14511_G|C 15451_G|A 16466_C|T 18255_G|T 19220_C|T 21057_C|T 21618_C|G 21846_C|T 21987_G|A 22029_AGTTCA|...... 22917_T|G 22995_C|A 23403_A|G 23604_C|G 23926_T|C 24410_G|A 25469_C|T 25518_T|C 25538_G|T 26054_C|A 26767_T|C 27638_T|C 27752_C|T 27874_C|T 282…	1593_C|T,4237_T|C,6349_G|T,17040_T|C,25567_G|A,28312_C|A,28378_G|C,29024_G|T
AY.127.N2	AY.127	210_G|T 241_C|T 1420_C|T 2903_A|G 3037_C|T 4181_G|T 6402_C|T 6622_G|A 7124_C|T 8802_C|T 8986_C|T 9053_G|T 10029_C|T 11201_A|G 11332_A|G 14408_C|T 14511_G|C 15451_G|A 16466_C|T 18255_G|T 19220_C|T 21057_C|T 21618_C|G 21846_C|T 21987_G|A 22029_AGTTCA|...... 22917_T|G 22995_C|A 23403_A|G 23604_C|G 24410_G|A 25456_G|T 25469_C|T 25518_T|C 25538_G|T 26054_C|A 26767_T|C 27638_T|C 27752_C|T 27874_C|T 282…	835_C|T,1347_C|T,6037_C|T,8025_C|T,10870_G|T,24124_G|T,25534_G|T,28087_C|T
B.1.234.N1	B.1.234	201_T|C 241_C|T 2258_G|A 3037_C|T 6441_A|G 8140_C|T 9204_A|G 14408_C|T 18981_C|T 20268_A|G 21986_G|A 23403_A|G 23593_G|T 24381_C|T 28854_C|T 29445_C|T 29734_G|C	6573_C|T,9805_G|T,17278_G|T,17573_C|T,19656_G|T,24794_G|T,26197_A|T,27893_C|T
AD.2.N1	AD.2	241_C|T 1163_A|T 3037_C|T 3256_T|C 5622_C|T 11083_G|T 14202_G|T 14408_C|T 19542_G|T 19718_C|T 22388_C|T 23403_A|G 26060_C|T 28881_GGG|AAC 28903_G|T 29017_G|A 29227_G|T 29466_C|T 29771_A|G	4237_T|C,7800_C|T,12053_C|T,12525_C|T,17040_T|C,26909_G|A,27708_G|A,28432_C|T
P.1.N1	P.1	241_C|T 733_T|C 2749_C|T 3037_C|T 3828_C|T 5648_A|C 6319_A|G 6613_A|G 10983_A|G 11288_TCTGGTTTT|......... 12778_C|T 13860_C|T 14408_C|T 17259_G|T 21614_C|T 21621_C|A 21638_C|T 21974_G|T 22132_G|T 22812_A|C 22945_C|T 23012_G|A 23063_A|T 23403_A|G 23525_C|T 24642_C|T 25088_G|T 25413_C|T 26149_T|C 28167_G|A 28268_.|A 28512_C|G 28877_AG|TC 28881_GGG|AAC 29834_T|A	4237_T|C,8561_G|T,9474_C|T,17040_T|C,19955_C|T,26151_C|T,26586_C|T,28198_G|T
P.1.N2	P.1	241_C|T 733_T|C 1190_C|T 2749_C|T 3037_C|T 3828_C|T 5648_A|C 6319_A|G 6541_C|T 6613_A|G 6762_C|T 11288_TCTGGTTTT|......... 12778_C|T 13860_C|T 14408_C|T 17259_G|T 17745_C|T 21614_C|T 21621_C|A 21638_C|T 21974_G|T 22132_G|T 22812_A|C 23012_G|A 23063_A|T 23403_A|G 23525_C|T 23625_C|T 24642_C|T 25088_G|T 26149_T|C 28167_G|A 28268_.|A 28512_C|G 28877_AG|TC 28881_GGG|AAC 29834_T|A	4891_C|T,11083_G|T,12685_G|T,13740_C|T,21864_T|C,24138_C|T,25910_A|G,26822_C|T,29140_G|T
P.1.N3	P.1	241_C|T 733_T|C 2749_C|T 3037_C|T 3828_C|T 5648_A|C 6319_A|G 6613_A|G 11288_TCTGGTTTT|......... 12778_C|T 13860_C|T 14408_C|T 16887_C|T 17122_G|T 17259_G|T 21614_C|T 21621_C|A 21638_C|T 21974_G|T 22132_G|T 22812_A|C 23012_G|A 23063_A|T 23403_A|G 23525_C|T 24642_C|T 25088_G|T 25563_G|T 26149_T|C 28167_G|A 28268_.|A 28512_C|G 28877_AG|TC 28881_GGG|AAC 29834_T|A	6573_C|T,17278_G|T,17573_C|T,24794_G|T,26197_A|T,27836_C|A,27893_C|T,27903_C|T,29734_G|T
P.1.N4	P.1	241_C|T 497_A|G 733_T|C 2749_C|T 3037_C|T 3828_C|T 5648_A|C 6266_G|A 6319_A|G 6613_A|G 8622_T|C 11288_TCTGGTTTT|......... 12778_C|T 13860_C|T 14408_C|T 17259_G|T 21614_C|T 21621_C|A 21638_C|T 21974_G|T 22132_G|T 22812_A|C 23012_G|A 23063_A|T 23403_A|G 23525_C|T 24642_C|T 25088_G|T 26149_T|C 28167_G|A 28268_.|A 28512_C|G 28877_AG|TC 28881_GGG|AAC 29477_G|T 29511_G|T 29834_T|A	4237_T|C,4795_C|T,5281_C|T,8110_T|C,13210_T|C,14742_T|C,17040_T|C,20451_C|T,27556_GCACTGACTTGCTTTAGCACTCAATTTGCTTTTGCTTGTCCTGACGGCGTAAAACACGTCTATC|................................................................
BA.2.3.N1	BA.2.3	241_C|T 670_T|G 686_AAGTCATTT|......... 2790_C|T 3037_C|T 4184_G|A 4321_C|T 8991_C|T 9344_C|T 9424_A|G 9534_C|T 9866_C|T 10029_C|T 10198_C|T 10447_G|A 10449_C|A 11288_TCTGGTTTT|......... 12880_C|T 14408_C|T 15714_C|T 17410_C|T 18163_A|G 19955_C|T 20055_A|G 21618_C|T 21633_TACCCCCTG|......... 21987_G|A 22200_T|G 22578_G|A 22674_C|T 22679_T|C 22686_C|T 22688_A|G 22775_G|A 22786_A|C 22813_G|T 22882_…	8131_G|T,17040_T|C
BA.2.3.N2	BA.2.3	241_C|T 670_T|G 2790_C|T 3037_C|T 4184_G|A 4321_C|T 8991_C|T 9344_C|T 9424_A|G 9534_C|T 9866_C|T 10029_C|T 10198_C|T 10277_C|T 10447_G|A 10449_C|A 11288_TCTGGTTTT|......... 12880_C|T 14408_C|T 15714_C|T 17410_C|T 18163_A|G 19317_C|T 19955_C|T 20055_A|G 21618_C|T 21633_TACCCCCTG|......... 21987_G|A 22200_T|G 22578_G|A 22674_C|T 22679_T|C 22686_C|T 22688_A|G 22775_G|A 22786_A|C 22813_G|T 22882_T|G …	203_C|T,6706_C|T,9802_G|T,10870_G|T,13105_C|T,14418_T|C,15741_T|C,17040_T|C,25775_G|T,26720_G|A,27389_C|T
BA.2.3.N3	BA.2.3	241_C|T 541_C|T 670_T|G 2790_C|T 3037_C|T 3692_G|T 4184_G|A 4321_C|T 6638_C|T 8991_C|T 9344_C|T 9424_A|G 9534_C|T 9866_C|T 10029_C|T 10198_C|T 10447_G|A 10449_C|A 11288_TCTGGTTTT|......... 12880_C|T 14408_C|T 15714_C|T 17410_C|T 18163_A|G 19955_C|T 20055_A|G 21618_C|T 21633_TACCCCCTG|......... 21987_G|A 22200_T|G 22578_G|A 22674_C|T 22679_T|C 22686_C|T 22688_A|G 22775_G|A 22786_A|C 22813_G|T 2288…	2706_C|T,4930_T|C,5653_T|C,8106_C|T,15755_C|T,16338_C|T,16622_G|A,17290_T|C,21575_C|T,21742_C|T,21811_C|T,27722_T|C
BA.2.3.N4	BA.2.3	241_C|T 670_T|G 2659_G|T 2790_C|T 3037_C|T 4184_G|A 4321_C|T 8991_C|T 9344_C|T 9424_A|G 9534_C|T 9866_C|T 10029_C|T 10198_C|T 10447_G|A 10449_C|A 11288_TCTGGTTTT|......... 12880_C|T 13730_C|T 14408_C|T 15714_C|T 17410_C|T 18163_A|G 19955_C|T 20055_A|G 21618_C|T 21633_TACCCCCTG|......... 21987_G|A 22200_T|G 22578_G|A 22674_C|T 22679_T|C 22686_C|T 22688_A|G 22775_G|A 22786_A|C 22813_G|T 22882_T|G 2…	4320_C|T,5512_C|T,8604_T|C,10714_C|T,12513_C|T,14208_T|C,16602_A|G,20663_G|A,23996_C|T,25757_G|T,27900_T|C,29523_C|T
BA.2.3.N5	BA.2.3	241_C|T 670_T|G 2790_C|T 3037_C|T 4184_G|A 4321_C|T 7600_C|T 8293_C|T 8299_C|T 8991_C|T 9344_C|T 9424_A|G 9534_C|T 9866_C|T 10029_C|T 10198_C|T 10447_G|A 10449_C|A 11288_TCTGGTTTT|......... 12880_C|T 14408_C|T 15240_C|T 15714_C|T 17410_C|T 18060_C|T 18163_A|G 19955_C|T 20055_A|G 21618_C|T 21633_TACCCCCTG|......... 21987_G|A 22200_T|G 22578_G|A 22674_C|T 22679_T|C 22686_C|T 22688_A|G 22775_G|A 227…	1385_C|T,15530_G|T,16551_C|T,17019_G|T,17040_T|C,17818_C|T,18129_C|T,19957_G|C,23989_A|G,25595_G|T,29580_C|T,29706_G|T,29827_A|G
BA.2.3.N6	BA.2.3	44_C|T 241_C|T 670_T|G 2790_C|T 3037_C|T 4184_G|A 4321_C|T 8991_C|T 9344_C|T 9424_A|G 9534_C|T 9866_C|T 10029_C|T 10198_C|T 10447_G|A 10449_C|A 11288_TCTGGTTTT|......... 12880_C|T 14408_C|T 15714_C|T 17410_C|T 18163_A|G 19955_C|T 20055_A|G 21618_C|T 21633_TACCCCCTG|......... 21859_C|T 21987_G|A 22200_T|G 22578_G|A 22674_C|T 22679_T|C 22686_C|T 22688_A|G 22775_G|A 22786_A|C 22813_G|T 22882_T|G 229…	203_C|T,3248_G|A,4306_A|G,4504_G|T,6334_T|C,7528_C|T,8106_C|T,10340_C|T,20580_G|A,21614_C|T,21727_C|T,22051_G|C,28150_TTA|...
BA.2.3.N7	BA.2.3	241_C|T 670_T|G 2790_C|T 3037_C|T 4184_G|A 4321_C|T 8991_C|T 9344_C|T 9424_A|G 9534_C|T 9866_C|T 10029_C|T 10198_C|T 10447_G|A 10449_C|A 11288_TCTGGTTTT|......... 12880_C|T 14408_C|T 15714_C|T 17410_C|T 18060_C|T 18163_A|G 18315_G|A 19955_C|T 20055_A|G 21618_C|T 21633_TACCCCCTG|......... 21987_G|A 22200_T|G 22207_T|G 22578_G|A 22674_C|T 22679_T|C 22686_C|T 22688_A|G 22775_G|A 22786_A|C 22813_G|T …	2706_C|T,17040_T|C
AY.14.N1	AY.14	210_G|T 241_C|T 1191_C|T 1267_C|T 1877_T|G 3037_C|T 5184_C|T 9891_C|T 10870_G|T 11418_T|C 12946_T|C 14408_C|T 15451_G|A 16466_C|T 17790_G|T 18176_C|T 19160_C|T 20262_A|G 20718_G|T 21618_C|G 21987_G|A 22029_AGTTCA|...... 22917_T|G 22995_C|A 23403_A|G 23604_C|G 24410_G|A 25469_C|T 26767_T|C 27638_T|C 27739_C|T 27752_C|T 28248_GATTTC|...... 28273_A|. 28461_A|G 28881_G|T 29402_G|T 29742_G|T	22208_C|T,24933_G|T
AY.14.N2	AY.14	210_G|T 241_C|T 1191_C|T 1267_C|T 1877_T|G 3037_C|T 5184_C|T 6468_C|T 9891_C|T 11418_T|C 12946_T|C 14408_C|T 15451_G|A 16466_C|T 18176_C|T 18788_C|T 19160_C|T 20262_A|G 20718_G|T 21618_C|G 21987_G|A 22029_AGTTCA|...... 22917_T|G 22995_C|A 23403_A|G 23604_C|G 24410_G|A 25469_C|T 26767_T|C 27638_T|C 27739_C|T 27752_C|T 28248_GATTTC|...... 28273_A|. 28461_A|G 28881_G|T 29402_G|T 29742_G|T	25959_T|C,28378_G|A
AY.5.N1	AY.5	210_G|T 241_C|T 3037_C|T 4181_G|T 5526_C|A 6402_C|T 7124_C|T 8986_C|T 9053_G|T 10029_C|T 11201_A|G 11332_A|G 12008_C|T 14408_C|T 15451_G|A 16466_C|T 19220_C|T 21618_C|G 21987_G|A 22029_AGTTCA|...... 22917_T|G 22995_C|A 23403_A|G 23604_C|G 24410_G|A 24928_G|T 25469_C|T 25654_G|T 26767_T|C 27638_T|C 27752_C|T 27874_C|T 28248_GATTTC|...... 28273_A|. 28461_A|G 28881_G|T 28916_G|T 29253_C|T 29262_G|T …	1281_C|T,17040_T|C
AY.5.N2	AY.5	210_G|T 241_C|T 3037_C|T 4181_G|T 6402_C|T 7124_C|T 8986_C|T 9053_G|T 10029_C|T 11201_A|G 11243_G|T 11332_A|G 14408_C|T 15451_G|A 16466_C|T 19220_C|T 21618_C|G 21987_G|A 22029_AGTTCA|...... 22917_T|G 22995_C|A 23403_A|G 23604_C|G 24410_G|A 24928_G|T 25469_C|T 26767_T|C 27638_T|C 27752_C|T 27874_C|T 28248_GATTTC|...... 28273_A|. 28461_A|G 28881_G|T 28916_G|T 28985_G|T 29253_C|T 29402_G|T 29742_G|T	14724_C|T,25046_C|T
AY.5.N3	AY.5	210_G|T 241_C|T 3037_C|T 4181_G|T 6402_C|T 7124_C|T 8986_C|T 9053_G|T 10029_C|T 11201_A|G 11332_A|G 12410_A|G 14408_C|T 15451_G|A 16466_C|T 19220_C|T 21618_C|G 21987_G|A 22029_AGTTCA|...... 22917_T|G 22995_C|A 23403_A|G 23604_C|G 24410_G|A 24928_G|T 25469_C|T 26767_T|C 27638_T|C 27752_C|T 27874_C|T 28248_GATTTC|...... 28273_A|. 28461_A|G 28881_G|T 28916_G|T 29253_C|T 29367_C|T 29402_G|T 29742_G|T	17040_T|C,18876_T|C
AY.26.N1	AY.26	210_G|T 241_C|T 2911_T|G 3037_C|T 5184_C|T 5584_A|G 9891_C|T 11418_T|C 11514_C|T 13019_C|T 14408_C|T 15451_G|A 16466_C|T 21618_C|G 21987_G|A 22029_AGTTCA|...... 22227_C|T 22917_T|G 22995_C|A 23403_A|G 23604_C|G 24410_G|A 24783_A|G 25352_G|T 25469_C|T 26767_T|C 26864_A|T 27345_A|T 27638_T|C 27752_C|T 28248_GATTTC|...... 28273_A|. 28461_A|G 28881_G|T 29402_G|T 29742_G|T	6395_C|T,8266_C|T
AY.26.N2	AY.26	210_G|T 241_C|T 510_GTCATGTTA|......... 2911_T|G 2973_C|T 3037_C|T 5184_C|T 5584_A|G 9891_C|T 11418_T|C 11514_C|T 13019_C|T 14408_C|T 15451_G|A 16466_C|T 21618_C|G 21987_G|A 22029_AGTTCA|...... 22227_C|T 22917_T|G 22995_C|A 23403_A|G 23604_C|G 24410_G|A 25352_G|T 25469_C|T 26767_T|C 27345_A|T 27638_T|C 27752_C|T 28248_GATTTC|...... 28273_A|. 28461_A|G 28881_G|T 29402_G|T 29742_G|T	13965_C|T,17040_T|C
AY.26.N3	AY.26	210_G|T 241_C|T 1098_A|G 2911_T|G 3037_C|T 5184_C|T 5584_A|G 9891_C|T 11418_T|C 11514_C|T 13019_C|T 14408_C|T 15451_G|A 16466_C|T 21618_C|G 21987_G|A 22029_AGTTCA|...... 22227_C|T 22917_T|G 22995_C|A 23403_A|G 23604_C|G 24410_G|A 24783_A|G 25352_G|T 25469_C|T 26767_T|C 27345_A|T 27506_G|T 27638_T|C 27752_C|T 28248_GATTTC|...... 28273_A|. 28300_G|T 28461_A|G 28881_G|T 29402_G|T 29706_G|T 29742_G|T	2533_T|C,3004_G|T
BA.1.20.N1	BA.1.20	241_C|T 2832_A|G 3037_C|T 5386_T|G 6513_GTT|... 8393_G|A 10029_C|T 10449_C|A 11286_TGTCTGGTT|......... 11537_A|G 11950_C|T 13195_T|C 14117_C|T 14408_C|T 15240_C|T 18163_A|G 21762_C|. 21764_A|. 21767_CATG|.... 21846_C|T 21987_GTGTTTATT|......... 22194_ATT|... 22205_.........|AGCCAGAAG 22522_C|T 22578_G|A 22673_TC|CT 22679_T|C 22686_C|T 22813_G|T 22882_T|G 22898_G|A 22992_G|A 22995_C|A 23013_A|C 23…	17040_T|C,17964_G|T
BA.1.20.N2	BA.1.20	241_C|T 2832_A|G 3037_C|T 5386_T|G 6513_GTT|... 8393_G|A 10029_C|T 10449_C|A 11286_TGTCTGGTT|......... 11537_A|G 11950_C|T 13195_T|C 14408_C|T 15240_C|T 18163_A|G 21008_C|T 21762_C|. 21764_A|. 21767_CATG|.... 21846_C|T 21987_GTGTTTATT|......... 22194_ATT|... 22205_.........|AGCCAGAAG 22578_G|A 22673_TC|CT 22679_T|C 22686_C|T 22813_G|T 22882_T|G 22898_G|A 22992_G|A 22995_C|A 23013_A|C 23040_A|G 23…	13424_C|T,14919_C|T
B.1.1.37.N1	B.1.1.37	241_C|T 1344_T|C 3037_C|T 4291_A|T 8683_C|T 14408_C|T 15406_G|T 16260_C|T 19862_C|T 19960_A|G 21637_C|T 23403_A|G 28169_A|G 28881_GGG|AAC	11401_G|T,16170_T|C
P.1.17.N1	P.1.17	241_C|T 346_C|T 733_T|C 2749_C|T 3037_C|T 3828_C|T 5126_T|C 5648_A|C 6319_A|G 6613_A|G 11288_TCTGGTTTT|......... 12778_C|T 13119_C|T 13860_C|T 14408_C|T 17259_G|T 21614_C|T 21621_C|A 21638_C|T 21974_G|T 22132_G|T 22812_A|C 23012_G|A 23063_A|T 23403_A|G 23525_C|T 24642_C|T 25088_G|T 26149_T|C 28167_G|A 28268_.|A 28512_C|G 28603_C|T 28877_AG|TC 28881_GGG|AAC 29834_T|A	19009_G|A,21770_G|T
BA.1.N1	BA.1	241_C|T 2832_A|G 3037_C|T 5386_T|G 6513_GTT|... 8393_G|A 10029_C|T 10449_C|A 11286_TGTCTGGTT|......... 11537_A|G 13195_T|C 14408_C|T 15240_C|T 18163_A|G 18585_A|C 20418_A|G 21762_C|. 21764_A|. 21767_CATG|.... 21846_C|T 21987_GTGTTTATT|......... 22194_ATT|... 22205_.........|AGCCAGAAG 22578_G|A 22673_TC|CT 22679_T|C 22686_C|T 22813_G|T 22882_T|G 22898_G|A 22992_G|A 22995_C|A 23013_A|C 23040_A|G 23…	25383_A|G,27156_A|G
BA.1.N2	BA.1	241_C|T 2832_A|G 3037_C|T 5386_T|G 6513_GTT|... 8393_G|A 9857_C|T 10029_C|T 10449_C|A 11286_TGTCTGGTT|......... 11537_A|G 13195_T|C 14408_C|T 15240_C|T 18163_A|G 21762_C|. 21764_A|. 21767_CATG|.... 21846_C|T 21987_GTGTTTATT|......... 22194_ATT|... 22205_.........|AGCCAGAAG 22578_G|A 22673_TC|CT 22679_T|C 22686_C|T 22813_G|T 22882_T|G 22898_G|A 22992_G|A 22995_C|A 23013_A|C 23040_A|G 23048_G|A 230…	17040_T|C,21364_C|T
BA.1.N3	BA.1	21_C|T 241_C|T 2832_A|G 3037_C|T 5386_T|G 5515_G|T 6513_GTT|... 8393_G|A 10029_C|T 10449_C|A 11286_TGTCTGGTT|......... 11537_A|G 13195_T|C 14408_C|T 15240_C|T 18163_A|G 21762_C|. 21764_A|. 21767_CATG|.... 21846_C|T 21987_GTGTTTATT|......... 22194_ATT|... 22205_.........|AGCCAGAAG 22578_G|A 22673_TC|CT 22679_T|C 22686_C|T 22813_G|T 22882_T|G 22898_G|A 22992_G|A 22995_C|A 23013_A|C 23040_A|G 23048_…	1741_A|G,19816_G|T
BA.1.N4	BA.1	241_C|T 2832_A|G 3037_C|T 5386_T|G 6513_GTT|... 8393_G|A 10029_C|T 10449_C|A 11286_TGTCTGGTT|......... 11422_T|C 11537_A|G 13195_T|C 14408_C|T 15240_C|T 18163_A|G 21762_C|. 21764_A|. 21767_CATG|.... 21846_C|T 21987_GTGTTTATT|......... 22194_ATT|... 22205_.........|AGCCAGAAG 22578_G|A 22673_TC|CT 22679_T|C 22686_C|T 22813_G|T 22882_T|G 22898_G|A 22992_G|A 22995_C|A 23013_A|C 23040_A|G 23048_G|A 23…	601_C|T,17040_T|C
BA.1.N5	BA.1	241_C|T 2832_A|G 3037_C|T 5386_T|G 6513_GTT|... 8393_G|A 10029_C|T 10449_C|A 11286_TGTCTGGTT|......... 11537_A|G 13195_T|C 14408_C|T 15240_C|T 18163_A|G 21595_C|T 21762_C|. 21764_A|. 21767_CATG|.... 21846_C|T 21987_GTGTTTATT|......... 22194_ATT|... 22205_.........|AGCCAGAAG 22578_G|A 22599_G|A 22673_TC|CT 22679_T|C 22686_C|T 22813_G|T 22882_T|G 22898_G|A 22992_G|A 22995_C|A 23013_A|C 23040_A|G 23…	16056_T|C,17040_T|C
BA.1.N6	BA.1	241_C|T 2470_C|T 2832_A|G 3037_C|T 5386_T|G 6513_GTT|... 8393_G|A 10029_C|T 10449_C|A 11286_TGTCTGGTT|......... 11537_A|G 13195_T|C 14408_C|T 15240_C|T 18163_A|G 21762_C|. 21764_A|. 21767_CATG|.... 21846_C|T 21987_GTGTTTATT|......... 22194_ATT|... 22205_.........|AGCCAGAAG 22578_G|A 22599_G|A 22673_TC|CT 22679_T|C 22686_C|T 22813_G|T 22882_T|G 22898_G|A 22992_G|A 22995_C|A 23013_A|C 23040_A|G 230…	25513_C|T,28086_G|T
BA.1.N7	BA.1	241_C|T 2832_A|G 3037_C|T 5386_T|G 5515_G|T 6513_GTT|... 8393_G|A 9429_T|C 10029_C|T 10449_C|A 11286_TGTCTGGTT|......... 11537_A|G 13195_T|C 14408_C|T 15240_C|T 18163_A|G 21762_C|. 21764_A|. 21767_CATG|.... 21846_C|T 21987_GTGTTTATT|......... 22194_ATT|... 22205_.........|AGCCAGAAG 22578_G|A 22673_TC|CT 22679_T|C 22686_C|T 22813_G|T 22882_T|G 22898_G|A 22992_G|A 22995_C|A 23013_A|C 23040_A|G 2304…	19019_C|T,26096_A|C
BA.1.N8	BA.1	241_C|T 2832_A|G 3037_C|T 5386_T|G 6513_GTT|... 8393_G|A 10029_C|T 10449_C|A 11286_TGTCTGGTT|......... 11537_A|G 13195_T|C 14408_C|T 15240_C|T 18163_A|G 21762_C|T 21764_A|. 21767_CATG|.... 21846_C|T 21987_GTGTTTATT|......... 22194_ATT|... 22205_.........|AGCCAGAAG 22578_G|A 22673_TC|CT 22679_T|C 22686_C|T 22813_G|T 22882_T|G 22898_G|A 22992_G|A 22995_C|A 23013_A|C 23040_A|G 23048_G|A 23055_A|G 23…	4237_T|C,17040_T|C
BA.1.N9	BA.1	241_C|T 2832_A|G 3037_C|T 5386_T|G 6513_GTT|... 8393_G|A 10029_C|T 10449_C|A 11286_TGTCTGGTT|......... 11537_A|G 13195_T|C 14408_C|T 15240_C|T 18163_A|G 21762_C|. 21764_A|. 21767_CATG|.... 21846_C|T 21987_GTGTTTATT|......... 22193_.|T 22194_ATT|... 22195_T|G 22197_TA|GC 22201_...T|CAAA 22205_.........|AGCCAGAAG 22578_G|A 22673_TC|CT 22679_T|C 22686_C|T 22813_G|T 22882_T|G 22898_G|A 22992_G|A 2299…	26763_G|T,29367_C|T
BA.1.N10	BA.1	241_C|T 2832_A|G 3037_C|T 5386_T|G 6513_GTT|... 8393_G|A 9438_C|T 10029_C|T 10449_C|A 11286_TGTCTGGTT|......... 11537_A|G 13195_T|C 14408_C|T 15240_C|T 18163_A|G 21762_C|. 21764_A|. 21767_CATG|.... 21846_C|T 21987_GTGTTTATT|......... 22194_ATT|... 22205_.........|AGCCAGAAG 22578_G|A 22673_TC|CT 22679_T|C 22686_C|T 22813_G|T 22882_T|G 22898_G|A 22992_G|A 22995_C|A 23013_A|C 23040_A|G 23048_G|A 230…	17040_T|C,28967_A|G
BA.1.N11	BA.1	241_C|T 2832_A|G 3037_C|T 5386_T|G 6513_GTT|... 8393_G|A 10029_C|T 10449_C|A 11286_TGTCTGGTT|......... 11537_A|G 13195_T|C 14408_C|T 15240_C|T 18163_A|G 21762_C|. 21764_A|. 21767_CATG|.... 21846_C|T 21987_GTGTTTATT|......... 22194_ATT|... 22205_.........|AGCCAGAAG 22578_G|A 22673_TC|CT 22679_T|C 22686_C|T 22813_G|T 22882_T|G 22898_G|A 22992_G|A 22995_C|A 23013_A|C 23040_A|G 23048_G|A 23055_A|G 23…	17040_T|C,25660_G|T
BA.1.N12	BA.1	241_C|T 2832_A|G 3037_C|T 3241_C|T 5386_T|G 5924_G|A 6513_GTT|... 8393_G|A 10029_C|T 10449_C|A 11286_TGTCTGGTT|......... 11537_A|G 13195_T|C 14408_C|T 15240_C|T 18163_A|G 21762_C|. 21764_A|. 21767_CATG|.... 21846_C|T 21987_GTGTTTATT|......... 22194_ATT|... 22205_.........|AGCCAGAAG 22578_G|A 22673_TC|CT 22679_T|C 22686_C|T 22813_G|T 22882_T|G 22898_G|A 22992_G|A 22995_C|A 23013_A|C 23040_A|G 2304…	1741_A|G,25621_G|T
BA.1.N13	BA.1	21_C|T 241_C|T 2832_A|G 3037_C|T 5386_T|G 6513_GTT|... 8393_G|A 10029_C|T 10449_C|A 11286_TGTCTGGTT|......... 11537_A|G 13195_T|C 14408_C|T 15240_C|T 18163_A|G 21762_C|. 21764_A|. 21767_CATG|.... 21846_C|T 21987_GTGTTTATT|......... 22194_ATT|... 22205_.........|AGCCAGAAG 22578_G|A 22673_TC|CT 22679_T|C 22686_C|T 22813_G|T 22882_T|G 22898_G|A 22992_G|A 22995_C|A 23013_A|C 23040_A|G 23048_G|A 23055…	5991_A|C,19872_G|T
BA.1.N14	BA.1	241_C|T 2832_A|G 3037_C|T 5386_T|G 6513_GTT|... 8393_G|A 10029_C|T 10449_C|A 11286_TGTCTGGTT|......... 11537_A|G 13195_T|C 14408_C|T 15240_C|T 16869_C|T 18163_A|G 21762_C|. 21764_A|. 21767_CATG|.... 21846_C|T 21987_GTGTTTATT|......... 22194_ATT|... 22205_.........|AGCCAGAAG 22578_G|A 22673_TC|CT 22679_T|C 22686_C|T 22813_G|T 22882_T|G 22898_G|A 22992_G|A 22995_C|A 23013_A|C 23040_A|G 23048_G|A 23…	835_C|T,29825_G|A
BA.1.N15	BA.1	241_C|T 2832_A|G 3037_C|T 5386_T|G 6513_GTT|... 8393_G|A 10029_C|T 10449_C|A 11286_TGTCTGGTT|......... 11537_A|G 13195_T|C 14408_C|T 15240_C|T 18163_A|G 21762_C|. 21764_A|. 21767_CATG|.... 21846_C|T 21987_GTGTTTATT|......... 22194_ATT|... 22205_.........|AGCCAGAAG 22578_G|A 22673_TC|CT 22679_T|C 22686_C|T 22813_G|T 22882_T|G 22898_G|A 22992_G|A 22995_C|A 23013_A|C 23040_A|G 23048_G|A 23055_A|G 23…	4891_C|T,13536_C|T
BA.1.N16	BA.1	241_C|T 2832_A|G 3037_C|T 5386_T|G 5515_G|T 6513_GTT|... 8393_G|A 10029_C|T 10449_C|A 11286_TGTCTGGTT|......... 11537_A|G 13195_T|C 14408_C|T 15240_C|T 15521_T|A 18163_A|G 21762_C|. 21764_A|. 21767_CATG|.... 21846_C|T 21987_GTGTTTATT|......... 22194_ATT|... 22205_.........|AGCCAGAAG 22578_G|A 22673_TC|CT 22679_T|C 22686_C|T 22813_G|T 22882_T|G 22898_G|A 22992_G|A 22995_C|A 23013_A|C 23040_A|G 230…	6675_C|T,17040_T|C
BA.1.N17	BA.1	241_C|T 2832_A|G 3037_C|T 5386_T|G 6513_GTT|... 8393_G|A 10029_C|T 10449_C|A 11286_TGTCTGGTT|......... 11291_G|A 11537_A|G 13195_T|C 14408_C|T 15240_C|T 18163_A|G 18585_A|C 20418_A|G 21762_CTA|... 21764_A|. 21766_ACA|... 21767_CATG|.... 21846_C|T 21987_GTGTTTATT|......... 22194_ATT|... 22205_.........|AGCCAGAAG 22578_G|A 22673_TC|CT 22679_T|C 22686_C|T 22813_G|T 22882_T|G 22898_G|A 22992_G|A 2299…	23530_C|T,27005_C|T
BA.1.N18	BA.1	241_C|T 2832_A|G 3037_C|T 5386_T|G 5672_C|T 5924_G|A 6513_GTT|... 8393_G|A 10029_C|T 10449_C|A 11286_TGTCTGGTT|......... 11537_A|G 13195_T|C 14408_C|T 15240_C|T 18163_A|G 21762_C|. 21764_A|. 21767_CATG|.... 21846_C|T 21987_GTGTTTATT|......... 22194_ATT|... 22205_.........|AGCCAGAAG 22578_G|A 22673_TC|CT 22679_T|C 22686_C|T 22813_G|T 22882_T|G 22898_G|A 22992_G|A 22995_C|A 23013_A|C 23040_A|G 2304…	203_C|T,934_C|T,3871_G|T
BA.1.N19	BA.1	241_C|T 2832_A|G 3037_C|T 5386_T|G 6513_GTT|... 8393_G|A 10029_C|T 10449_C|A 11286_TGTCTGGTT|......... 11537_A|G 13195_T|C 14408_C|T 15240_C|T 18163_A|G 19590_T|C 21762_C|. 21764_A|. 21767_CATG|.... 21846_C|T 21987_GTGTTTATT|......... 22194_ATT|... 22205_.........|AGCCAGAAG 22578_G|A 22673_TC|CT 22679_T|C 22686_C|T 22813_G|T 22882_T|G 22898_G|A 22992_G|A 22995_C|A 23013_A|C 23040_A|G 23048_G|A 23…	5512_C|T,8604_T|C,20663_G|A
BA.1.N20	BA.1	241_C|T 2832_A|G 3037_C|T 5386_T|G 5515_G|T 5974_C|T 6513_GTT|... 8393_G|A 10029_C|T 10449_C|A 11286_TGTCTGGTT|......... 11537_A|G 13195_T|C 14408_C|T 15240_C|T 18163_A|G 21762_C|. 21764_A|. 21767_CATG|.... 21846_C|T 21987_GTGTTTATT|......... 22194_ATT|... 22205_.........|AGCCAGAAG 22578_G|A 22673_TC|CT 22679_T|C 22686_C|T 22813_G|T 22882_T|G 22898_G|A 22992_G|A 22995_C|A 23013_A|C 23040_A|G 2304…	15277_C|T,17040_T|C,17427_G|T
BA.1.N21	BA.1	241_C|T 2470_C|T 2832_A|G 3037_C|T 5386_T|G 6513_GTT|... 8393_G|A 10029_C|T 10449_C|A 11286_TGTCTGGTT|......... 11537_A|G 13195_T|C 14408_C|T 15240_C|T 18163_A|G 21595_C|T 21762_C|. 21764_A|. 21767_CATG|.... 21846_C|T 21987_GTGTTTATT|......... 22194_ATT|... 22205_.........|AGCCAGAAG 22578_G|A 22673_TC|CT 22679_T|C 22686_C|T 22813_G|T 22882_T|G 22898_G|A 22992_G|A 22995_C|A 23013_A|C 23040_A|G 230…	1964_A|G,25959_T|C,29081_G|T
BA.1.N22	BA.1	241_C|T 2832_A|G 3037_C|T 5386_T|G 5515_G|T 6513_GTT|... 8393_G|A 10029_C|T 10449_C|A 10615_C|T 11286_TGTCTGGTT|......... 11537_A|G 13195_T|C 14408_C|T 15240_C|T 18163_A|G 21762_C|. 21764_A|. 21767_CATG|.... 21846_C|T 21987_GTGTTTATT|......... 22194_ATT|... 22205_.........|AGCCAGAAG 22578_G|A 22673_TC|CT 22679_T|C 22686_C|T 22813_G|T 22882_T|G 22898_G|A 22992_G|A 22995_C|A 23013_A|C 23040_A|G 230…	11332_A|T,15495_C|T,26096_A|C
BA.1.N23	BA.1	241_C|T 2832_A|G 3037_C|T 5386_T|G 6513_GTT|... 8393_G|A 10029_C|T 10449_C|A 11083_G|T 11286_TGTCTGGTT|......... 11537_A|G 13195_T|C 14408_C|T 15240_C|T 18163_A|G 21762_C|. 21764_A|. 21767_CATG|.... 21846_C|T 21987_GTGTTTATT|......... 22194_ATT|... 22205_.........|AGCCAGAAG 22578_G|A 22673_TC|CT 22679_T|C 22686_C|T 22813_G|T 22882_T|G 22898_G|A 22992_G|A 22995_C|A 23013_A|C 23040_A|G 23048_G|A 23…	912_C|T,19596_C|T,27247_C|T
BA.1.N24	BA.1	241_C|T 2832_A|G 3037_C|T 5386_T|G 6513_GTT|... 8393_G|A 10029_C|T 10449_C|A 11286_TGTCTGGTT|......... 11537_A|G 13195_T|C 14408_C|T 15240_C|T 18163_A|G 21762_C|. 21764_A|. 21767_CATG|.... 21846_C|T 21987_GTGTTTATT|......... 22194_ATT|... 22205_.........|AGCCAGAAG 22578_G|A 22673_TC|CT 22679_T|C 22686_C|T 22813_G|T 22882_T|G 22898_G|A 22992_G|A 22995_C|A 23013_A|C 23040_A|G 23048_G|A 23055_A|G 23…	1741_A|G,24985_G|T,25435_T|C
BA.1.N25	BA.1	241_C|T 2832_A|G 3037_C|T 5386_T|G 6513_GTT|... 8393_G|A 10029_C|T 10449_C|A 11286_TGTCTGGTT|......... 11537_A|G 12634_A|G 13195_T|C 14408_C|T 15240_C|T 15763_C|T 18163_A|G 21762_C|. 21764_A|. 21767_CATG|.... 21846_C|T 21987_GTGTTTATT|......... 22194_ATT|... 22205_.........|AGCCAGAAG 22578_G|A 22673_TC|CT 22679_T|C 22686_C|T 22813_G|T 22882_T|G 22898_G|A 22992_G|A 22995_C|A 23013_A|C 23040_A|G 23…	4576_A|T,4579_T|A,27014_G|T
BA.1.N26	BA.1	241_C|T 2832_A|G 3037_C|T 5386_T|G 6513_GTT|... 8393_G|A 10029_C|T 10449_C|A 11286_TGTCTGGTT|......... 11537_A|G 13195_T|C 14408_C|T 15240_C|T 18163_A|G 21762_C|. 21764_A|. 21767_CATG|.... 21846_C|T 21987_GTGTTTATT|......... 22194_ATT|... 22205_.........|AGCCAGAAG 22468_G|T 22578_G|A 22599_G|A 22673_TC|CT 22679_T|C 22686_C|T 22813_G|T 22882_T|G 22898_G|A 22992_G|A 22995_C|A 23013_A|C 23040_A|G 23…	4321_C|T,7113_C|T,17040_T|C
BA.1.N27	BA.1	241_C|T 2832_A|G 3037_C|T 5386_T|G 6513_GTT|... 8393_G|A 10029_C|T 10135_T|C 10449_C|A 11286_TGTCTGGTT|......... 11537_A|G 13195_T|C 14408_C|T 15240_C|T 18163_A|G 21762_C|. 21764_A|. 21767_CATG|.... 21846_C|T 21987_GTGTTTATT|......... 22194_ATT|... 22205_.........|AGCCAGAAG 22578_G|A 22673_TC|CT 22679_T|C 22686_C|T 22813_G|T 22882_T|G 22898_G|A 22992_G|A 22995_C|A 23013_A|C 23040_A|G 23048_G|A 23…	14829_G|T,17193_G|T
BA.1.N28	BA.1	241_C|T 2832_A|G 3037_C|T 5386_T|G 6513_GTT|... 8393_G|A 10029_C|T 10449_C|A 11286_TGTCTGGTT|......... 11537_A|G 13195_T|C 14408_C|T 15240_C|T 15521_T|A 18163_A|G 21762_C|. 21764_A|. 21767_CATG|.... 21846_C|T 21987_GTGTTTATT|......... 22193_.|T 22194_ATT|... 22195_T|G 22197_TA|GC 22201_...T|CAAA 22205_.........|AGCCAGAAG 22578_G|A 22673_TC|CT 22679_T|C 22686_C|T 22813_G|T 22882_T|G 22898_G|A 2299…	1938_C|T,13638_T|C,21742_C|T
BA.1.N29	BA.1	241_C|T 2832_A|G 3037_C|T 5386_T|G 6513_GTT|... 8393_G|A 10029_C|T 10449_C|A 11283_GTTTG|..... 11286_TGTCTGGTT|......... 11537_A|G 13195_T|C 14408_C|T 15240_C|T 18163_A|G 21762_C|. 21764_A|. 21767_CATG|.... 21846_C|T 21987_GTGTTTATT|......... 22194_ATT|... 22205_.........|AGCCAGAAG 22578_G|A 22673_TC|CT 22679_T|C 22686_C|T 22813_G|T 22882_T|G 22898_G|A 22992_G|A 22995_C|A 23013_A|C 23040_A|G 2304…	2508_C|T,3961_C|T,8266_C|T
BA.1.N30	BA.1	241_C|T 1558_A|G 2832_A|G 3037_C|T 5386_T|G 6513_GTT|... 8393_G|A 10029_C|T 10449_C|A 11286_TGTCTGGTT|......... 11422_T|C 11537_A|G 13195_T|C 14408_C|T 15240_C|T 18163_A|G 21762_C|. 21764_A|. 21767_CATG|.... 21846_C|T 21987_GTGTTTATT|......... 22194_ATT|... 22205_.........|AGCCAGAAG 22578_G|A 22673_TC|CT 22679_T|C 22686_C|T 22813_G|T 22882_T|G 22898_G|A 22992_G|A 22995_C|A 23013_A|C 23040_A|G 230…	564_G|A,2516_G|T,17040_T|C
BA.1.N31	BA.1	241_C|T 2832_A|G 3037_C|T 5386_T|G 5924_G|A 6513_GTT|... 8393_G|A 10029_C|T 10449_C|A 11286_TGTCTGGTT|......... 11537_A|G 13195_T|C 14408_C|T 14820_A|G 15240_C|T 18163_A|G 21762_C|. 21764_A|. 21767_CATG|.... 21846_C|T 21987_GTGTTTATT|......... 22194_ATT|... 22205_.........|AGCCAGAAG 22578_G|A 22673_TC|CT 22679_T|C 22686_C|T 22813_G|T 22882_T|G 22898_G|A 22992_G|A 22995_C|A 23013_A|C 23040_A|G 230…	1710_C|T,17040_T|C,17747_C|T
BA.1.N32	BA.1	241_C|T 2832_A|G 2902_C|T 3037_C|T 5203_C|T 5386_T|G 6513_GTT|... 8393_G|A 10029_C|T 10449_C|A 11286_TGTCTGGTT|......... 11537_A|G 13195_T|C 14408_C|T 15240_C|T 18163_A|G 21762_C|. 21764_A|. 21767_CATG|.... 21846_C|T 21987_GTGTTTATT|......... 22194_ATT|... 22205_.........|AGCCAGAAG 22578_G|A 22673_TC|CT 22679_T|C 22686_C|T 22813_G|T 22882_T|G 22898_G|A 22992_G|A 22995_C|A 23013_A|C 23040_A|G 2304…	2047_T|C,19292_G|T,21485_G|T
BA.1.N33	BA.1	241_C|T 2832_A|G 2902_C|T 3037_C|T 5386_T|G 6513_GTT|... 8393_G|A 10029_C|T 10449_C|A 11286_TGTCTGGTT|......... 11537_A|G 13195_T|C 14408_C|T 15240_C|T 18163_A|G 21762_C|. 21764_A|. 21767_CATG|.... 21846_C|T 21987_GTGTTTATT|......... 22194_ATT|... 22205_.........|AGCCAGAAG 22578_G|A 22673_TC|CT 22679_T|C 22686_C|T 22813_G|T 22882_T|G 22898_G|A 22992_G|A 22995_C|A 23013_A|C 23040_A|G 23048_G|A 230…	688_G|T,20408_TTGAAT|......,26096_A|C
BA.1.N34	BA.1	241_C|T 1912_C|T 2832_A|G 3037_C|T 5386_T|G 6513_GTT|... 8393_G|A 10029_C|T 10449_C|A 11286_TGTCTGGTT|......... 11537_A|G 13195_T|C 14408_C|T 15240_C|T 18163_A|G 21762_C|. 21764_A|. 21767_CATG|.... 21846_C|T 21987_GTGTTTATT|......... 22194_ATT|... 22205_.........|AGCCAGAAG 22578_G|A 22673_TC|CT 22679_T|C 22686_C|T 22813_G|T 22882_T|G 22898_G|A 22992_G|A 22995_C|A 23013_A|C 23040_A|G 23048_G|A 230…	19960_A|G,25500_G|T,29179_G|T
BA.1.N35	BA.1	241_C|T 2832_A|G 3037_C|T 5386_T|G 6513_GTT|... 7728_C|T 8393_G|A 10029_C|T 10449_C|A 11286_TGTCTGGTT|......... 11537_A|G 13195_T|C 14408_C|T 15240_C|T 18163_A|G 21762_C|. 21764_A|. 21767_CATG|.... 21846_C|T 21987_GTGTTTATT|......... 22194_ATT|... 22205_.........|AGCCAGAAG 22578_G|A 22673_TC|CT 22679_T|C 22686_C|T 22813_G|T 22882_T|G 22898_G|A 22992_G|A 22995_C|A 23013_A|C 23040_A|G 23048_G|A 230…	15264_T|C,18402_T|C,26151_C|A
BA.1.N36	BA.1	241_C|T 2832_A|G 3037_C|T 5386_T|G 5515_G|T 6513_GTT|... 8393_G|A 10029_C|T 10449_C|A 11286_TGTCTGGTT|......... 11537_A|G 13195_T|C 14408_C|T 15240_C|T 18163_A|G 21762_C|T 21764_A|. 21767_CATG|.... 21846_C|T 21987_GTGTTTATT|......... 22194_ATT|... 22205_.........|AGCCAGAAG 22578_G|A 22673_TC|CT 22679_T|C 22686_C|T 22813_G|T 22882_T|G 22898_G|A 22992_G|A 22995_C|A 23013_A|C 23040_A|G 23048_G|A 230…	5392_C|T,8299_C|T,15346_C|T
BA.1.N37	BA.1	241_C|T 2832_A|G 3037_C|T 5386_T|G 6513_GTT|... 8393_G|A 10029_C|T 10449_C|A 11286_TGTCTGGTT|......... 11537_A|G 13195_T|C 14408_C|T 15240_C|T 17615_A|G 18163_A|G 21762_C|. 21764_A|. 21767_CATG|.... 21846_C|T 21987_GTGTTTATT|......... 22194_ATT|... 22205_.........|AGCCAGAAG 22578_G|A 22673_TC|CT 22679_T|C 22686_C|T 22813_G|T 22882_T|G 22898_G|A 22992_G|A 22995_C|A 23013_A|C 23040_A|G 23048_G|A 23…	382_A|G,21853_G|T,22000_C|T
BA.1.N38	BA.1	241_C|T 2832_A|G 3037_C|T 5386_T|G 6513_GTT|... 8393_G|A 10029_C|T 10449_C|A 11286_TGTCTGGTT|......... 11537_A|G 13195_T|C 14408_C|T 15240_C|T 15521_T|A 18163_A|G 21762_C|. 21764_A|. 21767_CATG|.... 21846_C|T 21987_GTGTTTATT|......... 22194_ATT|... 22205_.........|AGCCAGAAG 22578_G|A 22673_TC|CT 22679_T|C 22686_C|T 22813_G|T 22882_T|G 22898_G|A 22992_G|A 22995_C|A 23013_A|C 23040_A|G 23048_G|A 23…	7399_A|G,21974_G|C
BA.1.N39	BA.1	241_C|T 652_A|G 2832_A|G 3037_C|T 5386_T|G 5515_G|T 6513_GTT|... 8393_G|A 10029_C|T 10449_C|A 11286_TGTCTGGTT|......... 11537_A|G 13195_T|C 14408_C|T 15240_C|T 18163_A|G 21762_C|. 21764_A|. 21767_CATG|.... 21846_C|T 21987_GTGTTTATT|......... 22194_ATT|... 22205_.........|AGCCAGAAG 22578_G|A 22673_TC|CT 22679_T|C 22686_C|T 22813_G|T 22882_T|G 22898_G|A 22992_G|A 22995_C|A 23013_A|C 23040_A|G 23048…	8964_C|T,13105_C|T,18086_C|T
BA.1.N40	BA.1	241_C|T 2832_A|G 3037_C|T 5386_T|G 6513_GTT|... 8393_G|A 10029_C|T 10449_C|A 11286_TGTCTGGTT|......... 11537_A|G 13195_T|C 14408_C|T 15240_C|T 18163_A|G 20102_G|T 21762_C|. 21764_A|. 21767_CATG|.... 21846_C|T 21987_GTGTTTATT|......... 22194_ATT|... 22205_.........|AGCCAGAAG 22578_G|A 22673_TC|CT 22679_T|C 22686_C|T 22813_G|T 22882_T|G 22898_G|A 22992_G|A 22995_C|A 23013_A|C 23040_A|G 23048_G|A 23…	10317_A|G,16075_G|A,27610_C|T
BA.1.N41	BA.1	241_C|T 509_GGTCATGTTATGGTT|............... 2832_A|G 3037_C|T 5386_T|G 6513_GTT|... 8393_G|A 10029_C|T 10449_C|A 11286_TGTCTGGTT|......... 11537_A|G 13195_T|C 14408_C|T 15240_C|T 18163_A|G 21762_C|. 21764_A|. 21767_CATG|.... 21846_C|T 21987_GTGTTTATT|......... 22194_ATT|... 22205_.........|AGCCAGAAG 22578_G|A 22673_TC|CT 22679_T|C 22686_C|T 22813_G|T 22882_T|G 22898_G|A 22992_G|A 22995_C|A 23013_…	18292_G|T,24023_C|T,28093_C|T
BA.1.N42	BA.1	241_C|T 2832_A|G 3037_C|T 5386_T|G 5515_G|T 6513_GTT|... 8393_G|A 10029_C|T 10449_C|A 11286_TGTCTGGTT|......... 11537_A|G 13195_T|C 14408_C|T 15240_C|T 18163_A|G 21762_C|. 21764_A|. 21767_CATG|.... 21846_C|T 21987_GTGTTTATT|......... 22194_ATT|... 22205_.........|AGCCAGAAG 22578_G|A 22673_TC|CT 22679_T|C 22686_C|T 22813_G|T 22882_T|G 22898_G|A 22992_G|A 22995_C|A 23013_A|C 23040_A|G 23048_G|A 230…	2156_C|T,4551_C|T,10681_C|T,17040_T|C
BA.1.N43	BA.1	241_C|T 2832_A|G 3037_C|T 5386_T|G 6513_GTT|... 8393_G|A 10029_C|T 10449_C|A 11286_TGTCTGGTT|......... 11537_A|G 13195_T|C 14408_C|T 15240_C|T 18163_A|G 21762_C|. 21764_A|. 21767_CATG|.... 21811_C|T 21846_C|T 21987_GTGTTTATT|......... 22194_ATT|... 22205_.........|AGCCAGAAG 22578_G|A 22673_TC|CT 22679_T|C 22686_C|T 22813_G|T 22882_T|G 22898_G|A 22992_G|A 22995_C|A 23013_A|C 23040_A|G 23048_G|A 23…	4237_T|C,17040_T|C,21835_T|C,29737_G|T
BA.1.N44	BA.1	241_C|T 2832_A|G 3037_C|T 5386_T|G 6513_GTT|... 8393_G|A 10029_C|T 10449_C|A 11286_TGTCTGGTT|......... 11537_A|G 13195_T|C 14408_C|T 15240_C|T 18163_A|G 21575_C|T 21762_C|. 21764_A|. 21767_CATG|.... 21846_C|T 21987_GTGTTTATT|......... 22194_ATT|... 22205_.........|AGCCAGAAG 22578_G|A 22673_TC|CT 22679_T|C 22686_C|T 22813_G|T 22882_T|G 22898_G|A 22992_G|A 22995_C|A 23013_A|C 23040_A|G 23048_G|A 23…	911_T|G,3342_A|C,27541_G|T,28374_G|A
AY.42.N1	AY.42	210_G|T 241_C|T 2258_G|A 3037_C|T 4181_G|T 6402_C|T 7124_C|T 8986_C|T 9053_G|T 10029_C|T 11201_A|G 11332_A|G 11747_C|T 12073_C|T 14408_C|T 15237_C|T 15451_G|A 15910_G|T 16466_C|T 19220_C|T 21618_C|G 21846_C|T 22029_AGTTCA|...... 22917_T|G 22995_C|A 23403_A|G 23604_C|G 23718_C|T 24410_G|A 25469_C|T 25872_C|T 26767_T|C 27638_T|C 27752_C|T 27874_C|T 28248_GATTTC|...... 28273_A|. 28461_A|G 28881_G|T …	4237_T|C,13210_T|C,17040_T|C,27556_GCACTGACTTGCTTTAGCACTCAATTTGCTTTTGCTTGTCCTGACGGCGTAAAACACGTCTATC|................................................................
AY.42.N2	AY.42	210_G|T 241_C|T 2258_G|A 3037_C|T 4081_T|A 4181_G|T 6402_C|T 7124_C|T 8986_C|T 9053_G|T 10029_C|T 11201_A|G 11332_A|G 12073_C|T 14408_C|T 15237_C|T 15451_G|A 16466_C|T 19220_C|T 21618_C|G 21846_C|T 21987_G|A 22029_AGTTCA|...... 22917_T|G 22995_C|A 23403_A|G 23604_C|G 23718_C|T 24410_G|A 25469_C|T 25872_C|T 26767_T|C 27638_T|C 27752_C|T 27874_C|T 28248_GATTTC|...... 28273_A|. 28461_A|G 28881_G|T 2…	16056_T|C,17040_T|C,19549_G|T,29679_C|T
AY.42.N3	AY.42	210_G|T 241_C|T 2258_G|A 3037_C|T 4181_G|T 6402_C|T 7124_C|T 8986_C|T 9053_G|T 10029_C|T 10525_C|T 11201_A|G 11332_A|G 12073_C|T 14408_C|T 15237_C|T 15451_G|A 16466_C|T 19220_C|T 21618_C|G 21846_C|T 22029_AGTTCA|...... 22917_T|G 22995_C|A 23403_A|G 23604_C|G 23718_C|T 24410_G|A 25469_C|T 25872_C|T 26767_T|C 27638_T|C 27752_C|T 27874_C|T 28248_GATTTC|...... 28273_A|. 28461_A|G 28881_G|T 28916_G|T …	10870_G|T,17040_T|C,23223_A|G,29604_T|C
AY.119.N1	AY.119	210_G|T 241_C|T 3037_C|T 4181_G|T 6402_C|T 7124_C|T 8829_C|T 8986_C|T 9053_G|T 10029_C|T 11201_A|G 11332_A|G 12756_C|T 14408_C|T 15451_G|A 16466_C|T 19006_G|T 19220_C|T 21618_C|G 21846_C|T 21987_G|A 22029_AGTTCA|...... 22917_T|G 22995_C|A 23403_A|G 23604_C|G 23987_C|T 24410_G|A 25469_C|T 26767_T|C 27638_T|C 27752_C|T 27874_C|T 28248_GATTTC|...... 28273_A|. 28461_A|G 28881_G|T 28916_G|T 29402_G|T …	1321_A|C,15264_T|C,29540_G|A,29645_G|T
AY.119.N2	AY.119	210_G|T 241_C|T 3037_C|T 4181_G|T 4455_C|T 6402_C|T 7124_C|T 8829_C|T 8986_C|T 9053_G|T 10029_C|T 11083_G|T 11201_A|G 11332_A|G 14408_C|T 15451_G|A 16466_C|T 19006_G|T 19220_C|T 21618_C|G 21846_C|T 21987_G|A 22029_AGTTCA|...... 22917_T|G 22995_C|A 23403_A|G 23604_C|G 24410_G|A 25469_C|T 26767_T|C 27638_T|C 27752_C|T 27874_C|T 28248_GATTTC|...... 28273_A|. 28461_A|G 28881_G|T 28916_G|T 29402_G|T 2…	15264_T|C,20132_C|T
AY.119.N3	AY.119	210_G|T 241_C|T 3037_C|T 4181_G|T 6402_C|T 7124_C|T 8591_G|T 8829_C|T 8986_C|T 9053_G|T 10029_C|T 11201_A|G 11332_A|G 12756_C|T 14408_C|T 15451_G|A 16466_C|T 19006_G|T 19220_C|T 21618_C|G 21846_C|T 21987_G|A 22029_AGTTCA|...... 22917_T|G 22995_C|A 23403_A|G 23416_A|T 23604_C|G 23987_C|T 24410_G|A 25469_C|T 26767_T|C 27638_T|C 27752_C|T 27874_C|T 28248_GATTTC|...... 28273_A|. 28461_A|G 28881_G|T 2…	3802_T|A,4034_A|G,22051_G|C,28150_TTA|...
AY.119.N4	AY.119	210_G|T 241_C|T 3037_C|T 4181_G|T 6402_C|T 7124_C|T 8829_C|T 8986_C|T 9053_G|T 10029_C|T 11201_A|G 11332_A|G 14408_C|T 15451_G|A 16466_C|T 19006_G|T 19220_C|T 21618_C|G 21846_C|T 21987_G|A 22029_AGTTCA|...... 22917_T|G 22995_C|A 23403_A|G 23604_C|G 24082_C|T 24410_G|A 25469_C|T 26606_C|T 26767_T|C 27638_T|C 27752_C|T 27874_C|T 28248_GATTTC|...... 28273_A|. 28461_A|G 28881_G|T 28916_G|T 29402_G|T …	1732_A|G,10993_C|T,17040_T|C,25720_G|A
BA.1.17.2.N1	BA.1.17.2	241_C|T 2832_A|G 3037_C|T 3241_C|T 5386_T|G 5924_G|A 6513_GTT|... 6988_T|C 8393_G|A 10029_C|T 10449_C|A 11286_TGTCTGGTT|......... 11537_A|G 13195_T|C 14408_C|T 15240_C|T 18163_A|G 21762_C|. 21764_A|. 21767_CATG|.... 21846_C|T 21987_GTGTTTATT|......... 22194_ATT|... 22205_.........|AGCCAGAAG 22578_G|A 22673_TC|CT 22679_T|C 22686_C|T 22813_G|T 22882_T|G 22898_G|A 22992_G|A 22995_C|A 23013_A|C 23040…	4891_C|T,17064_G|T,18032_C|T,25317_C|T
BA.1.17.2.N2	BA.1.17.2	241_C|T 1385_C|T 2832_A|G 3037_C|T 3241_C|T 5386_T|G 5924_G|A 6513_GTT|... 8393_G|A 10029_C|T 10449_C|A 11286_TGTCTGGTT|......... 11537_A|G 13195_T|C 14408_C|T 15240_C|T 18163_A|G 21742_C|T 21762_C|. 21764_A|. 21767_CATG|.... 21846_C|T 21987_GTGTTTATT|......... 22194_ATT|... 22205_.........|AGCCAGAAG 22578_G|A 22673_TC|CT 22679_T|C 22686_C|T 22813_G|T 22882_T|G 22898_G|A 22992_G|A 22995_C|A 23013…	9112_C|T,14585_C|T,19806_C|T,29288_T|C
BA.1.17.2.N3	BA.1.17.2	241_C|T 2832_A|G 3037_C|T 3241_C|T 5386_T|G 5924_G|A 6513_GTT|... 8393_G|A 10029_C|T 10449_C|A 11286_TGTCTGGTT|......... 11537_A|G 13195_T|C 14408_C|T 15240_C|T 18163_A|G 21762_C|. 21764_A|. 21767_CATG|.... 21846_C|T 21987_GTGTTTATT|......... 22193_.|T 22194_ATT|... 22195_T|G 22197_TA|GC 22201_...T|CAAA 22205_.........|AGCCAGAAG 22578_G|A 22673_TC|CT 22679_T|C 22686_C|T 22813_G|T 22882_T|G 22898_…	3628_T|G,3924_C|G,10348_A|G,16428_C|T
BA.1.17.2.N4	BA.1.17.2	241_C|T 2832_A|G 3037_C|T 3241_C|T 4795_C|T 5386_T|G 5924_G|A 6513_GTT|... 8393_G|A 10029_C|T 10449_C|A 11286_TGTCTGGTT|......... 11537_A|G 13195_T|C 14408_C|T 15240_C|T 18163_A|G 21762_C|. 21764_A|. 21767_CATG|.... 21846_C|T 21987_GTGTTTATT|......... 22194_ATT|... 22205_.........|AGCCAGAAG 22578_G|A 22673_TC|CT 22679_T|C 22686_C|T 22813_G|T 22882_T|G 22898_G|A 22992_G|A 22995_C|A 23013_A|C 23040…	835_C|T,23638_C|T,25817_A|G,29696_C|T
BA.1.17.2.N5	BA.1.17.2	241_C|T 2832_A|G 3037_C|T 3241_C|T 5386_T|G 5924_G|A 6513_GTT|... 8393_G|A 10029_C|T 10449_C|A 11286_TGTCTGGTT|......... 11537_A|G 12880_C|T 13195_T|C 14408_C|T 15240_C|T 18163_A|G 20262_A|G 21762_C|. 21764_A|. 21767_CATG|.... 21846_C|T 21987_GTGTTTATT|......... 22194_ATT|... 22205_.........|AGCCAGAAG 22578_G|A 22673_TC|CT 22679_T|C 22686_C|T 22813_G|T 22882_T|G 22898_G|A 22992_G|A 22995_C|A 2301…	10870_G|T,17040_T|C,18126_T|C,29604_T|C
BA.1.17.2.N6	BA.1.17.2	241_C|T 2832_A|G 3037_C|T 3241_C|T 5386_T|G 5924_G|A 6513_GTT|... 8393_G|A 10029_C|T 10449_C|A 11286_TGTCTGGTT|......... 11537_A|G 12068_C|T 13195_T|C 14408_C|T 15189_A|G 15240_C|T 18163_A|G 21762_C|. 21764_A|. 21767_CATG|.... 21846_C|T 21987_GTGTTTATT|......... 22194_ATT|... 22205_.........|AGCCAGAAG 22578_G|A 22673_TC|CT 22679_T|C 22686_C|T 22813_G|T 22882_T|G 22898_G|A 22992_G|A 22995_C|A 2301…	583_C|T,17040_T|C,25244_G|T,29706_G|T
BA.1.17.2.N7	BA.1.17.2	241_C|T 2832_A|G 3037_C|T 3241_C|T 5386_T|G 5924_G|A 6513_GTT|... 6988_T|C 8393_G|A 10029_C|T 10449_C|A 11286_TGTCTGGTT|......... 11537_A|G 13195_T|C 14408_C|T 15240_C|T 15960_C|T 18163_A|G 21762_C|. 21764_A|. 21767_CATG|.... 21846_C|T 21987_GTGTTTATT|......... 22194_ATT|... 22205_.........|AGCCAGAAG 22578_G|A 22673_TC|CT 22679_T|C 22686_C|T 22813_G|T 22882_T|G 22898_G|A 22992_G|A 22995_C|A 23013…	1741_A|G,3896_G|A,12223_G|A,26188_G|A
BA.1.17.2.N8	BA.1.17.2	241_C|T 2832_A|G 3037_C|T 3241_C|T 5386_T|G 5924_G|A 6513_GTT|... 8393_G|A 8835_T|C 10029_C|T 10449_C|A 11286_TGTCTGGTT|......... 11537_A|G 13195_T|C 14408_C|T 15240_C|T 15521_T|A 18163_A|G 21762_C|. 21764_A|. 21767_CATG|.... 21846_C|T 21987_GTGTTTATT|......... 22193_.|T 22194_ATT|... 22195_T|G 22197_TA|GC 22201_...T|CAAA 22205_.........|AGCCAGAAG 22578_G|A 22673_TC|CT 22679_T|C 22686_C|T 22813_G…	14829_G|T,17193_G|T,26416_G|T,28291_C|T
BA.1.17.2.N9	BA.1.17.2	241_C|T 2832_A|G 3037_C|T 3241_C|T 4891_C|T 5386_T|G 5924_G|A 6513_GTT|... 8393_G|A 10029_C|T 10449_C|A 11286_TGTCTGGTT|......... 11537_A|G 13195_T|C 14408_C|T 15240_C|T 17822_C|T 18163_A|G 21762_C|. 21764_A|. 21767_CATG|.... 21846_C|T 21987_GTGTTTATT|......... 22194_ATT|... 22205_.........|AGCCAGAAG 22578_G|A 22673_TC|CT 22679_T|C 22686_C|T 22813_G|T 22882_T|G 22898_G|A 22992_G|A 22995_C|A 23013…	5612_G|T,17040_T|C
BA.1.17.2.N10	BA.1.17.2	241_C|T 2832_A|G 3037_C|T 3241_C|T 5386_T|G 5924_G|A 6513_GTT|... 8393_G|A 10029_C|T 10449_C|A 11286_TGTCTGGTT|......... 11291_G|A 11537_A|G 13195_T|C 14408_C|T 15240_C|T 18163_A|G 21762_CTA|... 21764_A|. 21766_ACA|... 21767_CATG|.... 21846_C|T 21987_GTGTTTATT|......... 22194_ATT|... 22205_.........|AGCCAGAAG 22578_G|A 22673_TC|CT 22679_T|C 22686_C|T 22813_G|T 22882_T|G 22898_G|A 22992_G|A 22995_…	9689_A|C,15045_C|T,27494_C|T,29466_C|T
BA.1.17.2.N11	BA.1.17.2	241_C|T 2832_A|G 3037_C|T 3241_C|T 5386_T|G 5924_G|A 6513_GTT|... 8393_G|A 10029_C|T 10449_C|A 11286_TGTCTGGTT|......... 11537_A|G 13195_T|C 14408_C|T 15240_C|T 18163_A|G 21762_C|. 21764_A|. 21767_CATG|.... 21846_C|T 21987_GTGTTTATT|......... 22194_ATT|... 22205_.........|AGCCAGAAG 22578_G|A 22673_TC|CT 22679_T|C 22686_C|T 22813_G|T 22882_T|G 22898_G|A 22992_G|A 22995_C|A 23013_A|C 23040_A|G 2304…	805_G|T,4237_T|C,17040_T|C,26567_G|T
AY.25.1.N1	AY.25.1	210_G|T 241_C|T 3037_C|T 3948_A|G 4181_G|T 6402_C|T 7124_C|T 8986_C|T 9053_G|T 10029_C|T 11201_A|G 11332_A|G 11562_G|T 14408_C|T 14937_C|T 15451_G|A 16466_C|T 19220_C|T 20234_C|T 21618_C|G 21987_G|A 22029_AGTTCA|...... 22917_T|G 22995_C|A 23403_A|G 23604_C|G 24410_G|A 25469_C|T 26107_G|C 26767_T|C 27507_A|C 27638_T|C 27752_C|T 27874_C|T 28248_GATTTC|...... 28273_A|. 28461_A|G 28881_G|T 28916_G|T …	11562_G|T,17040_T|C,18876_T|C,24794_G|T
AY.25.1.N2	AY.25.1	210_G|T 241_C|T 3037_C|T 3948_A|G 4181_G|T 6402_C|T 7124_C|T 8986_C|T 9053_G|T 10029_C|T 11201_A|G 11332_A|G 11562_G|T 14408_C|T 15451_G|A 16466_C|T 19220_C|T 19269_C|T 21618_C|G 21987_G|A 22029_AGTTCA|...... 22917_T|G 22995_C|A 23403_A|G 23604_C|G 24410_G|A 25469_C|T 25644_G|T 26107_G|C 26767_T|C 27507_A|C 27638_T|C 27752_C|T 27874_C|T 28248_GATTTC|...... 28273_A|. 28461_A|G 28881_G|T 28916_G|T …	2706_C|T,9430_C|T,17040_T|C,27407_T|C
AY.25.1.N3	AY.25.1	210_G|T 241_C|T 3037_C|T 3948_A|G 4181_G|T 6402_C|T 7124_C|T 8986_C|T 9053_G|T 10029_C|T 11201_A|G 11332_A|G 11562_G|T 12115_C|T 14408_C|T 15240_C|T 15451_G|A 16466_C|T 19170_C|T 19220_C|T 21618_C|G 21859_C|T 21987_G|A 22029_AGTTCA|...... 22917_T|G 22995_C|A 23403_A|G 23604_C|G 24410_G|A 25469_C|T 25658_C|T 26107_G|C 26767_T|C 27507_A|C 27638_T|C 27752_C|T 27874_C|T 28248_GATTTC|...... 28273_A|. …	10789_C|T,14414_G|T,26763_G|T,29367_C|T
AY.25.1.N4	AY.25.1	210_G|T 241_C|T 2564_G|A 3037_C|T 3948_A|G 4181_G|T 6402_C|T 7124_C|T 8986_C|T 9053_G|T 10029_C|T 11201_A|G 11332_A|G 11562_G|T 14408_C|T 15451_G|A 16466_C|T 19220_C|T 21618_C|G 21987_G|A 22029_AGTTCA|...... 22917_T|G 22995_C|A 23403_A|G 23604_C|G 24410_G|A 25469_C|T 25714_C|T 26107_G|C 26767_T|C 27507_A|C 27638_T|C 27752_C|T 27874_C|T 28248_GATTTC|...... 28273_A|. 28461_A|G 28881_G|T 28916_G|T 2…	204_G|T,18348_C|T,22051_G|C,27384_T|C,28150_TTA|...
AY.25.1.N5	AY.25.1	210_G|T 241_C|T 3037_C|T 3948_A|G 4181_G|T 6402_C|T 7124_C|T 8986_C|T 9053_G|T 10029_C|T 11201_A|G 11332_A|G 11562_G|T 13968_C|T 14408_C|T 15451_G|A 16466_C|T 19220_C|T 20234_C|T 21618_C|G 21987_G|A 22029_AGTTCA|...... 22917_T|G 22995_C|A 23403_A|G 23604_C|G 24410_G|A 25469_C|T 26107_G|C 26767_T|C 27507_A|C 27638_T|C 27752_C|T 27874_C|T 28248_GATTTC|...... 28273_A|. 28461_A|G 28881_G|T 28916_G|T …	9162_A|G,9300_G|A,17040_T|C,24620_G|T,25614_C|T
AY.25.1.N6	AY.25.1	210_G|T 241_C|T 3037_C|T 3948_A|G 4181_G|T 5812_C|T 6402_C|T 7124_C|T 8986_C|T 9053_G|T 10029_C|T 11201_A|G 11332_A|G 11562_G|T 14408_C|T 15451_G|A 16466_C|T 19220_C|T 20234_C|T 20823_C|T 21618_C|G 21987_G|A 22029_AGTTCA|...... 22917_T|G 22995_C|A 23403_A|G 23604_C|G 24410_G|A 25469_C|T 26107_G|C 26767_T|C 27389_C|T 27507_A|C 27638_T|C 27752_C|T 27874_C|T 28248_GATTTC|...... 28273_A|. 28461_A|G 2…	3346_T|C,4158_C|T,11407_C|T,25839_G|T,27790_G|T
AY.25.1.N7	AY.25.1	210_G|T 241_C|T 2106_C|T 3037_C|T 3948_A|G 4084_C|T 4181_G|T 6402_C|T 6740_C|T 7124_C|T 8986_C|T 9053_G|T 10029_C|T 11201_A|G 11332_A|G 11562_G|T 14408_C|T 15451_G|A 16466_C|T 19220_C|T 21137_A|G 21618_C|G 21987_G|A 22029_AGTTCA|...... 22917_T|G 22995_C|A 23403_A|G 23604_C|G 24410_G|A 25469_C|T 26107_G|C 26767_T|C 27507_A|C 27638_T|C 27752_C|T 27874_C|T 28248_GATTTC|...... 28273_A|. 28461_A|G 288…	4237_T|C,4940_C|T,8561_G|T,17040_T|C,18464_C|A
AY.25.1.N8	AY.25.1	210_G|T 241_C|T 3037_C|T 3948_A|G 4181_G|T 6402_C|T 7124_C|T 8986_C|T 9053_G|T 10029_C|T 11201_A|G 11332_A|G 11562_G|T 14408_C|T 15451_G|A 16466_C|T 19220_C|T 20234_C|T 20823_C|T 21618_C|G 21987_G|A 22029_AGTTCA|...... 22917_T|G 22995_C|A 23403_A|G 23604_C|G 24410_G|A 25469_C|T 26107_G|C 26767_T|C 27507_A|C 27638_T|C 27752_C|T 27874_C|T 28248_GATTTC|...... 28273_A|. 28461_A|G 28881_G|T 28916_G|T …	439_A|G,9520_C|T,15277_C|T,17040_T|C,17427_G|T
AY.25.1.N9	AY.25.1	210_G|T 241_C|T 2564_G|A 3037_C|T 3948_A|G 4181_G|T 6402_C|T 7124_C|T 8986_C|T 9053_G|T 9421_T|C 10029_C|T 11201_A|G 11332_A|G 11562_G|T 14408_C|T 15451_G|A 16466_C|T 19220_C|T 21618_C|G 21987_G|A 22029_AGTTCA|...... 22917_T|G 22995_C|A 23403_A|G 23604_C|G 24410_G|A 25469_C|T 26107_G|C 26767_T|C 27507_A|C 27638_T|C 27752_C|T 27874_C|T 28248_GATTTC|...... 28273_A|. 28461_A|G 28881_G|T 28916_G|T 29…	22051_G|C,28150_TTA|...
AY.25.1.N10	AY.25.1	210_G|T 241_C|T 3037_C|T 3267_C|T 3948_A|G 4181_G|T 5730_C|T 6402_C|T 7124_C|T 8986_C|T 9053_G|T 10029_C|T 11201_A|G 11332_A|G 11562_G|T 14408_C|T 15451_G|A 16466_C|T 19220_C|T 20234_C|T 21618_C|G 21987_G|A 22029_AGTTCA|...... 22917_T|G 22995_C|A 23403_A|G 23604_C|G 24410_G|A 25339_C|T 25469_C|T 26107_G|C 26767_T|C 27507_A|C 27638_T|C 27752_C|T 27874_C|T 28248_GATTTC|...... 28273_A|. 28461_A|G 28…	4237_T|C,12053_C|T,12525_C|T,17040_T|C,26909_G|A
AY.25.1.N11	AY.25.1	210_G|T 241_C|T 3037_C|T 3948_A|G 4181_G|T 6402_C|T 7124_C|T 8986_C|T 9053_G|T 10029_C|T 11201_A|G 11332_A|G 11562_G|T 14408_C|T 15451_G|A 16466_C|T 17634_C|T 19220_C|T 20234_C|T 21618_C|G 21987_G|A 22029_AGTTCA|...... 22917_T|G 22995_C|A 23403_A|G 23604_C|G 24410_G|A 25469_C|T 26107_G|C 26767_T|C 27507_A|C 27638_T|C 27752_C|T 27874_C|T 28248_GATTTC|...... 28273_A|. 28461_A|G 28881_G|T 28916_G|T …	2485_C|T,4237_T|C,10279_C|T,13458_C|T,17040_T|C
AY.25.1.N12	AY.25.1	210_G|T 241_C|T 1087_A|G 3037_C|T 3948_A|G 4181_G|T 6402_C|T 6446_G|T 7124_C|T 8986_C|T 9053_G|T 10029_C|T 11201_A|G 11332_A|G 11562_G|T 12754_C|T 14408_C|T 15451_G|A 16466_C|T 19220_C|T 21618_C|G 21987_G|A 22029_AGTTCA|...... 22917_T|G 22995_C|A 23403_A|G 23604_C|G 24410_G|A 25469_C|T 26107_G|C 26767_T|C 27507_A|C 27638_T|C 27752_C|T 27874_C|T 28248_GATTTC|...... 28273_A|. 28461_A|G 28881_G|T 28…	5515_G|T,9805_G|T,12823_C|T,17040_T|C,17763_T|C
AY.25.1.N13	AY.25.1	210_G|T 241_C|T 1946_G|T 3037_C|T 3948_A|G 4181_G|T 6402_C|T 7124_C|T 8986_C|T 9053_G|T 10029_C|T 11201_A|G 11332_A|G 11562_G|T 14408_C|T 15451_G|A 16466_C|T 19220_C|T 20234_C|T 21618_C|G 21987_G|A 22029_AGTTCA|...... 22917_T|G 22995_C|A 23403_A|G 23604_C|G 24410_G|A 25469_C|T 26107_G|C 26767_T|C 27507_A|C 27638_T|C 27752_C|T 27874_C|T 28248_GATTTC|...... 28273_A|. 28461_A|G 28881_G|T 28916_G|T 2…	4084_C|T,4237_T|C,13390_G|T,15879_C|T,17040_T|C
AY.98.N1	AY.98	210_G|T 241_C|T 526_G|T 3037_C|T 4181_G|T 4423_C|T 6402_C|T 7124_C|T 8986_C|T 9053_G|T 10029_C|T 11201_A|G 11332_A|G 14408_C|T 15451_G|A 16466_C|T 19220_C|T 19524_C|T 21618_C|G 21987_G|A 22029_AGTTCA|...... 22917_T|G 22995_C|A 23403_A|G 23604_C|G 23758_C|T 24410_G|A 25469_C|T 26767_T|C 27638_T|C 27752_C|T 27874_C|T 28248_GATTTC|...... 28273_A|. 28461_A|G 28881_G|T 28916_G|T 29402_G|T 29742_G|T	15277_C|T,16471_A|G,17040_T|C,17427_G|T,21342_C|T
AY.98.N2	AY.98	210_G|T 241_C|T 526_G|T 2518_G|T 3037_C|T 4181_G|T 5437_G|T 6402_C|T 7124_C|T 8986_C|T 9053_G|T 10029_C|T 11201_A|G 11332_A|G 14408_C|T 15451_G|A 16466_C|T 19220_C|T 19524_C|T 21618_C|G 21987_G|A 22029_AGTTCA|...... 22314_C|T 22917_T|G 22995_C|A 23403_A|G 23604_C|G 24410_G|A 25469_C|T 26767_T|C 27638_T|C 27752_C|T 27874_C|T 28086_G|T 28248_GATTTC|...... 28273_A|. 28461_A|G 28881_G|T 28916_G|T 294…	4237_T|C,11332_A|T,17040_T|C,28308_C|T,28807_C|T
AY.98.N3	AY.98	210_G|T 241_C|T 526_G|T 3037_C|T 3811_C|T 4181_G|T 4333_A|G 6402_C|T 7124_C|T 8986_C|T 9053_G|T 10029_C|T 11201_A|G 11332_A|G 11417_G|T 14408_C|T 15451_G|A 16466_C|T 19220_C|T 19524_C|T 21618_C|G 21987_G|A 22029_AGTTCA|...... 22917_T|G 22995_C|A 23403_A|G 23604_C|G 24410_G|A 25469_C|T 26767_T|C 27638_T|C 27752_C|T 27874_C|T 28248_GATTTC|...... 28273_A|. 28461_A|G 28881_G|T 28916_G|T 29402_G|T 297…	439_A|G,15277_C|T,17040_T|C,17352_C|T,17427_G|T
AY.98.N4	AY.98	210_G|T 241_C|T 526_G|T 2518_G|T 3037_C|T 4181_G|T 6402_C|T 7124_C|T 8986_C|T 9053_G|T 10029_C|T 11201_A|G 11332_A|G 14408_C|T 15451_G|A 16466_C|T 19220_C|T 19524_C|T 21618_C|G 21987_G|A 22029_AGTTCA|...... 22917_T|G 22995_C|A 23403_A|G 23604_C|G 24410_G|A 25469_C|T 26767_T|C 27638_T|C 27752_C|T 27874_C|T 28248_GATTTC|...... 28273_A|. 28461_A|G 28725_C|T 28881_G|T 28916_G|T 29402_G|T 29742_G|T	2706_C|T,11450_C|A,12124_A|G,25489_G|T,29774_C|T
AY.98.N5	AY.98	210_G|T 241_C|T 526_G|T 2518_G|T 3037_C|T 4181_G|T 6402_C|T 7124_C|T 8986_C|T 9053_G|T 10029_C|T 11201_A|G 11332_A|G 14408_C|T 15451_G|A 16466_C|T 19220_C|T 19524_C|T 21618_C|G 21987_G|A 22029_AGTTCA|...... 22314_C|T 22917_T|G 22995_C|A 23403_A|G 23604_C|G 24410_G|A 25469_C|T 26767_T|C 27638_T|C 27752_C|T 27874_C|T 28248_GATTTC|...... 28273_A|. 28461_A|G 28881_G|T 28916_G|T 29402_G|T 29742_G|T	1281_C|T,4183_T|C,15849_T|C,17040_T|C,22639_C|T
AY.98.N6	AY.98	210_G|T 241_C|T 526_G|T 3037_C|T 3811_C|T 4181_G|T 6402_C|T 7124_C|T 8986_C|T 9053_G|T 10029_C|T 11201_A|G 11332_A|G 14408_C|T 15451_G|A 16466_C|T 19220_C|T 19524_C|T 21618_C|G 21987_G|A 22029_AGTTCA|...... 22917_T|G 22995_C|A 23403_A|G 23604_C|G 24410_G|A 25218_G|T 25469_C|T 26767_T|C 27638_T|C 27752_C|T 27874_C|T 28248_GATTTC|...... 28273_A|. 28461_A|G 28881_G|T 28916_G|T 29402_G|T 29736_G|C 29…	3401_G|A,4237_T|C,6404_G|T,17040_T|C,19162_G|A
AY.98.N7	AY.98	210_G|T 241_C|T 526_G|T 3037_C|T 4181_G|T 6402_C|T 7124_C|T 8986_C|T 9053_G|T 10029_C|T 11201_A|G 11332_A|G 14408_C|T 15451_G|A 16466_C|T 19220_C|T 19524_C|T 20451_C|T 21618_C|G 21987_G|A 22029_AGTTCA|...... 22917_T|G 22995_C|A 23403_A|G 23604_C|G 24410_G|A 25469_C|T 25489_G|T 26767_T|C 27638_T|C 27752_C|T 27874_C|T 28248_GATTTC|...... 28273_A|. 28461_A|G 28881_G|T 28916_G|T 29402_G|T 29742_G|T	11747_C|T,15910_G|T,23718_C|T
AY.98.N8	AY.98	210_G|T 241_C|T 526_G|T 3037_C|T 3811_C|T 4181_G|T 6402_C|T 7124_C|T 8986_C|T 9053_G|T 10029_C|T 11201_A|G 11332_A|G 13536_C|T 14408_C|T 15451_G|A 16466_C|T 19220_C|T 19524_C|T 21618_C|G 21987_G|A 22029_AGTTCA|...... 22917_T|G 22995_C|A 23403_A|G 23604_C|G 24410_G|A 25469_C|T 26767_T|C 27638_T|C 27752_C|T 27874_C|T 28248_GATTTC|...... 28273_A|. 28461_A|G 28881_G|T 28916_G|T 29402_G|T 29736_G|C 29…	4081_T|A,21987_G|A,23718_C|T
AY.119.2.N1	AY.119.2	210_G|T 241_C|T 1889_C|T 3037_C|T 3923_C|T 4181_G|T 5284_C|T 6402_C|T 7124_C|T 8829_C|T 8986_C|T 9053_G|T 10029_C|T 11201_A|G 11332_A|G 12793_G|T 14408_C|T 14599_C|T 15451_G|A 16466_C|T 19006_G|T 19220_C|T 21618_C|G 21846_C|T 21987_G|A 22029_AGTTCA|...... 22917_T|G 22995_C|A 23403_A|G 23587_G|C 23604_C|G 24410_G|A 25088_G|T 25469_C|T 26767_T|C 27603_C|T 27638_T|C 27752_C|T 27874_C|T 28248_GATTTC|…	18937_G|T,22629_A|G,28378_G|T
B.1.258.N1	B.1.258	241_C|T 3037_C|T 7767_T|C 8047_C|T 11557_G|T 12988_G|T 14408_C|T 15598_G|A 17104_C|T 18028_G|T 20268_A|G 20451_C|T 21765_TACATG|...... 22879_C|A 23403_A|G 24910_T|C 25606_G|T 26313_C|T 26972_T|C 27800_C|A 29734_G|C	25624_C|T,25726_G|T
BA.1.1.14.N1	BA.1.1.14	241_C|T 2470_C|T 2832_A|G 3037_C|T 3653_C|T 5386_T|G 6513_GTT|... 8393_G|A 9049_G|A 10029_C|T 10449_C|A 11286_TGTCTGGTT|......... 11537_A|G 13195_T|C 14107_A|G 14408_C|T 15240_C|T 18163_A|G 21762_C|. 21764_A|. 21767_CATG|.... 21846_C|T 21987_GTGTTTATT|......... 22194_ATT|... 22205_.........|AGCCAGAAG 22578_G|A 22599_G|A 22673_TC|CT 22679_T|C 22686_C|T 22813_G|T 22882_T|G 22898_G|A 22992_G|A 22995…	21578_G|T,24130_C|T
AY.63.N1	AY.63	210_G|T 241_C|T 686_AAGTCATTT|......... 3037_C|T 4321_C|T 5184_C|T 5192_C|T 5584_A|G 7886_A|G 8964_C|T 9857_C|T 9891_C|T 11418_T|C 11514_C|T 13019_C|T 13335_C|T 14246_A|G 14408_C|T 15451_G|A 16466_C|T 19126_A|G 21618_C|G 21987_G|A 22029_AGTTCA|...... 22227_C|T 22917_T|G 22995_C|A 23403_A|G 23604_C|G 23848_A|G 24410_G|A 25469_C|T 25710_C|T 26767_T|C 26814_G|T 27638_T|C 27752_C|T 28248_GATTTC|.....…	829_C|T,24130_C|T
B.1.438.1.N1	B.1.438.1	241_C|T 1154_A|G 3037_C|T 8152_C|T 11211_A|G 12121_A|G 14408_C|T 18877_C|T 23403_A|G 23520_C|T 23587_G|T 25563_G|T 25677_G|T 28253_C|T 28272_A|G 28290_C|T 28975_G|T 29474_G|T	18312_C|A,24130_C|T
AY.34.N1	AY.34	210_G|T 241_C|T 3037_C|T 4181_G|T 6402_C|T 7124_C|T 8986_C|T 9053_G|T 9441_G|T 10029_C|T 11201_A|G 11332_A|G 14408_C|T 14457_A|G 15451_G|A 16466_C|T 18255_G|T 19220_C|T 19563_G|A 19602_C|T 21110_C|T 21618_C|G 21846_C|T 21987_G|A 22029_AGTTCA|...... 22498_C|T 22917_T|G 22995_C|A 23403_A|G 23593_G|C 23604_C|G 24410_G|A 25469_C|T 25702_.|C 26109_G|A 26681_C|T 26767_T|C 27014_G|T 27638_T|C 27752_C|T …	8251_C|T,25907_G|T
AY.34.N2	AY.34	210_G|T 241_C|T 3037_C|T 4181_G|T 6402_C|T 7124_C|T 8986_C|T 9053_G|T 9441_G|T 10029_C|T 11201_A|G 11332_A|G 14408_C|T 15451_G|A 16466_C|T 16512_A|G 18255_G|T 18647_C|T 19220_C|T 19563_G|A 21618_C|G 21846_C|T 21987_G|A 22029_AGTTCA|...... 22498_C|T 22917_T|G 22995_C|A 23403_A|G 23593_G|C 23604_C|G 24410_G|A 25469_C|T 25702_.|C 26109_G|A 26681_C|T 26767_T|C 27014_G|T 27638_T|C 27752_C|T 27874_C|T …	4551_C|T,12400_C|T
AY.122.N1	AY.122	210_G|T 241_C|T 1048_G|T 3037_C|T 4181_G|T 6402_C|T 7124_C|T 8986_C|T 9053_G|T 10029_C|T 11201_A|G 11332_A|G 14408_C|T 15451_G|A 16466_C|T 19220_C|T 20937_G|T 21618_C|G 21987_G|A 22029_AGTTCA|...... 22917_T|G 22995_C|A 23403_A|G 23604_C|G 24410_G|A 25469_C|T 26767_T|C 27527_C|T 27638_T|C 27752_C|T 27874_C|T 28248_GATTTC|...... 28273_A|. 28461_A|G 28881_G|T 28916_G|T 29402_G|T 29742_G|T	1426_C|T,25345_T|C
AY.122.N2	AY.122	210_G|T 241_C|T 1048_G|T 3037_C|T 4181_G|T 6402_C|T 7124_C|T 8986_C|T 9053_G|T 10029_C|T 11201_A|G 11332_A|G 14408_C|T 15451_G|A 16466_C|T 19220_C|T 21618_C|G 21987_G|A 22029_AGTTCA|...... 22917_T|G 22995_C|A 23403_A|G 23604_C|G 24410_G|A 25469_C|T 26767_T|C 27526_CC|TT 27638_T|C 27752_C|T 27874_C|T 28248_GATTTC|...... 28273_A|. 28461_A|G 28881_G|T 28916_G|T 29402_G|T 29688_G|T 29742_G|T	1738_G|T,5230_G|T
AY.122.N3	AY.122	210_G|T 241_C|T 1048_G|T 3037_C|T 4181_G|T 4455_C|T 6402_C|T 7124_C|T 8986_C|T 9053_G|T 10029_C|T 11201_A|G 11332_A|G 14408_C|T 15451_G|A 16466_C|T 19220_C|T 21618_C|G 21987_G|A 22029_AGTTCA|...... 22917_T|G 22995_C|A 23403_A|G 23604_C|G 24410_G|A 25469_C|T 26767_T|C 27526_CC|TT 27638_T|C 27752_C|T 27874_C|T 28248_GATTTC|...... 28273_A|. 28461_A|G 28881_G|T 28916_G|T 29402_G|T 29742_G|T	1480_C|A,4390_G|T,10650_C|T
AY.122.N4	AY.122	210_G|T 241_C|T 1048_G|T 1758_C|T 2746_T|C 2749_C|T 3037_C|T 4181_G|T 6402_C|T 7124_C|T 8986_C|T 9053_G|T 10029_C|T 11201_A|G 11332_A|G 14408_C|T 15451_G|A 16466_C|T 19220_C|T 20067_A|T 21058_C|T 21618_C|G 21987_G|A 22029_AGTTCA|...... 22334_T|C 22917_T|G 22993_C|T 22995_C|A 23403_A|G 23604_C|G 23683_C|T 24410_G|A 24794_G|T 25354_G|T 25469_C|T 26767_T|C 27638_T|C 27745_A|G 27752_C|T 27874_C|T 282…	6027_C|T,12640_T|C,28080_G|T
AY.122.N5	AY.122	210_G|T 241_C|T 1048_G|T 1758_C|T 2746_T|C 2749_C|T 3037_C|T 4181_G|T 6402_C|T 7124_C|T 8986_C|T 9053_G|T 10029_C|T 11201_A|G 11332_A|G 14408_C|T 15451_G|A 16466_C|T 19220_C|T 20067_A|T 21618_C|G 21987_G|A 22029_AGTTCA|...... 22334_T|C 22917_T|G 22993_C|T 22995_C|A 23403_A|G 23604_C|G 23683_C|T 24410_G|A 24794_G|T 25354_G|T 25469_C|T 26767_T|C 27638_T|C 27745_A|G 27752_C|T 27874_C|T 28248_GATTTC|…	18086_C|T,25483_G|A,27382_GA|CT
AY.122.N6	AY.122	210_G|T 241_C|T 1048_G|T 3037_C|T 4181_G|T 6402_C|T 7124_C|T 8986_C|T 9053_G|T 10029_C|T 11201_A|G 11332_A|G 14408_C|T 15451_G|A 16466_C|T 19220_C|T 21618_C|G 21987_G|A 22029_AGTTCA|...... 22917_T|G 22995_C|A 23403_A|G 23604_C|G 24197_G|T 24410_G|A 25469_C|T 26767_T|C 27638_T|C 27752_C|T 27874_C|T 28248_GATTTC|...... 28273_A|. 28461_A|G 28881_G|T 28916_G|T 29402_G|T 29742_G|T 29779_G|T	22335_G|T,28432_C|T
AY.122.N7	AY.122	210_G|T 241_C|T 1048_G|T 3037_C|T 4181_G|T 6402_C|T 6865_G|T 7124_C|T 7279_C|T 8986_C|T 9053_G|T 10029_C|T 11201_A|G 11332_A|G 14408_C|T 15451_G|A 15579_C|T 16466_C|T 17012_C|T 19220_C|T 20937_G|T 21618_C|G 21987_G|A 22029_AGTTCA|...... 22917_T|G 22995_C|A 23403_A|G 23604_C|G 24410_G|A 25469_C|T 26767_T|C 27527_C|T 27638_T|C 27752_C|T 27874_C|T 28248_GATTTC|...... 28273_A|. 28461_A|G 28881_G|T 28…	8326_C|T,12640_T|C,16538_A|G
AY.122.N8	AY.122	210_G|T 241_C|T 1048_G|T 3037_C|T 4181_G|T 6402_C|T 7124_C|T 8986_C|T 9053_G|T 10029_C|T 11114_G|T 11201_A|G 11332_A|G 12769_G|A 14408_C|T 15451_G|A 16466_C|T 19220_C|T 19374_C|T 20937_G|T 21618_C|G 21987_G|A 22029_AGTTCA|...... 22281_C|T 22917_T|G 22995_C|A 23403_A|G 23604_C|G 24410_G|A 25469_C|T 26767_T|C 26987_T|C 27527_C|T 27638_T|C 27752_C|T 27874_C|T 28248_GATTTC|...... 28273_A|. 28461_A|G …	9802_G|T,11644_C|T,19905_T|C
AY.122.N9	AY.122	210_G|T 241_C|T 1048_G|T 2560_A|G 3037_C|T 4181_G|T 6402_C|T 7124_C|T 8986_C|T 9053_G|T 10029_C|T 11201_A|G 11332_A|G 14408_C|T 15451_G|A 16466_C|T 17658_G|T 19220_C|T 21468_G|T 21618_C|G 21987_G|A 22029_AGTTCA|...... 22917_T|G 22995_C|A 23403_A|G 23604_C|G 24410_G|A 25469_C|T 26104_G|T 26767_T|C 27638_T|C 27752_C|T 27874_C|T 28248_GATTTC|...... 28273_A|. 28461_A|G 28881_G|T 28916_G|T 29402_G|T 2…	7360_G|T,22314_CT|AC,28086_G|T
AY.122.N10	AY.122	210_G|T 241_C|T 1048_G|T 2908_A|G 3037_C|T 4181_G|T 6402_C|T 7124_C|T 7420_C|T 8986_C|T 9053_G|T 10029_C|T 11201_A|G 11332_A|G 14408_C|T 15451_G|A 16466_C|T 19220_C|T 20937_G|T 21618_C|G 21987_G|A 22029_AGTTCA|...... 22917_T|G 22995_C|A 23403_A|G 23604_C|G 24410_G|A 25469_C|T 26537_C|T 26767_T|C 27516_G|T 27527_C|T 27638_T|C 27752_C|T 27874_C|T 28248_GATTTC|...... 28273_A|. 28461_A|G 28881_G|T 28…	2675_C|T,3140_C|T,24000_G|T,25489_G|T
AY.122.N11	AY.122	210_G|T 241_C|T 1048_G|T 3037_C|T 3264_C|T 3340_G|T 4181_G|T 6402_C|T 7124_C|T 8986_C|T 9053_G|T 10029_C|T 11201_A|G 11332_A|G 14408_C|T 15451_G|A 16466_C|T 19220_C|T 21618_C|G 21987_G|A 22029_AGTTCA|...... 22917_T|G 22995_C|A 23403_A|G 23604_C|G 24410_G|A 25469_C|T 26049_G|T 26767_T|C 27527_C|T 27638_T|C 27752_C|T 27874_C|T 28093_C|T 28180_G|T 28248_GATTTC|...... 28273_A|. 28461_A|G 28881_G|T 28…	5023_G|T,10523_G|C,18981_C|T,22597_C|T
AY.122.N12	AY.122	210_G|T 241_C|T 1048_G|T 1758_C|T 2746_T|C 3037_C|T 4181_G|T 6402_C|T 7124_C|T 8986_C|T 9053_G|T 10029_C|T 11201_A|G 11332_A|G 14408_C|T 15451_G|A 16466_C|T 19220_C|T 21618_C|G 21987_G|A 22029_AGTTCA|...... 22917_T|G 22993_C|T 22995_C|A 23403_A|G 23604_C|G 23683_C|T 24410_G|A 25469_C|T 26767_T|C 27638_T|C 27745_A|G 27752_C|T 27874_C|T 28248_GATTTC|...... 28273_A|. 28461_A|G 28881_G|T 28916_G|T 29…	829_C|T,3065_G|T,24130_C|T,29637_T|C,29810_G|T
AY.122.N13	AY.122	210_G|T 241_C|T 1048_G|T 3037_C|T 4181_G|T 6402_C|T 7124_C|T 8986_C|T 9053_G|T 10029_C|T 11201_A|G 11332_A|G 14408_C|T 15451_G|A 16466_C|T 19220_C|T 21618_C|G 21987_G|A 22029_A|. 22031_TT|.. 22917_T|G 22995_C|A 23403_A|G 23604_C|G 24410_G|A 25469_C|T 26767_T|C 27638_T|C 27752_C|T 27874_C|T 28248_GATTTC|...... 28273_A|. 28461_A|G 28881_G|T 28916_G|T 29402_G|T 29742_G|T	346_C|T,6027_C|T,12640_T|C,28080_G|T,29456_C|T
AY.122.N14	AY.122	210_G|T 241_C|T 1048_G|T 3037_C|T 4181_G|T 6402_C|T 7124_C|T 8986_C|T 9053_G|T 10029_C|T 11201_A|G 11332_A|G 13965_C|T 14408_C|T 15451_G|A 16466_C|T 19220_C|T 20937_G|T 21618_C|G 21987_G|A 22029_AGTTCA|...... 22917_T|G 22995_C|A 23403_A|G 23604_C|G 24410_G|A 25469_C|T 26645_C|T 26767_T|C 27527_C|T 27638_T|C 27752_C|T 27874_C|T 28248_GATTTC|...... 28273_A|. 28461_A|G 28881_G|T 28916_G|T 29402_G|T …	233_C|T,1952_C|A,24130_C|T,27409_T|C,29081_G|T
AY.122.N15	AY.122	210_G|T 241_C|T 1048_G|T 3037_C|T 3250_G|T 4181_G|T 6402_C|T 7124_C|T 7190_A|G 7604_C|T 8986_C|T 9053_G|T 10029_C|T 11201_A|G 11224_C|T 11332_A|G 14408_C|T 15451_G|A 16466_C|T 19220_C|T 21618_C|G 21987_G|A 22029_AGTTCA|...... 22917_T|G 22995_C|A 23403_A|G 23604_C|G 24410_G|A 25469_C|T 26767_T|C 27527_C|T 27638_T|C 27752_C|T 27874_C|T 28248_GATTTC|...... 28273_A|. 28461_A|G 28881_G|T 28916_G|T 294…	9116_G|A,17750_C|T,19593_C|T,28594_A|G,28985_G|T
AY.122.N16	AY.122	210_G|T 241_C|T 1048_G|T 2841_C|T 2908_A|G 3037_C|T 4181_G|T 6402_C|T 7124_C|T 7420_C|T 8986_C|T 9053_G|T 10029_C|T 11201_A|G 11332_A|G 13459_G|T 14408_C|T 15451_G|T 16466_C|T 19220_C|T 20937_G|T 21618_C|G 21987_G|A 22029_AGTTCA|...... 22917_T|G 22995_C|A 23403_A|G 23604_C|G 24410_G|A 25469_C|T 25513_C|T 26767_T|C 26951_G|T 27527_C|T 27638_T|C 27752_C|T 27874_C|T 28248_GATTTC|...... 28273_A|. 283…	2259_T|C,2647_A|G,5173_C|T,16308_C|T,20719_C|T
AY.6.N1	AY.6	210_G|T 241_C|T 1594_C|T 2336_G|A 3037_C|T 4181_G|T 6402_C|T 7124_C|T 8986_C|T 9053_G|T 10029_C|T 11201_A|G 11332_A|G 14408_C|T 15451_G|A 16466_C|T 17331_G|T 19220_C|T 21618_C|G 21627_C|T 21762_C|T 21987_G|A 22029_AGTTCA|...... 22917_T|G 22995_C|A 23403_A|G 23604_C|G 24410_G|A 25469_C|T 26767_T|C 27638_T|C 27752_C|T 27874_C|T 28248_GATTTC|...... 28273_A|. 28461_A|G 28881_G|T 28916_G|T 29402_G|T 2…	15399_T|C,19593_C|T
AY.6.N2	AY.6	210_G|T 241_C|T 2336_G|A 3037_C|T 4181_G|T 5629_G|T 6145_C|T 6402_C|T 7124_C|T 8986_C|T 9053_G|T 10029_C|T 11201_A|G 11332_A|G 14408_C|T 15451_G|A 16466_C|T 17331_G|T 19220_C|T 21618_C|G 21987_G|A 22029_AGTTCA|...... 22917_T|G 22995_C|A 23403_A|G 23604_C|G 24410_G|A 25469_C|T 26767_T|C 27638_T|C 27752_C|T 27874_C|T 28248_GATTTC|...... 28273_A|. 28461_A|G 28881_G|T 28916_G|T 29402_G|T 29420_C|T 29…	346_C|T,3634_C|A,6027_C|T,12640_T|C,28080_G|T
AY.29.N1	AY.29	210_G|T 241_C|T 1376_C|T 1437_C|T 3037_C|T 4181_G|T 5239_C|T 5365_C|T 5514_T|C 6402_C|T 7124_C|T 8986_C|T 9053_G|T 10029_C|T 11201_A|G 11332_A|G 14408_C|T 15451_G|A 16466_C|T 19220_C|T 21618_C|G 21846_C|T 21987_G|A 22029_AGTTCA|...... 22917_T|G 22995_C|A 23403_A|G 23604_C|G 24410_G|A 25469_C|T 26767_T|C 27638_T|C 27752_C|T 27874_C|T 28170_C|T 28248_GATTTC|...... 28273_A|. 28461_A|G 28881_G|T 2891…	829_C|T,3340_G|T,6547_T|C,17172_C|T,19862_C|T,24130_C|T,29711_G|T
AY.29.N2	AY.29	210_G|T 241_C|T 3037_C|T 3923_C|A 4181_G|T 5239_C|T 5365_C|T 5514_T|C 6402_C|T 7124_C|T 8986_C|T 9053_G|T 10029_C|T 11083_G|T 11201_A|G 11332_A|G 14408_C|T 15451_G|A 16466_C|T 19220_C|T 21618_C|G 21846_C|T 21987_G|A 22029_AGTTCA|...... 22917_T|G 22995_C|A 23403_A|G 23604_C|G 24410_G|A 25469_C|T 26767_T|C 27638_T|C 27752_C|T 27874_C|T 28170_C|T 28248_GATTTC|...... 28273_A|. 28461_A|G 28881_G|T 289…	233_C|T,1952_C|A,3688_C|T,24130_C|T,27409_T|C,27643_C|T,29081_G|T
AY.29.N3	AY.29	210_G|T 241_C|T 3037_C|T 4181_G|T 5239_C|T 5365_C|T 5514_T|C 6402_C|T 7124_C|T 8986_C|T 9053_G|T 10029_C|T 11201_A|G 11332_A|G 12462_C|T 14408_C|T 15451_G|A 16466_C|T 19220_C|T 21618_C|G 21846_C|T 21987_G|A 22029_AGTTCA|...... 22917_T|G 22995_C|A 23403_A|G 23604_C|G 24410_G|A 25469_C|T 25565_G|T 26767_T|C 27638_T|C 27752_C|T 27874_C|T 28170_C|T 28248_GATTTC|...... 28273_A|. 28461_A|G 28881_G|T 28…	8293_C|T,11747_C|T
AY.29.N4	AY.29	210_G|T 241_C|T 3037_C|T 4181_G|T 5239_C|T 5365_C|T 5514_T|C 6402_C|T 7124_C|T 8986_C|T 9053_G|T 10029_C|T 11201_A|G 11332_A|G 14408_C|T 14708_C|T 15451_G|A 16466_C|T 19220_C|T 20275_G|T 21618_C|G 21846_C|T 21987_G|A 22029_AGTTCA|...... 22273_G|T 22917_T|G 22995_C|A 23403_A|G 23604_C|G 24410_G|A 25469_C|T 26767_T|C 27638_T|C 27752_C|T 27874_C|T 28170_C|T 28248_GATTTC|...... 28273_A|. 28461_A|G 28…	1820_G|A,9223_C|T
AY.29.N5	AY.29	210_G|T 241_C|T 3037_C|T 4181_G|T 5239_C|T 5365_C|T 5514_T|C 6402_C|T 7124_C|T 8175_C|T 8986_C|T 9053_G|T 10029_C|T 11201_A|G 11332_A|G 14408_C|T 15451_G|A 16466_C|T 16676_T|G 17419_C|T 19220_C|T 21618_C|G 21846_C|T 21987_G|A 22029_AGTTCA|...... 22917_T|G 22995_C|A 23403_A|G 23604_C|G 24410_G|A 25469_C|T 26767_T|C 27638_T|C 27752_C|T 27874_C|T 28170_C|T 28248_GATTTC|...... 28273_A|. 28461_A|G 288…	106_C|T,25699_G|A
AY.29.N6	AY.29	210_G|T 241_C|T 3037_C|T 4181_G|T 4548_A|G 5239_C|T 5365_C|T 5514_T|C 6402_C|T 7124_C|T 8986_C|T 9053_G|T 10029_C|T 11201_A|G 11332_A|G 14408_C|T 15313_G|A 15451_G|A 16466_C|T 17442_T|C 19220_C|T 21618_C|G 21846_C|T 21987_G|A 22029_AGTTCA|...... 22917_T|G 22995_C|A 23403_A|G 23604_C|G 24410_G|A 25469_C|T 26767_T|C 27638_T|C 27752_C|T 27874_C|T 28170_C|T 28248_GATTTC|...... 28273_A|. 28461_A|G 288…	17259_G|T,18086_C|T
AY.29.N7	AY.29	210_G|T 241_C|T 3037_C|T 3923_C|A 4181_G|T 5239_C|T 5365_C|T 5514_T|C 6402_C|T 7124_C|T 8986_C|T 9053_G|T 10029_C|T 11201_A|G 11332_A|G 14408_C|T 15451_G|A 16466_C|T 19220_C|T 21618_C|G 21846_C|T 21987_G|A 22029_AGTTCA|...... 22917_T|G 22995_C|A 23403_A|G 23604_C|G 24410_G|A 25291_T|C 25469_C|T 26767_T|C 26987_T|C 27638_T|C 27752_C|T 27874_C|T 28170_C|T 28248_GATTTC|...... 28273_A|. 28461_A|G 288…	8502_C|T,24130_C|T
AY.29.N8	AY.29	210_G|T 241_C|T 3037_C|T 3340_G|T 4181_G|T 5239_C|T 5365_C|T 5514_T|C 6402_C|T 7124_C|T 8986_C|T 9053_G|T 10029_C|T 11201_A|G 11332_A|G 11986_C|A 14408_C|T 15451_G|A 16466_C|T 19220_C|T 21618_C|G 21846_C|T 21987_G|A 22029_AGTTCA|...... 22917_T|G 22995_C|A 23403_A|G 23604_C|G 24410_G|A 25469_C|T 26767_T|C 27638_T|C 27752_C|T 27874_C|T 28170_C|T 28248_GATTTC|...... 28273_A|. 28461_A|G 28881_G|T 289…	1057_C|T,21761_G|T
AY.29.N9	AY.29	210_G|T 241_C|T 3037_C|T 4181_G|T 5239_C|T 5365_C|T 5514_T|C 6402_C|T 7124_C|T 8986_C|T 9053_G|T 10029_C|T 11201_A|G 11332_A|G 14408_C|T 15451_G|A 16466_C|T 16887_C|T 19220_C|T 21618_C|G 21846_C|T 21987_G|A 22029_AGTTCA|...... 22917_T|G 22995_C|A 23403_A|G 23604_C|G 24410_G|A 25469_C|T 26767_T|C 27638_T|C 27752_C|T 27874_C|T 28170_C|T 28248_GATTTC|...... 28273_A|. 28461_A|G 28881_G|T 28916_G|T 29…	8917_C|T,28727_G|T
AY.29.N10	AY.29	210_G|T 241_C|T 3037_C|T 4181_G|T 5239_C|T 5365_C|T 5514_T|C 6402_C|T 7124_C|T 8986_C|T 9053_G|T 10029_C|T 11201_A|G 11332_A|G 14408_C|T 15451_G|A 16466_C|T 19220_C|T 21034_C|T 21618_C|G 21846_C|T 21987_G|A 22029_AGTTCA|...... 22917_T|G 22995_C|A 23403_A|G 23604_C|G 24410_G|A 25469_C|T 26767_T|C 27638_T|C 27752_C|T 27819_T|C 27874_C|T 28170_C|T 28248_GATTTC|...... 28273_A|. 28461_A|G 28881_G|T 28…	2296_A|G,9237_G|A,11042_G|T,11471_C|T,16692_T|C
AY.29.N11	AY.29	210_G|T 241_C|T 3037_C|T 3923_C|A 4181_G|T 5239_C|T 5365_C|T 5514_T|C 6402_C|T 7124_C|T 8986_C|T 9053_G|T 10029_C|T 10323_A|G 11201_A|G 11332_A|G 14408_C|T 15451_G|A 16466_C|T 19220_C|T 21618_C|G 21846_C|T 21987_G|A 22029_AGTTCA|...... 22917_T|G 22995_C|A 23403_A|G 23604_C|G 24410_G|A 25469_C|T 26767_T|C 26987_T|C 27638_T|C 27752_C|T 27874_C|T 28170_C|T 28248_GATTTC|...... 28273_A|. 28461_A|G 288…	6638_C|T,16726_C|T,28073_G|T,28460_GA|AG,29593_G|T
AY.29.N12	AY.29	210_G|T 241_C|T 3037_C|T 3923_C|A 4181_G|T 5239_C|T 5365_C|T 5514_T|C 6402_C|T 7124_C|T 8986_C|T 9053_G|T 10029_C|T 11201_A|G 11332_A|G 14408_C|T 15451_G|A 16466_C|T 19220_C|T 21618_C|G 21846_C|T 21987_G|A 22029_AGTTCA|...... 22917_T|G 22995_C|A 23403_A|G 23604_C|G 24410_G|A 25469_C|T 26230_G|T 26767_T|C 26987_T|C 27638_T|C 27752_C|T 27874_C|T 28170_C|T 28248_GATTTC|...... 28273_A|. 28461_A|G 288…	6638_C|T,10641_C|T,16726_C|T,25621_G|T,28073_G|T
AY.29.N13	AY.29	210_G|T 241_C|T 3037_C|T 3688_C|T 4181_G|T 5239_C|T 5365_C|T 5514_T|C 6402_C|T 7124_C|T 7420_C|T 8986_C|T 9053_G|T 10029_C|T 11201_A|G 11332_A|G 14408_C|T 15451_G|A 16466_C|T 19220_C|T 21618_C|G 21846_C|T 21987_G|A 22029_AGTTCA|...... 22917_T|G 22995_C|A 23403_A|G 23604_C|G 24410_G|A 25469_C|T 26767_T|C 27638_T|C 27752_C|T 27874_C|T 28170_C|T 28248_GATTTC|...... 28273_A|. 28461_A|G 28881_G|T 2891…	6638_C|T,8733_C|T,11362_T|C,16726_C|T,27721_A|G,28073_G|T,28460_GA|AG,29593_G|T
BA.2.12.1.N1	BA.2.12.1	241_C|T 670_T|G 2790_C|T 3037_C|T 4184_G|A 4321_C|T 9344_C|T 9424_A|G 9534_C|T 9866_C|T 10029_C|T 10198_C|T 10447_G|A 10449_C|A 11288_TCTGGTTTT|......... 11674_C|T 12880_C|T 14408_C|T 15009_T|C 15714_C|T 17410_C|T 18163_A|G 19955_C|T 20055_A|G 21618_C|T 21633_TACCCCCTG|......... 21721_C|T 21987_G|A 22200_T|G 22578_G|A 22674_C|T 22679_T|C 22686_C|T 22688_A|G 22775_G|A 22786_A|C 22813_G|T 22882_T|G…	3682_T|C,6638_C|T,7765_C|T,10641_C|T,16726_C|T,20930_C|T,25621_G|T,28073_G|T
BA.2.12.1.N2	BA.2.12.1	241_C|T 670_T|G 2790_C|T 3037_C|T 4184_G|A 4321_C|T 9344_C|T 9424_A|G 9534_C|T 9866_C|T 10029_C|T 10198_C|T 10447_G|A 10449_C|A 11288_TCTGGTTTT|......... 11674_C|T 12880_C|T 14408_C|T 15009_T|C 15714_C|T 16726_C|T 17410_C|T 18163_A|G 19955_C|T 20055_A|G 21618_C|T 21633_TACCCCCTG|......... 21721_C|T 21987_G|A 22200_T|G 22578_G|A 22674_C|T 22679_T|C 22686_C|T 22688_A|G 22775_G|A 22786_A|C 22813_G|T…	6638_C|T,7765_C|T,10641_C|T,16726_C|T,24337_C|T,24863_C|T,25621_G|T,28073_G|T,28075_G|T
BA.2.12.1.N3	BA.2.12.1	44_C|T 241_C|T 670_T|G 2790_C|T 3037_C|T 4184_G|A 4321_C|T 9344_C|T 9424_A|G 9534_C|T 9866_C|T 10029_C|T 10198_C|T 10447_G|A 10449_C|A 11288_TCTGGTTTT|......... 11674_C|T 12880_C|T 14408_C|T 15009_T|C 15714_C|T 17410_C|T 18163_A|G 19955_C|T 20055_A|G 21618_C|T 21633_TACCCCCTG|......... 21721_C|T 21987_G|A 22054_T|G 22200_T|G 22578_G|A 22674_C|T 22679_T|C 22686_C|T 22688_A|G 22775_G|A 22786_A|C 22…	17288_C|T,20623_G|T
B.1.258.17.N1	B.1.258.17	241_C|T 829_C|T 3037_C|T 5175_C|T 7767_T|C 8047_C|T 10108_A|G 12988_G|T 14408_C|T 14697_C|T 15598_G|A 16394_C|T 17104_C|T 18028_G|T 18176_C|T 19398_G|T 20268_A|G 21765_TACATG|...... 22127_C|T 22879_C|A 23403_A|G 23876_G|A 24910_T|C 25947_G|T 26972_T|C 27800_C|A 28083_G|T 28975_G|T 29734_G|C	20131_G|T,29554_G|T
AY.111.N1	AY.111	210_G|T 241_C|T 703_C|T 1623_T|C 3037_C|T 4181_G|T 4300_G|T 4456_C|T 6402_C|T 7124_C|T 8986_C|T 9053_G|T 10029_C|T 11201_A|G 11332_A|G 14408_C|T 15451_G|A 16466_C|T 16869_C|T 19220_C|T 21618_C|G 21846_C|T 21987_G|A 22029_AGTTCA|...... 22917_T|G 22995_C|A 23403_A|G 23604_C|G 24410_G|A 24775_A|G 25469_C|T 26767_T|C 27638_T|C 27752_C|T 27754_G|T 27874_C|T 28248_GATTTC|...... 28273_A|. 28461_A|G 2888…	449_C|T,2570_C|T
B.1.351.N1	B.1.351	174_G|T 241_C|T 1059_C|T 2692_A|T 3037_C|T 5230_G|T 10323_A|G 11288_TCTGGTTTT|......... 14408_C|T 17999_C|T 21191_C|T 21618_C|T 21801_A|C 22206_A|G 22286_CTTGCTTTA|......... 22813_G|T 23012_G|A 23063_A|T 23403_A|G 23664_C|T 25509_C|T 25563_G|T 25904_C|T 26456_C|T 27809_A|G 27825_A|G 27914_A|G 27959_A|G 28024_A|G 28253_CA|TC 28887_C|T	6638_C|T,16726_C|T,28073_G|T
B.1.351.N2	B.1.351	174_G|T 241_C|T 1059_C|T 2692_A|T 3037_C|T 4213_T|C 5230_G|T 10323_A|G 11288_TCTGGTTTT|......... 11812_C|A 14408_C|T 15925_C|T 17970_T|C 21641_G|T 21801_A|C 22206_A|G 22286_CTTGCTTTA|......... 22813_G|T 23012_G|A 23063_A|T 23403_A|G 23664_C|T 23764_A|T 25563_G|T 25904_C|T 26456_C|T 28253_C|T 28642_T|C 28887_C|T	382_A|G,28109_G|T,29554_G|T
B.1.351.N3	B.1.351	174_G|T 241_C|T 1059_C|T 2210_G|T 2692_A|T 3037_C|T 5230_G|T 9241_A|G 10323_A|G 11288_TCTGGTTTT|......... 14408_C|T 15906_G|T 21614_C|T 21801_A|C 22206_A|G 22286_CTTGCTTTA|......... 22813_G|T 23012_G|A 23063_A|T 23403_A|G 23664_C|T 25563_G|T 25904_C|T 26456_C|T 26645_C|T 28253_C|T 28887_C|T	11919_C|T,15981_C|T,25731_C|T
AY.25.N1	AY.25	210_G|T 241_C|T 3037_C|T 4181_G|T 6402_C|T 7124_C|T 8752_C|T 8986_C|T 9053_G|T 10029_C|T 11201_A|G 11332_A|G 14408_C|T 15451_G|A 16466_C|T 19220_C|T 20451_C|T 21618_C|G 21897_C|T 21987_G|A 22029_AGTTCA|...... 22917_T|G 22995_C|A 23403_A|G 23604_C|G 24410_G|A 25469_C|T 26107_G|C 26759_A|G 26767_T|C 27507_A|C 27638_T|C 27752_C|T 27874_C|T 28248_GATTTC|...... 28273_A|. 28461_A|G 28881_G|T 28916_G|T …	2782_G|T,19000_T|C,23589_C|T,29554_G|T
AY.25.N2	AY.25	210_G|T 241_C|T 3037_C|T 4181_G|T 6402_C|T 7124_C|T 8986_C|T 9053_G|T 10029_C|T 11201_A|G 11332_A|G 12801_G|A 14408_C|T 15451_G|A 16466_C|T 17550_C|T 19220_C|T 21618_C|G 21897_C|T 21987_G|A 22029_AGTTCA|...... 22801_G|T 22917_T|G 22995_C|A 23403_A|G 23604_C|G 24410_G|A 25469_C|T 26107_G|C 26767_T|C 27507_A|C 27638_T|C 27752_C|T 27874_C|T 28248_GATTTC|...... 28273_A|. 28461_A|G 28881_G|T 28916_G|T…	382_A|G,10833_C|T,27588_TGCTTGTCCTGACGGCGTA|...................,28109_G|T,29554_G|T
AY.25.N3	AY.25	210_G|T 241_C|T 3037_C|T 4181_G|T 6402_C|T 7124_C|T 8986_C|T 9053_G|T 10029_C|T 11201_A|G 11332_A|G 12801_G|A 14408_C|T 15451_G|A 16466_C|T 19220_C|T 21618_C|G 21897_C|T 21987_G|A 22029_AGTTCA|...... 22801_G|T 22917_T|G 22995_C|A 23403_A|G 23604_C|G 24410_G|A 25469_C|T 26107_G|C 26767_T|C 27507_A|C 27638_T|C 27752_C|T 27874_C|T 28248_GATTTC|...... 28273_A|. 28461_A|G 28881_G|T 28916_G|T 29402_G|T…	16726_C|T,25552_G|T
AY.25.N4	AY.25	210_G|T 241_C|T 2395_C|T 3037_C|T 4181_G|T 6402_C|T 7124_C|T 8986_C|T 9053_G|T 10029_C|T 11201_A|G 11332_A|G 14408_C|T 15451_G|A 16466_C|T 19220_C|T 21618_C|G 21897_C|T 21987_G|A 22029_AGTTCA|...... 22917_T|G 22995_C|A 23127_C|T 23403_A|G 23604_C|G 24410_G|A 25469_C|T 26107_G|C 26767_T|C 27507_A|C 27638_T|C 27752_C|T 27874_C|T 28248_GATTTC|...... 28273_A|. 28461_A|G 28881_G|T 28916_G|T 29402_G|T …	15569_C|T,16242_T|G
AY.25.N5	AY.25	210_G|T 241_C|T 1194_A|C 1992_A|G 3037_C|T 3040_C|T 4054_T|C 4181_G|T 6402_C|T 7124_C|T 8986_C|T 9053_G|T 10029_C|T 11201_A|G 11332_A|G 12801_G|A 14408_C|T 14583_C|T 15451_G|A 15857_C|T 16466_C|T 17550_C|T 19220_C|T 21429_T|A 21618_C|G 21897_C|T 21987_G|A 22029_AGTTCA|...... 22801_G|T 22917_T|G 22995_C|A 23403_A|G 23604_C|G 24410_G|A 25469_C|T 26107_G|C 26767_T|C 27507_A|C 27638_T|C 27752_C|T 278…	625_G|T,2701_C|A,4504_G|T,15569_C|T,25459_G|T,25571_C|T,27463_G|T,29392_G|T
AY.25.N6	AY.25	210_G|T 241_C|T 3037_C|T 3784_C|T 4181_G|T 5305_G|A 6402_C|T 7124_C|T 8986_C|T 9053_G|T 10029_C|T 11201_A|G 11332_A|G 14408_C|T 15451_G|A 16466_C|T 19220_C|T 21618_C|G 21897_C|T 21987_G|A 22029_AGTTCA|...... 22917_T|G 22995_C|A 23403_A|G 23604_C|G 24410_G|A 25469_C|T 26107_G|C 26767_T|C 27507_A|C 27638_T|C 27752_C|T 27874_C|T 28248_GATTTC|...... 28273_A|. 28461_A|G 28881_G|T 28916_G|T 29402_G|T 2…	5144_C|T,21405_A|G
AY.25.N7	AY.25	210_G|T 241_C|T 3037_C|T 4181_G|T 6402_C|T 7124_C|T 8986_C|T 9053_G|T 10029_C|T 11201_A|G 11332_A|G 14408_C|T 15451_G|A 16466_C|T 19220_C|T 21618_C|G 21897_C|T 21987_G|A 22029_AGTTCA|...... 22917_T|G 22995_C|A 23403_A|G 23604_C|G 24410_G|A 25469_C|T 25595_G|T 26107_G|C 26611_C|T 26767_T|C 27507_A|C 27638_T|C 27752_C|T 27874_C|T 28248_GATTTC|...... 28273_A|. 28461_A|G 28881_G|T 28916_G|T 29119_C|T…	9707_A|G,21405_A|G
AY.25.N8	AY.25	210_G|T 241_C|T 3037_C|T 4181_G|T 6402_C|T 7124_C|T 8986_C|T 9053_G|T 10029_C|T 11201_A|G 11332_A|G 13994_C|T 14408_C|T 15451_G|A 16466_C|T 19220_C|T 21618_C|G 21897_C|T 21987_G|A 22029_AGTTCA|...... 22917_T|G 22995_C|A 23403_A|G 23604_C|G 24410_G|A 25469_C|T 26107_G|C 26611_C|T 26767_T|C 27507_A|C 27638_T|C 27752_C|T 27874_C|T 28248_GATTTC|...... 28273_A|. 28461_A|G 28881_G|T 28916_G|T 29402_G|T…	1682_A|G,4181_G|T,6402_C|T,7124_C|T,8986_C|T,9053_G|T,10029_C|T,11201_A|G,11332_A|G,11456_A|G,12529_A|G,12809_C|T,15720_C|T,16986_T|C,19220_C|T,19859_C|T,27874_C|T,28916_G|T,29050_G|A,29509_C|T
AY.25.N9	AY.25	210_G|T 241_C|T 3037_C|T 3045_C|T 4181_G|T 6402_C|T 7124_C|T 8986_C|T 9053_G|T 10029_C|T 11201_A|G 11332_A|G 12801_G|A 14408_C|T 15451_G|A 16466_C|T 19220_C|T 21618_C|G 21897_C|T 21987_G|A 22029_AGTTCA|...... 22801_G|T 22917_T|G 22995_C|A 23403_A|G 23604_C|G 24410_G|A 25469_C|T 26107_G|C 26767_T|C 27507_A|C 27638_T|C 27752_C|T 27874_C|T 28248_GATTTC|...... 28273_A|. 28461_A|G 28881_G|T 28916_G|T …	1181_G|T,8266_C|T,16049_C|T,24700_C|T
AY.25.N10	AY.25	210_G|T 241_C|T 2346_T|C 3037_C|T 4181_G|T 6402_C|T 7124_C|T 8986_C|T 9053_G|T 10029_C|T 11201_A|G 11332_A|G 13122_G|A 14408_C|T 15451_G|A 16466_C|T 19220_C|T 21618_C|G 21897_C|T 21987_G|A 22029_AGTTCA|...... 22917_T|G 22995_C|A 23403_A|G 23604_C|G 24410_G|A 25469_C|T 26107_G|C 26767_T|C 26801_C|T 27507_A|C 27638_T|C 27752_C|T 27874_C|T 28248_GATTTC|...... 28273_A|. 28461_A|G 28881_G|T 28916_G|T …	11243_G|T,16192_C|T,17344_A|G,28985_G|T
AY.25.N11	AY.25	210_G|T 241_C|T 3037_C|T 4181_G|T 6402_C|T 7124_C|T 8986_C|T 9053_G|T 9924_C|T 10029_C|T 11201_A|G 11332_A|G 14408_C|T 15451_G|A 16466_C|T 19220_C|T 19269_C|T 21618_C|G 21897_C|T 21987_G|A 22029_AGTTCA|...... 22917_T|G 22995_C|A 23403_A|G 23604_C|G 24410_G|A 25469_C|T 26107_G|C 26767_T|C 27507_A|C 27638_T|C 27752_C|T 27874_C|T 28248_GATTTC|...... 28273_A|. 28461_A|G 28881_G|T 28916_G|T 29402_G|T …	884_C|T,1191_C|T,1267_C|T,5730_C|T,12946_T|C,18176_C|T,19554_C|T,20262_A|G,21987_G|A,22029_AGTTCA|......,22484_G|C,27739_C|T,28248_GATTTC|......,28809_G|T
AY.25.N12	AY.25	210_G|T 241_C|T 3037_C|T 4181_G|T 6402_C|T 7124_C|T 8986_C|T 9053_G|T 10029_C|T 11201_A|G 11332_A|G 12191_G|T 12801_G|A 14408_C|T 15451_G|A 16466_C|T 19220_C|T 21618_C|G 21897_C|T 21987_G|A 22029_AGTTCA|...... 22801_G|T 22917_T|G 22995_C|A 23403_A|G 23604_C|G 24410_G|A 24926_G|T 25469_C|T 26107_G|C 26767_T|C 27507_A|C 27638_T|C 27752_C|T 27874_C|T 28248_GATTTC|...... 28273_A|. 28461_A|G 28881_G|T…	11023_A|G,28202_G|A
AY.25.N13	AY.25	210_G|T 241_C|T 3037_C|T 4181_G|T 6402_C|T 7124_C|T 8986_C|T 9053_G|T 10029_C|T 11201_A|G 11332_A|G 12801_G|A 14408_C|T 15451_G|A 16466_C|T 18138_C|T 19220_C|T 21618_C|G 21897_C|T 21987_G|A 22029_AGTTCA|...... 22801_G|T 22917_T|G 22995_C|A 23403_A|G 23604_C|G 24410_G|A 25469_C|T 26107_G|C 26767_T|C 27507_A|C 27638_T|C 27752_C|T 27874_C|T 28248_GATTTC|...... 28273_A|. 28461_A|G 28881_G|T 28916_G|T…	24905_A|G,25688_C|T
B.1.221.N1	B.1.221	241_C|T 3037_C|T 3602_C|T 6941_C|T 8983_T|G 14408_C|T 15324_C|T 21855_C|T 23403_A|G 25505_A|G 25906_G|C 25996_G|T 28133_A|T 28651_C|T 28869_C|T	1594_C|T,21627_C|T,21762_C|T,29535_C|T
AY.39.1.N1	AY.39.1	210_G|T 241_C|T 3037_C|T 4181_G|T 6402_C|T 7124_C|T 8986_C|T 9053_G|T 10029_C|T 11201_A|G 11332_A|G 13482_A|G 14408_C|T 15451_G|A 16466_C|T 19220_C|T 21372_G|T 21618_C|G 21846_C|T 21987_G|A 22029_AGTTCA|...... 22917_T|G 22995_C|A 23403_A|G 23604_C|G 24410_G|A 25469_C|T 26187_T|C 26767_T|C 27604_GTAAAACACGTCT|............. 27619_C|. 27621_GTT|... 27638_T|C 27752_C|T 27874_C|T 28248_GATTTC|...... 2…	5629_G|T,6145_C|T,8062_A|G,20269_G|T,29420_C|T
B.1.2.N1	B.1.2	241_C|T 1059_C|T 1927_T|C 3037_C|T 10319_C|T 14408_C|T 18424_A|G 21304_C|T 22255_A|T 23403_A|G 25563_G|T 25907_G|T 27964_C|T 28472_C|T 28869_C|T	4321_C|T,26814_G|T
B.1.2.N2	B.1.2	241_C|T 1059_C|T 3037_C|T 8083_G|A 10319_C|T 14408_C|T 14805_C|T 18424_A|G 21304_C|T 23403_A|G 25563_G|T 25907_G|T 27964_C|T 28472_C|T 28869_C|T 29402_G|T	1820_G|A,21987_G|A
B.1.2.N3	B.1.2	241_C|T 1059_C|T 1927_T|C 3037_C|T 10319_C|T 14408_C|T 15766_G|T 18424_A|G 18538_G|T 21304_C|T 22255_A|T 23403_A|G 25563_G|T 25907_G|T 25930_T|C 27964_C|T 28472_C|T 28869_C|T 29439_A|T	21987_G|A,27393_C|T
B.1.2.N4	B.1.2	241_C|T 1059_C|T 3037_C|T 7267_C|T 8413_A|G 10319_C|T 13653_A|G 14408_C|T 15352_C|T 15921_G|A 17751_T|G 18424_A|G 21304_C|T 23403_A|G 24499_T|C 25563_G|T 25907_G|T 27964_C|T 28472_C|T 28849_C|T 28869_C|T 29760_T|C	3403_G|T,27393_C|T
B.1.2.N5	B.1.2	241_C|T 1059_C|T 3037_C|T 8413_A|G 10319_C|T 13653_A|G 14408_C|T 15921_G|A 17751_T|G 18424_A|G 21304_C|T 23403_A|G 25563_G|T 25907_G|T 27964_C|T 28472_C|T 28869_C|T 29760_T|C	3335_GAAGTG|......,13372_C|T,15888_T|C
B.1.2.N6	B.1.2	241_C|T 1059_C|T 3037_C|T 4444_G|T 10319_C|T 14408_C|T 17478_G|A 18424_A|G 19560_C|T 20233_C|T 21304_C|T 21614_C|T 23403_A|G 23900_G|C 25563_G|T 25907_G|T 27942_C|T 27964_C|T 28472_C|T 28869_C|T	5931_G|A,29705_G|T
B.1.2.N7	B.1.2	241_C|T 1059_C|T 3037_C|T 8083_G|A 10319_C|T 14408_C|T 14805_C|T 18424_A|G 21304_C|T 22079_C|A 23403_A|G 25563_G|T 25907_G|T 27964_C|T 28472_C|T 28869_C|T 29364_C|T	18756_G|T,20247_G|T
AY.120.N1	AY.120	210_G|T 241_C|T 3037_C|T 4181_G|T 6402_C|T 6408_C|T 7124_C|T 8986_C|T 9053_G|T 10029_C|T 11201_A|G 11332_A|G 14408_C|T 15451_G|A 16466_C|T 17822_C|T 19220_C|T 20451_C|T 21618_C|G 21846_C|T 21987_G|A 22029_AGTTCA|...... 22917_T|G 22995_C|A 23403_A|G 23604_C|G 24410_G|A 25003_A|G 25469_C|T 26767_T|C 27638_T|C 27752_C|T 27874_C|T 28248_GATTTC|...... 28273_A|. 28461_A|G 28881_G|T 28916_G|T 29402_G|T …	1623_T|C,2305_G|T
AY.120.N2	AY.120	210_G|T 241_C|T 3037_C|T 4181_G|T 6402_C|T 6408_C|T 7124_C|T 8986_C|T 9053_G|T 10029_C|T 10323_A|G 11201_A|G 11332_A|G 14408_C|T 15451_G|A 16466_C|T 19220_C|T 21618_C|G 21846_C|T 21987_G|A 22029_AGTTCA|...... 22917_T|G 22995_C|A 23403_A|G 23604_C|G 24410_G|A 25003_A|G 25469_C|T 26767_T|C 27638_T|C 27752_C|T 27794_TT|.. 27874_C|T 28248_GATTTC|...... 28273_A|. 28461_A|G 28881_G|T 28916_G|T 29402_G|…	10519_C|T,13666_A|G,14121_A|G,29744_G|A
AY.23.N1	AY.23	210_G|T 241_C|T 1404_C|T 3037_C|T 4181_G|T 4752_C|T 5497_C|T 6402_C|T 7124_C|T 7537_A|G 8986_C|T 9053_G|T 10029_C|T 11201_A|G 11332_A|G 12100_C|T 14408_C|T 15451_G|A 16466_C|T 17679_G|T 19220_C|T 21618_C|G 21987_G|A 22029_AGTTCA|...... 22917_T|G 22995_C|A 23403_A|G 23604_C|G 24410_G|A 25352_G|T 25469_C|T 26767_T|C 27638_T|C 27752_C|T 27874_C|T 28248_GATTTC|...... 28273_A|. 28461_A|G 28881_G|T 289…	4321_C|T,9685_A|G
AY.23.N2	AY.23	210_G|T 241_C|T 1404_C|T 3037_C|T 4181_G|T 4752_C|T 6402_C|T 7124_C|T 8986_C|T 9053_G|T 10029_C|T 11201_A|G 11332_A|G 14408_C|T 15451_G|A 16466_C|T 19220_C|T 21369_T|C 21618_C|G 21987_G|A 22029_AGTTCA|...... 22917_T|G 22995_C|A 23403_A|G 23604_C|G 24410_G|A 25352_G|T 25469_C|T 26767_T|C 27638_T|C 27752_C|T 27874_C|T 28248_GATTTC|...... 28273_A|. 28312_C|T 28461_A|G 28881_G|T 28916_G|T 29402_G|T 2…	6402_C|T,8986_C|T,9053_G|T,20120_T|C,22029_A|.,22031_TT|..
BA.1.1.1.N1	BA.1.1.1	241_C|T 2832_A|G 3037_C|T 5386_T|G 5833_C|T 6513_GTT|... 8393_G|A 10029_C|T 10449_C|A 11286_TGTCTGGTT|......... 11537_A|G 13195_T|C 14408_C|T 15240_C|T 16064_A|G 18163_A|G 21762_C|. 21764_A|. 21767_CATG|.... 21846_C|T 21987_GTGTTTATT|......... 22194_ATT|... 22205_.........|AGCCAGAAG 22259_A|G 22578_G|A 22599_G|A 22673_TC|CT 22679_T|C 22686_C|T 22813_G|T 22882_T|G 22898_G|A 22992_G|A 22995_C|A 230…	6402_C|T,7124_C|T,8986_C|T,9053_G|T,11201_A|G,11332_A|G,19220_C|T
BA.1.1.1.N2	BA.1.1.1	241_C|T 2832_A|G 3037_C|T 5386_T|G 6513_GTT|... 8393_G|A 10029_C|T 10449_C|A 11286_TGTCTGGTT|......... 11288_TCTGG|..... 11537_A|G 13195_T|C 14408_C|T 15240_C|T 16064_A|G 18163_A|G 21762_C|. 21764_A|. 21767_CATG|.... 21846_C|T 21987_GTGTTTATT|......... 22194_ATT|... 22205_.........|AGCCAGAAG 22578_G|A 22599_G|A 22673_TC|CT 22679_T|C 22686_C|T 22813_G|T 22882_T|G 22898_G|A 22992_G|A 22995_C|A 2301…	8986_C|T,9053_G|T
AY.33.N1	AY.33	210_G|T 241_C|T 3037_C|T 4181_G|T 6402_C|T 7124_C|T 8737_T|C 8986_C|T 9053_G|T 10029_C|T 11201_A|G 11332_A|G 14408_C|T 14805_C|T 15451_G|A 16466_C|T 19220_C|T 21618_C|G 21647_A|G 21987_G|A 22029_AGTTCA|...... 22311_C|T 22917_T|G 22995_C|A 23401_G|T 23403_A|G 23604_C|G 23848_A|G 24410_G|A 25469_C|T 26767_T|C 27638_T|C 27752_C|T 27874_C|T 28248_GATTTC|...... 28273_A|. 28461_A|G 28881_G|T 28916_G|T …	20102_G|T,24933_G|T
B.1.429.N1	B.1.429	241_C|T 1059_C|T 2395_C|T 2597_T|C 3037_C|T 8947_C|T 12100_C|T 12878_A|G 14408_C|T 17014_G|T 21600_G|T 22018_G|T 22917_T|G 23155_T|C 23403_A|G 24349_T|C 25563_G|T 26681_C|T 27890_G|T 28191_G|T 28272_A|T 28887_C|T 28975_G|T 29362_C|T	2773_C|T,4321_C|T
B.1.429.N2	B.1.429	241_C|T 1059_C|T 2395_C|T 2597_T|C 2973_C|T 3037_C|T 8947_C|T 12100_C|T 12878_A|G 14408_C|T 17014_G|T 21600_G|T 22018_G|T 22917_T|G 23403_A|G 24349_T|C 25563_G|T 26681_C|T 27890_G|T 28191_G|T 28272_A|T 28887_C|T 28975_G|T 29362_C|T 29402_G|T	4321_C|T,27621_G|A
B.1.177.N1	B.1.177	204_G|T 241_C|T 445_T|C 3037_C|T 6286_C|T 14408_C|T 21255_G|C 21614_C|T 22227_C|T 23403_A|G 24334_C|T 26801_C|G 27944_C|T 28932_C|T 29645_G|T	8986_C|T,9053_G|T,22029_A|.,22031_TT|..
B.1.177.N2	B.1.177	204_G|T 241_C|T 445_T|C 3037_C|T 6286_C|T 11533_A|G 14408_C|T 21255_G|C 21614_C|T 22227_C|T 23403_A|G 24334_C|T 26424_T|C 26801_C|G 27944_C|T 28932_C|T 29645_G|T	6402_C|T,8986_C|T,9053_G|T,20120_T|C
B.1.177.N3	B.1.177	204_G|T 241_C|T 445_T|C 3037_C|T 6286_C|T 11396_C|T 14408_C|T 21255_G|C 21614_C|T 22205_G|C 22227_C|T 23403_A|G 26801_C|G 27944_C|T 28932_C|T 29645_G|T	6402_C|T,7124_C|T,8986_C|T,9053_G|T,19220_C|T
B.1.177.N4	B.1.177	241_C|T 445_T|C 3037_C|T 6286_C|T 14408_C|T 21255_G|C 22227_C|T 23403_A|G 25049_G|T 25062_G|T 26801_C|G 27944_C|T 28657_C|T 28932_C|T 29366_C|T 29645_G|T	2900_G|A,10449_C|T,21087_T|C,21762_C|T,27600_C|T
B.1.177.N5	B.1.177	241_C|T 445_T|C 3037_C|T 4006_G|T 5170_C|T 6286_C|T 11132_G|T 14408_C|T 21255_G|C 22227_C|T 23403_A|G 26609_T|C 26801_C|G 27944_C|T 28932_C|T 29645_G|T	14030_G|A,18086_C|T
B.1.177.N6	B.1.177	222_C|T 241_C|T 445_T|C 3037_C|T 6286_C|T 14408_C|T 20661_T|C 21255_G|C 22227_C|T 23403_A|G 26801_C|G 27944_C|T 28932_C|T 29366_C|T 29386_C|T 29645_G|T	2388_C|T,9988_C|T,12747_C|T
B.1.177.N7	B.1.177	204_G|T 241_C|T 445_T|C 3037_C|T 6286_C|T 14408_C|T 21255_G|C 21614_C|T 22227_C|T 23403_A|G 26801_C|G 27944_C|T 28932_C|T 29500_A|G 29645_G|T	6335_T|G,18457_C|A,19009_G|T,20451_C|T,29449_G|T
B.1.177.N8	B.1.177	204_G|T 241_C|T 445_T|C 3037_C|T 6286_C|T 11396_C|T 14408_C|T 21255_G|C 21614_C|T 22227_C|T 23403_A|G 25720_G|T 26801_C|G 27944_C|T 28001_G|T 28932_C|T 29645_G|T	16722_A|G,26607_C|T
B.1.240.N1	B.1.240	241_C|T 3037_C|T 4051_T|C 10981_G|T 13458_C|T 14408_C|T 18486_C|T 20268_A|G 21137_A|G 22162_T|C 23403_A|G 23987_C|T 26110_C|T 26690_G|T 28854_C|T	19524_C|T,27706_G|T
B.1.617.2.N1	B.1.617.2	210_G|T 241_C|T 3037_C|T 4181_G|T 6402_C|T 7124_C|T 8986_C|T 9053_G|T 10029_C|T 11201_A|G 11332_A|G 14408_C|T 15451_G|A 16466_C|T 19220_C|T 21618_C|G 21987_G|A 22029_A|. 22031_TT|.. 22917_T|G 22995_C|A 23403_A|G 23604_C|G 24410_G|A 25469_C|T 26767_T|C 27638_T|C 27752_C|T 27874_C|T 28248_GATTTC|...... 28273_A|. 28461_A|G 28881_G|T 28916_G|T 29402_G|T 29742_G|T	28248_G|.,28250_TT|..
B.1.617.2.N2	B.1.617.2	210_G|T 241_C|T 3037_C|T 4181_G|T 6402_C|T 7124_C|T 8986_C|T 9053_G|T 10029_C|T 11201_A|G 11332_A|G 14408_C|T 15451_G|A 16466_C|T 19220_C|T 20120_T|C 21618_C|G 21987_G|A 22029_A|. 22031_TT|.. 22917_T|G 22995_C|A 23403_A|G 23604_C|G 24410_G|A 25469_C|T 26767_T|C 27638_T|C 27752_C|T 27874_C|T 28248_GATTTC|...... 28273_A|. 28461_A|G 28881_G|T 28916_G|T 29402_G|T 29742_G|T	4816_T|C,19524_C|T
B.1.617.2.N3	B.1.617.2	210_G|T 241_C|T 3037_C|T 4181_G|T 6402_C|T 7124_C|T 8986_C|T 9053_G|T 10029_C|T 11201_A|G 11332_A|G 14408_C|T 15451_G|A 16466_C|T 19220_C|T 21618_C|G 21846_C|T 21987_G|A 22029_AGTTCA|...... 22917_T|G 22995_C|A 23403_A|G 23604_C|G 24199_G|A 24410_G|A 25469_C|T 26767_T|C 27638_T|C 27752_C|T 27874_C|T 28248_GATTTC|...... 28273_A|. 28461_A|G 28881_G|T 28916_G|T 29402_G|T 29742_G|T	19524_C|T,19872_G|T,19875_C|T,25513_C|T
B.1.617.2.N4	B.1.617.2	210_G|T 241_C|T 1191_C|T 1267_C|T 3037_C|T 4181_G|T 5184_C|T 6027_C|A 6402_C|T 7124_C|T 8986_C|T 9053_G|T 9203_G|A 9678_T|C 10029_C|T 11005_C|A 11201_A|G 11332_A|G 14408_C|T 15451_G|A 16466_C|T 16915_C|T 17496_A|G 19220_C|T 20396_A|G 21618_C|G 21792_A|C 21987_G|A 22029_AGTTCA|...... 22917_T|G 22995_C|A 23403_A|G 23604_C|G 24410_G|A 25469_C|T 26767_T|C 27638_T|C 27752_C|T 27874_C|T 28248_GATTTC|..…	2044_C|T,24086_G|A
B.1.617.2.N5	B.1.617.2	210_G|T 241_C|T 3037_C|T 4181_G|T 6402_C|T 7124_C|T 8986_C|T 9053_G|T 10029_C|T 11201_A|G 11332_A|G 14408_C|T 15451_G|A 16466_C|T 19220_C|T 21618_C|G 21987_G|A 22029_AGTTCA|...... 22346_G|T 22917_T|G 22992_G|T 22995_C|A 23403_A|G 23604_C|G 24410_G|A 25469_C|T 26767_T|C 27638_T|C 27752_C|T 27874_C|T 28248_GATTTC|...... 28273_A|. 28461_A|G 28881_G|T 28916_G|T 29402_G|T 29742_G|T	2518_G|T,5437_G|T,22314_C|T,24942_A|G,28086_G|T
B.1.617.2.N6	B.1.617.2	210_G|T 241_C|T 3037_C|T 4181_G|T 6402_C|T 7124_C|T 8986_C|T 9053_G|T 10029_C|T 11201_A|G 11332_A|G 14408_C|T 15451_G|A 16466_C|T 19220_C|T 21618_C|G 21846_C|T 21987_G|A 22029_AGTTCA|...... 22917_T|G 22995_C|A 23403_A|G 23557_C|T 23604_C|G 24410_G|A 25469_C|T 26767_T|C 27638_T|C 27752_C|T 27874_C|T 28248_GATTTC|...... 28273_A|. 28461_A|G 28881_G|T 28916_G|T 29402_G|T 29742_G|T	2518_G|T,22314_C|T
B.1.617.2.N7	B.1.617.2	210_G|T 241_C|T 1191_C|T 1267_C|T 3037_C|T 4181_G|T 5184_C|T 6402_C|T 6539_C|T 7124_C|T 8986_C|T 9053_G|T 9891_C|T 10029_C|T 11201_A|G 11332_A|G 11418_T|C 12946_T|C 14408_C|T 15451_G|A 16466_C|T 19220_C|T 20262_A|G 20320_C|T 21618_C|G 21987_G|A 22029_AGTTCA|...... 22917_T|G 22995_C|A 23403_A|G 23604_C|G 24410_G|A 24745_C|T 25469_C|T 26767_T|C 27638_T|C 27739_C|T 27752_C|T 27874_C|T 28248_GATTTC|.…	643_C|T,2518_G|T
B.1.617.2.N8	B.1.617.2	210_G|T 241_C|T 3037_C|T 4181_G|T 6402_C|T 7124_C|T 8986_C|T 9053_G|T 10029_C|T 11201_A|G 11332_A|G 14408_C|T 15451_G|A 16466_C|T 19220_C|T 21618_C|G 21846_C|T 21987_G|A 22029_AGTTCA|...... 22498_C|T 22917_T|G 22995_C|A 23403_A|G 23593_G|C 23604_C|G 24410_G|A 25469_C|T 26767_T|C 27638_T|C 27752_C|T 27874_C|T 28248_GATTTC|...... 28273_A|. 28461_A|G 28881_G|T 28916_G|T 29402_G|T 29742_G|T	27874_CT|TC,27879_CA|.T,27882_GC|.T
B.1.617.2.N9	B.1.617.2	210_G|T 241_C|T 3037_C|T 4181_G|T 5184_C|T 5584_A|G 6402_C|T 7124_C|T 8986_C|T 9053_G|T 9891_C|T 10029_C|T 11201_A|G 11332_A|G 11418_T|C 11514_C|T 13019_C|T 14408_C|T 15451_G|A 16466_C|T 19220_C|T 21618_C|G 21987_G|A 22029_AGTTCA|...... 22227_C|T 22917_T|G 22995_C|A 23403_A|G 23604_C|G 24410_G|A 25469_C|T 26767_T|C 27638_T|C 27752_C|T 27874_C|T 28248_GATTTC|...... 28273_A|. 28461_A|G 28881_G|T 28…	4423_C|T,23758_C|T,28559_G|T
B.1.617.2.N10	B.1.617.2	210_G|T 241_C|T 1473_C|T 2455_C|T 3037_C|T 4181_G|T 4999_C|T 6402_C|T 7124_C|T 8986_C|T 9053_G|T 10029_C|T 10940_G|A 11201_A|G 11332_A|G 14408_C|T 15451_G|A 16466_C|T 19220_C|T 21618_C|G 21846_C|T 21987_G|A 22029_AGTTCA|...... 22624_C|T 22917_T|G 22995_C|A 23403_A|G 23604_C|G 24410_G|A 25469_C|T 26767_T|C 27638_T|C 27752_C|T 27874_C|T 28248_GATTTC|...... 28273_A|. 28461_A|G 28881_G|T 28913_GGCGGT…	3811_C|T,25218_G|T,29736_G|C
B.1.617.2.N11	B.1.617.2	210_G|T 241_C|T 3037_C|T 4181_G|T 4331_C|T 5184_C|T 5584_A|G 6402_C|T 6449_C|T 7124_C|T 8986_C|T 9053_G|T 9891_C|T 10029_C|T 11201_A|G 11332_A|G 11335_G|T 11418_T|C 11514_C|T 12885_C|T 13019_C|T 14408_C|T 15451_G|A 16466_C|T 18876_T|C 19220_C|T 21618_C|G 21987_G|A 22029_AGTTCA|...... 22227_C|T 22917_T|G 22995_C|A 23403_A|G 23604_C|G 24410_G|A 25469_C|T 26767_T|C 27638_T|C 27752_C|T 27874_C|T 2824…	2518_G|T,3152_G|T,28725_C|T
B.1.617.2.N12	B.1.617.2	210_G|T 241_C|T 1684_C|T 3037_C|T 4181_G|T 6285_C|T 6402_C|T 7124_C|T 8986_C|T 9053_G|T 10029_C|T 11201_A|G 11332_A|G 14408_C|T 15451_G|A 16466_C|T 19220_C|T 21372_G|T 21618_C|G 21641_G|T 21846_C|T 21987_G|A 22029_AGTTCA|...... 22917_T|G 22995_C|A 23403_A|G 23604_C|G 24410_G|A 25469_C|T 26042_C|T 26767_T|C 27604_G|A 27638_T|C 27752_C|T 27874_C|T 28248_GATTTC|...... 28273_A|. 28461_A|G 28881_G|T 2…	3811_C|T,4333_A|G,11417_G|T,29736_G|C
B.1.617.2.N13	B.1.617.2	210_G|T 241_C|T 3037_C|T 4181_G|T 5184_C|T 5584_A|G 6402_C|T 6449_C|T 7124_C|T 8986_C|T 9053_G|T 9891_C|T 10029_C|T 11201_A|G 11332_A|G 11418_T|C 11514_C|T 13019_C|T 13166_C|T 14408_C|T 15451_G|A 16466_C|T 17626_C|T 19220_C|T 21618_C|G 21987_G|A 22029_AGTTCA|...... 22227_C|T 22917_T|G 22995_C|A 23403_A|G 23604_C|G 24410_G|A 25469_C|T 26767_T|C 27638_T|C 27752_C|T 27874_C|T 28248_GATTTC|...... 282…	11246_A|G,20451_C|T,25489_G|T,28289_C|A
B.1.617.2.N14	B.1.617.2	210_G|T 241_C|T 1191_C|T 1267_C|T 3037_C|T 4181_G|T 5184_C|T 6402_C|T 6539_C|T 7124_C|T 8986_C|T 9053_G|T 9891_C|T 10029_C|T 11201_A|G 11332_A|G 11418_T|C 12473_C|T 12946_T|C 14408_C|T 15451_G|A 16466_C|T 19220_C|T 20262_A|G 20320_C|T 21618_C|G 21987_G|A 22029_AGTTCA|...... 22917_T|G 22995_C|A 23403_A|G 23604_C|G 24410_G|A 24745_C|T 25469_C|T 26767_T|C 26879_T|C 27638_T|C 27739_C|T 27752_C|T 2787…	6433_C|T,8371_G|T,9207_C|T,15240_C|T
B.1.617.2.N15	B.1.617.2	210_G|T 241_C|T 3037_C|T 3773_C|T 4181_G|T 6402_C|T 7124_C|T 8986_C|T 9053_G|T 10029_C|T 11201_A|G 11332_A|G 14408_C|T 15451_G|A 16466_C|T 17746_C|T 19220_C|T 21618_C|G 21846_C|T 21973_T|C 21987_G|A 22029_AGTTCA|...... 22795_T|C 22917_T|G 22995_C|A 23403_A|G 23604_C|G 24410_G|A 25469_C|T 26767_T|C 27638_T|C 27752_C|T 27874_C|T 28248_GATTTC|...... 28273_A|. 28461_A|G 28881_G|T 28916_G|T 29402_G|T …	1738_G|A,6235_T|C,6592_A|G,25673_T|C,28541_G|A
AY.100.N1	AY.100	210_G|T 241_C|T 3037_C|T 4181_G|T 6402_C|T 7124_C|T 8986_C|T 9053_G|T 9559_C|T 10029_C|T 11201_A|G 11332_A|G 14408_C|T 15240_C|T 15451_G|A 16466_C|T 17122_G|T 19220_C|T 21618_C|G 21846_C|T 21987_G|A 22029_AGTTCA|...... 22917_T|G 22995_C|A 23403_A|G 23604_C|G 24410_G|A 25469_C|T 26767_T|C 27638_T|C 27752_C|T 27874_C|T 27985_A|T 28007_T|C 28248_GATTTC|...... 28273_A|. 28432_C|T 28461_A|G 28881_G|T …	6380_C|T,8917_C|T,12049_C|T,17502_C|T,23587_G|T,29353_C|T,29679_C|T
AY.100.N2	AY.100	210_G|T 241_C|T 3037_C|T 4181_G|T 6402_C|T 7124_C|T 8986_C|T 9053_G|T 9559_C|T 10029_C|T 11201_A|G 11332_A|G 14408_C|T 15240_C|T 15451_G|A 16466_C|T 17122_G|T 19220_C|T 20384_C|T 20679_G|T 21618_C|G 21846_C|T 21987_G|A 22029_AGTTCA|...... 22917_T|G 22995_C|A 23403_A|G 23604_C|G 24410_G|A 25469_C|T 26767_T|C 27638_T|C 27752_C|T 27874_C|T 27985_A|T 28007_T|C 28248_GATTTC|...... 28273_A|. 28432_C|T …	904_C|T,23426_G|T
AY.100.N3	AY.100	210_G|T 241_C|T 1473_C|T 3037_C|T 4181_G|T 6402_C|T 7124_C|T 8986_C|T 9053_G|T 9559_C|T 10029_C|T 11201_A|G 11332_A|G 14408_C|T 15240_C|T 15451_G|A 16466_C|T 17122_G|T 19220_C|T 21618_C|G 21846_C|T 21987_G|A 22029_AGTTCA|...... 22917_T|G 22995_C|A 23403_A|G 23604_C|G 24130_C|T 24410_G|A 25469_C|T 26767_T|C 27638_T|C 27752_C|T 27874_C|T 28007_T|C 28248_GATTTC|...... 28273_A|. 28461_A|G 28881_G|T 2…	1344_T|C,4291_A|T,16260_C|T,19862_C|T,19960_A|G
AY.100.N4	AY.100	210_G|T 241_C|T 3037_C|T 4181_G|T 6402_C|T 7124_C|T 8986_C|T 9053_G|T 9559_C|T 10029_C|T 11201_A|G 11332_A|G 14408_C|T 15240_C|T 15451_G|A 16466_C|T 17122_G|T 18948_G|T 19220_C|T 21618_C|G 21846_C|T 21987_G|A 22029_AGTTCA|...... 22917_T|G 22995_C|A 23403_A|G 23604_C|G 24410_G|A 25469_C|T 26767_T|C 26861_T|C 27638_T|C 27752_C|T 27874_C|T 28007_T|C 28248_GATTTC|...... 28273_A|. 28461_A|G 28881_G|T …	17638_T|G,23063_A|T
AY.100.N5	AY.100	210_G|T 241_C|T 1473_C|T 3037_C|T 4181_G|T 6402_C|T 7124_C|T 8986_C|T 9053_G|T 9559_C|T 10029_C|T 11201_A|G 11332_A|G 14408_C|T 15240_C|T 15451_G|A 16466_C|T 17122_G|T 19220_C|T 21618_C|G 21846_C|T 21987_G|A 22029_AGTTCA|...... 22917_T|G 22995_C|A 23403_A|G 23604_C|G 24130_C|T 24410_G|A 25469_C|T 26767_T|C 27638_T|C 27752_C|T 27874_C|T 28007_T|C 28248_GATTTC|...... 28273_A|. 28461_A|G 28881_G|T 2…	15096_T|C,28881_GGGG|AACC
AY.100.N6	AY.100	210_G|T 241_C|T 3037_C|T 4181_G|T 5812_C|T 6402_C|T 7124_C|T 8986_C|T 9053_G|T 9559_C|T 10029_C|T 11201_A|G 11332_A|G 13329_C|T 14408_C|T 15240_C|T 15451_G|A 16466_C|T 17122_G|T 17427_G|T 19220_C|T 21618_C|G 21846_C|T 21987_G|A 22029_AGTTCA|...... 22917_T|G 22995_C|A 23403_A|G 23604_C|G 24410_G|A 25469_C|T 26767_T|C 27638_T|C 27752_C|T 27874_C|T 27985_A|T 28007_T|C 28248_GATTTC|...... 28273_A|. 2…	15096_T|C,28095_A|T
AY.100.N7	AY.100	210_G|T 241_C|T 3037_C|T 4181_G|T 5812_C|T 6402_C|T 7124_C|T 8986_C|T 9053_G|T 9559_C|T 10029_C|T 11201_A|G 11332_A|G 14408_C|T 15240_C|T 15451_G|A 16466_C|T 17122_G|T 19220_C|T 21595_C|T 21618_C|G 21846_C|T 21987_G|A 22029_AGTTCA|...... 22917_T|G 22995_C|A 23403_A|G 23604_C|G 24410_G|A 25469_C|T 26767_T|C 27638_T|C 27752_C|T 27874_C|T 27985_A|T 28007_T|C 28248_GATTTC|...... 28273_A|. 28432_C|T 2…	15096_T|C,16767_C|T,25617_G|T,25785_G|T,28095_A|T,29764_G|A
B.N1	B	11083_G|T 14805_C|T 17247_T|C 26144_G|T	820_T|C,15096_T|C,25785_G|T,28095_A|T,29272_C|T,29764_G|A
B.1.177.86.N1	B.1.177.86	204_G|T 241_C|T 445_T|C 3037_C|T 6040_C|T 6286_C|T 12121_A|T 14408_C|T 18060_C|T 21255_G|C 21614_C|T 22227_C|T 23403_A|G 26801_C|T 27870_G|T 27944_C|T 28932_C|T 29645_G|T	15096_T|C,22016_T|A,25785_G|T,27674_A|T,28095_A|T,29764_G|A
AY.64.N1	AY.64	210_G|T 241_C|T 346_C|T 3037_C|T 5184_C|T 5584_A|G 5784_C|T 6388_C|T 9891_C|T 11418_T|C 11514_C|T 13019_C|T 14408_C|T 15026_C|T 15451_G|A 16466_C|T 21618_C|G 21987_G|A 22029_AGTTCA|...... 22227_C|T 22917_T|G 22995_C|A 23086_C|T 23403_A|G 23604_C|G 24130_C|T 24410_G|A 25135_G|T 25469_C|T 25691_G|T 26767_T|C 27005_C|T 27638_T|C 27752_C|T 28248_GATTTC|...... 28273_A|. 28461_A|G 28881_G|T 29254_G|T 2…	2110_C|T,5278_T|C,7042_G|T,14120_C|T,24415_G|T,28095_A|T
AY.46.N1	AY.46	210_G|T 241_C|T 3037_C|T 4181_G|T 6402_C|T 7124_C|T 8986_C|T 9053_G|T 10029_C|T 10977_C|T 11201_A|G 11332_A|G 14408_C|T 15451_G|A 15569_C|T 16242_T|G 16466_C|T 19220_C|T 21618_C|G 21987_G|A 22029_AGTTCA|...... 22917_T|G 22995_C|A 23403_A|G 23604_C|G 24410_G|A 25469_C|T 26767_T|C 27638_T|C 27752_C|T 27874_C|T 28248_GATTTC|...... 28273_A|. 28461_A|G 28881_G|T 28916_G|T 29402_G|T 29742_G|T	4755_C|T,6409_T|C,17615_A|G,18647_C|T,19763_C|T,26748_A|G
AY.46.N2	AY.46	210_G|T 241_C|T 625_G|T 3037_C|T 4181_G|T 4504_G|T 6402_C|T 7124_C|T 8986_C|T 9053_G|T 10029_C|T 10977_C|T 11201_A|G 11332_A|G 14408_C|T 15451_G|A 15569_C|T 16466_C|T 19220_C|T 21618_C|G 21987_G|A 22029_AGTTCA|...... 22917_T|G 22995_C|A 23403_A|G 23604_C|G 24410_G|A 25459_G|T 25469_C|T 25571_C|T 26767_T|C 27463_G|T 27638_T|C 27752_C|T 27874_C|T 28248_GATTTC|...... 28273_A|. 28461_A|G 28881_G|T 28…	3250_G|T,15096_T|C,18499_T|C,25785_G|T,28095_A|T,29764_G|A
AY.9.2.N1	AY.9.2	210_G|T 241_C|T 1729_G|A 3037_C|T 5184_C|T 5584_A|G 9891_C|T 10449_C|T 11418_T|C 11514_C|T 13019_C|T 14030_G|A 14408_C|T 15451_G|A 16466_C|T 18086_C|T 21618_C|G 21762_C|T 21987_G|A 22029_AGTTCA|...... 22227_C|T 22792_C|T 22917_T|G 22995_C|A 23403_A|G 23604_C|G 24410_G|A 25469_C|T 26767_T|C 27600_C|T 27638_T|C 27752_C|T 28248_GATTTC|...... 28273_A|. 28461_A|G 28881_G|T 29402_G|T 29742_G|T	2469_C|T,7299_C|T,15096_T|C,28095_A|T,28877_AG|TC,29722_C|T
AY.9.2.N2	AY.9.2	210_G|T 241_C|T 1729_G|A 3037_C|T 5184_C|T 5584_A|G 9891_C|T 11020_C|T 11418_T|C 11514_C|T 13019_C|T 14030_G|A 14408_C|T 15451_G|A 16466_C|T 17574_T|C 18086_C|T 21618_C|G 21987_G|A 22029_AGTTCA|...... 22227_C|T 22792_C|T 22917_T|G 22995_C|A 23403_A|G 23604_C|G 24410_G|A 25469_C|T 26767_T|C 27638_T|C 27752_C|T 28248_GATTTC|...... 28273_A|. 28461_A|G 28881_G|T 29402_G|T 29742_G|T	2110_C|T,7042_G|T,11750_C|T,14120_C|T,21721_C|T,28095_A|T
AY.9.2.N3	AY.9.2	210_G|T 241_C|T 1729_G|A 2773_C|T 3037_C|T 4321_C|T 5184_C|T 5584_A|G 9891_C|T 11418_T|C 11514_C|T 13019_C|T 14030_G|A 14408_C|T 15451_G|A 16466_C|T 18086_C|T 21618_C|G 21987_G|A 22029_AGTTCA|...... 22227_C|T 22792_C|T 22917_T|G 22995_C|A 23403_A|G 23604_C|G 24410_G|A 25469_C|T 26767_T|C 27638_T|C 27752_C|T 28248_GATTTC|...... 28273_A|. 28461_A|G 28881_G|T 29402_G|T 29742_G|T	5944_C|T,15096_T|C,17337_A|G,18018_T|C,28095_A|T,28881_GGGG|AACC
AY.9.2.N4	AY.9.2	210_G|T 241_C|T 1729_G|A 3037_C|T 4321_C|T 5184_C|T 5584_A|G 9685_A|G 9891_C|T 11418_T|C 11514_C|T 13019_C|T 14030_G|A 14408_C|T 15451_G|A 16466_C|T 18086_C|T 21618_C|G 21987_G|A 22029_AGTTCA|...... 22227_C|T 22792_C|T 22917_T|G 22995_C|A 23403_A|G 23604_C|G 24410_G|A 25469_C|T 26767_T|C 27638_T|C 27752_C|T 28248_GATTTC|...... 28273_A|. 28461_A|G 28881_G|T 29402_G|T 29742_G|T	3256_T|C,17615_A|G,19079_A|G,28559_G|A,28744_C|T,29077_C|T
AY.110.N1	AY.110	210_G|T 241_C|T 686_AAGTCATTT|......... 912_C|A 2485_C|T 3037_C|T 4181_G|T 6402_C|T 7124_C|T 8986_C|T 9053_G|T 10029_C|T 11201_A|G 11332_A|G 13326_C|T 14408_C|T 15451_G|A 16466_C|T 19220_C|T 21618_C|G 21846_C|T 21987_G|A 22029_AGTTCA|...... 22917_T|G 22995_C|A 23403_A|G 23604_C|G 24410_G|A 25469_C|T 26767_T|C 27415_G|A 27638_T|C 27752_C|T 27874_C|T 28248_GATTTC|...... 28273_A|. 28461_A|G 28744_C|…	17615_A|G,26730_G|C
AY.75.N1	AY.75	210_G|T 241_C|T 3037_C|T 5184_C|T 5584_A|G 7393_G|T 9891_C|T 10519_C|T 11418_T|C 11514_C|T 13019_C|T 13666_A|G 14121_A|G 14408_C|T 15451_G|A 16466_C|T 21618_C|G 21622_C|T 21987_G|A 22029_AGTTCA|...... 22227_C|T 22917_T|G 22995_C|A 23403_A|G 23604_C|G 24410_G|A 25469_C|T 26062_G|T 26767_T|C 27112_G|A 27516_G|A 27638_T|C 27752_C|T 28248_GATTTC|...... 28273_A|. 28461_A|G 28881_G|T 29402_G|T 29738_C|…	2453_C|T,2509_C|T,10060_T|C,10969_C|T,18131_C|T,18877_C|T
B.1.36.N1	B.1.36	241_C|T 922_G|A 1947_T|C 3037_C|T 3431_G|T 5653_T|C 5950_G|A 6255_C|T 7504_C|T 14408_C|T 18877_C|T 22444_C|T 23403_A|G 24175_T|C 25563_G|T 26060_C|T 26735_C|T 28854_C|T	1957_G|A,2276_A|G,4136_G|T,19542_G|T,22841_G|A,25954_G|T
R.1.N1	R.1	241_C|T 3037_C|T 14262_C|T 14340_C|T 14408_C|T 17551_G|A 18877_C|T 19167_A|G 19274_C|A 19839_T|C 21306_C|T 22017_G|T 23012_G|A 23403_A|G 23868_G|T 26604_T|C 27213_C|T 28273_A|. 28833_C|T 28881_GGG|AAC 29527_G|T	5041_A|G,9853_T|C,9910_G|A,11575_C|T,15096_T|C,28095_A|T
AY.36.1.N1	AY.36.1	210_G|T 241_C|T 2395_C|T 3037_C|T 3096_C|T 4181_G|T 6402_C|T 7124_C|T 8986_C|T 9053_G|T 10029_C|T 11201_A|G 11332_A|G 14408_C|T 15451_G|A 15628_T|C 16466_C|T 18079_G|T 19220_C|T 20532_A|G 21618_C|G 21846_C|T 21987_G|A 22029_AGTTCA|...... 22917_T|G 22995_C|A 23403_A|G 23604_C|G 24410_G|A 24872_G|T 25469_C|T 26060_C|T 26767_T|C 27638_T|C 27752_C|T 27874_C|T 28248_GATTTC|...... 28273_A|. 28290_C|T 2…	2110_C|T,6415_A|C,12809_C|T,14120_C|T,23673_C|T,28095_A|T
AY.121.N1	AY.121	210_G|T 241_C|T 3037_C|T 4181_G|T 6402_C|T 7124_C|T 8986_C|T 9053_G|T 10029_C|T 11201_A|G 11332_A|G 13168_C|T 14408_C|T 15451_G|A 16466_C|T 16726_C|T 18939_T|C 19220_C|T 19859_C|T 21618_C|G 21846_C|T 21987_G|A 22029_AGTTCA|...... 22100_G|C 22917_T|G 22995_C|A 23403_A|G 23557_C|T 23604_C|G 24410_G|A 25469_C|T 25688_C|T 25996_G|T 26767_T|C 27638_T|C 27752_C|T 27874_C|T 28248_GATTTC|...... 28273_A|.…	17019_G|T,18570_C|T,19593_C|T,21077_C|T,24069_A|G,25313_G|A
AY.101.N1	AY.101	210_G|T 241_C|T 925_C|T 3037_C|T 4181_G|T 6402_C|T 7124_C|T 8456_A|G 8986_C|T 9053_G|T 9474_C|T 9559_C|T 10029_C|T 11201_A|G 11332_A|G 14408_C|T 15240_C|T 15451_G|A 16466_C|T 19220_C|T 21618_C|G 21846_C|T 22029_AGTTCA|...... 22917_T|G 22995_C|A 23403_A|G 23604_C|G 23707_C|T 24410_G|A 25460_C|T 25469_C|T 26767_T|C 27638_T|C 27752_C|T 27874_C|T 27912_T|C 28007_T|C 28248_GATTTC|...... 28273_A|. 2846…	15096_T|C,22016_T|A,25731_C|T,25785_G|T,28095_A|T,29764_G|A
D.2.N1	D.2	241_C|T 1163_A|T 3037_C|T 3114_G|T 7540_T|C 14408_C|T 16647_G|T 18555_C|T 22480_C|T 22992_G|A 23401_G|A 23403_A|G 27059_C|T 28881_GGG|AAC	2110_C|T,7042_G|T,10195_A|G,10279_C|T,14120_C|T,28075_G|T,28095_A|T
AY.3.N1	AY.3	210_G|T 241_C|T 3037_C|T 4181_G|T 6402_C|T 7124_C|T 8986_C|T 9053_G|T 10029_C|T 11201_A|G 11332_A|G 11456_A|G 12809_C|T 14408_C|T 15451_G|A 15720_C|T 16466_C|T 16986_T|C 19220_C|T 19859_C|T 21618_C|G 21987_G|A 22029_AGTTCA|...... 22917_T|G 22995_C|A 23284_T|C 23403_A|G 23604_C|G 24410_G|A 25339_C|T 25469_C|T 26767_T|C 27638_T|C 27752_C|T 27874_C|T 28248_GATTTC|...... 28273_A|. 28461_A|G 28881_G|T…	11291_G|A,11296_T|G,16468_C|T,17615_A|G,18891_G|T,25091_G|A,28313_C|T
AY.3.N2	AY.3	210_G|T 241_C|T 2083_T|C 3037_C|T 4181_G|T 6402_C|T 7124_C|T 8986_C|T 9053_G|T 10029_C|T 11201_A|G 11332_A|G 11456_A|G 14408_C|T 15451_G|A 16466_C|T 19220_C|T 21618_C|G 21770_G|A 21987_G|A 22029_AGTTCA|...... 22917_T|G 22995_C|A 23284_T|C 23403_A|G 23604_C|G 24410_G|A 25339_C|T 25469_C|T 26021_A|C 26767_T|C 27638_T|C 27752_C|T 27874_C|T 28248_GATTTC|...... 28273_A|. 28461_A|G 28881_G|T 28916_G|T …	2110_C|T,3004_G|T,7042_G|T,14120_C|T,16900_G|A,26110_C|T,28095_A|T
AY.3.N3	AY.3	210_G|T 241_C|T 3037_C|T 4012_C|T 4181_G|T 6402_C|T 7124_C|T 8986_C|T 9053_G|T 10029_C|T 11201_A|G 11332_A|G 11456_A|G 12513_C|T 13701_T|C 14408_C|T 15141_C|T 15451_G|A 16466_C|T 19220_C|T 21618_C|G 21987_G|A 22029_AGTTCA|...... 22917_T|G 22995_C|A 23284_T|C 23403_A|G 23604_C|G 24410_G|A 25339_C|T 25469_C|T 26767_T|C 27638_T|C 27752_C|T 27874_C|T 28248_GATTTC|...... 28273_A|. 28461_A|G 28881_G|T …	4900_C|T,12162_A|G,15720_C|T,17615_A|G,21137_A|G,25135_G|T,28344_C|A
AY.3.N4	AY.3	210_G|T 241_C|T 3037_C|T 4181_G|T 6402_C|T 7124_C|T 8986_C|T 9053_G|T 10029_C|T 11201_A|G 11332_A|G 11456_A|G 13887_C|T 14408_C|T 15451_G|A 16308_C|T 16466_C|T 19220_C|T 21618_C|G 21987_G|A 22029_AGTTCA|...... 22917_T|G 22995_C|A 23284_T|C 23403_A|G 23604_C|G 24410_G|A 25339_C|T 25469_C|T 26767_T|C 27638_T|C 27752_C|T 27874_C|T 28248_GATTTC|...... 28273_A|. 28461_A|G 28881_G|T 28916_G|T 29050_G|A…	2453_C|T,29585_C|T
AY.3.N5	AY.3	210_G|T 241_C|T 592_T|A 3037_C|T 4181_G|T 6402_C|T 7124_C|T 8986_C|T 9053_G|T 10029_C|T 11201_A|G 11332_A|G 11456_A|G 14408_C|T 15451_G|A 16466_C|T 19220_C|T 21618_C|G 21987_G|A 22029_AGTTCA|...... 22917_T|G 22995_C|A 23284_T|C 23403_A|G 23604_C|G 24410_G|A 24912_C|T 25339_C|T 25469_C|T 26767_T|C 27638_T|C 27649_C|T 27752_C|T 27874_C|T 28248_GATTTC|...... 28273_A|. 28461_A|G 28881_G|T 28916_G|T 2…	4900_C|T,12162_A|G,15720_C|T,17615_A|G,21137_A|G,25135_G|T,26604_T|C
AY.3.N6	AY.3	210_G|T 241_C|T 3037_C|T 4181_G|T 6402_C|T 7124_C|T 8986_C|T 9053_G|T 10029_C|T 11201_A|G 11332_A|G 11456_A|G 14408_C|T 15451_G|A 15597_T|C 16466_C|T 19220_C|T 21618_C|G 21987_G|A 22029_AGTTCA|...... 22917_T|G 22995_C|A 23284_T|C 23403_A|G 23604_C|G 24410_G|A 25339_C|T 25463_C|T 25469_C|T 26767_T|C 27638_T|C 27752_C|T 27874_C|T 28248_GATTTC|...... 28273_A|. 28461_A|G 28881_G|T 28916_G|T 29050_G|A…	9693_C|T,11572_C|T,23042_T|C,25218_G|T,25553_C|T,27615_C|T,28095_A|T
AY.3.N7	AY.3	210_G|T 241_C|T 3037_C|T 4181_G|T 5784_C|T 6402_C|T 7124_C|T 8986_C|T 9053_G|T 10029_C|T 10075_A|G 11201_A|G 11332_A|G 11456_A|G 14408_C|T 15451_G|A 16466_C|T 19220_C|T 21618_C|G 21987_G|A 22029_AGTTCA|...... 22917_T|G 22995_C|A 23284_T|C 23403_A|G 23604_C|G 24410_G|A 25339_C|T 25469_C|T 26767_T|C 27638_T|C 27752_C|T 27874_C|T 28248_GATTTC|...... 28273_A|. 28461_A|G 28881_G|T 28916_G|T 29050_G|A …	2110_C|T,6067_T|C,7984_T|C,8303_G|A,14120_C|T,19390_C|T,28095_A|T
AY.3.N8	AY.3	210_G|T 241_C|T 3037_C|T 4181_G|T 6196_C|T 6402_C|T 7124_C|T 8986_C|T 9053_G|T 10029_C|T 11201_A|G 11332_A|G 11456_A|G 11595_A|G 14408_C|T 15451_G|A 16466_C|T 16986_T|C 19220_C|T 21618_C|G 21987_G|A 22029_AGTTCA|...... 22917_T|G 22995_C|A 23284_T|C 23403_A|G 23604_C|G 24410_G|A 25339_C|T 25469_C|T 26767_T|C 27638_T|C 27752_C|T 27874_C|T 28248_GATTTC|...... 28273_A|. 28461_A|G 28881_G|T 28916_G|T …	1643_A|T,23426_G|T,28095_A|T,28245_T|G,28250_.|G,28254_A|.,28271_A|.
AY.3.N9	AY.3	210_G|T 241_C|T 2102_C|T 3037_C|T 4181_G|T 6402_C|T 7124_C|T 8986_C|T 9053_G|T 10029_C|T 11201_A|G 11332_A|G 11456_A|G 14408_C|T 15451_G|A 16466_C|T 19220_C|T 21618_C|G 21987_G|A 22029_AGTTCA|...... 22624_C|T 22917_T|G 22995_C|A 23284_T|C 23403_A|G 23604_C|G 24410_G|A 25339_C|T 25469_C|T 26110_C|T 26767_T|C 27638_T|C 27752_C|T 27874_C|T 28248_GATTTC|...... 28273_A|. 28461_A|G 28881_G|T 28916_G|T …	8123_C|T,10228_C|T,21766_A|.,21768_ATG|...,21772_C|.,21774_C|.,26526_G|T
AY.3.N10	AY.3	210_G|T 241_C|T 2470_C|T 3037_C|T 4181_G|T 4683_C|T 6402_C|T 7124_C|T 8986_C|T 9053_G|T 10029_C|T 11201_A|G 11332_A|G 11456_A|G 14408_C|T 15451_G|A 16466_C|T 19220_C|T 21618_C|G 21987_G|A 22029_AGTTCA|...... 22917_T|G 22995_C|A 23284_T|C 23403_A|G 23604_C|G 24410_G|A 25339_C|T 25469_C|T 26767_T|C 27638_T|C 27752_C|T 27874_C|T 28248_GATTTC|...... 28273_A|. 28461_A|G 28846_C|T 28881_G|T 28916_G|T 2…	2061_C|T,9430_C|T,12115_C|T,12162_A|G,17615_A|G,20275_G|T,25505_A|T
AY.36.N1	AY.36	210_G|T 241_C|T 3037_C|T 4181_G|T 6402_C|T 7124_C|T 8986_C|T 9053_G|T 10029_C|T 11201_A|G 11332_A|G 14408_C|T 14976_T|C 15451_G|A 15628_T|C 16466_C|T 18079_G|T 19220_C|T 20532_A|G 21618_C|G 21846_C|T 21987_G|A 22029_AGTTCA|...... 22917_T|G 22995_C|A 23403_A|G 23604_C|G 24410_G|A 24872_G|T 25469_C|T 26060_C|T 26767_T|C 27638_T|C 27752_C|T 27874_C|T 28248_GATTTC|...... 28273_A|. 28461_A|G 28881_G|T…	2306_C|T,2453_C|T,10323_A|G,15096_T|C,18224_T|C,26873_C|T,28095_A|T
BA.2.9.N1	BA.2.9	241_C|T 670_T|G 1585_A|C 2790_C|T 3037_C|T 4184_G|A 4321_C|T 9344_C|T 9424_A|G 9534_C|T 9866_C|T 10029_C|T 10198_C|T 10447_G|A 10449_C|A 11288_TCTGGTTTT|......... 12880_C|T 14408_C|T 15714_C|T 17410_C|T 18163_A|G 19955_C|T 20055_A|G 21618_C|T 21633_TACCCCCTG|......... 21987_G|A 22200_T|G 22578_G|A 22674_C|T 22679_T|C 22686_C|T 22688_A|G 22775_G|A 22786_A|C 22792_C|T 22813_G|T 22882_T|G 22992_G|A …	5365_C|T,8603_T|C,17002_C|T,17615_A|G,23986_T|C,25437_G|T,26882_C|G
BA.2.9.N2	BA.2.9	241_C|T 670_T|G 2790_C|T 3037_C|T 4184_G|A 4321_C|T 9344_C|T 9424_A|G 9534_C|T 9866_C|T 10029_C|T 10198_C|T 10447_G|A 10449_C|A 11288_TCTGGTTTT|......... 12880_C|T 14408_C|T 15714_C|T 17410_C|T 18163_A|G 19955_C|T 20055_A|G 21618_C|T 21633_TACCCCCTG|......... 21987_G|A 22200_T|G 22578_G|A 22674_C|T 22679_T|C 22686_C|T 22688_A|G 22775_G|A 22786_A|C 22792_C|T 22813_G|T 22882_T|G 22992_G|A 22995_C|A…	2111_A|G,4965_C|T,6195_C|A,21658_C|T,24904_C|T,27737_C|T,27745_A|G
BA.2.9.N3	BA.2.9	241_C|T 643_C|T 670_T|G 2790_C|T 3037_C|T 4184_G|A 4321_C|T 9344_C|T 9424_A|G 9534_C|T 9866_C|T 10029_C|T 10198_C|T 10447_G|A 10449_C|A 11288_TCTGGTTTT|......... 12880_C|T 14408_C|T 15714_C|T 17410_C|T 18163_A|G 19955_C|T 20055_A|G 21618_C|T 21633_TACCCCCTG|......... 21987_G|A 22200_T|G 22578_G|A 22674_C|T 22679_T|C 22686_C|T 22688_A|G 22775_G|A 22786_A|C 22792_C|T 22813_G|T 22882_T|G 22992_G|A 2…	4092_T|C,5284_C|T,8603_T|C,17615_A|G,25437_G|T,26552_T|C,26606_C|T
BA.2.9.N4	BA.2.9	241_C|T 670_T|G 2790_C|T 3037_C|T 4184_G|A 4321_C|T 9344_C|T 9424_A|G 9534_C|T 9866_C|T 10029_C|T 10198_C|T 10447_G|A 10449_C|A 11288_TCTGGTTTT|......... 12880_C|T 14408_C|T 15714_C|T 17410_C|T 18163_A|G 19955_C|T 20055_A|G 21618_C|T 21633_TACCCCCTG|......... 21987_G|A 22200_T|G 22578_G|A 22674_C|T 22679_T|C 22686_C|T 22688_A|G 22775_G|A 22786_A|C 22792_C|T 22813_G|T 22882_T|G 22992_G|A 22995_C|A…	16468_C|T,17615_A|G
BA.2.9.N5	BA.2.9	241_C|T 670_T|G 2790_C|T 3037_C|T 4184_G|A 4321_C|T 9344_C|T 9424_A|G 9534_C|T 9866_C|T 10029_C|T 10198_C|T 10447_G|A 10449_C|A 11288_TCTGGTTTT|......... 12880_C|T 14408_C|T 15714_C|T 17410_C|T 18163_A|G 19955_C|T 20055_A|G 20371_C|T 21054_C|T 21618_C|T 21633_TACCCCCTG|......... 21987_G|A 22200_T|G 22570_C|T 22578_G|A 22674_C|T 22679_T|C 22686_C|T 22688_A|G 22775_G|A 22786_A|C 22792_C|T 22813_G|T…	17019_G|T,19610_C|T,19813_C|T,23659_T|C,24538_A|G,26464_C|T,29736_G|T
BA.2.9.N6	BA.2.9	44_C|T 241_C|T 670_T|G 1585_A|C 2790_C|T 3037_C|T 4184_G|A 4321_C|T 9344_C|T 9424_A|G 9534_C|T 9866_C|T 10029_C|T 10198_C|T 10447_G|A 10449_C|A 11288_TCTGGTTTT|......... 12880_C|T 14408_C|T 15714_C|T 17410_C|T 18163_A|G 19955_C|T 20055_A|G 21618_C|T 21633_TACCCCCTG|......... 21987_G|A 22200_T|G 22578_G|A 22674_C|T 22679_T|C 22686_C|T 22688_A|G 22775_G|A 22786_A|C 22792_C|T 22813_G|T 22882_T|G 229…	8950_C|T,19524_C|T,21234_C|T,21575_C|T,25844_C|T,27577_C|T,29524_T|C
BA.2.9.N7	BA.2.9	241_C|T 670_T|G 1585_A|C 2790_C|T 3037_C|T 4184_G|A 4321_C|T 9344_C|T 9424_A|G 9534_C|T 9866_C|T 10029_C|T 10198_C|T 10447_G|A 10449_C|A 11288_TCTGGTTTT|......... 12880_C|T 14408_C|T 15714_C|T 17410_C|T 18163_A|G 19955_C|T 20055_A|G 21618_C|T 21633_TACCCCCTG|......... 21987_G|A 22200_T|G 22578_G|A 22674_C|T 22679_T|C 22686_C|T 22688_A|G 22775_G|A 22786_A|C 22792_C|T 22813_G|T 22882_T|G 22992_G|A …	5944_C|T,8572_G|T,10186_C|T,12025_C|T,15096_T|C,28095_A|T,28881_GGGG|AACC
BA.2.9.N8	BA.2.9	241_C|T 670_T|G 2790_C|T 3037_C|T 4184_G|A 4321_C|T 9344_C|T 9424_A|G 9534_C|T 9866_C|T 10029_C|T 10198_C|T 10447_G|A 10449_C|A 11288_TCTGGTTTT|......... 12880_C|T 14408_C|T 15714_C|T 17410_C|T 18163_A|G 19955_C|T 20055_A|G 21618_C|T 21633_TACCCCCTG|......... 21987_G|A 22200_T|G 22578_G|A 22674_C|T 22679_T|C 22686_C|T 22688_A|G 22775_G|A 22786_A|C 22792_C|T 22813_G|T 22882_T|G 22992_G|A 22995_C|A…	823_C|T,2110_C|T,3004_G|T,7042_G|T,14120_C|T,26110_C|T,28095_A|T
BA.2.9.N9	BA.2.9	241_C|T 670_T|G 2790_C|T 3037_C|T 4184_G|A 4321_C|T 9344_C|T 9424_A|G 9534_C|T 9866_C|T 10029_C|T 10198_C|T 10447_G|A 10449_C|A 11288_TCTGGTTTT|......... 11514_C|T 12436_T|C 12880_C|T 14408_C|T 15714_C|T 17410_C|T 18163_A|G 19955_C|T 20055_A|G 21618_C|T 21633_TACCCCCTG|......... 21987_G|A 22200_T|G 22578_G|A 22674_C|T 22679_T|C 22686_C|T 22688_A|G 22775_G|A 22786_A|C 22792_C|T 22813_G|T 22882_T|G…	1825_C|T,15096_T|C,17862_C|T,24109_C|T,26152_G|T,28095_A|T,29585_C|T
BA.2.9.N10	BA.2.9	241_C|T 670_T|G 2790_C|T 3037_C|T 4184_G|A 4321_C|T 9344_C|T 9424_A|G 9534_C|T 9866_C|T 10029_C|T 10198_C|T 10447_G|A 10449_C|A 11288_TCTGGTTTT|......... 12880_C|T 14408_C|T 15714_C|T 17410_C|T 18163_A|G 19955_C|T 20055_A|G 21618_C|T 21633_TACCCCCTG|......... 21987_G|A 22200_T|G 22570_C|T 22578_G|A 22674_C|T 22679_T|C 22686_C|T 22688_A|G 22775_G|A 22786_A|C 22792_C|T 22813_G|T 22882_T|G 22992_G|A…	2110_C|T,4582_C|T,11750_C|T,14120_C|T,19390_C|T,22088_C|T,28095_A|T
BA.2.9.N11	BA.2.9	44_C|T 241_C|T 670_T|G 2790_C|T 3037_C|T 4184_G|A 4321_C|T 9344_C|T 9424_A|G 9534_C|T 9866_C|T 10029_C|T 10198_C|T 10447_G|A 10449_C|A 11288_TCTGGTTTT|......... 12880_C|T 14408_C|T 15714_C|T 17410_C|T 18163_A|G 19955_C|T 20055_A|G 21618_C|T 21633_TACCCCCTG|......... 21987_G|A 22200_T|G 22578_G|A 22674_C|T 22679_T|C 22686_C|T 22688_A|G 22775_G|A 22786_A|C 22792_C|T 22813_G|T 22882_T|G 22992_G|A 22…	174_G|T,7735_C|T,12070_G|T,15096_T|C,27506_G|T,27601_G|T,28095_A|T
BA.2.9.N12	BA.2.9	241_C|T 670_T|G 2790_C|T 3037_C|T 4111_T|C 4184_G|A 4321_C|T 9344_C|T 9424_A|G 9534_C|T 9866_C|T 10029_C|T 10198_C|T 10447_G|A 10449_C|A 11288_TCTGGTTTT|......... 12880_C|T 14408_C|T 15342_C|T 15714_C|T 17410_C|T 18163_A|G 19893_T|C 19955_C|T 20055_A|G 20178_C|T 21618_C|T 21633_TACCCCCTG|......... 21987_G|A 22200_T|G 22578_G|A 22674_C|T 22679_T|C 22686_C|T 22688_A|G 22775_G|A 22786_A|C 22792_C|T …	3638_G|T,10507_C|T,11291_G|A,11296_T|G,13059_C|T,14646_T|A,28690_G|C
BA.2.9.N13	BA.2.9	241_C|T 670_T|G 2790_C|T 3037_C|T 4184_G|A 4321_C|T 9344_C|T 9424_A|G 9534_C|T 9866_C|T 10029_C|T 10198_C|T 10447_G|A 10449_C|A 11288_TCTGGTTTT|......... 12880_C|T 14408_C|T 15656_C|T 15714_C|T 17410_C|T 18163_A|G 19955_C|T 20055_A|G 21618_C|T 21633_TACCCCCTG|......... 21987_G|A 22200_T|G 22578_G|A 22674_C|T 22679_T|C 22686_C|T 22688_A|G 22775_G|A 22786_A|C 22792_C|T 22813_G|T 22882_T|G 22992_G|A…	2110_C|T,2782_G|T,4456_C|T,14120_C|T,16393_C|T,19390_C|T,28095_A|T
AY.125.N1	AY.125	210_G|T 241_C|T 745_C|T 3037_C|T 4181_G|T 6402_C|T 6730_C|T 7124_C|T 8986_C|T 9053_G|T 10029_C|T 11201_A|G 11332_A|G 13944_C|T 14408_C|T 15451_G|A 15906_G|T 16466_C|T 18905_G|A 19220_C|T 20310_T|C 21618_C|G 21846_C|T 21987_G|A 22029_AGTTCA|...... 22917_T|G 22995_C|A 23403_A|G 23604_C|G 24410_G|A 25469_C|T 25471_G|T 25483_G|A 25621_G|T 26767_T|C 26786_A|G 27638_T|C 27752_C|T 27874_C|T 28248_GATTTC…	186_C|T,12162_A|G,15720_C|T,17615_A|G,21137_A|G,25135_G|T,28681_G|T
AY.125.N2	AY.125	210_G|T 241_C|T 745_C|T 865_C|T 3037_C|T 4181_G|T 6402_C|T 6730_C|T 7124_C|T 8986_C|T 9053_G|T 10029_C|T 11201_A|G 11332_A|G 13944_C|T 14408_C|T 15451_G|A 15906_G|T 16466_C|T 18905_G|A 19220_C|T 21618_C|G 21846_C|T 21973_T|C 21987_G|A 22029_AGTTCA|...... 22917_T|G 22995_C|A 23403_A|G 23604_C|G 24410_G|A 25207_C|T 25469_C|T 25471_G|T 26767_T|C 26786_A|G 27638_T|C 27752_C|T 27874_C|T 28248_GATTTC|.…	8318_C|T,17019_G|T
BA.1.17.N1	BA.1.17	241_C|T 2832_A|G 3037_C|T 5386_T|G 5672_C|T 5924_G|A 6513_GTT|... 7984_T|C 8393_G|A 10029_C|T 10449_C|A 11286_TGTCTGGTT|......... 11537_A|G 13195_T|C 14408_C|T 15240_C|T 18163_A|G 21762_C|. 21764_A|. 21767_CATG|.... 21846_C|T 21987_GTGTTTATT|......... 22194_ATT|... 22205_.........|AGCCAGAAG 22578_G|A 22673_TC|CT 22679_T|C 22686_C|T 22813_G|T 22882_T|G 22898_G|A 22992_G|A 22995_C|A 23013_A|C 23040…	4784_C|T,8994_C|T,9223_C|T,10533_G|T,12970_C|T,14097_C|T,28087_C|T
BA.1.17.N2	BA.1.17	241_C|T 2832_A|G 3037_C|T 5386_T|G 5672_C|T 5924_G|A 6513_GTT|... 8393_G|A 8652_T|C 10029_C|T 10449_C|A 11286_TGTCTGGTT|......... 11537_A|G 13195_T|C 14408_C|T 15240_C|T 18163_A|G 21762_C|. 21764_A|. 21767_CATG|.... 21846_C|T 21987_GTGTTTATT|......... 22194_ATT|... 22205_.........|AGCCAGAAG 22578_G|A 22673_TC|CT 22679_T|C 22686_C|T 22813_G|T 22882_T|G 22898_G|A 22992_G|A 22995_C|A 23013_A|C 23040…	2623_C|T,4009_C|T,5762_T|C,15025_G|T,17615_A|G,19050_T|C,23638_C|T
BA.1.17.N3	BA.1.17	241_C|T 2832_A|G 3037_C|T 5386_T|G 5924_G|A 6513_GTT|... 6720_C|T 8393_G|A 10029_C|T 10449_C|A 11286_TGTCTGGTT|......... 11537_A|G 13195_T|C 14408_C|T 15240_C|T 18163_A|G 21762_C|. 21764_A|. 21767_CATG|.... 21846_C|T 21987_GTGTTTATT|......... 22194_ATT|... 22205_.........|AGCCAGAAG 22578_G|A 22673_TC|CT 22679_T|C 22686_C|T 22813_G|T 22882_T|G 22898_G|A 22992_G|A 22995_C|A 23013_A|C 23040_A|G 2304…	2698_T|C,4964_A|G,7764_C|T,12162_A|G,17139_T|A,17615_A|G,18186_G|T
BA.1.17.N4	BA.1.17	241_C|T 2832_A|G 3037_C|T 5386_T|G 5672_C|T 5924_G|A 6513_GTT|... 8393_G|A 10029_C|T 10449_C|A 11286_TGTCTGGTT|......... 11537_A|G 13195_T|C 14408_C|T 15240_C|T 18163_A|G 19374_C|T 21762_C|. 21764_A|. 21767_CATG|.... 21846_C|T 21987_GTGTTTATT|......... 22194_ATT|... 22205_.........|AGCCAGAAG 22578_G|A 22673_TC|CT 22679_T|C 22686_C|T 22813_G|T 22882_T|G 22898_G|A 22992_G|A 22995_C|A 23013_A|C 2304…	2110_C|T,5979_C|T,10728_C|T,14120_C|T,22661_G|C,25691_G|A,28095_A|T
BA.1.17.N5	BA.1.17	241_C|T 2832_A|G 3037_C|T 5386_T|G 5924_G|A 6109_G|A 6513_GTT|... 8393_G|A 10029_C|T 10449_C|A 11286_TGTCTGGTT|......... 11537_A|G 13195_T|C 14408_C|T 15240_C|T 18163_A|G 21762_C|. 21764_A|. 21767_CATG|.... 21846_C|T 21987_GTGTTTATT|......... 22194_ATT|... 22205_.........|AGCCAGAAG 22578_G|A 22673_TC|CT 22679_T|C 22686_C|T 22813_G|T 22882_T|G 22898_G|A 22992_G|A 22995_C|A 23013_A|C 23040_A|G 2304…	4784_C|T,15096_T|C,17122_G|T,21621_C|T,24109_C|T,28027_G|T,28095_A|T
BA.1.17.N6	BA.1.17	204_G|A 241_C|T 2832_A|G 3037_C|T 5386_T|G 5672_C|T 5924_G|A 6513_GTT|... 8393_G|A 10029_C|T 10449_C|A 11286_TGTCTGGTT|......... 11537_A|G 13195_T|C 14408_C|T 15240_C|T 18163_A|G 21762_C|. 21764_A|. 21767_CATG|.... 21846_C|T 21987_GTGTTTATT|......... 22194_ATT|... 22205_.........|AGCCAGAAG 22578_G|A 22673_TC|CT 22679_T|C 22686_C|T 22813_G|T 22882_T|G 22898_G|A 22992_G|A 22995_C|A 23013_A|C 23040_…	3809_C|T,15096_T|C,22016_T|A,24095_G|T,25785_G|T,28095_A|T,29764_G|A
BA.1.17.N7	BA.1.17	241_C|T 2832_A|G 3037_C|T 5386_T|G 5924_G|A 6513_GTT|... 8393_G|A 10029_C|T 10449_C|A 11286_TGTCTGGTT|......... 11537_A|G 13195_T|C 14408_C|T 14820_A|G 15240_C|T 18163_A|G 21762_C|. 21764_A|. 21767_CATG|.... 21846_C|T 21987_GTGTTTATT|......... 22194_ATT|... 22205_.........|AGCCAGAAG 22578_G|A 22673_TC|CT 22679_T|C 22686_C|T 22813_G|T 22882_T|G 22898_G|A 22992_G|A 22995_C|A 23013_A|C 23040_A|G 230…	2110_C|T,7042_G|T,7295_G|A,14120_C|T,25471_G|T,28095_A|T,29085_C|T,29420_C|G
BA.1.17.N8	BA.1.17	241_C|T 2832_A|G 3037_C|T 4113_C|T 5386_T|G 5924_G|A 6513_GTT|... 8393_G|A 10029_C|T 10449_C|A 11286_TGTCTGGTT|......... 11537_A|G 13195_T|C 14408_C|T 15240_C|T 18163_A|G 21762_C|. 21764_A|. 21767_CATG|.... 21846_C|T 21987_GTGTTTATT|......... 22194_ATT|... 22205_.........|AGCCAGAAG 22578_G|A 22673_TC|CT 22679_T|C 22686_C|T 22813_G|T 22882_T|G 22898_G|A 22992_G|A 22995_C|A 23013_A|C 23040_A|G 2304…	3619_C|T,6573_C|T,11970_A|G,13356_C|T,15096_T|C,25785_G|T,28095_A|T,29764_G|A
BA.1.17.N9	BA.1.17	241_C|T 2832_A|G 3037_C|T 5386_T|G 5924_G|A 6513_GTT|... 8393_G|A 10029_C|T 10449_C|A 11286_TGTCTGGTT|......... 11537_A|G 13195_T|C 14408_C|T 15240_C|T 18163_A|G 21762_C|. 21764_A|. 21767_CATG|.... 21846_C|T 21987_GTGTTTATT|......... 22193_.|T 22194_ATT|... 22195_T|G 22197_TA|GC 22201_...T|CAAA 22205_.........|AGCCAGAAG 22578_G|A 22673_TC|CT 22679_T|C 22686_C|T 22813_G|T 22882_T|G 22898_G|A 22992…	1263_C|T,5041_A|G,5310_C|T,9853_T|C,9910_G|A,11575_C|T,15096_T|C,28095_A|T
BA.1.17.N10	BA.1.17	241_C|T 2832_A|G 3037_C|T 5386_T|G 5924_G|A 6513_GTT|... 8393_G|A 10029_C|T 10449_C|A 11283_GTTTG|..... 11286_TGTCTGGTT|......... 11537_A|G 13195_T|C 14408_C|T 15240_C|T 18163_A|G 21762_C|. 21764_A|. 21767_CATG|.... 21846_C|T 21987_GTGTTTATT|......... 22194_AT|.. 22205_.........|AGCCAGAAG 22578_G|A 22673_TC|CT 22679_T|C 22686_C|T 22813_G|T 22882_T|G 22898_G|A 22992_G|A 22995_C|A 23013_A|C 23040_A…	1150_C|T,11750_C|T,23673_C|T,27804_C|T,28084_A|T,28096_A|T,29666_C|T,29740_A|G
BA.1.17.N11	BA.1.17	241_C|T 2832_A|G 3037_C|T 5386_T|G 5672_C|T 5924_G|A 6513_GTT|... 8393_G|A 10029_C|T 10449_C|A 11286_TGTCTGGTT|......... 11537_A|G 13195_T|C 14408_C|T 15240_C|T 18163_A|G 21762_C|. 21764_A|. 21767_CATG|.... 21846_C|T 21987_GTGTTTATT|......... 22194_ATT|... 22205_.........|AGCCAGAAG 22578_G|A 22673_TC|CT 22679_T|C 22686_C|T 22813_G|T 22882_T|G 22898_G|A 22992_G|A 22995_C|A 23013_A|C 23040_A|G 2304…	6272_T|A,6559_T|G
BA.1.17.N12	BA.1.17	241_C|T 2832_A|G 3037_C|T 5386_T|G 5924_G|A 6513_GTT|... 8393_G|A 10029_C|T 10449_C|A 11286_TGTCTGGTT|......... 11537_A|G 13195_T|C 14408_C|T 15240_C|T 18163_A|G 21762_C|. 21764_A|. 21767_CATG|.... 21846_C|T 21987_GTGTTTATT|......... 22194_AT|.. 22205_.........|AGCCAGAAG 22578_G|A 22673_TC|CT 22679_T|C 22686_C|T 22813_G|T 22882_T|G 22898_G|A 22992_G|A 22995_C|A 23013_A|C 23040_A|G 23048_G|A 23055…	813_C|T,5206_G|A,15096_T|C,22016_T|A,25785_G|T,28095_A|T,29254_G|T,29764_G|A
AY.1.N1	AY.1	210_G|T 241_C|T 2272_G|C 3037_C|T 4181_G|T 6402_C|T 7124_C|T 8062_A|G 8986_C|T 9053_G|T 10029_C|T 11201_A|G 11332_A|G 14408_C|T 15451_G|A 16466_C|T 19220_C|T 20436_C|T 21618_C|G 21846_C|T 21987_G|A 22029_AGTTCA|...... 22335_G|T 22813_G|T 22917_T|G 22995_C|A 23403_A|G 23604_C|G 24410_G|A 25469_C|T 25549_C|T 26056_G|T 26607_C|T 26767_T|C 27516_G|T 27638_T|C 27752_C|T 27874_C|T 28248_GATTTC|...... 2…	210_G|T,593_C|T,2453_C|T,7564_C|T,11474_A|G,18508_C|T,20233_C|T,23277_C|T
BA.1.1.2.N1	BA.1.1.2	241_C|T 2281_G|T 2470_C|T 2832_A|G 3037_C|T 5386_T|G 6513_GTT|... 8393_G|A 10029_C|T 10449_C|A 10560_C|G 11286_TGTCTGGTT|......... 11537_A|G 13195_T|C 14408_C|T 15240_C|T 18163_A|G 21762_C|. 21764_A|. 21767_CATG|.... 21846_C|T 21987_GTGTTTATT|......... 22194_ATT|... 22205_.........|AGCCAGAAG 22578_G|A 22599_G|A 22673_TC|CT 22679_T|C 22686_C|T 22813_G|T 22882_T|G 22898_G|A 22992_G|A 22995_C|A 2301…	2110_C|T,6040_C|T,13665_C|T,13715_A|G,14120_C|T,15540_C|T,21789_C|T,28095_A|T
B.1.427.N1	B.1.427	241_C|T 1059_C|T 3037_C|T 3817_C|T 9738_G|C 13019_C|T 13713_G|A 14408_C|T 16394_C|T 17014_G|T 21600_G|T 22018_G|T 22335_G|T 22597_C|T 22917_T|G 23403_A|G 25563_G|T 26681_C|T 28087_C|T 28272_A|T 28887_C|T 29362_C|T	872_G|A,897_C|T,1231_G|T,4583_G|A,4890_C|T,10252_C|T,14032_A|G,17615_A|G
BA.1.18.N1	BA.1.18	241_C|T 2832_A|G 3037_C|T 5386_T|G 5730_C|T 6513_GTT|... 8393_G|A 10029_C|T 10449_C|A 11286_TGTCTGGTT|......... 11288_TCTGG|..... 11537_A|G 13195_T|C 14408_C|T 15240_C|T 18163_A|G 21762_C|. 21764_A|. 21767_CATG|.... 21846_C|T 21987_GTGTTTATT|......... 22194_ATT|... 22205_.........|AGCCAGAAG 22578_G|A 22673_TC|CT 22679_T|C 22686_C|T 22813_G|T 22882_T|G 22898_G|A 22992_G|A 22995_C|A 23013_A|C 23040…	3250_G|T,8473_T|C,15096_T|C,18131_C|T,18499_T|C,25785_G|T,28095_A|T,29764_G|A
BA.1.18.N2	BA.1.18	241_C|T 2832_A|G 3037_C|T 5386_T|G 5730_C|T 6513_GTT|... 8393_G|A 10029_C|T 10449_C|A 11286_TGTCTGGTT|......... 11339_C|T 11537_A|G 11674_C|T 13195_T|C 14408_C|T 15240_C|T 18163_A|G 21762_C|. 21764_A|. 21767_CATG|.... 21846_C|T 21987_GTGTTTATT|......... 22194_ATT|... 22205_.........|AGCCAGAAG 22578_G|A 22673_TC|CT 22679_T|C 22686_C|T 22813_G|T 22882_T|G 22898_G|A 22992_G|A 22995_C|A 23013_A|C 230…	695_G|T,1643_A|T,4582_C|T,28095_A|T,28245_T|G,28250_.|G,28254_A|.,28271_A|.
BA.1.18.N3	BA.1.18	241_C|T 829_C|T 2832_A|G 3037_C|T 5386_T|G 5730_C|T 6513_GTT|... 8393_G|A 10029_C|T 10449_C|A 11286_TGTCTGGTT|......... 11537_A|G 13195_T|C 14408_C|T 15240_C|T 18163_A|G 21762_C|T 21764_A|. 21767_CATG|.... 21846_C|T 21987_GTGTTTATT|......... 22194_ATT|... 22205_.........|AGCCAGAAG 22578_G|A 22673_TC|CT 22679_T|C 22686_C|T 22813_G|T 22882_T|G 22898_G|A 22992_G|A 22995_C|A 23013_A|C 23040_A|G 23048…	2110_C|T,6040_C|T,13665_C|T,13715_A|G,14120_C|T,15540_C|T,23524_A|G,28095_A|T
B.1.160.N1	B.1.160	204_G|T 241_C|T 3037_C|T 4543_C|T 5622_C|T 5629_G|T 9526_G|T 9924_C|T 11497_C|T 13993_G|T 14408_C|T 15766_G|T 16889_A|G 17019_G|T 18877_C|T 22992_G|A 23403_A|G 25563_G|T 25710_C|T 26735_C|T 26876_T|C 28083_G|T 28975_G|C 29399_G|A	2494_G|T,5944_C|T,15096_T|C,21855_C|T,23362_A|T,25708_C|T,28095_A|T,28881_GGGG|AACC
B.1.160.N2	B.1.160	241_C|T 690_C|T 3037_C|T 3311_C|T 4543_C|T 5629_G|T 5949_A|G 9526_G|T 11497_C|T 13993_G|T 14408_C|T 15766_G|T 16889_A|G 17019_G|T 17572_G|T 18877_C|T 19273_C|T 22992_G|A 23403_A|G 25450_A|G 25563_G|T 25710_C|T 26735_C|T 26876_T|C 28735_T|C 28975_G|C 29399_G|A	400_T|C,1580_G|T,8986_C|T,12970_C|T,15647_A|G,20987_C|T,28153_C|T,29730_C|T
B.1.N1	B.1	241_C|T 1059_C|T 3037_C|T 14408_C|T 23403_A|G 25563_G|T	6270_C|T,15096_T|C,15849_T|C,22016_T|A,25785_G|T,27674_A|T,28095_A|T,29764_G|A
B.1.N2	B.1	241_C|T 3037_C|T 14408_C|T 22917_T|G 23403_A|G 23604_C|G 28881_G|T	2110_C|T,3177_C|T
B.1.N3	B.1	241_C|T 2416_C|T 3037_C|T 14408_C|T 23403_A|G 25563_G|T	1379_G|A,4900_C|T,12162_A|G,13730_C|T,15720_C|T,17615_A|G,21137_A|G,25135_G|T
B.1.N4	B.1	241_C|T 3037_C|T 14408_C|T 18877_C|T 23403_A|G 25563_G|T	15096_T|C,16915_C|T,22016_T|A,25647_G|T,25785_G|T,27674_A|T,28095_A|T,29764_G|A
B.1.N5	B.1	241_C|T 3037_C|T 14408_C|T 20268_A|G 23403_A|G 28854_C|T	5041_A|G,9853_T|C,9910_G|A,10039_C|T,11575_C|T,15096_T|C,25699_G|T,28095_A|T
B.1.N6	B.1	241_C|T 884_C|T 3037_C|T 5629_G|T 14408_C|T 23403_A|G	15096_T|C,17963_T|C,22016_T|A,25785_G|T,27674_A|T,28095_A|T,29754_C|T,29764_G|A
B.1.N7	B.1	241_C|T 884_C|T 3037_C|T 14408_C|T 17638_T|G 23063_A|T 23403_A|G	2189_C|A,6968_C|T,9532_C|T,16887_C|T,18705_C|T,24872_G|A,25844_C|T,28095_A|T
B.1.N8	B.1	241_C|T 3037_C|T 14408_C|T 21618_C|G 23012_G|A 23403_A|G 24410_G|A 25469_C|T 28461_A|G	5037_G|A,7097_A|G,15672_G|T,17615_A|G,19079_A|G,19854_C|T,22199_G|A,27263_C|T
B.1.N9	B.1	241_C|T 3037_C|T 14408_C|T 20268_A|G 23403_A|G 29734_G|C	1758_C|T,4285_G|T,15096_T|C,22016_T|A,25452_C|T,25785_G|T,28095_A|T,29764_G|A
B.1.N10	B.1	241_C|T 1059_C|T 3037_C|T 11916_C|T 14408_C|T 18998_C|T 23403_A|G 25563_G|T 29540_G|A	5944_C|T,15096_T|C,18623_T|C,28095_A|T,28677_C|T,28881_GGGG|AACC,29421_C|T,29762_C|T
B.1.N11	B.1	241_C|T 833_T|C 1059_C|T 3037_C|T 14408_C|T 23403_A|G 25563_G|T 27964_C|T	2110_C|T,4021_C|T,7042_G|T,9979_C|T,10195_A|G,14120_C|T,28075_G|T,28095_A|T
AY.4.2.2.N1	AY.4.2.2	210_G|T 241_C|T 3037_C|T 4181_G|T 6402_C|T 7124_C|T 7393_G|T 7851_C|T 8986_C|T 9053_G|T 10029_C|T 11201_A|G 11332_A|G 14408_C|T 15451_G|A 16466_C|T 17040_T|C 19220_C|T 21618_C|G 21846_C|T 21987_G|A 21995_T|C 22029_AGTTCA|...... 22227_C|T 22458_C|T 22917_T|G 22995_C|A 23403_A|G 23604_C|G 24410_G|A 25352_G|C 25469_C|T 25614_C|T 26767_T|C 27440_A|G 27638_T|C 27752_C|T 27874_C|T 28248_GATTTC|...... 2…	4810_C|T,8950_C|T,21234_C|T,21575_C|T,25844_C|T,26031_G|T,26729_T|C,27577_C|T
AY.4.2.2.N2	AY.4.2.2	210_G|T 241_C|T 3037_C|T 4181_G|T 6402_C|T 7124_C|T 7764_C|T 7851_C|T 8986_C|T 9053_G|T 10029_C|T 11201_A|G 11332_A|G 14408_C|T 15451_G|A 16466_C|T 17040_T|C 19220_C|T 21618_C|G 21846_C|T 21987_G|A 21995_T|C 22029_AGTTCA|...... 22227_C|T 22917_T|G 22995_C|A 23403_A|G 23604_C|G 24410_G|A 25352_G|C 25469_C|T 25614_C|T 26767_T|C 27578_A|G 27638_T|C 27752_C|T 27874_C|T 28248_GATTTC|...... 28273_A|. 2…	6579_T|C,14805_C|T
AY.9.N1	AY.9	210_G|T 241_C|T 2388_C|T 3037_C|T 5184_C|T 5584_A|G 9891_C|T 11418_T|C 11514_C|T 12747_C|T 13019_C|T 14408_C|T 15451_G|A 16466_C|T 20703_C|T 21618_C|G 21987_G|A 22029_AGTTCA|...... 22227_C|T 22792_C|T 22917_T|G 22995_C|A 23403_A|G 23604_C|G 24410_G|A 25459_G|T 25469_C|T 26767_T|C 27638_T|C 27752_C|T 28248_GATTTC|...... 28273_A|. 28461_A|G 28881_G|T 29402_G|T 29742_G|T	2110_C|T,4582_C|T,11750_C|T,14120_C|T,19019_C|T,19390_C|T,22088_C|T,23181_A|G,28095_A|T
AY.9.N2	AY.9	210_G|T 241_C|T 2388_C|T 3037_C|T 5184_C|T 5584_A|G 9891_C|T 9988_C|T 11418_T|C 11514_C|T 12747_C|T 13019_C|T 14408_C|T 15451_G|A 16466_C|T 21618_C|G 21987_G|A 22029_AGTTCA|...... 22227_C|T 22792_C|T 22917_T|G 22995_C|A 23403_A|G 23604_C|G 24410_G|A 25469_C|T 26767_T|C 27638_T|C 27752_C|T 28248_GATTTC|...... 28273_A|. 28461_A|G 28881_G|T 29402_G|T 29742_G|T	2110_C|T,3004_G|T,7042_G|T,10789_C|T,14120_C|T,26110_C|T,26735_C|T,28095_A|T,28804_A|G
AY.9.N3	AY.9	210_G|T 241_C|T 3037_C|T 5184_C|T 5584_A|G 9891_C|T 11418_T|C 11514_C|T 13019_C|T 14030_G|A 14408_C|T 15451_G|A 16466_C|T 18086_C|T 21618_C|G 21987_G|A 22029_AGTTCA|...... 22227_C|T 22792_C|T 22917_T|G 22995_C|A 23403_A|G 23604_C|G 24410_G|A 25469_C|T 26767_T|C 27638_T|C 27752_C|T 28248_GATTTC|...... 28273_A|. 28461_A|G 28881_G|T 29402_G|T 29742_G|T	5041_A|G,9853_T|C,9910_G|A,10039_C|T,11575_C|T,15096_T|C,17119_C|T,22986_C|T,28095_A|T
BA.1.1.N1	BA.1.1	21_C|T 241_C|T 2470_C|T 2832_A|G 3037_C|T 5386_T|G 6513_GTT|... 8393_G|A 10029_C|T 10449_C|A 11286_TGTCTGGTT|......... 11537_A|G 13195_T|C 14408_C|T 15240_C|T 18163_A|G 21595_C|T 21762_C|. 21764_A|. 21767_CATG|.... 21846_C|T 21987_GTGTTTATT|......... 22194_ATT|... 22205_.........|AGCCAGAAG 22578_G|A 22599_G|A 22673_TC|CT 22679_T|C 22686_C|T 22813_G|T 22882_T|G 22898_G|A 22992_G|A 22995_C|A 23013_…	2110_C|T,12809_C|T,14120_C|T,18175_C|T,20270_C|T,24832_T|C,26604_T|C,28095_A|T,28697_C|T
BA.1.1.N2	BA.1.1	241_C|T 2470_C|T 2832_A|G 3037_C|T 5386_T|G 6513_GTT|... 8302_A|G 8393_G|A 10029_C|T 10449_C|A 11286_TGTCTGGTT|......... 11537_A|G 13195_T|C 14408_C|T 15240_C|T 18163_A|G 21595_C|T 21762_C|. 21764_A|. 21767_CATG|.... 21846_C|T 21987_GTGTTTATT|......... 22194_ATT|... 22205_.........|AGCCAGAAG 22578_G|A 22599_G|A 22673_TC|CT 22679_T|C 22686_C|T 22813_G|T 22882_T|G 22898_G|A 22992_G|A 22995_C|A 2301…	8950_C|T,19524_C|T,21234_C|T,21575_C|T,23031_T|C,25644_G|T,25844_C|T,27577_C|T,29524_T|C
BA.1.1.N3	BA.1.1	241_C|T 2470_C|T 2832_A|G 3037_C|T 5386_T|G 6513_GTT|... 8393_G|A 10029_C|T 10449_C|A 11286_TGTCTGGTT|......... 11537_A|G 13195_T|C 14408_C|T 15240_C|T 15521_T|A 18163_A|G 21595_C|T 21762_C|. 21764_A|. 21767_CATG|.... 21846_C|T 21987_GTGTTTATT|......... 22194_ATT|... 22205_.........|AGCCAGAAG 22578_G|A 22599_G|A 22673_TC|CT 22679_T|C 22686_C|T 22813_G|T 22882_T|G 22898_G|A 22992_G|A 22995_C|A 230…	8863_G|A,9693_C|T,11572_C|T,18169_G|A,23042_T|C,25218_G|T,25553_C|T,27615_C|T,28095_A|T
BA.1.1.N4	BA.1.1	241_C|T 2470_C|T 2832_A|G 3037_C|T 3936_A|T 5386_T|G 6513_GTT|... 8393_G|A 10029_C|T 10449_C|A 11286_TGTCTGGTT|......... 11537_A|G 13195_T|C 14408_C|T 15240_C|T 18163_A|G 21762_C|. 21764_A|. 21767_CATG|.... 21846_C|T 21987_GTGTTTATT|......... 22194_ATT|... 22205_.........|AGCCAGAAG 22578_G|A 22599_G|A 22673_TC|CT 22679_T|C 22686_C|T 22813_G|T 22882_T|G 22898_G|A 22992_G|A 22995_C|A 23013_A|C 2304…	2110_C|T,7042_G|T,10195_A|G,10279_C|T,14120_C|T,17427_G|T,26922_C|T,28075_G|T,28095_A|T
BA.1.1.N5	BA.1.1	241_C|T 2441_G|A 2470_C|T 2832_A|G 3037_C|T 5386_T|G 6513_GTT|... 8393_G|A 10029_C|T 10449_C|A 11286_TGTCTGGTT|......... 11537_A|G 13195_T|C 14408_C|T 15240_C|T 18163_A|G 21595_C|T 21762_C|. 21764_A|. 21767_CATG|.... 21846_C|T 21987_GTGTTTATT|......... 22194_ATT|... 22205_.........|AGCCAGAAG 22578_G|A 22599_G|A 22673_TC|CT 22679_T|C 22686_C|T 22813_G|T 22882_T|G 22898_G|A 22992_G|A 22995_C|A 2301…	2110_C|T,3587_C|T,7042_G|T,9802_G|T,14120_C|T,24914_G|T,25698_A|G,28095_A|T,28209_G|T,29734_G|T
BA.1.1.N6	BA.1.1	241_C|T 2470_C|T 2832_A|G 3037_C|T 5386_T|G 6513_GTT|... 8393_G|A 10029_C|T 10449_C|A 11286_TGTCTGGTT|......... 11537_A|G 13195_T|C 13756_A|G 14408_C|T 15240_C|T 18163_A|G 19999_G|T 21762_C|. 21764_A|. 21767_CATG|.... 21846_C|T 21987_GTGTTTATT|......... 22194_ATT|... 22205_.........|AGCCAGAAG 22578_G|A 22599_G|A 22673_TC|CT 22679_T|C 22686_C|T 22813_G|T 22882_T|G 22898_G|A 22992_G|A 22995_C|A 230…	3619_C|T,6573_C|T,11970_A|G,13356_C|T,15096_T|C,21058_C|T,25785_G|T,28095_A|T,28460_G|T,29764_G|A
BA.1.1.N7	BA.1.1	241_C|T 2470_C|T 2832_A|G 3037_C|T 5386_T|G 6513_GTT|... 8393_G|A 10029_C|T 10323_A|G 10449_C|A 11286_TGTCTGGTT|......... 11537_A|G 13195_T|C 14408_C|T 14940_A|G 15240_C|T 18163_A|G 21762_C|. 21764_A|. 21767_CATG|.... 21846_C|T 21987_GTGTTTATT|......... 22194_ATT|... 22205_.........|AGCCAGAAG 22578_G|A 22599_G|A 22673_TC|CT 22679_T|C 22686_C|T 22813_G|T 22882_T|G 22898_G|A 22992_G|A 22995_C|A 230…	4543_C|T,5515_G|T,7097_A|G,10036_C|T,17615_A|G,19079_A|G,19854_C|T,25621_G|T,28732_C|T,29440_G|T
BA.1.1.N8	BA.1.1	241_C|T 2470_C|T 2832_A|G 3037_C|T 5386_T|G 6513_GTT|... 8393_G|A 10029_C|T 10449_C|A 11286_TGTCTGGTT|......... 11537_A|G 13195_T|C 14408_C|T 15240_C|T 18163_A|G 21595_C|T 21762_C|T 21764_A|. 21767_CATG|.... 21846_C|T 21987_GTGTTTATT|......... 22194_ATT|... 22205_.........|AGCCAGAAG 22578_G|A 22599_G|A 22673_TC|CT 22679_T|C 22686_C|T 22813_G|T 22882_T|G 22898_G|A 22992_G|A 22995_C|A 23013_A|C 230…	2453_C|T,29688_G|T
BA.1.1.N9	BA.1.1	241_C|T 2470_C|T 2832_A|G 3037_C|T 5386_T|G 6513_GTT|... 8393_G|A 10029_C|T 10449_C|A 11286_TGTCTGGTT|......... 11537_A|G 13195_T|C 14408_C|T 14805_C|T 15240_C|T 18163_A|G 19632_T|C 21762_C|. 21764_A|. 21767_CATG|.... 21846_C|T 21987_GTGTTTATT|......... 22194_ATT|... 22205_.........|AGCCAGAAG 22578_G|A 22599_G|A 22673_TC|CT 22679_T|C 22686_C|T 22813_G|T 22882_T|G 22898_G|A 22992_G|A 22995_C|A 230…	5944_C|T,7785_A|G,11758_C|T,12936_A|G,15096_T|C,19677_G|T,21676_C|T,22881_A|G,28095_A|T,28881_GGGG|AACC
BA.1.1.N10	BA.1.1	241_C|T 2470_C|T 2832_A|G 3037_C|T 5386_T|G 6513_GTT|... 8393_G|A 10029_C|T 10449_C|A 11286_TGTCTGGTT|......... 11537_A|G 13195_T|C 14408_C|T 15240_C|T 18163_A|G 21595_C|T 21762_C|. 21764_A|. 21767_CATG|.... 21846_C|T 21987_GTGTTTATT|......... 22194_ATT|... 22205_.........|AGCCAGAAG 22578_G|A 22599_G|A 22673_TC|CT 22679_T|C 22686_C|T 22813_G|T 22882_T|G 22898_G|A 22992_G|A 22995_C|A 23013_A|C 230…	811_C|T,6786_C|T,8909_T|G,9565_C|T,16468_C|T,17280_G|T,17615_A|G,17756_G|A,22981_T|C,23208_C|T,28798_G|A
BA.1.1.N11	BA.1.1	241_C|T 2470_C|T 2832_A|G 3037_C|T 5386_T|G 6513_GTT|... 8393_G|A 10029_C|T 10449_C|A 11286_TGTCTGGTT|......... 11537_A|G 13195_T|C 14408_C|T 15240_C|T 18163_A|G 21762_C|. 21764_A|. 21767_CATG|.... 21846_C|T 21987_GTGTTTATT|......... 22194_ATT|... 22205_.........|AGCCAGAAG 22578_G|A 22599_G|A 22673_TC|CT 22679_T|C 22686_C|T 22813_G|T 22858_C|T 22882_T|G 22898_G|A 22992_G|A 22995_C|A 23013_A|C 230…	2110_C|T,10582_C|T,14120_C|T,14220_C|T,19390_C|T,22022_G|C,23012_G|A,27382_GAT|CTC,27641_C|T,28095_A|T,29685_T|G
BA.1.1.N12	BA.1.1	241_C|T 2470_C|T 2832_A|G 3037_C|T 5175_C|T 5386_T|G 6513_GTT|... 8393_G|A 10029_C|T 10449_C|A 11286_TGTCTGGTT|......... 11537_A|G 13195_T|C 14408_C|T 15240_C|T 18163_A|G 21595_C|T 21762_C|. 21764_A|. 21767_CATG|.... 21846_C|T 21987_GTGTTTATT|......... 22194_ATT|... 22205_.........|AGCCAGAAG 22578_G|A 22599_G|A 22673_TC|CT 22679_T|C 22686_C|T 22813_G|T 22882_T|G 22898_G|A 22992_G|A 22995_C|A 2301…	8260_T|C,8950_C|T,19524_C|T,21234_C|T,21302_C|T,21304_CG|AA,21575_C|T,23191_C|T,25844_C|T,27577_C|T,29524_T|C
BA.1.1.N13	BA.1.1	241_C|T 2470_C|T 2832_A|G 3037_C|T 5386_T|G 6513_GTT|... 8393_G|A 10029_C|T 10449_C|A 11083_G|T 11286_TGTCTGGTT|......... 11537_A|G 13195_T|C 14408_C|T 15240_C|T 18163_A|G 21595_C|T 21762_C|. 21764_A|. 21767_CATG|.... 21846_C|T 21987_GTGTTTATT|......... 22194_ATT|... 22205_.........|AGCCAGAAG 22578_G|A 22599_G|A 22673_TC|CT 22679_T|C 22686_C|T 22813_G|T 22882_T|G 22898_G|A 22992_G|A 22995_C|A 230…	3695_C|T,8360_A|G,12162_A|G,13764_T|C,15720_C|T,17615_A|G,21137_A|G,25135_G|T,25793_G|T,27632_G|A,27644_C|T
BA.1.1.N14	BA.1.1	241_C|T 2470_C|T 2832_A|G 3037_C|T 5386_T|G 6513_GTT|... 6568_C|T 8393_G|A 10029_C|T 10449_C|A 11286_TGTCTGGTT|......... 11537_A|G 13195_T|C 14408_C|T 15240_C|T 18163_A|G 21595_C|T 21762_C|. 21764_A|. 21767_CATG|.... 21846_C|T 21987_GTGTTTATT|......... 22194_ATT|... 22205_.........|AGCCAGAAG 22578_G|A 22599_G|A 22673_TC|CT 22679_T|C 22686_C|T 22813_G|T 22882_T|G 22898_G|A 22992_G|A 22995_C|A 2301…	2110_C|T,7042_G|T,12439_C|T,13995_T|G,14120_C|T,15957_G|A,25088_G|T,28095_A|T,28854_C|T,29614_C|T,29700_A|G
BA.1.1.N15	BA.1.1	241_C|T 2470_C|T 2832_A|G 3037_C|T 5386_T|G 6513_GTT|... 8393_G|A 10029_C|T 10449_C|A 11286_TGTCTGGTT|......... 11537_A|G 13195_T|C 14408_C|T 15240_C|T 18163_A|G 21595_C|T 21762_C|. 21764_A|. 21767_CATG|.... 21846_C|T 21987_GTGTTTATT|......... 22194_ATT|... 22205_.........|AGCCAGAAG 22578_G|A 22599_G|A 22673_TC|CT 22679_T|C 22686_C|T 22813_G|T 22882_T|G 22898_G|A 22992_G|A 22995_C|A 23013_A|C 230…	1609_C|T,2110_C|T,2388_C|T,5426_A|C,12933_C|T,13715_A|G,14120_C|T,15240_C|T,18555_C|T,28095_A|T,28877_AG|TC,29272_C|T,29750_C|T
BA.1.1.N16	BA.1.1	241_C|T 2470_C|T 2832_A|G 3037_C|T 5386_T|G 6513_GTT|... 8393_G|A 10029_C|T 10449_C|A 11286_TGTCTGGTT|......... 11537_A|G 13195_T|C 14408_C|T 15240_C|T 18163_A|G 21595_C|T 21762_C|. 21764_A|. 21767_CATG|.... 21846_C|T 21987_GTGTTTATT|......... 22194_ATT|... 22205_.........|AGCCAGAAG 22578_G|A 22599_G|A 22673_TC|CT 22679_T|C 22686_C|T 22813_G|T 22882_T|G 22898_G|A 22992_G|A 22995_C|A 23013_A|C 230…	174_G|T,210_G|T,1489_C|T,2453_C|T,3526_T|A,7764_C|T,9016_T|C,11417_G|T,14724_C|T,16521_T|C,22908_A|C,24910_T|C,25046_C|T,25352_G|T,26606_C|T,26781_C|T,27322_T|C,27513_C|T
BA.1.1.N17	BA.1.1	241_C|T 2470_C|T 2832_A|G 3037_C|T 5386_T|G 6513_GTT|... 8393_G|A 10029_C|T 10449_C|A 11286_TGTCTGGTT|......... 11537_A|G 13195_T|C 14408_C|T 15240_C|T 18163_A|G 21575_C|T 21595_C|T 21762_C|. 21764_A|. 21767_CATG|.... 21846_C|T 21987_GTGTTTATT|......... 22194_ATT|... 22205_.........|AGCCAGAAG 22578_G|A 22599_G|A 22673_TC|CT 22679_T|C 22686_C|T 22813_G|T 22882_T|G 22898_G|A 22992_G|A 22995_C|A 230…	20398_G|A,20578_G|T
BA.1.1.N18	BA.1.1	241_C|T 2470_C|T 2832_A|G 3037_C|T 5386_T|G 6513_GTT|... 8393_G|A 10029_C|T 10449_C|A 11286_TGTCTGGTT|......... 11537_A|G 13195_T|C 14184_C|T 14408_C|T 15240_C|T 18163_A|G 21595_C|T 21762_C|. 21764_A|. 21767_CATG|.... 21846_C|T 21987_GTGTTTATT|......... 22194_ATT|... 22205_.........|AGCCAGAAG 22578_G|A 22599_G|A 22673_TC|CT 22679_T|C 22686_C|T 22813_G|T 22882_T|G 22898_G|A 22992_G|A 22995_C|A 230…	12162_A|G,17615_A|G
BA.1.1.N19	BA.1.1	241_C|T 2470_C|T 2832_A|G 3037_C|T 5386_T|G 6513_GTT|... 8393_G|A 10029_C|T 10449_C|A 11286_TGTCTGGTT|......... 11537_A|G 13195_T|C 14408_C|T 15240_C|T 18163_A|G 21762_C|. 21764_A|. 21767_CATG|.... 21846_C|T 21987_GTGTTTATT|......... 22194_ATT|... 22205_.........|AGCCAGAAG 22578_G|A 22599_G|A 22673_TC|CT 22679_T|C 22686_C|T 22813_G|T 22882_T|G 22898_G|A 22992_G|A 22995_C|A 23013_A|C 23040_A|G 230…	823_C|T,17615_A|G
BA.1.1.N20	BA.1.1	241_C|T 2470_C|T 2832_A|G 3037_C|T 5386_T|G 6513_GTT|... 8393_G|A 10029_C|T 10449_C|A 11286_TGTCTGGTT|......... 11537_A|G 13195_T|C 14209_G|T 14408_C|T 15240_C|T 18163_A|G 21595_C|T 21762_C|. 21764_A|. 21767_CATG|.... 21846_C|T 21987_GTGTTTATT|......... 22194_ATT|... 22205_.........|AGCCAGAAG 22578_G|A 22599_G|A 22673_TC|CT 22679_T|C 22686_C|T 22813_G|T 22882_T|G 22898_G|A 22992_G|A 22995_C|A 230…	2710_C|T,11173_C|T,28086_G|T
BA.1.1.N21	BA.1.1	241_C|T 2470_C|T 2832_A|G 3037_C|T 5386_T|G 6513_GTT|... 8393_G|A 10029_C|T 10449_C|A 11286_TGTCTGGTT|......... 11537_A|G 13195_T|C 14408_C|T 15240_C|T 18163_A|G 21595_C|T 21762_C|. 21764_A|. 21767_CATG|.... 21846_C|T 21987_GTGTTTATT|......... 22194_ATT|... 22205_.........|AGCCAGAAG 22578_G|A 22599_G|A 22673_TC|CT 22679_T|C 22686_C|T 22813_G|T 22882_T|G 22898_G|A 22992_G|A 22995_C|A 23013_A|C 230…	2453_C|T,6606_C|T,18131_C|T
BA.1.1.N22	BA.1.1	241_C|T 2470_C|T 2832_A|G 3037_C|T 4158_C|T 5386_T|G 6513_GTT|... 8393_G|A 10029_C|T 10449_C|A 11286_TGTCTGGTT|......... 11537_A|G 13195_T|C 14408_C|T 15240_C|T 18163_A|G 21595_C|T 21762_C|. 21764_A|. 21767_CATG|.... 21846_C|T 21987_GTGTTTATT|......... 22194_ATT|... 22205_.........|AGCCAGAAG 22578_G|A 22599_G|A 22673_TC|CT 22679_T|C 22686_C|T 22813_G|T 22882_T|G 22898_G|A 22992_G|A 22995_C|A 2301…	11620_C|T,17019_G|T,29688_G|T
BA.1.1.N23	BA.1.1	241_C|T 2470_C|T 2832_A|G 3037_C|T 5386_T|G 6513_GTT|... 8393_G|A 10029_C|T 10449_C|A 11286_TGTCTGGTT|......... 11537_A|G 13195_T|C 14408_C|T 15240_C|T 16887_C|T 18163_A|G 21595_C|T 21762_C|. 21764_A|. 21767_CATG|.... 21846_C|T 21987_GTGTTTATT|......... 22194_ATT|... 22205_.........|AGCCAGAAG 22578_G|A 22599_G|A 22673_TC|CT 22679_T|C 22686_C|T 22813_G|T 22882_T|G 22898_G|A 22992_G|A 22995_C|A 230…	14478_C|T,21614_C|T,27405_TCTTTTCTTGGCACTGATAACACTCGCTACTTGTGAGCTTTATCACTACCAAGAGTG|.........................................................
BA.1.1.N24	BA.1.1	21_C|T 241_C|T 2470_C|T 2832_A|G 3037_C|T 5386_T|G 6513_GTT|... 8393_G|A 10029_C|T 10449_C|A 11286_TGTCTGGTT|......... 11537_A|G 13195_T|C 14408_C|T 15240_C|T 18163_A|G 21762_C|. 21764_A|. 21767_CATG|.... 21846_C|T 21987_GTGTTTATT|......... 22194_ATT|... 22205_.........|AGCCAGAAG 22578_G|A 22599_G|A 22673_TC|CT 22679_T|C 22686_C|T 22813_G|T 22882_T|G 22898_G|A 22992_G|A 22995_C|A 23013_A|C 23040_…	2710_C|T,5871_A|G,11173_C|T
BA.1.1.N25	BA.1.1	21_C|T 241_C|T 2470_C|T 2832_A|G 3037_C|T 5386_T|G 6513_GTT|... 8393_G|A 10029_C|T 10449_C|A 11286_TGTCTGGTT|......... 11537_A|G 13195_T|C 14408_C|T 14940_A|G 15240_C|T 18163_A|G 21762_C|. 21764_A|. 21767_CATG|.... 21846_C|T 21987_GTGTTTATT|......... 22194_ATT|... 22205_.........|AGCCAGAAG 22578_G|A 22599_G|A 22673_TC|CT 22679_T|C 22686_C|T 22813_G|T 22882_T|G 22898_G|A 22992_G|A 22995_C|A 23013_…	100_C|T,2453_C|T,12892_G|A
BA.1.1.N26	BA.1.1	241_C|T 2470_C|T 2832_A|G 3037_C|T 5386_T|G 6513_GTT|... 8393_G|A 10029_C|T 10449_C|A 11286_TGTCTGGTT|......... 11537_A|G 13195_T|C 14408_C|T 15240_C|T 18163_A|G 21595_C|T 21762_C|. 21764_A|. 21767_CATG|.... 21846_C|T 21987_GTGTTTATT|......... 22194_ATT|... 22205_.........|AGCCAGAAG 22578_G|A 22599_G|A 22673_TC|CT 22679_T|C 22686_C|T 22813_G|T 22882_T|G 22898_G|A 22992_G|A 22995_C|A 23013_A|C 230…	2453_C|T,5359_T|G,27577_C|T
BA.1.1.N27	BA.1.1	241_C|T 2470_C|T 2832_A|G 3037_C|T 5386_T|G 6513_GTT|... 8393_G|A 10029_C|T 10449_C|A 11286_TGTCTGGTT|......... 11537_A|G 13195_T|C 13860_C|T 14408_C|T 15240_C|T 18163_A|G 21595_C|T 21762_C|. 21764_A|. 21767_CATG|.... 21846_C|T 21987_GTGTTTATT|......... 22194_ATT|... 22205_.........|AGCCAGAAG 22578_G|A 22599_G|A 22673_TC|CT 22679_T|C 22686_C|T 22813_G|T 22882_T|G 22898_G|A 22992_G|A 22995_C|A 230…	13279_T|C,25936_C|T,29614_C|T
BA.1.1.N28	BA.1.1	241_C|T 2470_C|T 2832_A|G 3037_C|T 4158_C|T 5386_T|G 5869_C|T 6513_GTT|... 8393_G|A 10029_C|T 10449_C|A 11286_TGTCTGGTT|......... 11537_A|G 13195_T|C 14408_C|T 15240_C|T 18163_A|G 21762_C|. 21764_A|. 21767_CATG|.... 21846_C|T 21987_GTGTTTATT|......... 22194_ATT|... 22205_.........|AGCCAGAAG 22578_G|A 22599_G|A 22673_TC|CT 22679_T|C 22686_C|T 22813_G|T 22882_T|G 22898_G|A 22992_G|A 22995_C|A 23013…	2110_C|T,14120_C|T,28095_A|T
BA.1.1.N29	BA.1.1	241_C|T 2470_C|T 2832_A|G 3037_C|T 5386_T|G 6513_GTT|... 8393_G|A 10029_C|T 10449_C|A 11286_TGTCTGGTT|......... 11537_A|G 13195_T|C 14408_C|T 15240_C|T 18163_A|G 21595_C|T 21762_C|. 21764_A|. 21767_CATG|.... 21846_C|T 21987_GTGTTTATT|......... 22194_ATT|... 22205_.........|AGCCAGAAG 22578_G|A 22599_G|A 22673_TC|CT 22679_T|C 22686_C|T 22813_G|T 22882_T|G 22898_G|A 22992_G|A 22995_C|A 23013_A|C 230…	1231_G|T,17615_A|G
BA.1.1.N30	BA.1.1	241_C|T 686_AAGTCATTT|......... 2470_C|T 2832_A|G 3037_C|T 5386_T|G 6513_GTT|... 8393_G|A 10029_C|T 10449_C|A 11286_TGTCTGGTT|......... 11537_A|G 13195_T|C 14408_C|T 15240_C|T 18163_A|G 21595_C|T 21762_C|. 21764_A|. 21767_CATG|.... 21846_C|T 21987_GTGTTTATT|......... 22194_ATT|... 22205_.........|AGCCAGAAG 22578_G|A 22599_G|A 22673_TC|CT 22679_T|C 22686_C|T 22813_G|T 22882_T|G 22898_G|A 22992_G|A…	2710_C|T,11173_C|T,14961_T|C
BA.1.1.N31	BA.1.1	241_C|T 2470_C|T 2832_A|G 3037_C|T 5386_T|G 6513_GTT|... 8393_G|A 10029_C|T 10449_C|A 11286_TGTCTGGTT|......... 11537_A|G 13195_T|C 14408_C|T 15240_C|T 18163_A|G 21595_C|T 21762_C|. 21764_A|. 21767_CATG|.... 21846_C|T 21987_GTGTTTATT|......... 22194_ATT|... 22205_.........|AGCCAGAAG 22578_G|A 22599_G|A 22673_TC|CT 22679_T|C 22686_C|T 22813_G|T 22882_T|G 22898_G|A 22992_G|A 22995_C|A 23013_A|C 230…	2455_C|T,4293_A|C,20483_C|T
BA.1.1.N32	BA.1.1	241_C|T 2470_C|T 2832_A|G 3037_C|T 5386_T|G 6513_GTT|... 8393_G|A 9857_C|T 10029_C|T 10449_C|A 11286_TGTCTGGTT|......... 11537_A|G 13195_T|C 14408_C|T 15240_C|T 18163_A|G 21595_C|T 21762_C|. 21764_A|. 21767_CATG|.... 21846_C|T 21987_GTGTTTATT|......... 22194_ATT|... 22205_.........|AGCCAGAAG 22578_G|A 22599_G|A 22673_TC|CT 22679_T|C 22686_C|T 22813_G|T 22882_T|G 22898_G|A 22992_G|A 22995_C|A 2301…	2453_C|T,21974_G|C,21991_TTA|...
BA.1.1.N33	BA.1.1	241_C|T 2470_C|T 2832_A|G 3037_C|T 4579_T|A 5386_T|G 6513_GTT|... 8393_G|A 10029_C|T 10449_C|A 11286_TGTCTGGTT|......... 11537_A|G 13195_T|C 14408_C|T 15240_C|T 18163_A|G 21595_C|T 21762_C|. 21764_A|. 21767_CATG|.... 21846_C|T 21987_GTGTTTATT|......... 22194_ATT|... 22205_.........|AGCCAGAAG 22578_G|A 22599_G|A 22673_TC|CT 22679_T|C 22686_C|T 22813_G|T 22882_T|G 22898_G|A 22992_G|A 22995_C|A 2301…	17615_A|G,26062_G|T,26065_G|T
BA.1.1.N34	BA.1.1	241_C|T 2470_C|T 2832_A|G 3037_C|T 5386_T|G 6513_GTT|... 8393_G|A 10029_C|T 10449_C|A 11286_TGTCTGGTT|......... 11537_A|G 13195_T|C 14408_C|T 14760_C|T 15240_C|T 18163_A|G 18756_G|A 18972_G|T 21762_C|. 21764_A|. 21767_CATG|.... 21846_C|T 21987_GTGTTTATT|......... 22194_ATT|... 22205_.........|AGCCAGAAG 22578_G|A 22599_G|A 22673_TC|CT 22679_T|C 22686_C|T 22813_G|T 22882_T|G 22898_G|A 22992_G|A 229…	25690_G|T,27213_C|T,27889_C|T
BA.1.1.N35	BA.1.1	241_C|T 2470_C|T 2832_A|G 3037_C|T 5386_T|G 6513_GTT|... 8393_G|A 10029_C|T 10449_C|A 11286_TGTCTGGTT|......... 11537_A|G 13195_T|C 14408_C|T 15240_C|T 18163_A|G 21762_C|. 21764_A|. 21767_CATG|.... 21846_C|T 21987_GTGTTTATT|......... 22194_ATT|... 22205_.........|AGCCAGAAG 22578_G|A 22599_G|A 22673_TC|CT 22679_T|C 22686_C|T 22813_G|T 22882_T|G 22898_G|A 22992_G|A 22995_C|A 23013_A|C 23040_A|G 230…	2842_C|T,21660_C|T,28109_G|T
BA.1.1.N36	BA.1.1	241_C|T 2470_C|T 2832_A|G 3037_C|T 5386_T|G 6513_GTT|... 8393_G|A 10029_C|T 10084_T|A 10449_C|A 11286_TGTCTGGTT|......... 11291_G|A 11537_A|G 13195_T|C 14408_C|T 15240_C|T 18163_A|G 21762_C|. 21764_A|. 21767_CATG|.... 21846_C|T 21987_GTGTTTATT|......... 22194_ATT|... 22205_.........|AGCCAGAAG 22578_G|A 22599_G|A 22673_TC|CT 22679_T|C 22686_C|T 22813_G|T 22882_T|G 22898_G|A 22992_G|A 22995_C|A 230…	17019_G|T,23659_T|C,26464_C|T
BA.1.1.N37	BA.1.1	241_C|T 2470_C|T 2832_A|G 3037_C|T 5386_T|G 6513_GTT|... 8393_G|A 10029_C|T 10449_C|A 11286_TGTCTGGTT|......... 11537_A|G 13195_T|C 14408_C|T 15240_C|T 18163_A|G 21595_C|T 21762_C|. 21764_A|. 21767_CATG|.... 21846_C|T 21987_GTGTTTATT|......... 22194_ATT|... 22205_.........|AGCCAGAAG 22578_G|A 22599_G|A 22673_TC|CT 22679_T|C 22686_C|T 22813_G|T 22882_T|G 22898_G|A 22992_G|A 22995_C|A 23013_A|C 230…	872_G|A,1231_G|T,4890_C|T,17615_A|G
BA.1.1.N38	BA.1.1	241_C|T 2470_C|T 2832_A|G 3037_C|T 5386_T|G 6513_GTT|... 8393_G|A 10029_C|T 10449_C|A 11286_TGTCTGGTT|......... 11537_A|G 13195_T|C 14408_C|T 15240_C|T 18163_A|G 21762_C|. 21764_A|. 21767_CATG|.... 21846_C|T 21987_GTGTTTATT|......... 22193_.|T 22194_ATT|... 22195_T|G 22197_TA|GC 22201_...T|CAAA 22205_.........|AGCCAGAAG 22578_G|A 22599_G|A 22673_TC|CT 22679_T|C 22686_C|T 22813_G|T 22882_T|G 22898…	9836_C|T,12070_G|T,15096_T|C,28095_A|T
BA.1.1.N39	BA.1.1	21_C|T 241_C|T 2470_C|T 2832_A|G 3037_C|T 5386_T|G 6513_GTT|... 8393_G|A 10029_C|T 10449_C|A 11286_TGTCTGGTT|......... 11537_A|G 12781_C|T 13195_T|C 14408_C|T 15240_C|T 18163_A|G 21762_C|. 21764_A|. 21767_CATG|.... 21846_C|T 21987_GTGTTTATT|......... 22194_ATT|... 22205_.........|AGCCAGAAG 22578_G|A 22599_G|A 22673_TC|CT 22679_T|C 22686_C|T 22813_G|T 22882_T|G 22898_G|A 22992_G|A 22995_C|A 23013_…	5025_C|T,19572_C|T,25460_C|T,26520_G|T
BA.1.1.N40	BA.1.1	241_C|T 2470_C|T 2770_T|C 2832_A|G 3037_C|T 5386_T|G 6513_GTT|... 8393_G|A 10029_C|T 10449_C|A 11286_TGTCTGGTT|......... 11537_A|G 13195_T|C 14408_C|T 15240_C|T 17331_G|T 18163_A|G 21595_C|T 21762_C|. 21764_A|. 21767_CATG|.... 21846_C|T 21987_GTGTTTATT|......... 22194_ATT|... 22205_.........|AGCCAGAAG 22578_G|A 22599_G|A 22673_TC|CT 22679_T|C 22686_C|T 22813_G|T 22882_T|G 22898_G|A 22992_G|A 2299…	11195_C|T,17019_G|T
BA.1.1.N41	BA.1.1	241_C|T 2470_C|T 2832_A|G 3037_C|T 5386_T|G 6513_GTT|... 8393_G|A 10029_C|T 10449_C|A 11286_TGTCTGGTT|......... 11537_A|G 13195_T|C 14408_C|T 15240_C|T 18163_A|G 21595_C|T 21762_C|. 21764_A|. 21766_AC|.. 21767_CATG|.... 21770_G|. 21846_C|T 21987_GTGTTTATT|......... 22194_ATT|... 22205_.........|AGCCAGAAG 22578_G|A 22599_G|A 22673_TC|CT 22679_T|C 22686_C|T 22813_G|T 22882_T|G 22898_G|A 22992_G|A 2…	2270_A|G,22413_C|T,25732_T|G,28904_G|T
BA.1.1.N42	BA.1.1	241_C|T 2470_C|T 2832_A|G 3037_C|T 5386_T|G 6513_GTT|... 8393_G|A 10029_C|T 10449_C|A 11283_GTTTGTCT|........ 11286_TGTCTGGTT|......... 11537_A|G 13195_T|C 14408_C|T 15240_C|T 18163_A|G 21595_C|T 21762_C|. 21764_A|. 21767_CATG|.... 21846_C|T 21987_GTGTTTATT|......... 22194_ATT|... 22205_.........|AGCCAGAAG 22578_G|A 22599_G|A 22673_TC|CT 22679_T|C 22686_C|T 22813_G|T 22882_T|G 22898_G|A 22992_G|A…	2453_C|T,7860_C|T,9264_C|T,22939_T|C
BA.1.1.N43	BA.1.1	241_C|T 509_GGTCATGTTATGGTT|............... 2470_C|T 2832_A|G 3037_C|T 5386_T|G 6513_GTT|... 8393_G|A 10029_C|T 10449_C|A 11286_TGTCTGGTT|......... 11537_A|G 13195_T|C 14408_C|T 15240_C|T 18163_A|G 21595_C|T 21762_C|. 21764_A|. 21767_CATG|.... 21846_C|T 21987_GTGTTTATT|......... 22194_ATT|... 22205_.........|AGCCAGAAG 22578_G|A 22599_G|A 22673_TC|CT 22679_T|C 22686_C|T 22813_G|T 22882_T|G 22898_G…	2453_C|T,19172_C|T,22088_C|T,25276_C|T
BA.1.1.N44	BA.1.1	241_C|T 2470_C|T 2832_A|G 3037_C|T 5287_T|C 5386_T|G 6513_GTT|... 8393_G|A 10029_C|T 10449_C|A 11286_TGTCTGGTT|......... 11537_A|G 13195_T|C 14408_C|T 15240_C|T 18163_A|G 21595_C|T 21762_C|. 21764_A|. 21767_CATG|.... 21846_C|T 21987_GTGTTTATT|......... 22194_ATT|... 22205_.........|AGCCAGAAG 22578_G|A 22599_G|A 22673_TC|CT 22679_T|C 22686_C|T 22813_G|T 22882_T|G 22898_G|A 22992_G|A 22995_C|A 2301…	13914_T|C,17615_A|G,21612_A|G,26730_G|C
BA.1.1.N45	BA.1.1	241_C|T 2229_G|A 2470_C|T 2832_A|G 3037_C|T 5386_T|G 6513_GTT|... 8393_G|A 10029_C|T 10449_C|A 11286_TGTCTGGTT|......... 11537_A|G 13195_T|C 14408_C|T 15240_C|T 18163_A|G 21595_C|T 21762_C|. 21764_A|. 21767_CATG|.... 21846_C|T 21987_GTGTTTATT|......... 22194_ATT|... 22205_.........|AGCCAGAAG 22578_G|A 22599_G|A 22673_TC|CT 22679_T|C 22686_C|T 22813_G|T 22882_T|G 22898_G|A 22992_G|A 22995_C|A 2301…	17019_G|T,18570_C|T,19593_C|T,24069_A|G
BA.1.1.N46	BA.1.1	241_C|T 2470_C|T 2832_A|G 3037_C|T 5386_T|G 6513_GTT|... 8393_G|A 10029_C|T 10449_C|A 11286_TGTCTGGTT|......... 11537_A|G 13195_T|C 14408_C|T 15240_C|T 18163_A|G 21595_C|T 21762_C|. 21764_A|. 21767_CATG|.... 21846_C|T 21987_GTGTTTATT|......... 22194_ATT|... 22205_.........|AGCCAGAAG 22578_G|A 22599_G|A 22673_TC|CT 22679_T|C 22686_C|T 22813_G|T 22882_T|G 22898_G|A 22992_G|A 22995_C|A 23013_A|C 230…	1054_T|C,3259_G|T,7029_C|T,12097_A|G
BA.1.1.N47	BA.1.1	203_C|T 241_C|T 2470_C|T 2832_A|G 3037_C|T 5386_T|G 6513_GTT|... 8393_G|A 10029_C|T 10449_C|A 11286_TGTCTGGTT|......... 11537_A|G 13195_T|C 14408_C|T 15240_C|T 18163_A|G 21595_C|T 21762_C|. 21764_A|. 21767_CATG|.... 21846_C|T 21987_GTGTTTATT|......... 22194_ATT|... 22205_.........|AGCCAGAAG 22578_G|A 22599_G|A 22673_TC|CT 22679_T|C 22686_C|T 22813_G|T 22882_T|G 22898_G|A 22992_G|A 22995_C|A 23013…	12357_C|T,17615_A|G,26730_G|C,27389_C|T
BA.1.1.N48	BA.1.1	241_C|T 2470_C|T 2832_A|G 3037_C|T 5386_T|G 6513_GTT|... 8393_G|A 10029_C|T 10449_C|A 11286_TGTCTGGTT|......... 11537_A|G 13195_T|C 14408_C|T 15240_C|T 18163_A|G 21137_A|G 21595_C|T 21762_C|. 21764_A|. 21767_CATG|.... 21846_C|T 21987_GTGTTTATT|......... 22194_ATT|... 22205_.........|AGCCAGAAG 22578_G|A 22599_G|A 22673_TC|CT 22679_T|C 22686_C|T 22813_G|T 22882_T|G 22898_G|A 22992_G|A 22995_C|A 230…	1684_C|T,2147_C|T,6636_C|T,22468_G|T
BA.1.1.N49	BA.1.1	241_C|T 2470_C|T 2832_A|G 3037_C|T 5386_T|G 6513_GTT|... 8393_G|A 10000_T|C 10029_C|T 10449_C|A 11286_TGTCTGGTT|......... 11537_A|G 13195_T|C 14408_C|T 15240_C|T 18163_A|G 21595_C|T 21762_C|. 21764_A|. 21767_CATG|.... 21846_C|T 21987_GTGTTTATT|......... 22194_ATT|... 22205_.........|AGCCAGAAG 22578_G|A 22599_G|A 22673_TC|CT 22679_T|C 22686_C|T 22813_G|T 22882_T|G 22898_G|A 22992_G|A 22995_C|A 230…	12970_C|T,16269_G|A,25644_G|A,27059_C|T
BA.1.1.N50	BA.1.1	241_C|T 517_TATGGT|...... 2470_C|T 2832_A|G 3037_C|T 5386_T|G 6513_GTT|... 8393_G|A 10029_C|T 10449_C|A 11286_TGTCTGGTT|......... 11537_A|G 13195_T|C 14408_C|T 15240_C|T 18163_A|G 21595_C|T 21762_C|. 21764_A|. 21767_CATG|.... 21846_C|T 21987_GTGTTTATT|......... 22194_ATT|... 22205_.........|AGCCAGAAG 22578_G|A 22599_G|A 22673_TC|CT 22679_T|C 22686_C|T 22813_G|T 22882_T|G 22898_G|A 22992_G|A 22995…	7863_A|G,8655_C|T,27513_C|T,28747_G|T
BA.1.1.N51	BA.1.1	241_C|T 2470_C|T 2832_A|G 3037_C|T 5386_T|G 6513_GTT|... 8393_G|A 10029_C|T 10449_C|A 11286_TGTCTGGTT|......... 11537_A|G 13195_T|C 14408_C|T 15240_C|T 18163_A|G 21595_C|T 21762_C|. 21764_A|. 21767_CATG|.... 21846_C|T 21987_GTGTTTATT|......... 22194_ATT|... 22205_.........|AGCCAGAAG 22578_G|A 22599_G|A 22673_TC|CT 22679_T|C 22686_C|T 22813_G|T 22882_T|G 22898_G|A 22992_G|A 22995_C|A 23013_A|C 230…	12970_C|T,28498_C|T
BA.1.1.N52	BA.1.1	241_C|T 2470_C|T 2832_A|G 3037_C|T 5386_T|G 6513_GTT|... 8393_G|A 10029_C|T 10449_C|A 11286_TGTCTGGTT|......... 11537_A|G 13195_T|C 14408_C|T 15240_C|T 18163_A|G 21595_C|T 21762_C|. 21764_A|. 21767_CATG|.... 21846_C|T 21987_GTGTTTATT|......... 22194_ATT|... 22205_.........|AGCCAGAAG 22578_G|A 22599_G|A 22673_TC|CT 22679_T|C 22686_C|T 22813_G|T 22882_T|G 22898_G|A 22917_T|G 22992_G|A 22995_C|A 230…	7299_C|T,15096_T|C,28095_A|T,28877_AG|TC
BA.1.1.N53	BA.1.1	241_C|T 2470_C|T 2832_A|G 3037_C|T 5386_T|G 6513_GTT|... 8393_G|A 10029_C|T 10449_C|A 11286_TGTCTGGTT|......... 11537_A|G 13195_T|C 14408_C|T 15240_C|T 18163_A|G 21762_C|. 21764_A|. 21767_CATG|.... 21846_C|T 21987_GTGTTTATT|......... 22194_ATT|... 22205_.........|AGCCAGAAG 22578_G|A 22599_G|A 22673_TC|CT 22679_T|C 22686_C|T 22813_G|T 22882_T|G 22898_G|A 22992_G|A 22995_C|A 23013_A|C 23040_A|G 230…	2453_C|T,4136_G|T,17865_T|C,21194_A|G
BA.1.1.N54	BA.1.1	241_C|T 2470_C|T 2832_A|G 3037_C|T 5386_T|G 6513_GTT|... 8393_G|A 10029_C|T 10449_C|A 11286_TGTCTGGTT|......... 11537_A|G 13195_T|C 14408_C|T 15240_C|T 18163_A|G 21588_C|T 21595_C|T 21762_C|. 21764_A|. 21767_CATG|.... 21846_C|T 21987_GTGTTTATT|......... 22194_ATT|... 22205_.........|AGCCAGAAG 22578_G|A 22599_G|A 22673_TC|CT 22679_T|C 22686_C|T 22813_G|T 22882_T|G 22898_G|A 22992_G|A 22995_C|A 230…	5944_C|T,15096_T|C,28095_A|T,28881_GGGG|AACC
BA.1.1.N55	BA.1.1	241_C|T 2470_C|T 2832_A|G 3037_C|T 5386_T|G 6513_GTT|... 8393_G|A 10029_C|T 10449_C|A 11286_TGTCTGGTT|......... 11537_A|G 13195_T|C 14408_C|T 15240_C|T 18163_A|G 21595_C|T 21762_C|. 21764_A|. 21767_CATG|.... 21846_C|T 21987_GTGTTTATT|......... 22194_ATT|... 22205_.........|AGCCAGAAG 22578_G|A 22599_G|A 22673_TC|CT 22679_T|C 22686_C|T 22813_G|T 22882_T|G 22898_G|A 22992_G|A 22995_C|A 23013_A|C 230…	2201_T|A,3933_A|C,11750_C|T,26058_C|T
BA.1.1.N56	BA.1.1	241_C|T 510_GTCATGTTA|......... 2470_C|T 2832_A|G 3037_C|T 5386_T|G 6513_GTT|... 8393_G|A 10029_C|T 10449_C|A 11286_TGTCTGGTT|......... 11537_A|G 13195_T|C 14408_C|T 15240_C|T 18163_A|G 21595_C|T 21762_C|. 21764_A|. 21767_CATG|.... 21846_C|T 21987_GTGTTTATT|......... 22194_ATT|... 22205_.........|AGCCAGAAG 22578_G|A 22599_G|A 22673_TC|CT 22679_T|C 22686_C|T 22813_G|T 22882_T|G 22898_G|A 22992_G|A…	15096_T|C,25785_G|T,28095_A|T,29764_G|A
BA.1.1.N57	BA.1.1	241_C|T 2470_C|T 2832_A|G 3037_C|T 5386_T|G 6513_GTT|... 8393_G|A 10029_C|T 10449_C|A 10642_G|T 11286_TGTCTGGTT|......... 11537_A|G 13195_T|C 14408_C|T 15240_C|T 18163_A|G 21762_C|. 21764_A|. 21767_CATG|.... 21846_C|T 21987_GTGTTTATT|......... 22194_ATT|... 22205_.........|AGCCAGAAG 22578_G|A 22599_G|A 22673_TC|CT 22679_T|C 22686_C|T 22813_G|T 22882_T|G 22898_G|A 22992_G|A 22995_C|A 23013_A|C 230…	2453_C|T,8512_A|G,18171_C|T,20476_G|A,20480_C|T
BA.1.1.N58	BA.1.1	241_C|T 346_C|T 2470_C|T 2832_A|G 3037_C|T 5386_T|G 6513_GTT|... 8393_G|A 10029_C|T 10449_C|A 11286_TGTCTGGTT|......... 11537_A|G 11801_G|A 13195_T|C 14408_C|T 15240_C|T 18163_A|G 21762_C|. 21764_A|. 21767_CATG|.... 21846_C|T 21987_GTGTTTATT|......... 22194_ATT|... 22205_.........|AGCCAGAAG 22578_G|A 22599_G|A 22673_TC|CT 22679_T|C 22686_C|T 22813_G|T 22882_T|G 22898_G|A 22992_G|A 22995_C|A 23013…	2061_C|T,12115_C|T,12162_A|G,17615_A|G,20275_G|T
BA.1.1.N59	BA.1.1	21_C|T 241_C|T 2470_C|T 2832_A|G 3037_C|T 5386_T|G 6513_GTT|... 8393_G|A 10029_C|T 10449_C|A 11286_TGTCTGGTT|......... 11537_A|G 13195_T|C 14408_C|T 15240_C|T 16744_G|A 18163_A|G 21762_C|. 21764_A|. 21767_CATG|.... 21846_C|T 21987_GTGTTTATT|......... 22194_ATT|... 22205_.........|AGCCAGAAG 22578_G|A 22599_G|A 22673_TC|CT 22679_T|C 22686_C|T 22813_G|T 22882_T|G 22898_G|A 22992_G|A 22995_C|A 23013_…	1734_C|T,7124_C|A,12162_A|G,17615_A|G,29747_G|T
BA.1.1.N60	BA.1.1	241_C|T 1385_C|T 2470_C|T 2832_A|G 3037_C|T 5386_T|G 6513_GTT|... 8393_G|A 10029_C|T 10449_C|A 11286_TGTCTGGTT|......... 11537_A|G 13195_T|C 14408_C|T 15240_C|T 18163_A|G 21595_C|T 21762_C|. 21764_A|. 21767_CATG|.... 21846_C|T 21987_GTGTTTATT|......... 22194_ATT|... 22205_.........|AGCCAGAAG 22578_G|A 22599_G|A 22673_TC|CT 22679_T|C 22686_C|T 22813_G|T 22882_T|G 22898_G|A 22992_G|A 22995_C|A 2301…	1643_A|T,28095_A|T,28250_.|G,28254_A|.,28271_A|.
BA.1.1.N61	BA.1.1	241_C|T 2470_C|T 2832_A|G 3037_C|T 5386_T|G 6513_GTT|... 8393_G|A 9166_C|T 10029_C|T 10449_C|A 11286_TGTCTGGTT|......... 11537_A|G 13195_T|C 14408_C|T 15240_C|T 16744_G|A 18163_A|G 21762_C|. 21764_A|. 21767_CATG|.... 21846_C|T 21987_GTGTTTATT|......... 22194_ATT|... 22205_.........|AGCCAGAAG 22578_G|A 22599_G|A 22673_TC|CT 22679_T|C 22686_C|T 22813_G|T 22882_T|G 22898_G|A 22992_G|A 22995_C|A 2301…	4964_A|G,12162_A|G,17615_A|G,29095_C|T,29627_C|T
BA.1.1.N62	BA.1.1	241_C|T 2470_C|T 2832_A|G 3037_C|T 5386_T|G 6513_GTT|... 8393_G|A 10029_C|T 10449_C|A 11286_TGTCTGGTT|......... 11537_A|G 12043_C|T 13195_T|C 14408_C|T 15240_C|T 18163_A|G 21762_C|. 21764_A|. 21767_CATG|.... 21846_C|T 21987_GTGTTTATT|......... 22194_ATT|... 22205_.........|AGCCAGAAG 22578_G|A 22599_G|A 22673_TC|CT 22679_T|C 22686_C|T 22813_G|T 22882_T|G 22898_G|A 22992_G|A 22995_C|A 23013_A|C 230…	4255_G|A,11507_G|A
BA.1.1.N63	BA.1.1	241_C|T 2470_C|T 2832_A|G 3037_C|T 5386_T|G 6513_GTT|... 8393_G|A 10029_C|T 10449_C|A 11286_TGTCTGGTT|......... 11537_A|G 13195_T|C 14408_C|T 15240_C|T 18163_A|G 21595_C|T 21762_C|. 21764_A|. 21767_CATG|.... 21846_C|T 21987_GTGTTTATT|......... 22194_ATT|... 22205_.........|AGCCAGAAG 22578_G|A 22599_G|A 22673_TC|CT 22679_T|C 22686_C|T 22813_G|T 22882_T|G 22898_G|A 22992_G|A 22995_C|A 23013_A|C 230…	3638_G|T,10507_C|T,13059_C|T,14646_T|A,28690_G|C
BA.1.1.N64	BA.1.1	241_C|T 2470_C|T 2832_A|G 3037_C|T 5386_T|G 6513_GTT|... 8393_G|A 10029_C|T 10449_C|A 11286_TGTCTGGTT|......... 11537_A|G 13195_T|C 14408_C|T 15240_C|T 18163_A|G 21595_C|T 21762_C|. 21764_A|. 21765_TACATG|...... 21767_CATG|.... 21846_C|T 21987_GTGTTTATT|......... 22194_ATT|... 22205_.........|AGCCAGAAG 22578_G|A 22599_G|A 22673_TC|CT 22679_T|C 22686_C|T 22813_G|T 22882_T|G 22898_G|A 22992_G|A 229…	2061_C|T,4659_A|G,12162_A|G,17615_A|G,20275_G|T
BA.1.1.N65	BA.1.1	241_C|T 2470_C|T 2832_A|G 3037_C|T 5386_T|G 6513_GTT|... 8393_G|A 10029_C|T 10449_C|A 11286_TGTCTGGTT|......... 11537_A|G 13195_T|C 13366_C|T 14408_C|T 14940_A|G 15240_C|T 18163_A|G 21762_C|. 21764_A|. 21767_CATG|.... 21846_C|T 21987_GTGTTTATT|......... 22194_ATT|... 22205_.........|AGCCAGAAG 22578_G|A 22599_G|A 22673_TC|CT 22679_T|C 22686_C|T 22813_G|T 22882_T|G 22898_G|A 22992_G|A 22995_C|A 230…	823_C|T,5221_C|T,10323_A|G,15096_T|C,28095_A|T
BA.1.1.N66	BA.1.1	210_G|T 241_C|T 2470_C|T 2832_A|G 3037_C|T 5386_T|G 6513_GTT|... 8393_G|A 10029_C|T 10449_C|A 10645_C|T 11286_TGTCTGGTT|......... 11537_A|G 13195_T|C 14408_C|T 15240_C|T 18163_A|G 21762_C|. 21764_A|. 21767_CATG|.... 21846_C|T 21987_GTGTTTATT|......... 22194_ATT|... 22205_.........|AGCCAGAAG 22578_G|A 22599_G|A 22673_TC|CT 22679_T|C 22686_C|T 22813_G|T 22882_T|G 22898_G|A 22992_G|A 22995_C|A 23013…	2862_C|T,12070_G|T,15096_T|C,20148_C|T,28095_A|T
BA.1.1.N67	BA.1.1	241_C|T 2470_C|T 2832_A|G 3037_C|T 5386_T|G 6513_GTT|... 8393_G|A 10029_C|T 10449_C|A 11286_TGTCTGGTT|......... 11537_A|G 13195_T|C 14408_C|T 15240_C|T 18163_A|G 21595_C|T 21762_C|. 21764_A|. 21767_CATG|.... 21846_C|T 21987_GTGTTTATT|......... 22194_ATT|... 22205_.........|AGCCAGAAG 22578_G|A 22599_G|A 22673_TC|CT 22679_T|C 22686_C|T 22813_G|T 22882_T|G 22898_G|A 22992_G|A 22995_C|A 23013_A|C 230…	2453_C|T,21855_C|T,21974_G|C,21991_TTA|...,28295_A|G
BA.1.1.N68	BA.1.1	241_C|T 2470_C|T 2832_A|G 3037_C|T 4136_G|T 5386_T|G 6513_GTT|... 8393_G|A 10029_C|T 10449_C|A 11286_TGTCTGGTT|......... 11537_A|G 13195_T|C 14408_C|T 15240_C|T 18163_A|G 19245_C|T 21762_C|. 21764_A|. 21767_CATG|.... 21846_C|T 21987_GTGTTTATT|......... 22194_ATT|... 22205_.........|AGCCAGAAG 22578_G|A 22599_G|A 22673_TC|CT 22679_T|C 22686_C|T 22813_G|T 22879_C|T 22882_T|G 22898_G|A 22992_G|A 2299…	15783_C|T,17019_G|T,18501_C|T,23659_T|C,26464_C|T
BA.1.1.N69	BA.1.1	241_C|T 518_ATG|... 2470_C|T 2832_A|G 3037_C|T 5386_T|G 6513_GTT|... 8393_G|A 10029_C|T 10449_C|A 11286_TGTCTGGTT|......... 11537_A|G 13195_T|C 14408_C|T 15240_C|T 18163_A|G 21595_C|T 21762_C|. 21764_A|. 21767_CATG|.... 21846_C|T 21987_GTGTTTATT|......... 22194_ATT|... 22205_.........|AGCCAGAAG 22578_G|A 22599_G|A 22673_TC|CT 22679_T|C 22686_C|T 22813_G|T 22882_T|G 22898_G|A 22992_G|A 22995_C|A 2…	896_G|A,16468_C|T,16887_C|T,17615_A|G,18891_G|T
BA.1.1.N70	BA.1.1	241_C|T 2470_C|T 2832_A|G 3037_C|T 5386_T|G 6513_GTT|... 8393_G|A 10029_C|T 10449_C|A 11286_TGTCTGGTT|......... 11537_A|G 13195_T|C 14408_C|T 15240_C|T 16289_C|T 18163_A|G 20719_C|T 21762_C|. 21764_A|. 21767_CATG|.... 21846_C|T 21987_GTGTTTATT|......... 22194_ATT|... 22205_.........|AGCCAGAAG 22578_G|A 22599_G|A 22673_TC|CT 22679_T|C 22686_C|T 22813_G|T 22882_T|G 22898_G|A 22992_G|A 22995_C|A 230…	7735_C|T,12070_G|T,15096_T|C,27601_G|T,28095_A|T
BA.1.1.N71	BA.1.1	241_C|T 1377_C|T 2470_C|T 2832_A|G 3037_C|T 5386_T|G 6513_GTT|... 8393_G|A 10029_C|T 10449_C|A 11286_TGTCTGGTT|......... 11537_A|G 13195_T|C 14408_C|T 15240_C|T 18163_A|G 21762_C|. 21764_A|. 21767_CATG|.... 21846_C|T 21987_GTGTTTATT|......... 22194_ATT|... 22205_.........|AGCCAGAAG 22578_G|A 22599_G|A 22673_TC|CT 22679_T|C 22686_C|T 22813_G|T 22882_T|G 22898_G|A 22992_G|A 22995_C|A 23013_A|C 2304…	2110_C|T,3276_C|T,4206_C|T,14120_C|T,28095_A|T
BA.1.1.N72	BA.1.1	241_C|T 1959_C|T 2470_C|T 2832_A|G 3037_C|T 5386_T|G 6513_GTT|... 8393_G|A 10029_C|T 10135_T|C 10449_C|A 11286_TGTCTGGTT|......... 11537_A|G 13195_T|C 14408_C|T 15240_C|T 18163_A|G 21595_C|T 21762_C|. 21764_A|. 21767_CATG|.... 21846_C|T 21987_GTGTTTATT|......... 22194_ATT|... 22205_.........|AGCCAGAAG 22578_G|A 22599_G|A 22673_TC|CT 22679_T|C 22686_C|T 22813_G|T 22882_T|G 22898_G|A 22992_G|A 2299…	2110_C|T,7984_T|C,14120_C|T,19390_C|T,28095_A|T
BA.1.1.N73	BA.1.1	241_C|T 2470_C|T 2832_A|G 3037_C|T 5386_T|G 6513_GTT|... 8393_G|A 10029_C|T 10449_C|A 11286_TGTCTGGTT|......... 11537_A|G 13195_T|C 14408_C|T 15240_C|T 18163_A|G 21595_C|T 21762_C|. 21764_A|. 21767_CATG|.... 21846_C|T 21987_GTGTTTATT|......... 22194_ATT|... 22205_.........|AGCCAGAAG 22578_G|A 22599_G|A 22673_TC|CT 22679_T|C 22686_C|T 22813_G|T 22882_T|G 22898_G|A 22992_G|A 22995_C|A 23013_A|C 230…	10193_G|A,10195_A|T
BA.1.1.N74	BA.1.1	241_C|T 2470_C|T 2832_A|G 3037_C|T 5386_T|G 6513_GTT|... 8393_G|A 10029_C|T 10449_C|A 11286_TGTCTGGTT|......... 11537_A|G 13195_T|C 14408_C|T 15240_C|T 16744_G|A 18163_A|G 21762_C|T 21764_A|. 21767_CATG|.... 21846_C|T 21987_GTGTTTATT|......... 22194_ATT|... 22205_.........|AGCCAGAAG 22578_G|A 22599_G|A 22673_TC|CT 22679_T|C 22686_C|T 22813_G|T 22882_T|G 22898_G|A 22992_G|A 22995_C|A 23013_A|C 230…	718_T|C,2453_C|T,20578_G|T,21363_T|C,23987_C|T
BA.1.1.N75	BA.1.1	241_C|T 2470_C|T 2832_A|G 3037_C|T 5386_T|G 6513_GTT|... 8393_G|A 10029_C|T 10449_C|A 11286_TGTCTGGTT|......... 11287_G|T 11291_G|A 11537_A|G 13195_T|C 14408_C|T 15240_C|T 18163_A|G 21595_C|T 21762_C|T 21764_A|. 21767_CATG|.... 21770_G|A 21846_C|T 21987_GTGTTTATT|......... 22194_ATT|... 22205_.........|AGCCAGAAG 22578_G|A 22599_G|A 22673_TC|CT 22679_T|C 22686_C|T 22813_G|T 22882_T|G 22898_G|A 229…	2623_C|T,4009_C|T,5762_T|C,17615_A|G,23638_C|T
BA.1.1.N76	BA.1.1	241_C|T 2470_C|T 2832_A|G 3037_C|T 5386_T|G 6513_GTT|... 7926_C|T 8393_G|A 10029_C|T 10449_C|A 11286_TGTCTGGTT|......... 11537_A|G 13195_T|C 14408_C|T 15240_C|T 18163_A|G 21762_C|. 21764_A|. 21767_CATG|.... 21846_C|T 21987_GTGTTTATT|......... 22194_ATT|... 22205_.........|AGCCAGAAG 22578_G|A 22599_G|A 22673_TC|CT 22679_T|C 22686_C|T 22813_G|T 22882_T|G 22898_G|A 22992_G|A 22995_C|A 23013_A|C 2304…	2110_C|T,7042_G|T,10195_A|G,14120_C|T,28075_G|T
BA.1.1.N77	BA.1.1	241_C|T 2470_C|T 2832_A|G 3037_C|T 5386_T|G 6513_GTT|... 8393_G|A 10029_C|T 10449_C|A 11286_TGTCTGGTT|......... 11537_A|G 13195_T|C 14408_C|T 15240_C|T 18163_A|G 20178_C|T 21595_C|T 21762_C|. 21764_A|. 21767_CATG|.... 21846_C|T 21987_GTGTTTATT|......... 22194_ATT|... 22205_.........|AGCCAGAAG 22578_G|A 22599_G|A 22673_TC|CT 22679_T|C 22686_C|T 22813_G|T 22882_T|G 22898_G|A 22992_G|A 22995_C|A 230…	13770_G|A,16575_C|T,17019_G|T,23659_T|C,26464_C|T
BA.1.1.N78	BA.1.1	241_C|T 2470_C|T 2832_A|G 3037_C|T 5386_T|G 6513_GTT|... 8393_G|A 10029_C|T 10449_C|A 11286_TGTCTGGTT|......... 11537_A|G 13195_T|C 14408_C|T 15240_C|T 18163_A|G 21595_C|T 21762_C|. 21764_A|. 21767_CATG|.... 21846_C|T 21987_GTGTTTATT|......... 22194_ATT|... 22205_.........|AGCCAGAAG 22264_C|T 22578_G|A 22599_G|A 22673_TC|CT 22679_T|C 22686_C|T 22813_G|T 22882_T|G 22898_G|A 22992_G|A 22995_C|A 230…	4255_G|A,11507_G|A,21987_G|T,21991_TTA|...,27842_G|T
BA.1.1.N79	BA.1.1	241_C|T 2470_C|T 2832_A|G 3037_C|T 5386_T|G 6513_GTT|... 8393_G|A 10029_C|T 10449_C|A 11286_TGTCTGGTT|......... 11537_A|G 13195_T|C 14408_C|T 15240_C|T 18163_A|G 21595_C|T 21762_C|. 21764_A|. 21767_CATG|.... 21846_C|T 21987_GTGTTTATT|......... 22194_ATT|... 22205_.........|AGCCAGAAG 22578_G|A 22599_G|A 22673_TC|CT 22679_T|C 22686_C|T 22813_G|T 22882_T|G 22898_G|A 22992_G|A 22995_C|A 23013_A|C 230…	8950_C|T,21234_C|T,21575_C|T,25844_C|T,27577_C|T
BA.1.1.N80	BA.1.1	241_C|T 2470_C|T 2832_A|G 3037_C|T 4456_C|T 5386_T|G 6513_GTT|... 8393_G|A 10029_C|T 10449_C|A 11286_TGTCTGGTT|......... 11537_A|G 13195_T|C 14408_C|T 15240_C|T 18163_A|G 21595_C|T 21762_C|. 21764_A|. 21767_CATG|.... 21846_C|T 21987_GTGTTTATT|......... 22194_ATT|... 22205_.........|AGCCAGAAG 22578_G|A 22599_G|A 22673_TC|CT 22679_T|C 22686_C|T 22813_G|T 22882_T|G 22898_G|A 22992_G|A 22995_C|A 2301…	84_C|T,14019_T|C,16468_C|T,17615_A|G,25517_C|A
AY.117.N1	AY.117	210_G|T 241_C|T 2202_G|T 3037_C|T 4181_G|T 6402_C|T 7124_C|T 8986_C|T 9053_G|T 10029_C|T 11201_A|G 11332_A|G 14186_G|T 14408_C|T 15451_G|A 15810_C|T 16466_C|T 19220_C|T 21618_C|G 21846_C|T 21987_G|A 22029_AGTTCA|...... 22917_T|G 22995_C|A 23403_A|G 23604_C|G 24410_G|A 25469_C|T 26767_T|C 27638_T|C 27752_C|T 27874_C|T 28209_G|T 28248_GATTTC|...... 28273_A|. 28461_A|G 28708_C|T 28881_G|T 28916_G|T …	2110_C|T,7042_G|T,14120_C|T,17762_C|T,28095_A|T
AY.117.N2	AY.117	210_G|T 241_C|T 1808_A|C 2202_G|T 3037_C|T 3722_A|G 4181_G|T 6402_C|T 7124_C|T 8986_C|T 9053_G|T 10029_C|T 11201_A|G 11332_A|G 14186_G|T 14408_C|T 15451_G|A 15768_G|A 15810_C|T 16466_C|T 16877_C|T 17790_G|T 19220_C|T 21618_C|G 21846_C|T 21987_G|A 22029_AGTTCA|...... 22917_T|G 22995_C|A 23403_A|G 23604_C|G 24199_G|T 24410_G|A 25469_C|T 26767_T|C 27638_T|C 27752_C|T 27874_C|T 28248_GATTTC|...... 28…	1684_C|T,1846_A|G,10193_G|A,10195_A|T,22858_C|T
AY.4.2.1.N1	AY.4.2.1	210_G|T 241_C|T 3037_C|T 4181_G|T 6402_C|T 6968_C|T 7124_C|T 7851_C|T 8986_C|T 9053_G|T 10029_C|T 11201_A|G 11332_A|G 14408_C|T 15451_G|A 15720_C|T 16466_C|T 17040_T|C 18687_C|T 19220_C|T 21618_C|G 21668_G|T 21846_C|T 21987_G|A 21995_T|C 22029_AGTTCA|...... 22227_C|T 22917_T|G 22995_C|A 23403_A|G 23604_C|G 24410_G|A 25469_C|T 25595_G|T 25614_C|T 26767_T|C 27638_T|C 27752_C|T 27874_C|T 28248_GATTT…	2110_C|T,7042_G|T,14120_C|T,19011_C|T,28095_A|T
AY.4.2.1.N2	AY.4.2.1	210_G|T 241_C|T 3037_C|T 4181_G|T 6402_C|T 7124_C|T 7851_C|T 8986_C|T 9053_G|T 10029_C|T 11201_A|G 11332_A|G 14408_C|T 15451_G|A 15720_C|T 16466_C|T 17040_T|C 18687_C|T 19170_C|T 19220_C|T 21618_C|G 21668_G|T 21846_C|T 21987_G|A 21995_T|C 22029_AGTTCA|...... 22227_C|T 22917_T|G 22995_C|A 23403_A|G 23604_C|G 24410_G|A 25469_C|T 25595_G|T 25614_C|T 26767_T|C 27638_T|C 27752_C|T 27874_C|T 28248_GATT…	11521_G|T,12970_C|T
AY.134.N1	AY.134	210_G|T 241_C|T 3037_C|T 4181_G|T 4300_G|T 5869_C|T 6402_C|T 6661_T|C 7124_C|T 8986_C|T 9053_G|T 10029_C|T 11201_A|G 11332_A|G 14408_C|T 15451_G|A 16466_C|T 19220_C|T 20762_C|T 21618_C|G 21846_C|T 21987_G|A 22029_AGTTCA|...... 22917_T|G 22995_C|A 23403_A|G 23604_C|G 24410_G|A 25469_C|T 26767_T|C 27632_G|T 27752_C|T 27874_C|T 28248_GATTTC|...... 28273_A|. 28461_A|G 28820_T|A 28881_G|T 28916_G|T 29…	2094_C|T,8603_T|C,14186_G|A,17615_A|G,25437_G|T
BA.2.12.N1	BA.2.12	241_C|T 670_T|G 2790_C|T 3037_C|T 4184_G|A 4321_C|T 8991_C|T 9344_C|T 9424_A|G 9534_C|T 9866_C|T 10029_C|T 10198_C|T 10447_G|A 10449_C|A 11288_TCTGGTTTT|......... 11674_C|T 12880_C|T 14408_C|T 15009_T|C 15714_C|T 17410_C|T 18163_A|G 19955_C|T 20055_A|G 21618_C|T 21633_TACCCCCTG|......... 21987_G|A 22200_T|G 22578_G|A 22674_C|T 22679_T|C 22686_C|T 22688_A|G 22775_G|A 22786_A|C 22813_G|T 22882_T|G …	12162_A|G,15720_C|T,17615_A|G,21137_A|G,25135_G|T
AY.43.6.N1	AY.43.6	210_G|T 233_C|T 241_C|T 1952_C|A 3037_C|T 3688_C|T 4181_G|T 6402_C|T 7124_C|T 8986_C|T 9053_G|T 10029_C|T 11201_A|G 11332_A|G 14408_C|T 15451_G|A 15952_C|A 16466_C|T 18744_C|T 19220_C|T 21618_C|G 21987_G|A 22029_AGTTCA|...... 22917_T|G 22995_C|A 23403_A|G 23604_C|G 24130_C|T 24410_G|A 25469_C|T 26767_T|C 27409_T|C 27638_T|C 27643_C|T 27752_C|T 27874_C|T 28248_GATTTC|...... 28273_A|. 28299_A|T 284…	4276_C|T,18303_C|T,25690_G|T,27213_C|T,27889_C|T
AY.25.3.N1	AY.25.3	210_G|T 241_C|T 3037_C|T 4181_G|T 6402_C|T 6723_C|T 7124_C|T 8986_C|T 9053_G|T 10029_C|T 11201_A|G 11332_A|G 12801_G|A 14408_C|T 15451_G|A 16466_C|T 17550_C|T 19220_C|T 21618_C|G 21987_G|A 22029_AGTTCA|...... 22224_C|T 22801_G|T 22917_T|G 22995_C|A 23403_A|G 23604_C|G 24410_G|A 25469_C|T 25785_G|T 26085_C|T 26107_G|C 26767_T|C 27507_A|C 27638_T|C 27752_C|T 27874_C|T 28248_GATTTC|...... 28273_A|. …	17615_A|G,25452_C|T,25478_T|C,26062_G|T,26065_G|T
BA.1.15.N1	BA.1.15	241_C|T 1197_A|G 2832_A|G 3037_C|T 5386_T|G 6513_GTT|... 8393_G|A 10029_C|T 10135_T|C 10449_C|A 11286_TGTCTGGTT|......... 11537_A|G 13195_T|C 14408_C|T 15240_C|T 18163_A|G 21762_C|. 21764_A|. 21767_CATG|.... 21846_C|T 21987_GTGTTTATT|......... 22194_ATT|... 22205_.........|AGCCAGAAG 22578_G|A 22673_TC|CT 22679_T|C 22686_C|T 22813_G|T 22882_T|G 22898_G|A 22992_G|A 22995_C|A 23013_A|C 23040_A|G 230…	174_G|T,210_G|T,2453_C|T,9016_T|C,27883_C|T
BA.1.15.N2	BA.1.15	241_C|T 2832_A|G 3037_C|T 5386_T|G 6513_GTT|... 8393_G|A 10029_C|T 10135_T|C 10449_C|A 11286_TGTCTGGTT|......... 11537_A|G 13195_T|C 14268_G|A 14408_C|T 15240_C|T 18163_A|G 21222_A|G 21762_C|. 21764_A|. 21767_CATG|.... 21846_C|T 21987_GTGTTTATT|......... 22194_ATT|... 22205_.........|AGCCAGAAG 22578_G|A 22673_TC|CT 22679_T|C 22686_C|T 22813_G|T 22882_T|G 22898_G|A 22992_G|A 22995_C|A 23013_A|C 23…	2110_C|T,4582_C|T,14120_C|T,19390_C|T,28095_A|T
BA.1.15.N3	BA.1.15	21_C|T 241_C|T 2832_A|G 3037_C|T 5386_T|G 6513_GTT|... 8393_G|A 10029_C|T 10135_T|C 10449_C|A 11286_TGTCTGGTT|......... 11537_A|G 13195_T|C 14408_C|T 15240_C|T 18163_A|G 21762_C|. 21764_A|. 21767_CATG|.... 21846_C|T 21987_GTGTTTATT|......... 22194_ATT|... 22205_.........|AGCCAGAAG 22578_G|A 22673_TC|CT 22679_T|C 22686_C|T 22813_G|T 22882_T|G 22898_G|A 22992_G|A 22995_C|A 23013_A|C 23040_A|G 23048…	7299_C|T,11750_C|T,15096_T|C,25489_G|T,28095_A|T
BA.1.15.N4	BA.1.15	21_C|T 241_C|T 2832_A|G 3037_C|T 5386_T|G 6513_GTT|... 8393_G|A 10029_C|T 10135_T|C 10449_C|A 11286_TGTCTGGTT|......... 11537_A|G 13195_T|C 14408_C|T 15240_C|T 18163_A|G 21762_C|. 21764_A|. 21767_CATG|.... 21846_C|T 21987_GTGTTTATT|......... 22194_ATT|... 22205_.........|AGCCAGAAG 22578_G|A 22673_TC|CT 22679_T|C 22686_C|T 22813_G|T 22882_T|G 22898_G|A 22992_G|A 22995_C|A 23013_A|C 23040_A|G 23048…	2110_C|T,12525_C|T,14120_C|T,27462_T|C,28095_A|T
BA.1.15.N5	BA.1.15	241_C|T 2832_A|G 3037_C|T 5386_T|G 6513_GTT|... 8393_G|A 10029_C|T 10135_T|C 10449_C|A 11286_TGTCTGGTT|......... 11537_A|G 13195_T|C 14408_C|T 15240_C|T 18163_A|G 21762_C|. 21764_A|. 21767_CATG|.... 21846_C|T 21987_GTGTTTATT|......... 22193_.|T 22194_ATT|... 22195_T|G 22197_TA|GC 22201_...T|CAAA 22205_.........|AGCCAGAAG 22578_G|A 22673_TC|CT 22679_T|C 22686_C|T 22813_G|T 22882_T|G 22898_G|A 2299…	2453_C|T,5192_C|T,5359_T|G,11750_C|T,27577_C|T
BA.1.15.N6	BA.1.15	21_C|T 241_C|T 2832_A|G 3037_C|T 5386_T|G 6513_GTT|... 8393_G|A 10029_C|T 10135_T|C 10449_C|A 11286_TGTCTGGTT|......... 11537_A|G 13195_T|C 14268_G|A 14408_C|T 15240_C|T 18163_A|G 21762_C|. 21764_A|. 21767_CATG|.... 21846_C|T 21987_GTGTTTATT|......... 22194_ATT|... 22205_.........|AGCCAGAAG 22578_G|A 22673_TC|CT 22679_T|C 22686_C|T 22813_G|T 22882_T|G 22898_G|A 22992_G|A 22995_C|A 23013_A|C 23040…	2453_C|T,19613_G|A,22159_T|C,27294_C|T,27577_C|T
BA.1.15.N7	BA.1.15	241_C|T 2832_A|G 3037_C|T 5386_T|G 6513_GTT|... 8393_G|A 10029_C|T 10135_T|C 10449_C|A 11286_TGTCTGGTT|......... 11537_A|G 13195_T|C 14408_C|T 15240_C|T 18163_A|G 19524_C|T 21762_C|. 21764_A|. 21767_CATG|.... 21846_C|T 21987_GTGTTTATT|......... 22194_ATT|... 22205_.........|AGCCAGAAG 22578_G|A 22673_TC|CT 22679_T|C 22686_C|T 22813_G|T 22882_T|G 22898_G|A 22992_G|A 22995_C|A 23013_A|C 23040_A|G 23…	8603_T|C,17615_A|G
AY.98.1.N1	AY.98.1	210_G|T 241_C|T 526_G|T 2518_G|T 3037_C|T 4181_G|T 5437_G|T 6402_C|T 7124_C|T 7768_C|T 8986_C|T 9053_G|T 10029_C|T 11201_A|G 11332_A|G 14408_C|T 15451_G|A 16466_C|T 19220_C|T 19524_C|T 19872_G|T 19875_C|T 21618_C|G 21987_G|A 22029_AGTTCA|...... 22314_C|T 22917_T|G 22995_C|A 23403_A|G 23604_C|G 24410_G|A 25469_C|T 25513_C|T 26767_T|C 27638_T|C 27752_C|T 27874_C|T 28086_G|T 28248_GATTTC|...... 2827…	3994_G|T,6196_C|T,8603_T|C,17615_A|G,21077_C|T,29249_C|T
AY.3.1.N1	AY.3.1	210_G|T 241_C|T 3037_C|T 3644_G|T 4181_G|T 6402_C|T 7124_C|T 8986_C|T 9053_G|T 10029_C|T 11201_A|G 11332_A|G 11456_A|G 14408_C|T 15451_G|A 16466_C|T 18115_C|T 19220_C|T 20199_C|T 21302_C|T 21304_CG|AA 21618_C|G 21987_G|A 22029_AGTTCA|...... 22917_T|G 22995_C|A 23284_T|C 23403_A|G 23604_C|G 24410_G|A 25339_C|T 25469_C|T 26767_T|C 27638_T|C 27752_C|T 27874_C|T 28248_GATTTC|...... 28273_A|. 28461_A|…	162_C|T,5041_A|G,9853_T|C,11575_C|T,15096_T|C,28095_A|T
AY.3.1.N2	AY.3.1	210_G|T 241_C|T 3037_C|T 3250_G|T 3644_G|T 4181_G|T 6402_C|T 7124_C|T 8986_C|T 9053_G|T 10029_C|T 11083_G|T 11201_A|G 11332_A|G 11456_A|G 14408_C|T 15451_G|A 16466_C|T 18115_C|T 19220_C|T 20199_C|T 21618_C|G 21987_G|A 22029_AGTTCA|...... 22917_T|G 22995_C|A 23284_T|C 23403_A|G 23604_C|G 24410_G|A 25339_C|T 25469_C|T 26767_T|C 27638_T|C 27752_C|T 27874_C|T 28248_GATTTC|...... 28273_A|. 28461_A|G 2…	2110_C|T,6040_C|T,13715_A|G,14120_C|T,15540_C|T,28095_A|T
AY.4.N1	AY.4	210_G|T 241_C|T 3037_C|T 4181_G|T 4237_T|C 6402_C|T 7124_C|T 7851_C|T 8986_C|T 9053_G|T 10029_C|T 11201_A|G 11332_A|G 14408_C|T 15451_G|A 16466_C|T 17040_T|C 19220_C|T 21618_C|G 21846_C|T 21987_G|A 22029_AGTTCA|...... 22917_T|G 22995_C|A 23403_A|G 23604_C|G 24410_G|A 25469_C|T 26767_T|C 27638_T|C 27752_C|T 27874_C|T 28248_GATTTC|...... 28273_A|. 28461_A|G 28881_G|T 28916_G|T 29402_G|T 29742_G|T	5944_C|T,10716_A|G,15096_T|C,23854_C|T,28095_A|T,28881_GGGG|AACC
AY.4.N2	AY.4	210_G|T 241_C|T 3037_C|T 4181_G|T 6402_C|T 7124_C|T 7851_C|T 8986_C|T 9053_G|T 10029_C|T 11201_A|G 11332_A|G 14408_C|T 15277_C|T 15451_G|A 16466_C|T 17040_T|C 17427_G|T 19220_C|T 21618_C|G 21846_C|T 21987_G|A 22029_AGTTCA|...... 22917_T|G 22995_C|A 23403_A|G 23604_C|G 24410_G|A 25469_C|T 26767_T|C 27638_T|C 27752_C|T 27874_C|T 28248_GATTTC|...... 28273_A|. 28461_A|G 28881_G|T 28916_G|T 29402_G|T …	5144_C|T,12357_C|T,12865_T|C,15096_T|C,28095_A|T,28871_G|T
AY.4.N3	AY.4	210_G|T 241_C|T 1741_A|G 3037_C|T 4181_G|T 6402_C|T 7124_C|T 7851_C|T 8986_C|T 9053_G|T 10029_C|T 11201_A|G 11332_A|G 14408_C|T 15451_G|A 16466_C|T 19220_C|T 21618_C|G 21846_C|T 21987_G|A 22029_AGTTCA|...... 22917_T|G 22995_C|A 23403_A|G 23604_C|G 24410_G|A 24985_G|T 25435_T|C 25469_C|T 26767_T|C 27638_T|C 27752_C|T 27874_C|T 28248_GATTTC|...... 28273_A|. 28461_A|G 28881_G|T 28916_G|T 29402_G|T 2…	2727_C|T,7272_G|A,11245_G|A,12933_C|T,26188_G|T,26822_C|T
AY.4.N4	AY.4	210_G|T 241_C|T 3037_C|T 4181_G|T 6402_C|T 7124_C|T 7851_C|T 8986_C|T 9053_G|T 10029_C|T 11201_A|G 11332_A|G 14408_C|T 15451_G|A 16466_C|T 19220_C|T 21618_C|G 21846_C|T 21987_G|A 22029_AGTTCA|...... 22051_G|C 22917_T|G 22995_C|A 23403_A|G 23604_C|G 24410_G|A 25469_C|T 26767_T|C 27638_T|C 27752_C|T 27874_C|T 28150_TTA|... 28248_GATTTC|...... 28273_A|. 28461_A|G 28881_G|T 28916_G|T 29402_G|T 29742_…	6336_C|T,14805_C|T,15096_T|C,16260_C|T,25482_C|T,28095_A|T
AY.4.N5	AY.4	210_G|T 241_C|T 3037_C|T 4181_G|T 6402_C|T 7124_C|T 7851_C|T 8986_C|T 9053_G|T 10029_C|T 11201_A|G 11332_A|G 14408_C|T 14724_C|T 15451_G|A 16466_C|T 19220_C|T 21618_C|G 21846_C|T 21987_G|A 22029_AGTTCA|...... 22917_T|G 22995_C|A 23403_A|G 23604_C|G 24410_G|A 25046_C|T 25469_C|T 26767_T|C 27638_T|C 27752_C|T 27874_C|T 28248_GATTTC|...... 28273_A|. 28461_A|G 28881_G|T 28916_G|T 29402_G|T 29742_G|T	15096_T|C,17496_A|G,22016_T|A,25785_G|T,28095_A|T,29764_G|A
AY.4.N6	AY.4	210_G|T 241_C|T 2246_G|A 3037_C|T 4181_G|T 6402_C|T 7124_C|T 7851_C|T 8986_C|T 9053_G|T 10029_C|T 11201_A|G 11332_A|G 14408_C|T 15451_G|A 16466_C|T 17040_T|C 19220_C|T 21618_C|G 21846_C|T 21987_G|A 22029_AGTTCA|...... 22917_T|G 22995_C|A 23403_A|G 23604_C|G 24410_G|A 25469_C|T 26767_T|C 27638_T|C 27752_C|T 27874_C|T 28248_GATTTC|...... 28273_A|. 28461_A|G 28881_G|T 28916_G|T 29402_G|T 29742_G|T	2110_C|T,2334_C|T,3177_C|T,5497_C|T,16394_C|T,19263_C|T
AY.4.N7	AY.4	210_G|T 241_C|T 1281_C|T 3037_C|T 4181_G|T 4183_T|C 6402_C|T 7124_C|T 7851_C|T 8986_C|T 9053_G|T 10029_C|T 11201_A|G 11332_A|G 14408_C|T 15451_G|A 15849_T|C 16466_C|T 17040_T|C 19220_C|T 21618_C|G 21846_C|T 21987_G|A 22029_AGTTCA|...... 22639_C|T 22917_T|G 22995_C|A 23403_A|G 23604_C|G 24410_G|A 25469_C|T 26767_T|C 27638_T|C 27752_C|T 27874_C|T 28248_GATTTC|...... 28273_A|. 28461_A|G 28881_G|T 28…	529_G|T,575_C|A,16468_C|T,17615_A|G,22011_A|C,27461_G|T
AY.4.N8	AY.4	210_G|T 241_C|T 3037_C|T 4181_G|T 4891_C|T 6402_C|T 7124_C|T 7851_C|T 8986_C|T 9053_G|T 10029_C|T 11083_G|T 11201_A|G 11332_A|G 14408_C|T 15451_G|A 16466_C|T 19220_C|T 21618_C|G 21846_C|T 21987_G|A 22029_AGTTCA|...... 22917_T|G 22995_C|A 23403_A|G 23604_C|G 24138_C|T 24410_G|A 25469_C|T 25910_A|G 26767_T|C 26822_C|T 27638_T|C 27752_C|T 27874_C|T 28248_GATTTC|...... 28273_A|. 28461_A|G 28881_G|T 2…	3311_C|T,5949_A|G,17572_G|T
AY.4.N9	AY.4	210_G|T 241_C|T 3037_C|T 4181_G|T 6402_C|T 7124_C|T 7851_C|T 8986_C|T 9053_G|T 10029_C|T 10317_A|G 11201_A|G 11332_A|G 14408_C|T 15451_G|A 16075_G|A 16466_C|T 19220_C|T 21618_C|G 21846_C|T 21987_G|A 22029_AGTTCA|...... 22917_T|G 22995_C|A 23403_A|G 23604_C|G 24410_G|A 25469_C|T 26767_T|C 27610_C|T 27638_T|C 27752_C|T 27874_C|T 28248_GATTTC|...... 28273_A|. 28461_A|G 28881_G|T 28916_G|T 29402_G|T …	884_C|T,9628_T|C,27206_T|C
AY.4.N10	AY.4	203_C|T 210_G|T 241_C|T 934_C|T 3037_C|T 3871_G|T 4181_G|T 6402_C|T 7124_C|T 7851_C|T 8986_C|T 9053_G|T 10029_C|T 11201_A|G 11332_A|G 14408_C|T 15451_G|A 16466_C|T 19220_C|T 21618_C|G 21846_C|T 21987_G|A 22029_AGTTCA|...... 22917_T|G 22995_C|A 23403_A|G 23604_C|G 24410_G|A 25469_C|T 26767_T|C 27638_T|C 27752_C|T 27874_C|T 28248_GATTTC|...... 28273_A|. 28461_A|G 28881_G|T 28916_G|T 29402_G|T 29742…	204_G|T,5622_C|T,9924_C|T,17488_G|A,28083_G|T,29778_G|T
AY.4.N11	AY.4	210_G|T 241_C|T 3037_C|T 4181_G|T 5612_G|T 6402_C|T 7124_C|T 7851_C|T 8986_C|T 9053_G|T 10029_C|T 11201_A|G 11332_A|G 14408_C|T 15451_G|A 16466_C|T 17040_T|C 19220_C|T 21618_C|G 21846_C|T 21987_G|A 22029_AGTTCA|...... 22917_T|G 22995_C|A 23403_A|G 23604_C|G 24410_G|A 25469_C|T 26767_T|C 27638_T|C 27752_C|T 27874_C|T 28248_GATTTC|...... 28273_A|. 28461_A|G 28881_G|T 28916_G|T 29402_G|T 29742_G|T	690_C|T,3311_C|T,5949_A|G,17572_G|T,19273_C|T,25450_A|G,28735_T|C
AY.4.N12	AY.4	210_G|T 241_C|T 3037_C|T 4181_G|T 6402_C|T 7124_C|T 7851_C|T 8986_C|T 9053_G|T 10029_C|T 11201_A|G 11332_A|G 14408_C|T 14829_G|T 15451_G|A 16466_C|T 17193_G|T 19220_C|T 21618_C|G 21846_C|T 21987_G|A 22029_AGTTCA|...... 22917_T|G 22995_C|A 23403_A|G 23604_C|G 24410_G|A 25469_C|T 26767_T|C 27638_T|C 27752_C|T 27874_C|T 28248_GATTTC|...... 28273_A|. 28291_C|T 28461_A|G 28881_G|T 28916_G|T 29402_G|T …	4917_T|C,13197_C|T
AY.4.N13	AY.4	210_G|T 241_C|T 3037_C|T 4181_G|T 6402_C|T 7124_C|T 7851_C|T 8986_C|T 9053_G|T 10029_C|T 10870_G|T 11201_A|G 11332_A|G 14408_C|T 15451_G|A 16466_C|T 17040_T|C 19220_C|T 21618_C|G 21846_C|T 21987_G|A 22029_AGTTCA|...... 22917_T|G 22995_C|A 23403_A|G 23604_C|G 24410_G|A 25469_C|T 26767_T|C 27638_T|C 27752_C|T 27874_C|T 28248_GATTTC|...... 28273_A|. 28461_A|G 28881_G|T 28916_G|T 29402_G|T 29604_T|C …	4331_C|T,24780_A|C
AY.4.N14	AY.4	210_G|T 241_C|T 3037_C|T 4181_G|T 6402_C|T 7124_C|T 7851_C|T 8986_C|T 9053_G|T 10029_C|T 11201_A|G 11332_A|G 14408_C|T 15451_G|A 16466_C|T 19220_C|T 21618_C|G 21846_C|T 21987_G|A 22029_AGTTCA|...... 22208_C|T 22917_T|G 22995_C|A 23403_A|G 23604_C|G 24410_G|A 24933_G|T 25469_C|T 26767_T|C 27638_T|C 27752_C|T 27874_C|T 28248_GATTTC|...... 28273_A|. 28461_A|G 28881_G|T 28916_G|T 29402_G|T 29742_G|T	4331_C|T,5777_C|T,6538_C|T,24780_A|C,29296_C|T
AY.4.N15	AY.4	210_G|T 241_C|T 3037_C|T 4181_G|T 6402_C|T 7124_C|T 7851_C|T 8986_C|T 9053_G|T 10029_C|T 11201_A|G 11332_A|G 14408_C|T 15451_G|A 16466_C|T 17040_T|C 17964_G|T 19220_C|T 21618_C|G 21846_C|T 21987_G|A 22029_AGTTCA|...... 22917_T|G 22995_C|A 23403_A|G 23604_C|G 24410_G|A 25469_C|T 26767_T|C 27638_T|C 27752_C|T 27874_C|T 28248_GATTTC|...... 28273_A|. 28461_A|G 28881_G|T 28916_G|T 29402_G|T 29742_G|T	207_C|T,11812_C|T
AY.4.N16	AY.4	210_G|T 241_C|T 1281_C|T 3037_C|T 4181_G|T 4183_T|C 6402_C|T 7124_C|T 7851_C|T 8986_C|T 9053_G|T 10029_C|T 11201_A|G 11332_A|G 14408_C|T 15451_G|A 16466_C|T 17040_T|C 19220_C|T 21618_C|G 21846_C|T 21987_G|A 22029_AGTTCA|...... 22917_T|G 22995_C|A 23403_A|G 23604_C|G 24410_G|A 25469_C|T 26767_T|C 27638_T|C 27752_C|T 27874_C|T 28248_GATTTC|...... 28273_A|. 28461_A|G 28881_G|T 28916_G|T 29402_G|T 29…	9409_A|G,25724_T|C
AY.4.N17	AY.4	210_G|T 241_C|T 3037_C|T 4181_G|T 6402_C|T 7124_C|T 7851_C|T 8986_C|T 9053_G|T 10029_C|T 11201_A|G 11332_A|G 14408_C|T 15451_G|A 16466_C|T 17040_T|C 19220_C|T 21618_C|G 21846_C|T 21987_G|A 22029_AGTTCA|...... 22917_T|G 22995_C|A 23403_A|G 23604_C|G 24410_G|A 25469_C|T 26767_T|C 27638_T|C 27752_C|T 27874_C|T 28248_GATTTC|...... 28273_A|. 28461_A|G 28881_G|T 28916_G|T 29402_G|T 29679_C|T 29742_G|T	593_C|T,1887_C|T,2510_A|G
AY.4.N18	AY.4	210_G|T 241_C|T 3037_C|T 4181_G|T 6402_C|T 7124_C|T 7851_C|T 8986_C|T 9053_G|T 10029_C|T 10993_C|T 11201_A|G 11332_A|G 14408_C|T 15451_G|A 16466_C|T 17040_T|C 19220_C|T 21618_C|G 21846_C|T 21987_G|A 22029_AGTTCA|...... 22917_T|G 22995_C|A 23403_A|G 23604_C|G 24410_G|A 25469_C|T 26767_T|C 27638_T|C 27752_C|T 27874_C|T 28248_GATTTC|...... 28273_A|. 28461_A|G 28881_G|T 28916_G|T 29402_G|T 29742_G|T	10615_C|T,12134_T|C,21365_C|T
AY.4.N19	AY.4	210_G|T 241_C|T 3037_C|T 4181_G|T 6402_C|T 7124_C|T 7851_C|T 8986_C|T 9053_G|T 10029_C|T 11201_A|G 11332_A|G 11562_G|T 14408_C|T 15451_G|A 16466_C|T 17040_T|C 18876_T|C 19220_C|T 21618_C|G 21846_C|T 21987_G|A 22029_AGTTCA|...... 22917_T|G 22995_C|A 23403_A|G 23604_C|G 24410_G|A 24794_G|T 25469_C|T 26767_T|C 27638_T|C 27752_C|T 27874_C|T 28248_GATTTC|...... 28273_A|. 28461_A|G 28881_G|T 28916_G|T …	7482_C|T,7831_T|C,11595_A|G,20238_G|T
AY.4.N20	AY.4	210_G|T 241_C|T 3037_C|T 4181_G|T 4237_T|C 6402_C|T 7124_C|T 7851_C|T 8986_C|T 9053_G|T 10029_C|T 11201_A|G 11332_A|G 13210_T|C 14408_C|T 15451_G|A 16466_C|T 17040_T|C 19220_C|T 21618_C|G 21846_C|T 21987_G|A 22029_AGTTCA|...... 22917_T|G 22995_C|A 23403_A|G 23604_C|G 24410_G|A 25469_C|T 26767_T|C 27556_GCACTGACTTGCTTTAGCACTCAATTTGCTTTTGCTTGTCCTGACGGCGTAAAACACGTCTATC|..............................…	7945_C|T,10615_C|T,12134_T|C,25647_G|T
AY.4.N21	AY.4	210_G|T 241_C|T 2091_C|T 3037_C|T 4158_C|T 4181_G|T 6402_C|T 7124_C|T 7851_C|T 8986_C|T 9053_G|T 10029_C|T 11201_A|G 11332_A|G 14408_C|T 15451_G|A 15596_A|G 16466_C|T 17040_T|C 19220_C|T 21618_C|G 21846_C|T 21987_G|A 22029_AGTTCA|...... 22917_T|G 22995_C|A 23403_A|G 23604_C|G 24410_G|A 25469_C|T 26767_T|C 27638_T|C 27752_C|T 27874_C|T 28248_GATTTC|...... 28273_A|. 28461_A|G 28881_G|T 28916_G|T 29…	7482_C|T,7831_T|C,8017_G|T,20238_G|T,23758_C|T
AY.4.N22	AY.4	210_G|T 241_C|T 3037_C|T 4181_G|T 4237_T|C 4795_C|T 5281_C|T 6402_C|T 7124_C|T 7851_C|T 8986_C|T 9053_G|T 10029_C|T 11201_A|G 11332_A|G 13210_T|C 14408_C|T 14742_T|C 15451_G|A 16466_C|T 17040_T|C 19220_C|T 20451_C|T 21618_C|G 21846_C|T 21987_G|A 22029_AGTTCA|...... 22917_T|G 22995_C|A 23403_A|G 23604_C|G 24410_G|A 25469_C|T 26767_T|C 27556_GCACTGACTTGCTTTAGCACTCAATTTGCTTTTGCTTGTCCTGACGGCGTAAAACAC…	26894_C|T,29648_G|T
AY.4.N23	AY.4	210_G|T 241_C|T 2706_C|T 3037_C|T 4181_G|T 5653_T|C 6402_C|T 7124_C|T 7851_C|T 8106_C|T 8986_C|T 9053_G|T 10029_C|T 11201_A|G 11332_A|G 14408_C|T 15451_G|A 16338_C|T 16466_C|T 19220_C|T 21575_C|T 21618_C|G 21742_C|T 21811_C|T 21846_C|T 21987_G|A 22029_AGTTCA|...... 22917_T|G 22995_C|A 23403_A|G 23604_C|G 24410_G|A 25469_C|T 26767_T|C 27638_T|C 27752_C|T 27874_C|T 28248_GATTTC|...... 28273_A|. 284…	6334_T|C,14925_C|T
AY.4.N24	AY.4	210_G|T 241_C|T 1385_C|T 3037_C|T 4181_G|T 6402_C|T 7124_C|T 7851_C|T 8986_C|T 9053_G|T 10029_C|T 11201_A|G 11332_A|G 14408_C|T 15451_G|A 16466_C|T 17019_G|T 17040_T|C 18129_C|T 19220_C|T 21618_C|G 21846_C|T 21987_G|A 22029_AGTTCA|...... 22917_T|G 22995_C|A 23403_A|G 23604_C|G 24410_G|A 25469_C|T 25595_G|T 26767_T|C 27638_T|C 27752_C|T 27874_C|T 28248_GATTTC|...... 28273_A|. 28461_A|G 28881_G|T 2…	25677_G|T,28153_C|T
AY.4.N25	AY.4	210_G|T 241_C|T 3037_C|T 4181_G|T 6402_C|T 7124_C|T 7851_C|T 8986_C|T 9053_G|T 10029_C|T 11201_A|G 11332_A|G 14408_C|T 15451_G|A 16466_C|T 19220_C|T 19960_A|G 21618_C|G 21846_C|T 21987_G|A 22029_AGTTCA|...... 22917_T|G 22995_C|A 23403_A|G 23604_C|G 24410_G|A 25469_C|T 25500_G|T 26767_T|C 27638_T|C 27752_C|T 27874_C|T 28248_GATTTC|...... 28273_A|. 28461_A|G 28881_G|T 28916_G|T 29179_G|T 29402_G|T …	12121_A|T,18060_C|T
AY.4.N26	AY.4	210_G|T 241_C|T 835_C|T 3037_C|T 4181_G|T 6402_C|T 7124_C|T 7851_C|T 8986_C|T 9053_G|T 10029_C|T 11201_A|G 11332_A|G 14408_C|T 15451_G|A 16466_C|T 19220_C|T 21618_C|G 21846_C|T 21987_G|A 22029_AGTTCA|...... 22917_T|G 22995_C|A 23403_A|G 23604_C|G 23638_C|T 24410_G|A 25469_C|T 26767_T|C 27638_T|C 27752_C|T 27874_C|T 28248_GATTTC|...... 28273_A|. 28461_A|G 28881_G|T 28916_G|T 29402_G|T 29742_G|T	24334_C|T,27769_C|T
AY.4.N27	AY.4	210_G|T 241_C|T 564_G|A 2516_G|T 3037_C|T 4181_G|T 6402_C|T 7124_C|T 7851_C|T 8986_C|T 9053_G|T 10029_C|T 11201_A|G 11332_A|G 14408_C|T 15451_G|A 16466_C|T 17040_T|C 19220_C|T 21618_C|G 21846_C|T 21987_G|A 22029_AGTTCA|...... 22917_T|G 22995_C|A 23403_A|G 23604_C|G 24410_G|A 25469_C|T 26767_T|C 27638_T|C 27752_C|T 27874_C|T 28248_GATTTC|...... 28273_A|. 28461_A|G 28881_G|T 28916_G|T 29402_G|T 297…	11396_C|T,22205_G|C
AY.4.N28	AY.4	210_G|T 241_C|T 3037_C|T 4181_G|T 6402_C|T 7124_C|T 7851_C|T 8986_C|T 9053_G|T 10029_C|T 11201_A|G 11332_A|G 14408_C|T 15451_G|A 16466_C|T 17040_T|C 19220_C|T 21364_C|T 21618_C|G 21846_C|T 21987_G|A 22029_AGTTCA|...... 22917_T|G 22995_C|A 23403_A|G 23604_C|G 24410_G|A 25469_C|T 25844_C|T 26767_T|C 27638_T|C 27752_C|T 27874_C|T 28248_GATTTC|...... 28273_A|. 28461_A|G 28881_G|T 28916_G|T 29402_G|T …	11396_C|T,25720_G|T,28001_G|T
AY.4.N29	AY.4	210_G|T 241_C|T 3037_C|T 4181_G|T 4237_T|C 6402_C|T 7124_C|T 7800_C|T 7851_C|T 8986_C|T 9053_G|T 10029_C|T 11201_A|G 11332_A|G 12053_C|T 12525_C|T 14408_C|T 15451_G|A 16466_C|T 17040_T|C 19220_C|T 21618_C|G 21846_C|T 21987_G|A 22029_AGTTCA|...... 22917_T|G 22995_C|A 23403_A|G 23604_C|G 24410_G|A 25469_C|T 26767_T|C 27638_T|C 27708_G|A 27752_C|T 27874_C|T 28248_GATTTC|...... 28273_A|. 28432_C|T 28…	11533_A|G,24334_C|T,26424_T|C
AY.4.N30	AY.4	210_G|T 241_C|T 3037_C|T 4181_G|T 6402_C|T 7124_C|T 7851_C|T 8986_C|T 9053_G|T 10029_C|T 10789_C|T 11201_A|G 11332_A|G 14408_C|T 15451_G|A 16466_C|T 19220_C|T 21618_C|G 21846_C|T 21987_G|A 22029_AGTTCA|...... 22917_T|G 22995_C|A 23403_A|G 23604_C|G 24410_G|A 25469_C|T 26763_G|T 26767_T|C 27638_T|C 27752_C|T 27874_C|T 28248_GATTTC|...... 28273_A|. 28461_A|G 28881_G|T 28916_G|T 29367_C|T 29402_G|T …	222_C|T,20661_T|C,29366_C|T,29386_C|T
AY.4.N31	AY.4	210_G|T 241_C|T 3037_C|T 4181_G|T 4321_C|T 6402_C|T 7113_C|T 7124_C|T 7851_C|T 8986_C|T 9053_G|T 10029_C|T 11201_A|G 11332_A|G 14408_C|T 15451_G|A 16466_C|T 17040_T|C 19220_C|T 21618_C|G 21846_C|T 21987_G|A 22029_AGTTCA|...... 22917_T|G 22995_C|A 23403_A|G 23604_C|G 24410_G|A 25469_C|T 26767_T|C 27638_T|C 27752_C|T 27874_C|T 28248_GATTTC|...... 28273_A|. 28461_A|G 28881_G|T 28916_G|T 29402_G|T 29…	25049_G|T,25062_G|T,28657_C|T,29366_C|T
AY.4.N32	AY.4	210_G|T 241_C|T 912_C|T 3037_C|T 4181_G|T 6402_C|T 7124_C|T 7851_C|T 8986_C|T 9053_G|T 10029_C|T 11201_A|G 11332_A|G 14408_C|T 15451_G|A 16466_C|T 19220_C|T 19596_C|T 21618_C|G 21846_C|T 21987_G|A 22029_AGTTCA|...... 22917_T|G 22995_C|A 23403_A|G 23604_C|G 24410_G|A 25469_C|T 26767_T|C 27247_C|T 27638_T|C 27752_C|T 27874_C|T 28248_GATTTC|...... 28273_A|. 28461_A|G 28881_G|T 28916_G|T 29402_G|T 29…	8083_G|A,14805_C|T
AY.4.N33	AY.4	210_G|T 241_C|T 3037_C|T 4181_G|T 6402_C|T 7124_C|T 7851_C|T 8986_C|T 9053_G|T 10029_C|T 11201_A|G 11332_A|G 13965_C|T 14408_C|T 15451_G|A 16466_C|T 17040_T|C 19220_C|T 21618_C|G 21846_C|T 21987_G|A 22029_AGTTCA|...... 22917_T|G 22995_C|A 23403_A|G 23604_C|G 24410_G|A 25469_C|T 26767_T|C 27638_T|C 27752_C|T 27874_C|T 28248_GATTTC|...... 28273_A|. 28461_A|G 28881_G|T 28916_G|T 29402_G|T 29742_G|T	1927_T|C,22255_A|T
AY.4.N34	AY.4	210_G|T 241_C|T 400_T|C 3037_C|T 4181_G|T 6402_C|T 7124_C|T 7851_C|T 8986_C|T 9053_G|T 10029_C|T 10833_C|T 11201_A|G 11332_A|G 14408_C|T 15451_G|A 16466_C|T 17040_T|C 19220_C|T 21595_C|T 21618_C|G 21846_C|T 21987_G|A 22029_AGTTCA|...... 22917_T|G 22995_C|A 23403_A|G 23604_C|G 24410_G|A 25469_C|T 26767_T|C 27638_T|C 27752_C|T 27874_C|T 28248_GATTTC|...... 28273_A|. 28461_A|G 28881_G|T 28916_G|T 29…	5869_C|T,8083_G|A,14805_C|T,29402_G|T
AY.4.N35	AY.4	210_G|T 241_C|T 2706_C|T 3037_C|T 4181_G|T 6402_C|T 7124_C|T 7851_C|T 8986_C|T 9053_G|T 10029_C|T 11201_A|G 11332_A|G 14408_C|T 15451_G|A 16466_C|T 17040_T|C 19220_C|T 21618_C|G 21846_C|T 21987_G|A 22029_AGTTCA|...... 22917_T|G 22995_C|A 23403_A|G 23604_C|G 24410_G|A 25469_C|T 26767_T|C 27638_T|C 27752_C|T 27874_C|T 28248_GATTTC|...... 28273_A|. 28461_A|G 28881_G|T 28916_G|T 29402_G|T 29742_G|T	8413_A|G,13653_A|G,15921_G|A,17751_T|G,29760_T|C
AY.4.N36	AY.4	210_G|T 241_C|T 3037_C|T 4181_G|T 6402_C|T 7124_C|T 7851_C|T 8986_C|T 9053_G|T 10029_C|T 11201_A|G 11332_A|G 14408_C|T 15451_G|A 16466_C|T 19220_C|T 21618_C|G 21846_C|T 21987_G|A 22029_AGTTCA|...... 22917_T|G 22995_C|A 23403_A|G 23604_C|G 24410_G|A 25469_C|T 25513_C|T 26767_T|C 27638_T|C 27752_C|T 27874_C|T 28086_G|T 28248_GATTTC|...... 28273_A|. 28461_A|G 28881_G|T 28916_G|T 29402_G|T 29742_G|T	1927_T|C,15766_G|T,18538_G|T,22255_A|T,25930_T|C,29439_A|T
AY.4.N37	AY.4	203_C|T 210_G|T 241_C|T 934_C|T 3037_C|T 3871_G|T 4181_G|T 6402_C|T 7124_C|T 7851_C|T 8986_C|T 9053_G|T 10029_C|T 11201_A|G 11332_A|G 14408_C|T 15451_G|A 16466_C|T 19220_C|T 20292_G|A 21618_C|G 21846_C|T 21987_G|A 22029_AGTTCA|...... 22917_T|G 22995_C|A 23403_A|G 23604_C|G 24410_G|A 25469_C|T 25726_G|T 26767_T|C 27638_T|C 27752_C|T 27874_C|T 28248_GATTTC|...... 28273_A|. 28461_A|G 28881_G|T 28916…	11451_A|G,12163_G|A,21811_C|A,23592_A|C,28903_G|T,29194_T|C,29377_T|A
AY.4.N38	AY.4	210_G|T 241_C|T 835_C|T 1347_C|T 3037_C|T 4181_G|T 6037_C|T 6402_C|T 7124_C|T 7851_C|T 8025_C|T 8986_C|T 9053_G|T 10029_C|T 10870_G|T 11201_A|G 11332_A|G 14408_C|T 15451_G|A 16466_C|T 19220_C|T 21618_C|G 21846_C|T 21987_G|A 22029_AGTTCA|...... 22917_T|G 22995_C|A 23403_A|G 23604_C|G 24410_G|A 25469_C|T 26767_T|C 27638_T|C 27752_C|T 27874_C|T 28087_C|T 28248_GATTTC|...... 28273_A|. 28461_A|G 28881…	4444_G|T,11919_C|T,17478_G|A,18315_G|A,19560_C|T,21614_C|T,23900_G|C,27942_C|T
AY.4.N39	AY.4	210_G|T 241_C|T 3037_C|T 4181_G|T 6402_C|T 7124_C|T 7851_C|T 8986_C|T 9053_G|T 10029_C|T 11201_A|G 11332_A|G 14408_C|T 15451_G|A 16075_G|T 16466_C|T 19220_C|T 21618_C|G 21846_C|T 21987_G|A 22029_AGTTCA|...... 22917_T|G 22995_C|A 23403_A|G 23604_C|G 24410_G|A 25469_C|T 25855_G|T 26767_T|C 27638_T|C 27752_C|T 27874_C|T 28248_GATTTC|...... 28273_A|. 28461_A|G 28881_G|T 28916_G|T 29402_G|T 29742_G|T	6629_C|T,7267_C|T,8413_A|G,13653_A|G,15352_C|T,15921_G|A,17751_T|G,24499_T|C,28849_C|T,29760_T|C
AY.4.N40	AY.4	210_G|T 241_C|T 3037_C|T 4181_G|T 6402_C|T 7124_C|T 7851_C|T 8131_G|T 8986_C|T 9053_G|T 10029_C|T 11201_A|G 11332_A|G 14408_C|T 15451_G|A 16466_C|T 17040_T|C 19220_C|T 21618_C|G 21846_C|T 21987_G|A 22029_AGTTCA|...... 22917_T|G 22995_C|A 23403_A|G 23604_C|G 24410_G|A 25469_C|T 26767_T|C 27638_T|C 27752_C|T 27874_C|T 28248_GATTTC|...... 28273_A|. 28461_A|G 28881_G|T 28916_G|T 29402_G|T 29742_G|T	2668_C|T,3397_C|T,8983_T|G,28133_A|T
AY.4.N41	AY.4	210_G|T 241_C|T 3037_C|T 4181_G|T 4551_C|T 6402_C|T 7124_C|T 7851_C|T 8986_C|T 9053_G|T 10029_C|T 10681_C|T 11201_A|G 11332_A|G 14408_C|T 15451_G|A 16466_C|T 17040_T|C 19220_C|T 21618_C|G 21846_C|T 21987_G|A 22029_AGTTCA|...... 22917_T|G 22995_C|A 23403_A|G 23604_C|G 24410_G|A 25469_C|T 26767_T|C 27638_T|C 27752_C|T 27874_C|T 28248_GATTTC|...... 28273_A|. 28461_A|G 28881_G|T 28916_G|T 29402_G|T 2…	201_T|C,18981_C|T,21986_G|A,22101_A|T,23593_G|T,24381_C|T,29729_T|C,29734_G|C
AY.4.N42	AY.4	210_G|T 241_C|T 3037_C|T 4181_G|T 5392_C|T 6402_C|T 7124_C|T 7851_C|T 8299_C|T 8986_C|T 9053_G|T 10029_C|T 11201_A|G 11332_A|G 14408_C|T 15451_G|A 16466_C|T 19220_C|T 21618_C|G 21846_C|T 21987_G|A 22029_AGTTCA|...... 22917_T|G 22995_C|A 23403_A|G 23604_C|G 24410_G|A 25469_C|T 26767_T|C 27638_T|C 27752_C|T 27874_C|T 28248_GATTTC|...... 28273_A|. 28461_A|G 28881_G|T 28916_G|T 29402_G|T 29742_G|T	1416_T|A,4051_T|C,10981_G|T,13458_C|T,21137_A|G,23987_C|T,26110_C|T,26690_G|T
AY.4.N43	AY.4	210_G|T 241_C|T 3037_C|T 4181_G|T 5991_A|C 6402_C|T 7124_C|T 7851_C|T 8986_C|T 9053_G|T 10029_C|T 11201_A|G 11332_A|G 14408_C|T 15451_G|A 16466_C|T 19220_C|T 21516_C|T 21618_C|G 21846_C|T 21987_G|A 22029_AGTTCA|...... 22917_T|G 22995_C|A 23403_A|G 23604_C|G 24410_G|A 25469_C|T 26767_T|C 27638_T|C 27752_C|T 27874_C|T 28248_GATTTC|...... 28273_A|. 28461_A|G 28881_G|T 28916_G|T 29402_G|T 29742_G|T	5175_C|T,10108_A|G
AY.4.N44	AY.4	210_G|T 241_C|T 3037_C|T 4181_G|T 4579_T|A 6402_C|T 7124_C|T 7851_C|T 8986_C|T 9053_G|T 10029_C|T 11201_A|G 11332_A|G 14408_C|T 15451_G|A 16466_C|T 19220_C|T 21618_C|G 21846_C|T 21987_G|A 22029_AGTTCA|...... 22917_T|G 22995_C|A 23403_A|G 23604_C|G 24410_G|A 25469_C|T 26767_T|C 27014_G|T 27638_T|C 27752_C|T 27874_C|T 28248_GATTTC|...... 28273_A|. 28461_A|G 28881_G|T 28916_G|T 29402_G|T 29742_G|T	11557_G|T,20451_C|T,25606_G|T,26313_C|T
AY.4.N45	AY.4	210_G|T 241_C|T 3037_C|T 4181_G|T 6402_C|T 7124_C|T 7851_C|T 8986_C|T 9053_G|T 10029_C|T 11201_A|G 11332_A|G 14408_C|T 15451_G|A 16466_C|T 17040_T|C 19220_C|T 21618_C|G 21846_C|T 21987_G|A 22029_AGTTCA|...... 22917_T|G 22995_C|A 23403_A|G 23604_C|G 24410_G|A 25469_C|T 25614_C|T 26767_T|C 27638_T|C 27752_C|T 27874_C|T 28248_GATTTC|...... 28273_A|. 28461_A|G 28881_G|T 28916_G|T 29402_G|T 29742_G|T	14408_C|A,21614_C|T,25784_G|T,26152_G|T
AY.4.N46	AY.4	210_G|T 241_C|T 3037_C|T 4181_G|T 6402_C|T 7124_C|T 7851_C|T 8986_C|T 9053_G|T 10029_C|T 11201_A|G 11332_A|G 14408_C|T 15451_G|A 16466_C|T 17040_T|C 19186_C|T 19220_C|T 21618_C|G 21846_C|T 21987_G|A 22029_AGTTCA|...... 22917_T|G 22995_C|A 23403_A|G 23604_C|G 24410_G|A 25469_C|T 26767_T|C 27638_T|C 27752_C|T 27874_C|T 28248_GATTTC|...... 28273_A|. 28461_A|G 28881_G|T 28916_G|T 28985_G|T 29402_G|T …	23155_T|C,28191_G|T,28975_G|T
AY.4.N47	AY.4	210_G|T 241_C|T 1593_C|T 3037_C|T 4181_G|T 4237_T|C 6402_C|T 7124_C|T 7851_C|T 8986_C|T 9053_G|T 10029_C|T 11201_A|G 11332_A|G 14408_C|T 15451_G|A 16466_C|T 17040_T|C 19220_C|T 21220_G|T 21618_C|G 21846_C|T 21987_G|A 22029_AGTTCA|...... 22917_T|G 22995_C|A 23403_A|G 23604_C|G 24410_G|A 25469_C|T 25771_C|T 26767_T|C 27638_T|C 27752_C|T 27874_C|T 28248_GATTTC|...... 28273_A|. 28461_A|G 28881_G|T 28…	22885_T|C,24370_C|T
AY.4.N48	AY.4	210_G|T 241_C|T 3037_C|T 4181_G|T 6402_C|T 7124_C|T 7851_C|T 8986_C|T 9053_G|T 10029_C|T 11201_A|G 11332_A|G 14408_C|T 15451_G|A 16466_C|T 19009_G|A 19220_C|T 21618_C|G 21770_G|T 21846_C|T 21987_G|A 22029_AGTTCA|...... 22917_T|G 22995_C|A 23403_A|G 23604_C|G 24410_G|A 25469_C|T 26767_T|C 27638_T|C 27752_C|T 27874_C|T 28248_GATTTC|...... 28273_A|. 28461_A|G 28881_G|T 28916_G|T 29402_G|T 29742_G|T	1966_A|G,11211_A|G,23520_C|T,27442_C|T,28253_C|T,28290_C|T
AY.4.N49	AY.4	210_G|T 241_C|T 3037_C|T 4181_G|T 4237_T|C 6402_C|T 7124_C|T 7851_C|T 8986_C|T 9053_G|T 10029_C|T 11201_A|G 11332_A|G 11620_C|T 14408_C|T 15451_G|A 16466_C|T 17040_T|C 19220_C|T 21618_C|G 21846_C|T 21987_G|A 22029_AGTTCA|...... 22917_T|G 22995_C|A 23403_A|G 23604_C|G 24410_G|A 25469_C|T 26022_C|T 26767_T|C 27638_T|C 27752_C|T 27874_C|T 28248_GATTTC|...... 28273_A|. 28461_A|G 28881_G|T 28916_G|T 2…	2536_C|T,21137_A|G
AY.4.N50	AY.4	210_G|T 241_C|T 3037_C|T 4181_G|T 4237_T|C 6402_C|T 7124_C|T 7851_C|T 8986_C|T 9053_G|T 10029_C|T 11201_A|G 11332_A|G 12053_C|T 12525_C|T 14408_C|T 15451_G|A 16466_C|T 17040_T|C 19220_C|T 21618_C|G 21846_C|T 21987_G|A 22029_AGTTCA|...... 22917_T|G 22995_C|A 23403_A|G 23604_C|G 24410_G|A 25469_C|T 26767_T|C 27638_T|C 27752_C|T 27874_C|T 28248_GATTTC|...... 28273_A|. 28461_A|G 28881_G|T 28916_G|T 2…	5690_G|A,26305_C|.,27796_T|C
AY.4.N51	AY.4	210_G|T 241_C|T 3037_C|T 4181_G|T 4237_T|C 4940_C|T 6402_C|T 7124_C|T 7851_C|T 8561_G|T 8986_C|T 9053_G|T 10029_C|T 11201_A|G 11332_A|G 14408_C|T 15451_G|A 16466_C|T 16616_C|A 17040_T|C 19220_C|T 21618_C|G 21846_C|T 21987_G|A 22029_AGTTCA|...... 22917_T|G 22995_C|A 23403_A|G 23604_C|G 24410_G|A 25469_C|T 26767_T|C 27638_T|C 27752_C|T 27874_C|T 28248_GATTTC|...... 28273_A|. 28461_A|G 28881_G|T 289…	14191_T|C,17667_G|A
AY.4.N52	AY.4	210_G|T 241_C|T 3037_C|T 4181_G|T 6402_C|T 7124_C|T 7851_C|T 8986_C|T 9053_G|T 10029_C|T 11201_A|G 11332_A|G 12484_C|T 14408_C|T 15451_G|A 16466_C|T 19220_C|T 21618_C|G 21846_C|T 21974_G|C 21987_G|A 22029_AGTTCA|...... 22917_T|G 22995_C|A 23403_A|G 23604_C|G 24095_G|T 24410_G|A 25469_C|T 26767_T|C 27638_T|C 27752_C|T 27874_C|T 28248_GATTTC|...... 28273_A|. 28461_A|G 28881_G|T 28916_G|T 29402_G|T …	143_A|G,15720_C|T
AY.4.N53	AY.4	210_G|T 241_C|T 3037_C|T 3924_C|T 4181_G|T 6402_C|T 6730_C|T 7124_C|T 7851_C|T 8986_C|T 9053_G|T 10029_C|T 10317_A|G 11201_A|G 11332_A|G 14408_C|T 15451_G|A 16075_G|A 16466_C|T 19220_C|T 21618_C|G 21846_C|T 21987_G|A 22029_AGTTCA|...... 22917_T|G 22995_C|A 23403_A|G 23604_C|G 24410_G|A 24919_C|T 25469_C|T 26767_T|C 27610_C|T 27638_T|C 27752_C|T 27874_C|T 28248_GATTTC|...... 28273_A|. 28461_A|G 28…	140_C|T,4456_C|T,10775_C|T,20592_T|C,22992_G|A,23731_C|T,28531_C|T
AY.4.N54	AY.4	210_G|T 241_C|T 601_C|T 3037_C|T 4181_G|T 6402_C|T 7124_C|T 7851_C|T 8986_C|T 9053_G|T 10029_C|T 11201_A|G 11332_A|G 14408_C|T 15451_G|A 16466_C|T 17040_T|C 19220_C|T 21618_C|G 21846_C|T 21987_G|A 22029_AGTTCA|...... 22917_T|G 22995_C|A 23403_A|G 23604_C|G 24410_G|A 25469_C|T 26767_T|C 27638_T|C 27752_C|T 27874_C|T 28248_GATTTC|...... 28273_A|. 28461_A|G 28881_G|T 28916_G|T 29402_G|T 29742_G|T	6532_G|T,8491_G|A,16134_C|T,17002_C|T,17338_G|T,21846_C|T,27520_A|T
AY.4.N55	AY.4	210_G|T 241_C|T 3037_C|T 4181_G|T 6402_C|T 7124_C|T 7851_C|T 8986_C|T 9053_G|T 10029_C|T 11201_A|G 11332_A|G 14408_C|T 15277_C|T 15451_G|A 15975_T|C 16466_C|T 17040_T|C 17427_G|T 19220_C|T 21618_C|G 21846_C|T 21987_G|A 22029_AGTTCA|...... 22917_T|G 22995_C|A 23403_A|G 23604_C|G 24410_G|A 25469_C|T 26767_T|C 27638_T|C 27752_C|T 27809_A|T 27874_C|T 28248_GATTTC|...... 28273_A|. 28461_A|G 28881_G|T …	1048_G|T,4455_C|T,27526_CC|TT
AY.4.N56	AY.4	210_G|T 241_C|T 1710_C|T 3037_C|T 4181_G|T 6402_C|T 7124_C|T 7851_C|T 8986_C|T 9053_G|T 10029_C|T 11201_A|G 11332_A|G 14408_C|T 15451_G|A 16466_C|T 17040_T|C 17747_C|T 19220_C|T 21618_C|G 21846_C|T 21987_G|A 22029_AGTTCA|...... 22917_T|G 22995_C|A 23403_A|G 23604_C|G 24410_G|A 25469_C|T 26767_T|C 27638_T|C 27752_C|T 27874_C|T 28248_GATTTC|...... 28273_A|. 28461_A|G 28881_G|T 28916_G|T 29402_G|T 2…	203_C|T,3033_C|T,7519_A|C,9073_C|T,15738_C|T,16741_G|T,19219_GC|AT,21846_C|T,25302_G|T,27670_G|A
AY.4.N57	AY.4	204_G|T 210_G|T 241_C|T 3037_C|T 4181_G|T 6402_C|T 7124_C|T 7851_C|T 8986_C|T 9053_G|T 10029_C|T 11201_A|G 11332_A|G 14408_C|T 15451_G|A 16466_C|T 18348_C|T 19220_C|T 21618_C|G 21846_C|T 21987_G|A 22029_AGTTCA|...... 22051_G|C 22917_T|G 22995_C|A 23403_A|G 23604_C|G 24410_G|A 25469_C|T 26767_T|C 27384_T|C 27638_T|C 27752_C|T 27874_C|T 28150_TTA|... 28248_GATTTC|...... 28273_A|. 28461_A|G 28881_G|…	5184_C|T,5584_A|G,6449_C|T,9891_C|T,11418_T|C,11514_C|T,13019_C|T,13166_C|T,17626_C|T,22227_C|T,28325_G|T
AY.4.N58	AY.4	210_G|T 241_C|T 3037_C|T 4181_G|T 6402_C|T 7124_C|T 7851_C|T 8986_C|T 9053_G|T 10029_C|T 11201_A|G 11332_A|G 14408_C|T 15451_G|A 16466_C|T 17040_T|C 19220_C|T 21618_C|G 21846_C|T 21987_G|A 22029_AGTTCA|...... 22917_T|G 22995_C|A 23403_A|G 23604_C|G 24410_G|A 25469_C|T 26767_T|C 27505_G|T 27638_T|C 27752_C|T 27874_C|T 28248_GATTTC|...... 28273_A|. 28461_A|G 28881_G|T 28916_G|T 29402_G|T 29742_G|T	1191_C|T,1267_C|T,5184_C|T,6027_C|A,9203_G|A,9678_T|C,11005_C|A,16915_C|T,17496_A|G,20396_A|G,21792_A|C,28253_C|T
AY.4.N59	AY.4	210_G|T 241_C|T 3037_C|T 4181_G|T 4237_T|C 6402_C|T 7124_C|T 7851_C|T 8561_G|T 8986_C|T 9053_G|T 9474_C|T 10029_C|T 11201_A|G 11332_A|G 14408_C|T 15451_G|A 16466_C|T 17040_T|C 19220_C|T 19955_C|T 21618_C|G 21846_C|T 21987_G|A 22029_AGTTCA|...... 22917_T|G 22995_C|A 23403_A|G 23604_C|G 24410_G|A 25469_C|T 26151_C|T 26586_C|T 26767_T|C 27638_T|C 27752_C|T 27874_C|T 28198_G|T 28248_GATTTC|...... 282…	1191_C|T,1267_C|T,5184_C|T,6539_C|T,9891_C|T,11418_T|C,12946_T|C,20262_A|G,20320_C|T,24745_C|T,27739_C|T,29427_G|A
AY.4.N60	AY.4	210_G|T 241_C|T 1404_C|T 3037_C|T 4181_G|T 6402_C|T 7124_C|T 7851_C|T 8986_C|T 9053_G|T 10029_C|T 11201_A|G 11332_A|G 12924_C|T 14408_C|T 15451_G|A 16466_C|T 19220_C|T 21618_C|G 21846_C|T 21987_G|A 22029_AGTTCA|...... 22917_T|G 22995_C|A 23403_A|G 23604_C|G 24410_G|A 25469_C|T 26767_T|C 27638_T|C 27752_C|T 27874_C|T 28248_GATTTC|...... 28273_A|. 28461_A|G 28881_G|T 28916_G|T 29402_G|T 29742_G|T	1191_C|T,1267_C|T,5184_C|T,6539_C|T,9891_C|T,11418_T|C,12473_C|T,12946_T|C,20262_A|G,20320_C|T,21401_G|T,24745_C|T,26879_T|C,27739_C|T,29427_G|A,29772_T|C
AY.4.N61	AY.4	210_G|T 241_C|T 1426_C|T 3037_C|T 4181_G|T 6402_C|T 7124_C|T 7851_C|T 8986_C|T 9053_G|T 10029_C|T 11201_A|G 11332_A|G 14408_C|T 15451_G|A 16466_C|T 19220_C|T 21618_C|G 21846_C|T 21987_G|A 22029_AGTTCA|...... 22917_T|G 22995_C|A 23403_A|G 23604_C|G 24410_G|A 25469_C|T 26096_A|C 26767_T|C 27638_T|C 27752_C|T 27874_C|T 28248_GATTTC|...... 28273_A|. 28461_A|G 28881_G|T 28916_G|T 29402_G|T 29742_G|T	347_G|A,2509_C|T,2967_G|T,11146_G|T,11620_C|T,12328_G|A,13748_A|G,14118_G|T,16726_C|T,20016_C|T,21255_G|C,21721_C|T,21800_G|T,21846_C|T,22530_C|T,23758_C|T,24620_G|T,24642_C|T,25667_C|T,26885_C|T,28312_C|T,29567_A|G
AY.4.N62	AY.4	210_G|T 241_C|T 3037_C|T 4181_G|T 5515_G|T 6402_C|T 7124_C|T 7851_C|T 8986_C|T 9053_G|T 9805_G|T 10029_C|T 11201_A|G 11332_A|G 12823_C|T 14408_C|T 15451_G|A 16466_C|T 17040_T|C 19220_C|T 21618_C|G 21846_C|T 21987_G|A 22029_AGTTCA|...... 22917_T|G 22995_C|A 23403_A|G 23604_C|G 24410_G|A 25469_C|T 26767_T|C 27638_T|C 27752_C|T 27874_C|T 28248_GATTTC|...... 28273_A|. 28461_A|G 28881_G|T 28916_G|T 29…	506_C|T,1820_G|A,1912_C|T,2623_C|T,5184_C|T,5584_A|G,6449_C|T,9652_G|T,9891_C|T,10449_C|T,11418_T|C,11514_C|T,13019_C|T,14874_G|T,20178_C|T,22227_C|T,22340_G|A,22468_G|T,23086_C|T,24904_C|T,27684_C|T,27948_G|C,29778_G|T
AY.4.N63	AY.4	186_C|T 210_G|T 241_C|T 745_C|T 3037_C|T 3248_G|A 4181_G|T 6402_C|T 7124_C|T 7851_C|T 8986_C|T 9053_G|T 10029_C|T 11201_A|G 11332_A|G 14408_C|T 15451_G|A 16466_C|T 19220_C|T 21618_C|G 21846_C|T 21987_G|A 22029_AGTTCA|...... 22917_T|G 22995_C|A 23403_A|G 23604_C|G 24410_G|A 25469_C|T 25775_G|T 26767_T|C 27638_T|C 27752_C|T 27874_C|T 28248_GATTTC|...... 28273_A|. 28307_G|T 28461_A|G 28881_G|T 28916…	8656_T|C,21846_C|T,24199_G|A,27529_T|C
AY.4.N64	AY.4	210_G|T 241_C|T 382_A|G 3037_C|T 4181_G|T 6402_C|T 7124_C|T 7851_C|T 8986_C|T 9053_G|T 10029_C|T 11201_A|G 11332_A|G 14408_C|T 15451_G|A 16466_C|T 19220_C|T 21618_C|G 21846_C|T 21987_G|A 22000_C|T 22029_AGTTCA|...... 22917_T|G 22995_C|A 23403_A|G 23604_C|G 24410_G|A 25469_C|T 26767_T|C 27638_T|C 27752_C|T 27874_C|T 28248_GATTTC|...... 28273_A|. 28461_A|G 28881_G|T 28916_G|T 29402_G|T 29742_G|T	9559_C|T,15240_C|T,17122_G|T,21846_C|T,28007_T|C
AY.4.N65	AY.4	210_G|T 241_C|T 583_C|T 3037_C|T 4181_G|T 6402_C|T 7124_C|T 7851_C|T 8986_C|T 9053_G|T 10029_C|T 11201_A|G 11332_A|G 14408_C|T 15451_G|A 16466_C|T 17040_T|C 19220_C|T 21618_C|G 21846_C|T 21987_G|A 22029_AGTTCA|...... 22917_T|G 22995_C|A 23403_A|G 23604_C|G 24410_G|A 25244_G|T 25469_C|T 26767_T|C 27638_T|C 27752_C|T 27874_C|T 28248_GATTTC|...... 28273_A|. 28461_A|G 28881_G|T 28916_G|T 29402_G|T 29…	1473_C|T,2455_C|T,4999_C|T,10940_G|A,21846_C|T,22624_C|T,28913_GGCGGT|......
AY.4.N66	AY.4	210_G|T 241_C|T 3037_C|T 4181_G|T 4891_C|T 6402_C|T 7124_C|T 7851_C|T 8986_C|T 9053_G|T 10029_C|T 11201_A|G 11332_A|G 13536_C|T 14408_C|T 15451_G|A 16466_C|T 19220_C|T 21618_C|G 21846_C|T 21987_G|A 22029_AGTTCA|...... 22917_T|G 22995_C|A 23403_A|G 23604_C|G 24410_G|A 25469_C|T 26767_T|C 27638_T|C 27752_C|T 27874_C|T 28248_GATTTC|...... 28273_A|. 28461_A|G 28881_G|T 28916_G|T 29402_G|T 29742_G|T	5812_C|T,9559_C|T,15240_C|T,17122_G|T,21846_C|T,27985_A|T,28007_T|C,28432_C|T
AY.4.N67	AY.4	203_C|T 210_G|T 241_C|T 3037_C|T 3248_G|A 4181_G|T 4306_A|G 4504_G|T 6334_T|C 6402_C|T 7124_C|T 7528_C|T 7851_C|T 8106_C|T 8986_C|T 9053_G|T 10029_C|T 10340_C|T 11201_A|G 11332_A|G 14408_C|T 15451_G|A 16466_C|T 19220_C|T 20580_G|A 21614_C|T 21618_C|G 21727_C|T 21846_C|T 21987_G|A 22029_AGTTCA|...... 22051_G|C 22917_T|G 22995_C|A 23403_A|G 23604_C|G 24410_G|A 25469_C|T 26767_T|C 27638_T|C 27752_C|…	9559_C|T,15240_C|T,17122_G|T,21846_C|T,22936_G|A,27985_A|T,28007_T|C,28432_C|T
AY.4.N68	AY.4	210_G|T 241_C|T 1593_C|T 3037_C|T 4181_G|T 4237_T|C 6349_G|T 6402_C|T 7124_C|T 7851_C|T 8986_C|T 9053_G|T 10029_C|T 11201_A|G 11332_A|G 14408_C|T 15451_G|A 16466_C|T 17040_T|C 19220_C|T 21618_C|G 21846_C|T 21987_G|A 22029_AGTTCA|...... 22917_T|G 22995_C|A 23403_A|G 23604_C|G 24410_G|A 25469_C|T 25567_G|A 26767_T|C 27638_T|C 27752_C|T 27874_C|T 28248_GATTTC|...... 28273_A|. 28378_G|C 28461_A|G 288…	1191_C|T,1267_C|T,5184_C|T,9891_C|T,11418_T|C,12946_T|C,18176_C|T,20262_A|G,27739_C|T
AY.4.N69	AY.4	210_G|T 241_C|T 449_C|T 1741_A|G 3037_C|T 4181_G|T 6402_C|T 7124_C|T 7851_C|T 8986_C|T 9053_G|T 10029_C|T 11201_A|G 11332_A|G 11595_A|G 14408_C|T 15451_G|A 16466_C|T 19220_C|T 21618_C|G 21846_C|T 21987_G|A 22029_AGTTCA|...... 22917_T|G 22995_C|A 23403_A|G 23604_C|G 24410_G|A 25469_C|T 26767_T|C 27638_T|C 27752_C|T 27874_C|T 28248_GATTTC|...... 28273_A|. 28461_A|G 28881_G|T 28916_G|T 29402_G|T 297…	3773_C|T,14443_G|T,14510_A|G,17746_C|T,21846_C|T,21973_T|C,22795_T|C,26170_A|T,29440_G|A
AY.4.N70	AY.4	210_G|T 241_C|T 1741_A|G 3037_C|T 4181_G|T 6402_C|T 7124_C|T 7851_C|T 8986_C|T 9053_G|T 10029_C|T 11201_A|G 11332_A|G 14408_C|T 15451_G|A 16466_C|T 19220_C|T 21618_C|G 21846_C|T 21987_G|A 22029_AGTTCA|...... 22917_T|G 22995_C|A 23403_A|G 23604_C|G 24410_G|A 25469_C|T 25621_G|T 26767_T|C 27638_T|C 27752_C|T 27874_C|T 28248_GATTTC|...... 28273_A|. 28461_A|G 28881_G|T 28916_G|T 29402_G|T 29742_G|T	9559_C|T,15240_C|T,17122_G|T,20384_C|T,20679_G|T,21846_C|T,27985_A|T,28007_T|C,28432_C|T
AY.4.N71	AY.4	210_G|T 241_C|T 1738_G|T 3037_C|T 4181_G|T 5437_G|T 5850_C|T 6402_C|T 7124_C|T 7851_C|T 8986_C|T 9053_G|T 10029_C|T 11201_A|G 11332_A|G 14408_C|T 15451_G|A 16466_C|T 17040_T|C 19220_C|T 20844_C|T 21618_C|G 21846_C|T 21987_G|A 22029_AGTTCA|...... 22917_T|G 22995_C|A 23403_A|G 23604_C|G 24410_G|A 25469_C|T 26767_T|C 27638_T|C 27752_C|T 27874_C|T 28248_GATTTC|...... 28273_A|. 28461_A|G 28881_G|T 289…	20268_A|G,28854_C|T
AY.4.N72	AY.4	210_G|T 241_C|T 3037_C|T 4181_G|T 5544_C|T 6402_C|T 7124_C|T 7851_C|T 8986_C|T 9053_G|T 10029_C|T 11201_A|G 11332_A|G 14408_C|T 15451_G|A 16466_C|T 19220_C|T 19806_C|T 21618_C|G 21846_C|T 21987_G|A 22029_AGTTCA|...... 22917_T|G 22995_C|A 23403_A|G 23604_C|G 24410_G|A 25469_C|T 26767_T|C 27638_T|C 27752_C|T 27874_C|T 28248_GATTTC|...... 28273_A|. 28461_A|G 28881_G|T 28916_G|T 29402_G|T 29742_G|T	2416_C|T,25563_G|T
AY.4.N73	AY.4	210_G|T 241_C|T 3037_C|T 4181_G|T 6402_C|T 7124_C|T 7851_C|T 8986_C|T 9053_G|T 10029_C|T 11201_A|G 11332_A|G 14408_C|T 14585_C|T 15451_G|A 16466_C|T 19220_C|T 19806_C|T 21618_C|G 21846_C|T 21987_G|A 22029_AGTTCA|...... 22917_T|G 22995_C|A 23403_A|G 23604_C|G 24410_G|A 25469_C|T 26767_T|C 27638_T|C 27752_C|T 27874_C|T 28248_GATTTC|...... 28273_A|. 28461_A|G 28881_G|T 28916_G|T 29402_G|T 29742_G|T	10323_A|G,20268_A|G
AY.4.N74	AY.4	210_G|T 241_C|T 3037_C|T 4181_G|T 6402_C|T 7124_C|T 7851_C|T 8986_C|T 9053_G|T 10029_C|T 11083_G|T 11201_A|G 11332_A|G 14408_C|T 15451_G|A 16466_C|T 19220_C|T 21618_C|G 21846_C|T 21974_G|C 21987_G|A 22029_AGTTCA|...... 22917_T|G 22995_C|A 23403_A|G 23604_C|G 24410_G|A 25469_C|T 26767_T|C 27638_T|C 27752_C|T 27874_C|T 28248_GATTTC|...... 28273_A|. 28461_A|G 28881_G|T 28916_G|T 29402_G|T 29742_G|T	18877_C|T,25563_G|T
AY.4.N75	AY.4	210_G|T 241_C|T 3037_C|T 4181_G|T 6402_C|T 7124_C|T 7851_C|T 8829_C|T 8986_C|T 9050_C|T 9053_G|T 10029_C|T 11001_C|T 11201_A|G 11332_A|G 14408_C|T 14829_G|T 15451_G|A 16466_C|T 17193_G|T 19220_C|T 21618_C|G 21846_C|T 21987_G|A 22029_AGTTCA|...... 22917_T|G 22995_C|A 23403_A|G 23604_C|G 24410_G|A 25469_C|T 26767_T|C 27638_T|C 27752_C|T 27874_C|T 28248_GATTTC|...... 28273_A|. 28291_C|T 28461_A|G 28…	1059_C|T,25563_G|T
AY.4.N76	AY.4	210_G|T 241_C|T 1321_A|C 3037_C|T 4181_G|T 6402_C|T 7124_C|T 7851_C|T 8986_C|T 9053_G|T 10029_C|T 11201_A|G 11332_A|G 14408_C|T 15264_T|C 15451_G|A 16466_C|T 19220_C|T 21618_C|G 21846_C|T 21987_G|A 22029_AGTTCA|...... 22917_T|G 22995_C|A 23403_A|G 23604_C|G 24410_G|A 25469_C|T 26767_T|C 27638_T|C 27752_C|T 27874_C|T 28248_GATTTC|...... 28273_A|. 28461_A|G 28881_G|T 28916_G|T 29402_G|T 29540_G|A 2…	20268_A|G,29734_G|C
AY.4.N77	AY.4	210_G|T 241_C|T 3037_C|T 4181_G|T 6402_C|T 7124_C|T 7851_C|T 8986_C|T 9053_G|T 10029_C|T 11201_A|G 11332_A|G 14408_C|T 15451_G|A 16466_C|T 19009_G|A 19220_C|T 21618_C|G 21812_C|T 21846_C|T 21987_G|A 22029_AGTTCA|...... 22917_T|G 22995_C|A 23403_A|G 23604_C|G 24410_G|A 25469_C|T 26767_T|C 27638_T|C 27752_C|T 27874_C|T 28248_GATTTC|...... 28273_A|. 28461_A|G 28881_G|T 28916_G|T 29402_G|T 29742_G|T	833_T|C,1059_C|T,25563_G|T,27964_C|T
AY.4.N78	AY.4	210_G|T 241_C|T 2272_G|A 3037_C|T 4181_G|T 6026_C|T 6402_C|T 7124_C|T 7851_C|T 8986_C|T 9053_G|T 10029_C|T 11201_A|G 11332_A|G 14408_C|T 15451_G|A 16466_C|T 19220_C|T 21618_C|G 21846_C|T 21987_G|A 22029_AGTTCA|...... 22917_T|G 22995_C|A 23403_A|G 23604_C|G 24410_G|A 25244_G|T 25469_C|T 26767_T|C 27638_T|C 27654_C|T 27752_C|T 27874_C|T 28209_G|T 28248_GATTTC|...... 28273_A|. 28461_A|G 28881_G|T 28…	1059_C|T,11916_C|T,18998_C|T,25563_G|T,29540_G|A
AY.4.N79	AY.4	210_G|T 241_C|T 3037_C|T 4181_G|T 5512_C|T 6402_C|T 7124_C|T 7851_C|T 8604_T|C 8986_C|T 9053_G|T 10029_C|T 11201_A|G 11332_A|G 14408_C|T 15451_G|A 16466_C|T 19220_C|T 21618_C|G 21846_C|T 21987_G|A 22029_AGTTCA|...... 22917_T|G 22995_C|A 23403_A|G 23604_C|G 24410_G|A 25469_C|T 26767_T|C 27638_T|C 27752_C|T 27874_C|T 28248_GATTTC|...... 28273_A|. 28461_A|G 28881_G|T 28916_G|T 29402_G|T 29742_G|T	2470_C|T,22599_G|A
AY.4.N80	AY.4	210_G|T 241_C|T 1288_C|T 3037_C|T 4181_G|T 6402_C|T 7124_C|T 7851_C|T 8986_C|T 9053_G|T 10029_C|T 11201_A|G 11332_A|G 14408_C|T 15451_G|A 16466_C|T 19220_C|T 21618_C|G 21846_C|T 21987_G|A 22029_AGTTCA|...... 22917_T|G 22995_C|A 23403_A|G 23604_C|G 24410_G|A 25469_C|T 26767_T|C 27638_T|C 27752_C|T 27874_C|T 28248_GATTTC|...... 28273_A|. 28325_G|T 28461_A|G 28881_G|T 28916_G|T 29144_C|T 29402_G|T 2…	8835_T|C,15521_T|A
AY.4.N81	AY.4	210_G|T 241_C|T 1077_C|T 3037_C|T 4181_G|T 6402_C|T 7124_C|T 7851_C|T 8986_C|T 9053_G|T 10029_C|T 11201_A|G 11332_A|G 14408_C|T 15451_G|A 16466_C|T 19220_C|T 21618_C|G 21846_C|T 21987_G|A 22029_AGTTCA|...... 22917_T|G 22995_C|A 23403_A|G 23604_C|G 24410_G|A 25469_C|T 26767_T|C 26885_C|T 27638_T|C 27752_C|T 27874_C|T 28248_GATTTC|...... 28273_A|. 28461_A|G 28881_G|T 28916_G|T 29402_G|T 29742_G|T	15521_T|A,29632_C|T
AY.4.N82	AY.4	210_G|T 241_C|T 3037_C|T 4181_G|T 4237_T|C 6402_C|T 7124_C|T 7851_C|T 8561_G|T 8986_C|T 9053_G|T 10029_C|T 11201_A|G 11332_A|G 14408_C|T 15451_G|A 15925_C|T 16466_C|T 17040_T|C 19220_C|T 21618_C|G 21846_C|T 21987_G|A 22029_AGTTCA|...... 22917_T|G 22995_C|A 23403_A|G 23604_C|G 24410_G|A 25469_C|T 25906_G|T 26767_T|C 27638_T|C 27752_C|T 27874_C|T 28248_GATTTC|...... 28273_A|. 28461_A|G 28881_G|T 28…	3241_C|T,5924_G|A
AY.4.N83	AY.4	210_G|T 241_C|T 3037_C|T 4181_G|T 4237_T|C 6402_C|T 6982_C|T 7124_C|T 7851_C|T 8986_C|T 9053_G|T 10029_C|T 11201_A|G 11332_A|G 13210_T|C 14408_C|T 15451_G|A 16466_C|T 17040_T|C 19220_C|T 20611_C|T 21618_C|G 21846_C|T 21987_G|A 22029_AGTTCA|...... 22917_T|G 22995_C|A 23403_A|G 23604_C|G 24410_G|A 25469_C|T 26767_T|C 27556_GCACTGACTTGCTTTAGCACTCAATTTGCTTTTGCTTGTCCTGACGGCGTAAAACACGTCTATC|...........…	22813_G|T,22882_T|G,22898_G|A
AY.4.N84	AY.4	210_G|T 241_C|T 2533_T|C 3004_G|T 3037_C|T 4181_G|T 6402_C|T 7124_C|T 7851_C|T 8986_C|T 9053_G|T 10029_C|T 11201_A|G 11332_A|G 14408_C|T 15451_G|A 16466_C|T 19220_C|T 21618_C|G 21846_C|T 21987_G|A 22029_AGTTCA|...... 22917_T|G 22995_C|A 23403_A|G 23604_C|G 24410_G|A 25469_C|T 26767_T|C 27638_T|C 27752_C|T 27874_C|T 28248_GATTTC|...... 28273_A|. 28461_A|G 28881_G|T 28916_G|T 29402_G|T 29742_G|T	10135_T|C,25708_C|T,29301_A|G
AY.4.N85	AY.4	210_G|T 241_C|T 3037_C|T 4181_G|T 6402_C|T 7124_C|T 7851_C|T 8986_C|T 9053_G|T 10029_C|T 11201_A|G 11332_A|G 14408_C|T 15451_G|A 16466_C|T 17040_T|C 19220_C|T 19273_C|T 21618_C|G 21762_C|T 21846_C|T 21987_G|A 22029_AGTTCA|...... 22917_T|G 22995_C|A 23403_A|G 23604_C|G 24410_G|A 25469_C|T 26767_T|C 27638_T|C 27752_C|T 27874_C|T 28248_GATTTC|...... 28273_A|. 28461_A|G 28881_G|T 28916_G|T 29402_G|T …	3241_C|T,5924_G|A,15521_T|A,23664_C|T
AY.4.N86	AY.4	203_C|T 210_G|T 241_C|T 3037_C|T 4181_G|T 6402_C|T 6706_C|T 7124_C|T 7851_C|T 8986_C|T 9053_G|T 9802_G|T 10029_C|T 10870_G|T 11201_A|G 11332_A|G 14408_C|T 15451_G|A 16466_C|T 17040_T|C 19220_C|T 21618_C|G 21846_C|T 21987_G|A 22029_AGTTCA|...... 22917_T|G 22995_C|A 23403_A|G 23604_C|G 24410_G|A 25469_C|T 25775_G|T 26767_T|C 27389_C|T 27638_T|C 27752_C|T 27874_C|T 28248_GATTTC|...... 28273_A|. 2846…	5924_G|A,14820_A|G,22813_G|T,22882_T|G,22898_G|A
AY.4.N87	AY.4	210_G|T 241_C|T 2485_C|T 3037_C|T 4181_G|T 4237_T|C 6402_C|T 7124_C|T 7851_C|T 8986_C|T 9053_G|T 10029_C|T 10279_C|T 11201_A|G 11332_A|G 13458_C|T 14408_C|T 15451_G|A 16466_C|T 17040_T|C 19220_C|T 20262_A|G 21618_C|G 21846_C|T 21987_G|A 22029_AGTTCA|...... 22917_T|G 22995_C|A 23403_A|G 23604_C|G 24410_G|A 25469_C|T 26767_T|C 27638_T|C 27752_C|T 27874_C|T 28248_GATTTC|...... 28273_A|. 28461_A|G 28…	10135_T|C,15521_T|A,24803_A|G,25708_C|T,29301_A|G
AY.4.N88	AY.4	210_G|T 241_C|T 3037_C|T 4181_G|T 6402_C|T 7124_C|T 7851_C|T 8986_C|T 9053_G|T 10029_C|T 11201_A|G 11332_A|G 12462_C|T 13345_T|C 14408_C|T 15451_G|A 16466_C|T 19220_C|T 21618_C|G 21846_C|T 21987_G|A 22029_AGTTCA|...... 22917_T|G 22995_C|A 23403_A|G 23604_C|G 24410_G|A 25469_C|T 26767_T|C 27638_T|C 27752_C|T 27874_C|T 28248_GATTTC|...... 28273_A|. 28461_A|G 28881_G|T 28916_G|T 29254_G|T 29402_G|T …	920_C|T,17337_A|G
AY.4.N89	AY.4	210_G|T 241_C|T 3037_C|T 4181_G|T 6402_C|T 7124_C|T 7851_C|T 8986_C|T 9053_G|T 10029_C|T 11201_A|G 11332_A|G 14408_C|T 15451_G|A 16466_C|T 19220_C|T 21618_C|G 21846_C|T 21987_G|A 22029_AGTTCA|...... 22917_T|G 22995_C|A 23403_A|G 23604_C|G 24410_G|A 25469_C|T 26767_T|C 27638_T|C 27752_C|T 27874_C|T 28248_GATTTC|...... 28273_A|. 28461_A|G 28690_G|T 28881_G|T 28916_G|T 29254_G|T 29402_G|T 29742_G|T	66_C|T,17850_C|T
AY.4.N90	AY.4	210_G|T 241_C|T 3037_C|T 4181_G|T 4237_T|C 5365_C|T 6402_C|T 7124_C|T 7851_C|T 8561_G|T 8986_C|T 9053_G|T 10029_C|T 10135_T|C 11201_A|G 11332_A|G 14408_C|T 15451_G|A 16466_C|T 17040_T|C 19220_C|T 21618_C|G 21846_C|T 21987_G|A 22029_AGTTCA|...... 22917_T|G 22995_C|A 23403_A|G 23604_C|G 24410_G|A 25469_C|T 26110_C|T 26767_T|C 27638_T|C 27752_C|T 27874_C|T 28248_GATTTC|...... 28273_A|. 28461_A|G 288…	14084_A|G,23707_C|T,27785_T|C
AY.4.N91	AY.4	210_G|T 241_C|T 3037_C|T 4181_G|T 6402_C|T 7124_C|T 7851_C|T 8986_C|T 9053_G|T 10029_C|T 11201_A|G 11332_A|G 14408_C|T 15451_G|A 16466_C|T 17040_T|C 18876_T|C 19220_C|T 21618_C|G 21846_C|T 21987_G|A 22029_AGTTCA|...... 22917_T|G 22995_C|A 23403_A|G 23604_C|G 24410_G|A 25469_C|T 26767_T|C 27638_T|C 27752_C|T 27874_C|T 28248_GATTTC|...... 28273_A|. 28461_A|G 28881_G|T 28916_G|T 29402_G|T 29742_G|T	3114_G|T,22480_C|T,27059_C|T
AY.4.N92	AY.4	210_G|T 241_C|T 1473_C|T 3037_C|T 4181_G|T 6402_C|T 7124_C|T 7851_C|T 8986_C|T 9053_G|T 10029_C|T 11201_A|G 11332_A|G 14408_C|T 15264_T|C 15451_G|A 16466_C|T 19220_C|T 21618_C|G 21846_C|T 21987_G|A 22029_AGTTCA|...... 22917_T|G 22995_C|A 23403_A|G 23604_C|G 24410_G|A 25469_C|T 25690_G|T 26767_T|C 27638_T|C 27752_C|T 27874_C|T 28248_GATTTC|...... 28273_A|. 28461_A|G 28881_G|T 28916_G|T 29402_G|T 2…	22882_T|G,23012_G|A
AY.4.N93	AY.4	210_G|T 241_C|T 3037_C|T 4181_G|T 6402_C|T 7124_C|T 7851_C|T 8986_C|T 9053_G|T 10029_C|T 11201_A|G 11332_A|G 14408_C|T 15451_G|A 16466_C|T 17019_G|T 17040_T|C 19220_C|T 21618_C|G 21846_C|T 21987_G|A 22029_AGTTCA|...... 22917_T|G 22995_C|A 23403_A|G 23604_C|G 24410_G|A 25469_C|T 25595_G|T 26767_T|C 27638_T|C 27752_C|T 27874_C|T 28248_GATTTC|...... 28273_A|. 28461_A|G 28881_G|T 28916_G|T 29402_G|T …	21765_TACATG|......,22127_C|T,22879_C|A,23876_G|A
AY.4.N94	AY.4	210_G|T 241_C|T 3037_C|T 4181_G|T 5991_A|C 6402_C|T 7124_C|T 7851_C|T 8986_C|T 9053_G|T 10029_C|T 11201_A|G 11332_A|G 14408_C|T 15451_G|A 16466_C|T 19220_C|T 19872_G|T 21618_C|G 21846_C|T 21987_G|A 22029_AGTTCA|...... 22917_T|G 22995_C|A 23403_A|G 23604_C|G 24410_G|A 25469_C|T 26767_T|C 27638_T|C 27752_C|T 27874_C|T 28248_GATTTC|...... 28273_A|. 28461_A|G 28881_G|T 28916_G|T 29402_G|T 29742_G|T	21765_TACATG|......,21993_ATT|...,23063_A|T,23271_C|A
AY.4.N95	AY.4	210_G|T 241_C|T 3037_C|T 4181_G|T 6402_C|T 7124_C|T 7851_C|T 8964_C|T 8986_C|T 9053_G|T 10029_C|T 11201_A|G 11332_A|G 14408_C|T 15451_G|A 16466_C|T 18086_C|T 19220_C|T 21618_C|G 21846_C|T 21987_G|A 22029_AGTTCA|...... 22917_T|G 22995_C|A 23403_A|G 23604_C|G 24410_G|A 25469_C|T 26767_T|C 27638_T|C 27752_C|T 27874_C|T 28248_GATTTC|...... 28273_A|. 28461_A|G 28881_G|T 28916_G|T 29402_G|T 29742_G|T	21765_TACATG|......,21993_ATT|...,23063_A|T,23604_C|A,23709_C|T
AY.4.N96	AY.4	210_G|T 241_C|T 3037_C|T 4181_G|T 6402_C|T 6990_C|T 7124_C|T 7851_C|T 8986_C|T 9053_G|T 10029_C|T 11201_A|G 11332_A|G 14408_C|T 15451_G|A 16466_C|T 19220_C|T 21618_C|G 21846_C|T 21987_G|A 22029_AGTTCA|...... 22917_T|G 22995_C|A 23403_A|G 23604_C|G 24410_G|A 25469_C|T 26096_A|C 26767_T|C 27638_T|C 27752_C|T 27874_C|T 28248_GATTTC|...... 28273_A|. 28461_A|G 28881_G|T 28916_G|T 29402_G|T 29742_G|T	241_C|T,3037_C|T,14408_C|T,22917_T|G,28881_G|T
AY.4.N97	AY.4	210_G|T 241_C|T 3037_C|T 4181_G|T 4237_T|C 6402_C|T 7124_C|T 7851_C|T 8561_G|T 8986_C|T 9053_G|T 9454_T|C 10029_C|T 11201_A|G 11332_A|G 14408_C|T 15451_G|A 16466_C|T 17040_T|C 19220_C|T 21618_C|G 21846_C|T 21987_G|A 22029_AGTTCA|...... 22917_T|G 22995_C|A 23403_A|G 23604_C|G 24410_G|A 25469_C|T 26767_T|C 27463_G|T 27638_T|C 27752_C|T 27874_C|T 28248_GATTTC|...... 28273_A|. 28461_A|G 28881_G|T 289…	21618_C|G,21987_G|A,22029_AGTTCA|......,22917_T|G,22995_C|A,23604_C|G
AY.4.N98	AY.4	210_G|T 241_C|T 2272_G|A 3037_C|T 4181_G|T 6026_C|T 6402_C|T 7124_C|T 7851_C|T 8986_C|T 9053_G|T 10029_C|T 11201_A|G 11332_A|G 14408_C|T 15451_G|A 16466_C|T 19220_C|T 21618_C|G 21846_C|T 21987_G|A 22029_AGTTCA|...... 22917_T|G 22995_C|A 23403_A|G 23604_C|G 24410_G|A 25469_C|T 26767_T|C 27638_T|C 27752_C|T 27874_C|T 28248_GATTTC|...... 28273_A|. 28461_A|G 28881_G|T 28916_G|T 29402_G|T 29688_G|T 29…	21801_A|C,22206_A|G,22286_CTTGCTTTA|.........,23012_G|A,23063_A|T,23664_C|T
AY.4.N99	AY.4	210_G|T 241_C|T 1741_A|G 3037_C|T 4181_G|T 6402_C|T 7124_C|T 7851_C|T 8986_C|T 9053_G|T 10029_C|T 11201_A|G 11332_A|G 14408_C|T 15451_G|A 16466_C|T 17122_G|T 19220_C|T 21618_C|G 21846_C|T 21987_G|A 22029_AGTTCA|...... 22917_T|G 22995_C|A 23403_A|G 23601_C|T 23604_C|G 24410_G|A 25469_C|T 26767_T|C 27638_T|C 27752_C|T 27874_C|T 28248_GATTTC|...... 28273_A|. 28461_A|G 28881_G|T 28916_G|T 29402_G|T 2…	21765_TACATG|......,21993_ATT|...,23063_A|T,23271_C|A,23604_C|A,23708_AC|GT
AY.4.N100	AY.4	210_G|T 241_C|T 1281_C|T 3037_C|T 4181_G|T 4183_T|C 6402_C|T 7124_C|T 7851_C|T 8986_C|T 9053_G|T 10029_C|T 11201_A|G 11332_A|G 14408_C|T 15451_G|A 15849_T|C 16466_C|T 17040_T|C 17206_T|C 18710_A|G 19220_C|T 21618_C|G 21724_G|C 21846_C|T 21987_G|A 22029_AGTTCA|...... 22639_C|T 22917_T|G 22995_C|A 23403_A|G 23604_C|G 24410_G|A 25469_C|T 26767_T|C 27638_T|C 27752_C|T 27874_C|T 27917_A|G 28248_GATTTC…	21658_C|T,21765_TACATG|......,21993_ATT|...,23063_A|T,23271_C|A,23604_C|A,23709_C|T
AY.4.N101	AY.4	210_G|T 241_C|T 3037_C|T 4181_G|T 4237_T|C 6402_C|T 7124_C|T 7851_C|T 8986_C|T 9053_G|T 10029_C|T 11201_A|G 11332_A|G 14408_C|T 15451_G|A 16466_C|T 17040_T|C 19220_C|T 21618_C|G 21846_C|T 21987_G|A 22029_AGTTCA|...... 22917_T|G 22995_C|A 23403_A|G 23604_C|G 24410_G|A 25469_C|T 26767_T|C 27638_T|C 27752_C|T 27874_C|T 28248_GATTTC|...... 28273_A|. 28308_C|T 28461_A|G 28807_C|T 28881_G|T 28916_G|T 2…	241_C|T,3037_C|T,14408_C|T,22917_T|G,22995_C|A,23604_C|G,28881_G|T
AY.4.N102	AY.4	210_G|T 241_C|T 3037_C|T 4181_G|T 6402_C|T 7124_C|T 7851_C|T 8986_C|T 9053_G|T 10029_C|T 11201_A|G 11332_A|G 14408_C|T 15451_G|A 16466_C|T 17040_T|C 19220_C|T 21618_C|G 21846_C|T 21987_G|A 22029_AGTTCA|...... 22917_T|G 22995_C|A 23403_A|G 23604_C|G 24410_G|A 25469_C|T 25538_G|T 26767_T|C 27638_T|C 27752_C|T 27874_C|T 28248_GATTTC|...... 28273_A|. 28461_A|G 28881_G|T 28916_G|T 29402_G|T 29742_G|T	21727_C|T,21765_TACATG|......,21993_ATT|...,23063_A|T,23271_C|A,23604_C|A,23709_C|T
AY.4.N103	AY.4	210_G|T 241_C|T 3037_C|T 4181_G|T 6402_C|T 7124_C|T 7851_C|T 8986_C|T 9053_G|T 10029_C|T 11201_A|G 11332_A|G 14408_C|T 15264_T|C 15451_G|A 16466_C|T 19220_C|T 20132_C|T 21618_C|G 21846_C|T 21987_G|A 22029_AGTTCA|...... 22917_T|G 22995_C|A 23403_A|G 23604_C|G 24410_G|A 25469_C|T 26767_T|C 27638_T|C 27752_C|T 27874_C|T 28248_GATTTC|...... 28273_A|. 28461_A|G 28881_G|T 28916_G|T 29402_G|T 29742_G|T	22917_T|G,22995_C|A
AY.4.N104	AY.4	210_G|T 241_C|T 3037_C|T 4181_G|T 6402_C|T 7124_C|T 7851_C|T 8986_C|T 9053_G|T 10029_C|T 11201_A|G 11332_A|G 11562_G|T 14408_C|T 15451_G|A 16466_C|T 17040_T|C 18377_C|T 18876_T|C 19220_C|T 21618_C|G 21800_G|T 21846_C|T 21987_G|A 22029_AGTTCA|...... 22917_T|G 22995_C|A 23403_A|G 23604_C|G 24410_G|A 24794_G|T 25469_C|T 26767_T|C 27638_T|C 27752_C|T 27874_C|T 28248_GATTTC|...... 28273_A|. 28461_A|G …	21639_C|T,21765_TACATG|......,21993_ATT|...,23063_A|T,23271_C|A,23604_C|A,23709_C|T
AY.4.N105	AY.4	210_G|T 241_C|T 337_C|T 3037_C|T 4181_G|T 6402_C|T 7124_C|T 7851_C|T 8986_C|T 9053_G|T 10029_C|T 11201_A|G 11332_A|G 14408_C|T 15451_G|A 16466_C|T 17040_T|C 17280_G|T 17964_G|T 19220_C|T 21618_C|G 21846_C|T 21987_G|A 21995_T|C 22029_AGTTCA|...... 22917_T|G 22995_C|A 23403_A|G 23604_C|G 24410_G|A 25469_C|T 26767_T|C 27459_G|T 27638_T|C 27752_C|T 27874_C|T 28248_GATTTC|...... 28273_A|. 28461_A|G 28…	21765_TACATG|......,21993_ATT|...,22025_A|G,23063_A|T,23271_C|A,23604_C|A,23709_C|T
AY.4.N106	AY.4	210_G|T 241_C|T 3037_C|T 4181_G|T 6402_C|T 6408_C|T 7124_C|T 7851_C|T 8986_C|T 9053_G|T 10029_C|T 11201_A|G 11332_A|G 14408_C|T 15451_G|A 15925_C|T 16466_C|T 19220_C|T 21618_C|G 21846_C|T 21987_G|A 22029_AGTTCA|...... 22917_T|G 22995_C|A 23403_A|G 23604_C|G 24410_G|A 25469_C|T 26767_T|C 27638_T|C 27752_C|T 27874_C|T 28248_GATTTC|...... 28273_A|. 28461_A|G 28881_G|T 28916_G|T 29402_G|T 29742_G|T	21575_C|T,21765_TACATG|......,21993_ATT|...,23063_A|T,23271_C|A,23604_C|A,23709_C|T
AY.4.N107	AY.4	204_G|T 210_G|T 241_C|T 3037_C|T 4181_G|T 6402_C|T 7124_C|T 7851_C|T 8986_C|T 9053_G|T 10029_C|T 11083_G|T 11201_A|G 11332_A|G 14408_C|T 15451_G|A 16466_C|T 19220_C|T 21618_C|G 21846_C|T 21987_G|A 22029_AGTTCA|...... 22051_G|C 22917_T|G 22995_C|A 23403_A|G 23601_C|T 23604_C|G 24410_G|A 25469_C|T 26767_T|C 27638_T|C 27752_C|T 27874_C|T 28150_TTA|... 28248_GATTTC|...... 28273_A|. 28461_A|G 28881_G|…	21765_TACATG|......,21993_ATT|...,23063_A|T,23271_C|A,23604_C|A,23664_C|T,23709_C|T
AY.4.N108	AY.4	210_G|T 241_C|T 1321_A|C 3037_C|T 4181_G|T 6402_C|T 7124_C|T 7851_C|T 8986_C|T 9053_G|T 10029_C|T 11201_A|G 11332_A|G 14408_C|T 15264_T|C 15451_G|A 16466_C|T 19220_C|T 21618_C|G 21846_C|T 21987_G|A 22029_AGTTCA|...... 22917_T|G 22995_C|A 23403_A|G 23604_C|G 24410_G|A 25469_C|T 26767_T|C 27638_T|C 27752_C|T 27874_C|T 28248_GATTTC|...... 28273_A|. 28461_A|G 28881_G|T 28916_G|T 29402_G|T 29742_G|T	21595_C|T,21765_TACATG|......,21993_ATT|...,23063_A|T,23271_C|A,23604_C|A,23709_C|T
AY.54.N1	AY.54	193_C|T 210_G|T 241_C|T 1191_C|T 1267_C|T 3037_C|T 5184_C|T 9891_C|T 11023_A|G 11418_T|C 12946_T|C 14187_G|A 14408_C|T 15451_G|A 16466_C|T 18176_C|T 19160_C|T 20262_A|G 21618_C|G 21987_G|A 22029_AGTTCA|...... 22917_T|G 22995_C|A 23403_A|G 23604_C|G 24410_G|A 25469_C|T 25806_A|G 26767_T|C 27638_T|C 27739_C|T 27752_C|T 28202_G|A 28248_GATTTC|...... 28273_A|. 28461_A|G 28881_G|T 29402_G|T 29742_G|T	21618_C|G,21846_C|T,21987_G|A,22029_AGTTCA|......,22917_T|G,22995_C|A,23557_C|T,23604_C|G
AY.43.N1	AY.43	210_G|T 241_C|T 829_C|T 3037_C|T 4181_G|T 6402_C|T 7124_C|T 8986_C|T 9053_G|T 10029_C|T 11201_A|G 11332_A|G 14408_C|T 15451_G|A 15952_C|A 16466_C|T 18744_C|T 19220_C|T 21618_C|G 21987_G|A 22029_AGTTCA|...... 22917_T|G 22995_C|A 23403_A|G 23604_C|G 24130_C|T 24410_G|A 25469_C|T 26767_T|C 27638_T|C 27752_C|T 27874_C|T 28248_GATTTC|...... 28273_A|. 28299_A|T 28461_A|G 28881_G|T 28916_G|T 29402_G|T 2…	21765_TACATG|......,21786_G|T,21993_ATT|...,23063_A|T,23271_C|A,23506_C|T,23604_C|A,23709_C|T
AY.43.N2	AY.43	210_G|T 241_C|T 3037_C|T 4181_G|T 5023_G|T 6402_C|T 7124_C|T 8986_C|T 9053_G|T 10029_C|T 10523_G|C 11201_A|G 11332_A|G 14408_C|T 15451_G|A 15952_C|A 16466_C|T 18744_C|T 18981_C|T 19220_C|T 21618_C|G 21987_G|A 22029_AGTTCA|...... 22597_C|T 22917_T|G 22995_C|A 23403_A|G 23604_C|G 24410_G|A 25469_C|T 26767_T|C 27638_T|C 27752_C|T 27874_C|T 28248_GATTTC|...... 28273_A|. 28299_A|T 28461_A|G 28881_G|T …	21618_C|G,21987_G|A,22029_AGTTCA|......,22917_T|G,22995_C|A,23604_C|G,24410_G|A,25352_G|T
AY.43.N3	AY.43	210_G|T 241_C|T 1426_C|T 3037_C|T 4181_G|T 6402_C|T 7124_C|T 8986_C|T 9053_G|T 10029_C|T 11201_A|G 11332_A|G 14408_C|T 15451_G|A 15952_C|A 16466_C|T 18744_C|T 19220_C|T 21618_C|G 21987_G|A 22029_AGTTCA|...... 22917_T|G 22995_C|A 23403_A|G 23604_C|G 24410_G|A 25345_T|C 25469_C|T 26767_T|C 27638_T|C 27752_C|T 27874_C|T 28248_GATTTC|...... 28273_A|. 28299_A|T 28461_A|G 28881_G|T 28916_G|T 29402_G|T …	21618_C|G,21846_C|T,21987_G|A,22029_AGTTCA|......,22226_G|T,22917_T|G,22995_C|A,23604_C|G
AY.43.N4	AY.43	210_G|T 241_C|T 346_C|T 3037_C|T 4181_G|T 6027_C|T 6402_C|T 7124_C|T 8986_C|T 9053_G|T 10029_C|T 11201_A|G 11332_A|G 12640_T|C 14408_C|T 15451_G|A 15952_C|A 16466_C|T 18744_C|T 19220_C|T 21618_C|G 21987_G|A 22029_AGTTCA|...... 22917_T|G 22995_C|A 23403_A|G 23604_C|G 24410_G|A 25469_C|T 26767_T|C 27638_T|C 27752_C|T 27874_C|T 28080_G|T 28248_GATTTC|...... 28273_A|. 28299_A|T 28461_A|G 28881_G|T 28…	21765_TACATG|......,21855_C|T,21974_G|C,21991_TTA|...,23063_A|T,23271_C|A,23604_C|A,23709_C|T
AY.43.N5	AY.43	210_G|T 241_C|T 1738_G|T 3037_C|T 4181_G|T 5230_G|T 6402_C|T 7124_C|T 8986_C|T 9053_G|T 10029_C|T 11201_A|G 11332_A|G 14408_C|T 15451_G|A 15952_C|A 16466_C|T 18744_C|T 19220_C|T 21618_C|G 21987_G|A 22029_AGTTCA|...... 22917_T|G 22995_C|A 23403_A|G 23604_C|G 24410_G|A 25469_C|T 26767_T|C 27638_T|C 27752_C|T 27874_C|T 28248_GATTTC|...... 28273_A|. 28299_A|T 28461_A|G 28881_G|T 28916_G|T 29402_G|T 2…	21765_TACATG|......,22879_C|A
AY.43.N6	AY.43	210_G|T 241_C|T 3037_C|T 4181_G|T 6402_C|T 7124_C|T 8986_C|T 9053_G|T 10029_C|T 11201_A|G 11332_A|G 14408_C|T 15451_G|A 15952_C|A 16466_C|T 17259_G|T 18086_C|T 18744_C|T 19220_C|T 21618_C|G 21987_G|A 22029_AGTTCA|...... 22917_T|G 22995_C|A 23403_A|G 23604_C|G 24410_G|A 25469_C|T 26767_T|C 27638_T|C 27752_C|T 27874_C|T 28248_GATTTC|...... 28273_A|. 28299_A|T 28461_A|G 28881_G|T 28916_G|T 29402_G|T…	21765_TACATG|......,21993_ATT|...,22000_C|T,23012_G|A,23063_A|T,23271_C|A,23604_C|A,23709_C|T
AY.43.N7	AY.43	210_G|T 241_C|T 1057_C|T 3037_C|T 4181_G|T 6402_C|T 7124_C|T 8986_C|T 9053_G|T 10029_C|T 11201_A|G 11332_A|G 14408_C|T 15451_G|A 15952_C|A 16466_C|T 18744_C|T 19220_C|T 21618_C|G 21761_G|T 21987_G|A 22029_AGTTCA|...... 22917_T|G 22995_C|A 23403_A|G 23604_C|G 24410_G|A 25469_C|T 26767_T|C 27638_T|C 27752_C|T 27874_C|T 28248_GATTTC|...... 28273_A|. 28299_A|T 28461_A|G 28881_G|T 28916_G|T 29402_G|T …	21618_C|G,21987_G|A,22029_AGTTCA|......,22917_T|G,22995_C|A,23604_C|G,28881_G|T,28916_G|T
AY.43.N8	AY.43	210_G|T 241_C|T 3037_C|T 4181_G|T 6402_C|T 7124_C|T 8986_C|T 9053_G|T 10029_C|T 11201_A|G 11332_A|G 14408_C|T 15451_G|A 15952_C|A 16466_C|T 18744_C|T 19220_C|T 21578_G|T 21618_C|G 21987_G|A 22029_AGTTCA|...... 22917_T|G 22995_C|A 23403_A|G 23604_C|G 24130_C|T 24410_G|A 25469_C|T 26767_T|C 27638_T|C 27752_C|T 27874_C|T 28248_GATTTC|...... 28273_A|. 28299_A|T 28461_A|G 28881_G|T 28916_G|T 29402_G|T…	21765_TACATG|......,21993_ATT|...,23063_A|T,23271_C|A,23604_C|A,23709_C|T,24506_T|G,24914_G|C
AY.43.N9	AY.43	210_G|T 241_C|T 829_C|T 3037_C|T 4181_G|T 6402_C|T 7124_C|T 8986_C|T 9053_G|T 10029_C|T 11201_A|G 11332_A|G 14408_C|T 15451_G|A 15952_C|A 16466_C|T 18744_C|T 19220_C|T 21618_C|G 21987_G|A 22029_AGTTCA|...... 22917_T|G 22995_C|A 23403_A|G 23604_C|G 24130_C|T 24410_G|A 25469_C|T 26767_T|C 27638_T|C 27752_C|T 27874_C|T 28248_GATTTC|...... 28273_A|. 28299_A|T 28461_A|G 28881_G|T 28916_G|T 29402_G|T 2…	21618_C|G,21987_G|A,22029_AGTTCA|......,22346_G|T,22917_T|G,22992_G|T,22995_C|A,23604_C|G
AY.43.N10	AY.43	106_C|T 210_G|T 241_C|T 3037_C|T 4181_G|T 6402_C|T 7124_C|T 8986_C|T 9053_G|T 10029_C|T 11201_A|G 11332_A|G 14408_C|T 15451_G|A 15952_C|A 16466_C|T 18744_C|T 19220_C|T 21618_C|G 21987_G|A 22029_AGTTCA|...... 22917_T|G 22995_C|A 23403_A|G 23604_C|G 24410_G|A 25469_C|T 25699_G|A 26767_T|C 27638_T|C 27752_C|T 27874_C|T 28248_GATTTC|...... 28273_A|. 28299_A|T 28461_A|G 28881_G|T 28916_G|T 29402_G|T 2…	21618_C|G,21987_G|A,22029_AGTTCA|......,22227_C|T,22917_T|G,22995_C|A,23604_C|G,24410_G|A
AY.43.N11	AY.43	210_G|T 241_C|T 3037_C|T 4181_G|T 6402_C|T 7124_C|T 8986_C|T 9053_G|T 10029_C|T 11201_A|G 11332_A|G 14408_C|T 15451_G|A 15952_C|A 16466_C|T 17750_C|T 18744_C|T 19220_C|T 19593_C|T 21618_C|G 21987_G|A 22029_AGTTCA|...... 22917_T|G 22995_C|A 23403_A|G 23604_C|G 24410_G|A 25469_C|T 26767_T|C 27638_T|C 27752_C|T 27874_C|T 28248_GATTTC|...... 28273_A|. 28299_A|T 28461_A|G 28881_G|T 28916_G|T 28985_G|T…	21618_C|G,21846_C|T,21987_G|A,22029_AGTTCA|......,22498_C|T,22917_T|G,22995_C|A,23593_G|C,23604_C|G
AY.43.N12	AY.43	210_G|T 241_C|T 3037_C|T 4181_G|T 4390_G|T 6402_C|T 7124_C|T 8986_C|T 9053_G|T 10029_C|T 10650_C|T 11201_A|G 11332_A|G 14408_C|T 15451_G|A 15952_C|A 16466_C|T 18744_C|T 19220_C|T 21618_C|G 21987_G|A 22029_AGTTCA|...... 22917_T|G 22995_C|A 23403_A|G 23604_C|G 24410_G|A 25469_C|T 26767_T|C 27638_T|C 27752_C|T 27874_C|T 28248_GATTTC|...... 28273_A|. 28299_A|T 28461_A|G 28881_G|T 28916_G|T 29402_G|T …	21637_C|T,22191_T|C,22738_T|C,22882_T|G,23012_G|A,24194_T|C,24368_G|A,24378_C|T,24642_C|T
AY.43.N13	AY.43	210_G|T 241_C|T 3037_C|T 4181_G|T 6402_C|T 7124_C|T 8986_C|T 9053_G|T 10029_C|T 11201_A|G 11332_A|G 14408_C|T 15451_G|A 15952_C|A 16466_C|T 18744_C|T 18981_C|T 19220_C|T 21618_C|G 21987_G|A 22029_AGTTCA|...... 22597_C|T 22917_T|G 22995_C|A 23403_A|G 23604_C|G 24410_G|A 25469_C|T 26767_T|C 27638_T|C 27752_C|T 27874_C|T 28248_GATTTC|...... 28273_A|. 28299_A|T 28461_A|G 28881_G|T 28916_G|T 29402_G|T…	241_C|T,3037_C|T,14408_C|T,21618_C|G,23012_G|A,24410_G|A,25469_C|T,28226_T|C,28461_A|G
AY.43.N14	AY.43	210_G|T 241_C|T 829_C|T 3037_C|T 3340_G|T 4181_G|T 6402_C|T 7124_C|T 8986_C|T 9053_G|T 10029_C|T 11201_A|G 11332_A|G 14408_C|T 15451_G|A 15952_C|A 16466_C|T 17172_C|T 18744_C|T 19220_C|T 19862_C|T 21618_C|G 21987_G|A 22029_AGTTCA|...... 22917_T|G 22995_C|A 23403_A|G 23604_C|G 24130_C|T 24410_G|A 25469_C|T 26767_T|C 27638_T|C 27752_C|T 27874_C|T 28248_GATTTC|...... 28273_A|. 28299_A|T 28461_A|G 28…	21765_TACATG|......,21993_ATT|...,22225_G|T,23063_A|T,23271_C|A,23604_C|A,23709_C|T,24442_C|T,24506_T|G,24914_G|C,25437_G|T
AY.43.N15	AY.43	210_G|T 241_C|T 3037_C|T 4181_G|T 6402_C|T 7124_C|T 8986_C|T 9053_G|T 9802_G|T 10029_C|T 11201_A|G 11332_A|G 11644_C|T 14408_C|T 15451_G|A 15952_C|A 16466_C|T 18744_C|T 19220_C|T 21618_C|G 21987_G|A 22029_AGTTCA|...... 22917_T|G 22995_C|A 23403_A|G 23604_C|G 24410_G|A 25469_C|T 26767_T|C 27638_T|C 27752_C|T 27874_C|T 28248_GATTTC|...... 28273_A|. 28299_A|T 28461_A|G 28881_G|T 28916_G|T 29402_G|T …	21638_C|T,21765_TACATG|......,21939_T|C,21993_ATT|...,22286_CTTGCTT|.......,22294_AC|..,22498_C|T,22992_G|A,23012_G|A,23416_A|T,23604_C|A,24642_C|T,24914_G|C
AY.43.N16	AY.43	210_G|T 241_C|T 3037_C|T 4181_G|T 4551_C|T 6402_C|T 7124_C|T 8986_C|T 9053_G|T 10029_C|T 11201_A|G 11332_A|G 12400_C|T 14408_C|T 15451_G|A 15952_C|A 16466_C|T 18744_C|T 19220_C|T 21618_C|G 21987_G|A 22029_AGTTCA|...... 22917_T|G 22995_C|A 23403_A|G 23604_C|G 24410_G|A 25469_C|T 26767_T|C 27638_T|C 27752_C|T 27874_C|T 28248_GATTTC|...... 28273_A|. 28299_A|T 28461_A|G 28881_G|T 28916_G|T 29402_G|T …	23063_A|T,23271_C|A
AY.43.N17	AY.43	210_G|T 241_C|T 3037_C|T 4181_G|T 6402_C|T 7124_C|T 8986_C|T 9053_G|T 10029_C|T 11201_A|G 11332_A|G 14408_C|T 15451_G|A 15952_C|A 16466_C|T 18744_C|T 19220_C|T 21618_C|G 21987_G|A 22029_AGTTCA|...... 22917_T|G 22995_C|A 23403_A|G 23604_C|G 24410_G|A 25469_C|T 25699_G|A 26428_G|T 26767_T|C 27638_T|C 27752_C|T 27874_C|T 28248_GATTTC|...... 28273_A|. 28299_A|T 28461_A|G 28881_G|T 28916_G|T 29402_G|T…	21765_TACATG|......,21993_ATT|...
AY.43.N18	AY.43	210_G|T 241_C|T 3037_C|T 4181_G|T 6402_C|T 7124_C|T 8986_C|T 9053_G|T 10029_C|T 11201_A|G 11332_A|G 14408_C|T 15451_G|A 15952_C|A 16466_C|T 18744_C|T 19220_C|T 21618_C|G 21987_G|A 22029_AGTTCA|...... 22335_G|T 22917_T|G 22995_C|A 23403_A|G 23604_C|G 24410_G|A 25469_C|T 26767_T|C 27638_T|C 27752_C|T 27874_C|T 28248_GATTTC|...... 28273_A|. 28299_A|T 28432_C|T 28461_A|G 28881_G|T 28916_G|T 29402_G|T…	22917_T|A,23031_T|C,23731_C|T
AY.43.N19	AY.43	210_G|T 241_C|T 3037_C|T 4181_G|T 6402_C|T 7124_C|T 8986_C|T 9053_G|T 10029_C|T 11201_A|G 11332_A|G 14408_C|T 15451_G|A 15952_C|A 16466_C|T 18744_C|T 19220_C|T 21618_C|G 21987_G|A 22029_AGTTCA|...... 22917_T|G 22995_C|A 23403_A|G 23604_C|G 24410_G|A 25469_C|T 25624_C|T 25726_G|T 26767_T|C 27638_T|C 27752_C|T 27874_C|T 28248_GATTTC|...... 28273_A|. 28299_A|T 28461_A|G 28881_G|T 28916_G|T 29402_G|T…	22017_G|T,23012_G|A,23868_G|T
AY.43.N20	AY.43	210_G|T 241_C|T 3037_C|T 4181_G|T 6402_C|T 7124_C|T 8986_C|T 9053_G|T 10029_C|T 11201_A|G 11332_A|G 14408_C|T 15006_G|T 15451_G|A 15952_C|A 16466_C|T 16575_C|T 18744_C|T 19220_C|T 19677_G|T 20931_G|T 20937_G|T 21618_C|G 21987_G|A 22029_AGTTCA|...... 22917_T|G 22995_C|A 23013_A|C 23403_A|G 23604_C|G 24410_G|A 25469_C|T 26173_G|T 26767_T|C 27638_T|C 27752_C|T 27874_C|T 28248_GATTTC|...... 28273_A|.…	23012_G|A,23063_A|T,23525_C|T
AY.43.N21	AY.43	210_G|T 241_C|T 829_C|T 3037_C|T 4181_G|T 6402_C|T 7124_C|T 8986_C|T 9053_G|T 10029_C|T 10450_C|T 11201_A|G 11332_A|G 14408_C|T 15451_G|A 15952_C|A 16466_C|T 18744_C|T 19220_C|T 21618_C|G 21987_G|A 22029_AGTTCA|...... 22917_T|G 22995_C|A 23403_A|G 23604_C|G 24130_C|T 24410_G|A 25469_C|T 26767_T|C 27638_T|C 27752_C|T 27874_C|T 28248_GATTTC|...... 28273_A|. 28299_A|T 28461_A|G 28881_G|T 28916_G|T 2…	23063_A|T,23271_C|A,23604_C|A,23709_C|T
AY.43.N22	AY.43	210_G|T 241_C|T 3037_C|T 4181_G|T 6402_C|T 7124_C|T 7195_C|T 8986_C|T 9053_G|T 10029_C|T 10582_C|T 11201_A|G 11332_A|G 11747_C|T 14408_C|T 15451_G|A 15952_C|A 16466_C|T 18744_C|T 19220_C|T 21618_C|G 21987_G|A 22029_AGTTCA|...... 22917_T|G 22995_C|A 23403_A|G 23604_C|G 24130_C|T 24410_G|A 25469_C|T 26767_T|C 27459_G|T 27638_T|C 27752_C|T 27874_C|T 28248_GATTTC|...... 28273_A|. 28299_A|T 28461_A|G …	598_G|A,25906_G|T
AY.43.N23	AY.43	210_G|T 241_C|T 1820_G|A 3037_C|T 4181_G|T 6402_C|T 7124_C|T 8986_C|T 9053_G|T 9223_C|T 10029_C|T 11201_A|G 11332_A|G 14408_C|T 15451_G|A 15952_C|A 16466_C|T 18744_C|T 19220_C|T 21618_C|G 21987_G|A 22029_AGTTCA|...... 22917_T|G 22995_C|A 23403_A|G 23604_C|G 24410_G|A 25469_C|T 26767_T|C 27638_T|C 27752_C|T 27874_C|T 28248_GATTTC|...... 28273_A|. 28299_A|T 28461_A|G 28881_G|T 28916_G|T 29402_G|T 2…	101_G|T,4456_C|T
AY.43.N24	AY.43	210_G|T 241_C|T 3037_C|T 4181_G|T 6402_C|T 7124_C|T 8326_C|T 8986_C|T 9053_G|T 10029_C|T 11201_A|G 11332_A|G 12640_T|C 14408_C|T 15451_G|A 15952_C|A 16466_C|T 18744_C|T 19220_C|T 21618_C|G 21987_G|A 22029_AGTTCA|...... 22917_T|G 22995_C|A 23403_A|G 23604_C|G 24410_G|A 25469_C|T 26767_T|C 27638_T|C 27752_C|T 27874_C|T 28248_GATTTC|...... 28273_A|. 28299_A|T 28461_A|G 28881_G|T 28916_G|T 29402_G|T …	5784_C|T,9139_T|A
AY.43.N25	AY.43	210_G|T 241_C|T 3037_C|T 4181_G|T 6402_C|T 7124_C|T 8293_C|T 8986_C|T 9053_G|T 10029_C|T 11201_A|G 11332_A|G 11747_C|T 14408_C|T 15451_G|A 15952_C|A 16466_C|T 18744_C|T 19220_C|T 21618_C|G 21987_G|A 22029_AGTTCA|...... 22917_T|G 22995_C|A 23403_A|G 23604_C|G 24410_G|A 25469_C|T 26767_T|C 27638_T|C 27752_C|T 27874_C|T 28248_GATTTC|...... 28273_A|. 28299_A|T 28461_A|G 28881_G|T 28916_G|T 29402_G|T …	25317_C|T,28904_G|T
AY.43.N26	AY.43	210_G|T 241_C|T 1269_A|G 3037_C|T 4181_G|T 6402_C|T 6573_C|T 7124_C|T 8986_C|T 9053_G|T 10029_C|T 11201_A|G 11332_A|G 12145_T|C 14408_C|T 15372_G|T 15451_G|A 15952_C|A 16466_C|T 18744_C|T 19220_C|T 21618_C|G 21987_G|A 22029_AGTTCA|...... 22917_T|G 22995_C|A 23403_A|G 23604_C|G 24410_G|A 25469_C|T 26767_T|C 27638_T|C 27752_C|T 27874_C|T 27881_C|T 28248_GATTTC|...... 28273_A|. 28299_A|T 28461_A|G 2…	3177_C|T,29762_C|T
AY.43.N27	AY.43	210_G|T 241_C|T 2842_C|T 3037_C|T 4181_G|T 6402_C|T 7124_C|T 8986_C|T 9053_G|T 10029_C|T 11201_A|G 11332_A|G 14408_C|T 15451_G|A 15952_C|A 16466_C|T 18744_C|T 19220_C|T 21618_C|G 21987_G|A 22029_AGTTCA|...... 22917_T|G 22995_C|A 23403_A|G 23604_C|G 24193_G|T 24410_G|A 25469_C|T 26767_T|C 27638_T|C 27752_C|T 27874_C|T 28248_GATTTC|...... 28273_A|. 28299_A|T 28461_A|G 28881_G|T 28916_G|T 29249_C|T …	5126_T|C,13119_C|T
BA.5.N1	BA.5	241_C|T 670_T|G 2790_C|T 3037_C|T 4184_G|A 4321_C|T 9344_C|T 9424_A|G 9534_C|T 10029_C|T 10198_C|T 10447_G|A 10449_C|A 11288_TCTGGTTTT|......... 12160_G|A 12880_C|T 14408_C|T 15714_C|T 17410_C|T 18163_A|G 19955_C|T 20055_A|G 21618_C|T 21633_TACCCCCTG|......... 21765_TACATG|...... 21987_G|A 22200_T|G 22578_G|A 22674_C|T 22679_T|C 22686_C|T 22688_A|G 22775_G|A 22786_A|C 22813_G|T 22882_T|G 22917_T|…	9086_G|A,16887_C|T,17122_G|T,25563_G|T
AY.4.2.N1	AY.4.2	210_G|T 241_C|T 3037_C|T 4181_G|T 6402_C|T 7124_C|T 7851_C|T 8986_C|T 9053_G|T 10029_C|T 11201_A|G 11332_A|G 14408_C|T 15192_A|G 15451_G|A 15720_C|T 16466_C|T 17040_T|C 18687_C|T 19220_C|T 21304_CG|AA 21618_C|G 21846_C|T 21987_G|A 21995_T|C 22029_AGTTCA|...... 22227_C|T 22917_T|G 22995_C|A 23403_A|G 23604_C|G 24410_G|A 25469_C|T 25614_C|T 26767_T|C 27638_T|C 27752_C|T 27874_C|T 28248_GATTTC|.....…	497_A|G,6266_G|A,8622_T|C,29477_G|T,29511_G|T
AY.4.2.N2	AY.4.2	210_G|T 241_C|T 3037_C|T 4181_G|T 6402_C|T 7124_C|T 7851_C|T 8986_C|T 9053_G|T 10029_C|T 11201_A|G 11332_A|G 14408_C|T 15451_G|A 16466_C|T 17040_T|C 19220_C|T 21618_C|G 21846_C|T 21987_G|A 21995_T|C 22029_AGTTCA|...... 22227_C|T 22917_T|G 22995_C|A 23403_A|G 23604_C|G 24410_G|A 25469_C|T 25614_C|T 26767_T|C 27143_C|T 27638_T|C 27752_C|T 27874_C|T 28248_GATTTC|...... 28273_A|. 28461_A|G 28881_G|T …	1190_C|T,6541_C|T,6762_C|T,17745_C|T,23625_C|T
AY.4.2.N3	AY.4.2	210_G|T 241_C|T 3037_C|T 4181_G|T 6402_C|T 7124_C|T 7851_C|T 8986_C|T 9053_G|T 10029_C|T 11201_A|G 11332_A|G 14408_C|T 15451_G|A 16466_C|T 17040_T|C 19220_C|T 21618_C|G 21770_G|A 21846_C|T 21987_G|A 21995_T|C 22029_AGTTCA|...... 22227_C|T 22917_T|G 22995_C|A 23403_A|G 23604_C|G 24410_G|A 24904_C|T 25469_C|T 25489_G|T 25614_C|T 26767_T|C 27638_T|C 27752_C|T 27874_C|T 28248_GATTTC|...... 28273_A|. …
AY.4.2.N4	AY.4.2	210_G|T 241_C|T 3037_C|T 4181_G|T 6402_C|T 7124_C|T 7851_C|T 8986_C|T 9053_G|T 10029_C|T 11201_A|G 11332_A|G 14408_C|T 15451_G|A 16466_C|T 17040_T|C 18630_T|C 19220_C|T 21618_C|G 21846_C|T 21987_G|A 21995_T|C 22029_AGTTCA|...... 22227_C|T 22917_T|G 22995_C|A 23403_A|G 23604_C|G 24410_G|A 25469_C|T 25614_C|T 26767_T|C 27638_T|C 27752_C|T 27874_C|T 28248_GATTTC|...... 28273_A|. 28461_A|G 28677_C|T …
AY.4.2.N5	AY.4.2	210_G|T 241_C|T 874_C|T 3037_C|T 4181_G|T 6402_C|T 7124_C|T 7851_C|T 8986_C|T 9053_G|T 10029_C|T 11201_A|G 11332_A|G 11456_A|G 14408_C|T 15451_G|A 16466_C|T 17040_T|C 19220_C|T 21618_C|G 21846_C|T 21987_G|A 21995_T|C 22029_AGTTCA|...... 22227_C|T 22917_T|G 22995_C|A 23403_A|G 23604_C|G 24410_G|A 25469_C|T 25614_C|T 26767_T|C 27638_T|C 27752_C|T 27874_C|T 28248_GATTTC|...... 28273_A|. 28461_A|G 28…
AY.4.2.N6	AY.4.2	210_G|T 241_C|T 2755_G|T 3037_C|T 4181_G|T 6402_C|T 6701_C|T 7124_C|T 7851_C|T 8986_C|T 9053_G|T 10029_C|T 11201_A|G 11332_A|G 14408_C|T 15192_A|G 15451_G|A 15720_C|T 16466_C|T 17040_T|C 18687_C|T 19220_C|T 21618_C|G 21846_C|T 21987_G|A 21995_T|C 22029_AGTTCA|...... 22227_C|T 22917_T|G 22995_C|A 23403_A|G 23604_C|G 24410_G|A 25469_C|T 25614_C|T 26767_T|C 27638_T|C 27752_C|T 27874_C|T 28248_GATTTC…
AY.4.2.N7	AY.4.2	210_G|T 241_C|T 3037_C|T 4181_G|T 6402_C|T 7124_C|T 7851_C|T 8986_C|T 9053_G|T 10029_C|T 11201_A|G 11332_A|G 13821_C|T 14408_C|T 15451_G|A 16466_C|T 17040_T|C 18264_C|T 19220_C|T 21618_C|G 21846_C|T 21987_G|A 21995_T|C 22029_AGTTCA|...... 22227_C|T 22917_T|G 22995_C|A 23403_A|G 23604_C|G 24410_G|A 25469_C|T 25614_C|T 26767_T|C 27638_T|C 27752_C|T 27874_C|T 28248_GATTTC|...... 28273_A|. 28461_A|G …
AY.4.2.N8	AY.4.2	210_G|T 241_C|T 539_C|T 2110_C|T 3037_C|T 4181_G|T 6402_C|T 7124_C|T 7851_C|T 8986_C|T 9053_G|T 10029_C|T 11201_A|G 11332_A|G 14408_C|T 15451_G|A 16466_C|T 17040_T|C 19220_C|T 21618_C|G 21846_C|T 21987_G|A 21995_T|C 22029_AGTTCA|...... 22227_C|T 22917_T|G 22995_C|A 23403_A|G 23604_C|G 24410_G|A 25469_C|T 25614_C|T 25669_C|T 26767_T|C 27638_T|C 27752_C|T 27874_C|T 28248_GATTTC|...... 28273_A|. 284…
AY.4.2.N9	AY.4.2	210_G|T 241_C|T 3037_C|T 4181_G|T 6402_C|T 7124_C|T 7851_C|T 8986_C|T 9053_G|T 10029_C|T 11201_A|G 11332_A|G 14408_C|T 15451_G|A 16466_C|T 17040_T|C 18814_C|T 19220_C|T 21618_C|G 21846_C|T 21987_G|A 21995_T|C 22029_AGTTCA|...... 22227_C|T 22917_T|G 22995_C|A 23403_A|G 23604_C|G 24410_G|A 25469_C|T 25614_C|T 26767_T|C 27638_T|C 27752_C|T 27874_C|T 28248_GATTTC|...... 28273_A|. 28461_A|G 28881_G|T …
AY.4.2.N10	AY.4.2	210_G|T 241_C|T 3037_C|T 4181_G|T 6402_C|T 7124_C|T 7851_C|T 8986_C|T 9053_G|T 10029_C|T 11201_A|G 11332_A|G 14408_C|T 15451_G|A 15521_T|A 16466_C|T 17040_T|C 18264_C|T 19220_C|T 21618_C|G 21846_C|T 21987_G|A 21995_T|C 22029_AGTTCA|...... 22227_C|T 22917_T|G 22995_C|A 23403_A|G 23604_C|G 24410_G|A 25469_C|T 25614_C|T 26767_T|C 27638_T|C 27752_C|T 27874_C|T 28248_GATTTC|...... 28273_A|. 28461_A|G …
AY.4.2.N11	AY.4.2	210_G|T 241_C|T 2110_C|T 3037_C|T 4181_G|T 6402_C|T 7124_C|T 7851_C|T 8986_C|T 9053_G|T 10029_C|T 11201_A|G 11332_A|G 14408_C|T 15451_G|A 16466_C|T 16887_C|T 17040_T|C 19220_C|T 21618_C|G 21846_C|T 21987_G|A 21995_T|C 22029_AGTTCA|...... 22227_C|T 22917_T|G 22995_C|A 23403_A|G 23604_C|G 24410_G|A 25469_C|T 25614_C|T 26767_T|C 27638_T|C 27752_C|T 27874_C|T 28248_GATTTC|...... 28273_A|. 28461_A|G 2…
AY.103.N1	AY.103	210_G|T 241_C|T 3037_C|T 4181_G|T 6402_C|T 7124_C|T 8986_C|T 9053_G|T 10029_C|T 11201_A|G 11332_A|G 14408_C|T 15451_G|A 16466_C|T 17236_A|G 18360_A|G 19220_C|T 21618_C|G 21987_G|A 22029_AGTTCA|...... 22917_T|G 22995_C|A 23403_A|G 23604_C|G 24208_C|T 24410_G|A 25469_C|T 25702_C|T 26767_T|C 27638_T|C 27752_C|T 27874_C|T 28248_GATTTC|...... 28273_A|. 28461_A|G 28881_G|T 28895_G|T 28916_G|T 29402_G|T…
AY.103.N2	AY.103	210_G|T 241_C|T 3037_C|T 4181_G|T 6402_C|T 6661_T|C 7124_C|T 8986_C|T 9053_G|T 10029_C|T 11201_A|G 11332_A|G 14408_C|T 15451_G|A 16466_C|T 17236_A|G 19220_C|T 21618_C|G 21987_G|A 22029_AGTTCA|...... 22917_T|G 22995_C|A 23403_A|G 23604_C|G 24208_C|T 24410_G|A 25469_C|T 26767_T|C 27291_T|C 27638_T|C 27752_C|T 27874_C|T 27967_G|A 28248_GATTTC|...... 28273_A|. 28461_A|G 28881_G|T 28916_G|T 29402_G|T …
AY.103.N3	AY.103	210_G|T 241_C|T 3037_C|T 4181_G|T 6402_C|T 7124_C|T 8986_C|T 9053_G|T 10029_C|T 11201_A|G 11332_A|G 11572_C|T 14408_C|T 15451_G|A 16466_C|T 17236_A|G 19220_C|T 21618_C|G 21987_G|A 22029_AGTTCA|...... 22917_T|G 22995_C|A 23403_A|G 23604_C|G 24208_C|T 24410_G|A 25469_C|T 26767_T|C 27291_T|C 27638_T|C 27752_C|T 27874_C|T 28248_GATTTC|...... 28273_A|. 28461_A|G 28881_G|T 28916_G|T 29402_G|T 29742_G|T
AY.103.N4	AY.103	210_G|T 241_C|T 3037_C|T 4181_G|T 6402_C|T 6421_G|T 7124_C|T 8986_C|T 9053_G|T 10029_C|T 11201_A|G 11332_A|G 14408_C|T 15451_G|A 16466_C|T 17236_A|G 19220_C|T 21618_C|G 21987_G|A 22029_AGTTCA|...... 22917_T|G 22995_C|A 23403_A|G 23604_C|G 24208_C|T 24410_G|A 25469_C|T 26767_T|C 27291_T|C 27638_T|C 27752_C|T 27874_C|T 28248_GATTTC|...... 28273_A|. 28461_A|G 28881_G|T 28916_G|T 29402_G|T 29742_G|T
AY.103.N5	AY.103	210_G|T 241_C|T 3037_C|T 4181_G|T 6402_C|T 7124_C|T 8349_G|A 8956_C|T 8986_C|T 9053_G|T 10029_C|T 11201_A|G 11332_A|G 14408_C|T 15451_G|A 16466_C|T 17236_A|G 18657_C|T 19220_C|T 21618_C|G 21987_G|A 22029_AGTTCA|...... 22917_T|G 22995_C|A 23403_A|G 23604_C|G 24208_C|T 24410_G|A 25469_C|T 26767_T|C 27005_C|T 27638_T|C 27752_C|T 27874_C|T 27999_C|T 28248_GATTTC|...... 28273_A|. 28461_A|G 28881_G|T 2…
AY.103.N6	AY.103	210_G|T 241_C|T 3037_C|T 4181_G|T 6402_C|T 7124_C|T 8986_C|T 9053_G|T 10029_C|T 11201_A|G 11332_A|G 14408_C|T 15451_G|A 16466_C|T 17236_A|G 19220_C|T 21618_C|G 21987_G|A 22029_AGTTCA|...... 22917_T|G 22995_C|A 23403_A|G 23604_C|G 24208_C|T 24410_G|A 25469_C|T 26767_T|C 27291_T|C 27638_T|C 27752_C|T 27874_C|T 28248_GATTTC|...... 28273_A|. 28461_A|G 28881_G|T 28909_C|T 28916_G|T 29402_G|T 29742_G|T
AY.103.N7	AY.103	210_G|T 241_C|T 3037_C|T 4181_G|T 6402_C|T 6408_C|T 7124_C|T 8986_C|T 9053_G|T 10029_C|T 11201_A|G 11332_A|G 14408_C|T 15451_G|A 16466_C|T 17236_A|G 19220_C|T 21618_C|G 21800_G|T 21987_G|A 22029_AGTTCA|...... 22917_T|G 22995_C|A 23403_A|G 23604_C|G 24208_C|T 24410_G|A 25469_C|T 26767_T|C 27638_T|C 27752_C|T 27874_C|T 28248_GATTTC|...... 28273_A|. 28461_A|G 28881_G|T 28916_G|T 29402_G|T 29742_G|T
AY.103.N8	AY.103	210_G|T 241_C|T 1009_C|T 3037_C|T 4181_G|T 6402_C|T 7124_C|T 8986_C|T 9053_G|T 10029_C|T 11201_A|G 11332_A|G 11572_C|T 14408_C|T 15451_G|A 16466_C|T 17236_A|G 19220_C|T 21618_C|G 21987_G|A 22029_AGTTCA|...... 22917_T|G 22995_C|A 23403_A|G 23604_C|G 24208_C|T 24410_G|A 25469_C|T 25886_C|T 26767_T|C 27291_T|C 27638_T|C 27752_C|T 27874_C|T 28248_GATTTC|...... 28273_A|. 28461_A|G 28881_G|T 28916_G|T …
AY.103.N9	AY.103	210_G|T 241_C|T 1820_G|A 3037_C|T 4181_G|T 6402_C|T 7124_C|T 8986_C|T 9053_G|T 10029_C|T 11201_A|G 11332_A|G 14408_C|T 15451_G|A 16466_C|T 17236_A|G 19220_C|T 21618_C|G 21987_G|A 22029_AGTTCA|...... 22917_T|G 22995_C|A 23403_A|G 23604_C|G 24208_C|T 24410_G|A 25469_C|T 26767_T|C 27291_T|C 27638_T|C 27752_C|T 27874_C|T 28248_GATTTC|...... 28273_A|. 28461_A|G 28881_G|T 28916_G|T 29402_G|T 29742_G|T
AY.103.N10	AY.103	210_G|T 241_C|T 3037_C|T 4181_G|T 5497_C|T 6402_C|T 7124_C|T 8956_C|T 8986_C|T 9053_G|T 10029_C|T 11201_A|G 11332_A|G 14408_C|T 15451_G|A 16466_C|T 17236_A|G 18657_C|T 19220_C|T 21618_C|G 21987_G|A 22029_AGTTCA|...... 22917_T|G 22995_C|A 23403_A|G 23604_C|G 24208_C|T 24410_G|A 25469_C|T 25517_C|T 26767_T|C 27005_C|T 27638_T|C 27752_C|T 27874_C|T 27999_C|T 28248_GATTTC|...... 28273_A|. 28461_A|G 2…
AY.103.N11	AY.103	210_G|T 241_C|T 3037_C|T 3261_C|T 4181_G|T 6402_C|T 7124_C|T 8986_C|T 9053_G|T 10029_C|T 11201_A|G 11332_A|G 14408_C|T 15451_G|A 16466_C|T 17236_A|G 18486_C|T 19220_C|T 21618_C|G 21987_G|A 22029_AGTTCA|...... 22917_T|G 22995_C|A 23403_A|G 23604_C|G 24208_C|T 24410_G|A 25469_C|T 26767_T|C 27638_T|C 27752_C|T 27874_C|T 28248_GATTTC|...... 28273_A|. 28461_A|G 28881_G|T 28916_G|T 29402_G|T 29742_G|T
AY.103.N12	AY.103	210_G|T 241_C|T 3037_C|T 4181_G|T 6402_C|T 7124_C|T 8956_C|T 8986_C|T 9053_G|T 10029_C|T 10702_C|T 11201_A|G 11332_A|G 14408_C|T 15451_G|A 16466_C|T 17135_C|T 17236_A|G 18657_C|T 19220_C|T 21618_C|G 21987_G|A 22029_AGTTCA|...... 22917_T|G 22995_C|A 23403_A|G 23604_C|G 24208_C|T 24410_G|A 25469_C|T 26767_T|C 27005_C|T 27638_T|C 27752_C|T 27874_C|T 27999_C|T 28248_GATTTC|...... 28273_A|. 28461_A|G …
AY.103.N13	AY.103	210_G|T 241_C|T 1274_G|T 3037_C|T 4181_G|T 6402_C|T 7124_C|T 8986_C|T 9053_G|T 9142_C|T 10029_C|T 11201_A|G 11332_A|G 14408_C|T 15451_G|A 16466_C|T 17236_A|G 19220_C|T 21618_C|G 21987_G|A 22029_AGTTCA|...... 22917_T|G 22995_C|A 23403_A|G 23604_C|G 24208_C|T 24410_G|A 25469_C|T 26060_C|T 26767_T|C 27638_T|C 27752_C|T 27874_C|T 28248_GATTTC|...... 28273_A|. 28461_A|G 28657_C|T 28881_G|T 28916_G|T 2…
AY.103.N14	AY.103	210_G|T 241_C|T 3037_C|T 4181_G|T 5869_C|T 6402_C|T 7124_C|T 8956_C|T 8986_C|T 9053_G|T 10029_C|T 11201_A|G 11332_A|G 14408_C|T 15380_G|T 15451_G|A 16092_C|T 16466_C|T 17236_A|G 18657_C|T 19220_C|T 21618_C|G 21987_G|A 22029_AGTTCA|...... 22917_T|G 22995_C|A 23403_A|G 23604_C|G 24208_C|T 24358_C|A 24410_G|A 25469_C|T 26767_T|C 27005_C|T 27638_T|C 27752_C|T 27874_C|T 27999_C|T 28248_GATTTC|...... 2…
AY.103.N15	AY.103	210_G|T 241_C|T 3037_C|T 4181_G|T 6402_C|T 7124_C|T 8986_C|T 9053_G|T 10029_C|T 11201_A|G 11332_A|G 11572_C|T 14408_C|T 14925_C|T 15451_G|A 16466_C|T 17236_A|G 18744_C|T 19220_C|T 21618_C|G 21987_G|A 22029_AGTTCA|...... 22917_T|G 22995_C|A 23401_G|T 23403_A|G 23604_C|G 24208_C|T 24410_G|A 25469_C|T 26767_T|C 27291_T|C 27638_T|C 27752_C|T 27874_C|T 28236_C|T 28248_GATTTC|...... 28273_A|. 28461_A|G…
AY.103.N16	AY.103	210_G|T 241_C|T 3037_C|T 4181_G|T 6402_C|T 7124_C|T 8733_C|T 8986_C|T 9053_G|T 10029_C|T 11201_A|G 11332_A|G 14408_C|T 15451_G|A 16466_C|T 17236_A|G 19220_C|T 21618_C|G 21987_G|A 22029_AGTTCA|...... 22917_T|G 22995_C|A 23403_A|G 23604_C|G 24208_C|T 24410_G|A 25469_C|T 26767_T|C 27291_T|C 27638_T|C 27752_C|T 27874_C|T 28248_GATTTC|...... 28273_A|. 28461_A|G 28881_G|T 28916_G|T 29402_G|T 29742_G|T
AY.103.N17	AY.103	210_G|T 241_C|T 1909_C|T 3037_C|T 4181_G|T 6402_C|T 7124_C|T 8986_C|T 9053_G|T 10029_C|T 11201_A|G 11332_A|G 14408_C|T 15451_G|A 16466_C|T 17236_A|G 18360_A|G 19220_C|T 21618_C|G 21987_G|A 22029_AGTTCA|...... 22917_T|G 22995_C|A 23403_A|G 23604_C|G 24208_C|T 24410_G|A 25469_C|T 25702_C|T 26464_C|T 26767_T|C 27638_T|C 27752_C|T 27874_C|T 28248_GATTTC|...... 28273_A|. 28290_C|T 28461_A|G 28881_G|T …
AY.103.N18	AY.103	210_G|T 241_C|T 3037_C|T 4181_G|T 6402_C|T 7086_C|T 7124_C|T 8986_C|T 9053_G|T 10029_C|T 11201_A|G 11332_A|G 12439_C|T 14408_C|T 15451_G|A 16466_C|T 17236_A|G 19220_C|T 21618_C|G 21987_G|A 22016_T|C 22029_AGTTCA|...... 22917_T|G 22995_C|A 23403_A|G 23604_C|G 24208_C|T 24410_G|A 25469_C|T 26767_T|C 27638_T|C 27752_C|T 27874_C|T 28248_GATTTC|...... 28273_A|. 28461_A|G 28881_G|T 28916_G|T 29402_G|T …
AY.103.N19	AY.103	210_G|T 241_C|T 3037_C|T 4181_G|T 6402_C|T 7124_C|T 8986_C|T 9053_G|T 10029_C|T 11201_A|G 11332_A|G 14408_C|T 15451_G|A 16466_C|T 17236_A|G 19220_C|T 21618_C|G 21736_C|T 21987_G|A 22029_AGTTCA|...... 22917_T|G 22995_C|A 23403_A|G 23604_C|G 24208_C|T 24410_G|A 25469_C|T 26767_T|C 27291_T|C 27493_C|T 27638_T|C 27752_C|T 27874_C|T 28248_GATTTC|...... 28273_A|. 28461_A|G 28881_G|T 28916_G|T 29402_G|T…
AY.103.N20	AY.103	210_G|T 241_C|T 3037_C|T 4181_G|T 4255_G|A 6402_C|T 7124_C|T 8986_C|T 9053_G|T 10029_C|T 11201_A|G 11332_A|G 14408_C|T 15451_G|A 16466_C|T 17236_A|G 19220_C|T 21618_C|G 21987_G|A 22029_AGTTCA|...... 22917_T|G 22995_C|A 23403_A|G 23604_C|G 24208_C|T 24410_G|A 25469_C|T 26767_T|C 27291_T|C 27638_T|C 27752_C|T 27874_C|T 28248_GATTTC|...... 28273_A|. 28461_A|G 28881_G|T 28916_G|T 29402_G|T 29742_G|T
AY.103.N21	AY.103	210_G|T 241_C|T 3037_C|T 4181_G|T 5183_C|T 6402_C|T 6661_T|C 7124_C|T 8986_C|T 9053_G|T 10029_C|T 11201_A|G 11332_A|G 14408_C|T 15451_G|A 16466_C|T 17236_A|G 19220_C|T 21618_C|G 21987_G|A 22029_AGTTCA|...... 22917_T|G 22995_C|A 23403_A|G 23604_C|G 24208_C|T 24410_G|A 25469_C|T 26767_T|C 27291_T|C 27638_T|C 27752_C|T 27874_C|T 28248_GATTTC|...... 28273_A|. 28461_A|G 28881_G|T 28916_G|T 29402_G|T 2…
AY.103.N22	AY.103	210_G|T 241_C|T 3037_C|T 4181_G|T 6402_C|T 6907_A|C 7063_C|T 7124_C|T 8986_C|T 9053_G|T 10029_C|T 11201_A|G 11332_A|G 14408_C|T 15451_G|A 16466_C|T 17236_A|G 18360_A|G 19220_C|T 21618_C|G 21987_G|A 22029_AGTTCA|...... 22917_T|G 22995_C|A 23403_A|G 23604_C|G 24208_C|T 24410_G|A 25469_C|T 25702_C|T 26767_T|C 27638_T|C 27752_C|T 27874_C|T 28248_GATTTC|...... 28273_A|. 28461_A|G 28881_G|T 28895_G|T 2…
AY.103.N23	AY.103	210_G|T 241_C|T 3037_C|T 4181_G|T 6402_C|T 7124_C|T 8956_C|T 8986_C|T 9053_G|T 10029_C|T 11201_A|G 11332_A|G 14408_C|T 14931_C|T 15451_G|A 16466_C|T 17236_A|G 18657_C|T 19220_C|T 21618_C|G 21987_G|A 22029_AGTTCA|...... 22917_T|G 22995_C|A 23403_A|G 23604_C|G 24208_C|T 24410_G|A 25469_C|T 26767_T|C 27005_C|T 27638_T|C 27752_C|T 27874_C|T 27999_C|T 28248_GATTTC|...... 28273_A|. 28461_A|G 28881_G|T …
AY.103.N24	AY.103	210_G|T 241_C|T 3037_C|T 4181_G|T 6402_C|T 7124_C|T 8349_G|A 8956_C|T 8986_C|T 9053_G|T 10029_C|T 10747_C|T 11201_A|G 11332_A|G 12049_C|T 14408_C|T 15451_G|A 16466_C|T 17236_A|G 18657_C|T 19220_C|T 21618_C|G 21987_G|A 22029_AGTTCA|...... 22917_T|G 22995_C|A 23403_A|G 23604_C|G 24208_C|T 24410_G|A 25469_C|T 26767_T|C 27005_C|T 27638_T|C 27752_C|T 27874_C|T 27999_C|T 28248_GATTTC|...... 28273_A|. 2…
B.1.177.12.N1	B.1.177.12	222_C|T 241_C|T 445_T|C 3037_C|T 4917_T|C 6286_C|T 13197_C|T 14408_C|T 20661_T|C 21255_G|C 22227_C|T 23403_A|G 24814_T|C 25757_G|T 26801_C|G 28932_C|T 29366_C|T 29386_C|T 29645_G|T
B.1.177.12.N2	B.1.177.12	222_C|T 241_C|T 445_T|C 3037_C|T 4331_C|T 6286_C|T 6538_C|T 14408_C|T 20661_T|C 21255_G|C 22227_C|T 23403_A|G 24814_T|C 25757_G|T 26801_C|G 28932_C|T 29296_C|T 29366_C|T 29386_C|T 29645_G|T
AY.44.N1	AY.44	210_G|T 241_C|T 3037_C|T 4181_G|T 6040_C|T 6402_C|T 6638_C|T 7124_C|T 7926_C|T 8986_C|T 9053_G|T 10029_C|T 11201_A|G 11332_A|G 14014_T|G 14408_C|T 15451_G|A 16466_C|T 16726_C|T 19220_C|T 21618_C|G 21987_G|A 22029_AGTTCA|...... 22917_T|G 22995_C|A 23403_A|G 23604_C|G 24410_G|A 25469_C|T 26767_T|C 27638_T|C 27752_C|T 27874_C|T 28073_G|T 28248_GATTTC|...... 28273_A|. 28461_A|G 28881_G|T 28916_G|T 29…
AY.44.N2	AY.44	210_G|T 241_C|T 3037_C|T 4181_G|T 6040_C|T 6402_C|T 7124_C|T 7926_C|T 8986_C|T 9053_G|T 10029_C|T 11042_G|T 11201_A|G 11332_A|G 14014_T|G 14408_C|T 15451_G|A 16466_C|T 16692_T|C 19220_C|T 21618_C|G 21987_G|A 22029_AGTTCA|...... 22917_T|G 22995_C|A 23403_A|G 23604_C|G 24410_G|A 25469_C|T 26767_T|C 27638_T|C 27752_C|T 27874_C|T 28248_GATTTC|...... 28273_A|. 28461_A|G 28881_G|T 28916_G|T 29402_G|T 2…
AY.44.N3	AY.44	210_G|T 241_C|T 382_A|G 3037_C|T 4181_G|T 6040_C|T 6402_C|T 7124_C|T 7926_C|T 8986_C|T 9053_G|T 10029_C|T 10833_C|T 11201_A|G 11332_A|G 14014_T|G 14408_C|T 15451_G|A 16466_C|T 19220_C|T 21618_C|G 21987_G|A 22029_AGTTCA|...... 22917_T|G 22995_C|A 23403_A|G 23604_C|G 24410_G|A 25469_C|T 26767_T|C 27638_T|C 27752_C|T 27874_C|T 28109_G|T 28248_GATTTC|...... 28273_A|. 28461_A|G 28881_G|T 28916_G|T 294…
AY.44.N4	AY.44	210_G|T 241_C|T 3037_C|T 4181_G|T 6040_C|T 6402_C|T 7124_C|T 7926_C|T 8986_C|T 9053_G|T 10029_C|T 11201_A|G 11332_A|G 14014_T|G 14408_C|T 15451_G|A 15981_C|T 16466_C|T 19220_C|T 21618_C|G 21987_G|A 22029_AGTTCA|...... 22917_T|G 22995_C|A 23403_A|G 23604_C|G 24410_G|A 25469_C|T 25731_C|T 26767_T|C 27638_T|C 27752_C|T 27874_C|T 28248_GATTTC|...... 28273_A|. 28461_A|G 28881_G|T 28916_G|T 29402_G|T 2…
AY.44.N5	AY.44	210_G|T 241_C|T 3037_C|T 4181_G|T 6040_C|T 6402_C|T 6638_C|T 7124_C|T 7765_C|T 7926_C|T 8986_C|T 9053_G|T 10029_C|T 10641_C|T 11201_A|G 11332_A|G 14014_T|G 14408_C|T 15451_G|A 16466_C|T 16726_C|T 19220_C|T 20930_C|T 21618_C|G 21987_G|A 22029_AGTTCA|...... 22917_T|G 22995_C|A 23403_A|G 23604_C|G 24410_G|A 25469_C|T 25621_G|T 26767_T|C 27638_T|C 27752_C|T 27874_C|T 28073_G|T 28248_GATTTC|...... 282…
AY.44.N6	AY.44	210_G|T 241_C|T 449_C|T 2570_C|T 3037_C|T 4181_G|T 6040_C|T 6402_C|T 7124_C|T 7926_C|T 8986_C|T 9053_G|T 10029_C|T 11201_A|G 11332_A|G 14014_T|G 14408_C|T 15451_G|A 16466_C|T 19220_C|T 21618_C|G 21987_G|A 22029_AGTTCA|...... 22917_T|G 22995_C|A 23403_A|G 23604_C|G 24410_G|A 25469_C|T 26767_T|C 27638_T|C 27752_C|T 27874_C|T 28248_GATTTC|...... 28273_A|. 28461_A|G 28881_G|T 28916_G|T 29402_G|T 2970…
AY.44.N7	AY.44	210_G|T 241_C|T 1843_G|T 3037_C|T 3792_C|T 4181_G|T 6040_C|T 6402_C|T 7124_C|T 7926_C|T 8986_C|T 9053_G|T 10029_C|T 11201_A|G 11332_A|G 14014_T|G 14408_C|T 15451_G|A 16466_C|T 19220_C|T 21618_C|G 21987_G|A 22029_AGTTCA|...... 22917_T|G 22995_C|A 23403_A|G 23604_C|G 24410_G|A 25469_C|T 26767_T|C 27638_T|C 27752_C|T 27874_C|T 28236_C|T 28248_GATTTC|...... 28273_A|. 28461_A|G 28881_G|T 28916_G|T 294…
AY.44.N8	AY.44	210_G|T 241_C|T 3037_C|T 4181_G|T 6040_C|T 6402_C|T 6638_C|T 7124_C|T 7926_C|T 8986_C|T 9053_G|T 10029_C|T 10641_C|T 11201_A|G 11332_A|G 14014_T|G 14408_C|T 15451_G|A 16466_C|T 16726_C|T 19220_C|T 21618_C|G 21987_G|A 22029_AGTTCA|...... 22917_T|G 22995_C|A 23403_A|G 23604_C|G 24410_G|A 25469_C|T 25621_G|T 26767_T|C 27638_T|C 27752_C|T 27874_C|T 28073_G|T 28248_GATTTC|...... 28273_A|. 28461_A|G 28…
AY.44.N9	AY.44	210_G|T 241_C|T 3037_C|T 4181_G|T 6040_C|T 6402_C|T 6638_C|T 7124_C|T 7926_C|T 8986_C|T 9053_G|T 10029_C|T 11201_A|G 11332_A|G 14014_T|G 14408_C|T 15451_G|A 16466_C|T 16726_C|T 19220_C|T 21618_C|G 21910_C|T 21987_G|A 22029_AGTTCA|...... 22917_T|G 22995_C|A 23403_A|G 23604_C|G 24410_G|A 25469_C|T 25844_C|T 25906_G|T 26767_T|C 27638_T|C 27752_C|T 27874_C|T 28073_G|T 28248_GATTTC|...... 28273_A|. 28…
AY.44.N10	AY.44	210_G|T 241_C|T 3037_C|T 4181_G|T 6040_C|T 6402_C|T 6638_C|T 7124_C|T 7926_C|T 8733_C|T 8986_C|T 9053_G|T 10029_C|T 11201_A|G 11332_A|G 14014_T|G 14408_C|T 15451_G|A 16466_C|T 16726_C|T 19220_C|T 21618_C|G 21987_G|A 22029_AGTTCA|...... 22917_T|G 22995_C|A 23403_A|G 23604_C|G 24410_G|A 25469_C|T 26767_T|C 27638_T|C 27752_C|T 27874_C|T 28073_G|T 28248_GATTTC|...... 28273_A|. 28461_A|G 28881_G|T 289…
AY.44.N11	AY.44	210_G|T 241_C|T 3037_C|T 4181_G|T 6040_C|T 6402_C|T 7124_C|T 7926_C|T 8917_C|T 8986_C|T 9053_G|T 10029_C|T 11201_A|G 11332_A|G 14014_T|G 14408_C|T 15451_G|A 16466_C|T 19220_C|T 21618_C|G 21987_G|A 22029_AGTTCA|...... 22917_T|G 22995_C|A 23403_A|G 23604_C|G 24410_G|A 25469_C|T 26767_T|C 27638_T|C 27752_C|T 27874_C|T 28248_GATTTC|...... 28273_A|. 28461_A|G 28727_G|T 28881_G|T 28916_G|T 29402_G|T 29…
AY.44.N12	AY.44	210_G|T 241_C|T 1912_C|T 3037_C|T 4181_G|T 6040_C|T 6402_C|T 6638_C|T 7124_C|T 7926_C|T 8986_C|T 9053_G|T 10029_C|T 11201_A|G 11332_A|G 14014_T|G 14408_C|T 15451_G|A 16466_C|T 16726_C|T 19220_C|T 20102_G|T 21618_C|G 21987_G|A 22029_AGTTCA|...... 22917_T|G 22995_C|A 23403_A|G 23604_C|G 24410_G|A 25469_C|T 26767_T|C 27638_T|C 27752_C|T 27874_C|T 28073_G|T 28248_GATTTC|...... 28273_A|. 28461_A|G 288…
AY.44.N13	AY.44	210_G|T 241_C|T 3037_C|T 4181_G|T 6040_C|T 6402_C|T 6638_C|T 7124_C|T 7765_C|T 7926_C|T 8986_C|T 9053_G|T 10029_C|T 10641_C|T 11201_A|G 11332_A|G 14014_T|G 14408_C|T 15451_G|A 16466_C|T 16726_C|T 19220_C|T 21618_C|G 21987_G|A 22029_AGTTCA|...... 22917_T|G 22995_C|A 23403_A|G 23604_C|G 24337_C|T 24410_G|A 24863_C|T 25469_C|T 25621_G|T 26767_T|C 27638_T|C 27752_C|T 27874_C|T 28073_G|T 28075_G|T 282…
AY.44.N14	AY.44	210_G|T 222_C|T 241_C|T 3037_C|T 4181_G|T 4510_G|T 6040_C|T 6402_C|T 6638_C|T 7124_C|T 7926_C|T 8986_C|T 9053_G|T 10029_C|T 11201_A|G 11332_A|G 14014_T|G 14408_C|T 15451_G|A 16466_C|T 16726_C|T 19220_C|T 21618_C|G 21910_C|T 21987_G|A 22029_AGTTCA|...... 22917_T|G 22995_C|A 23403_A|G 23604_C|G 24410_G|A 25469_C|T 25571_C|T 25641_G|T 26428_G|T 26767_T|C 27638_T|C 27752_C|T 27874_C|T 28073_G|T 28248…
AY.44.N15	AY.44	210_G|T 241_C|T 2083_T|C 3037_C|T 4181_G|T 6040_C|T 6402_C|T 6638_C|T 7124_C|T 7926_C|T 8986_C|T 9053_G|T 10029_C|T 11201_A|G 11332_A|G 12763_C|T 14014_T|G 14408_C|T 15451_G|A 16466_C|T 16726_C|T 19220_C|T 21618_C|G 21987_G|A 22029_AGTTCA|...... 22917_T|G 22995_C|A 23403_A|G 23604_C|G 24410_G|A 25469_C|T 26767_T|C 27638_T|C 27752_C|T 27874_C|T 28073_G|T 28248_GATTTC|...... 28273_A|. 28461_A|G 288…
AY.44.N16	AY.44	210_G|T 241_C|T 3037_C|T 4181_G|T 6040_C|T 6402_C|T 7124_C|T 7926_C|T 8986_C|T 9053_G|T 10029_C|T 11201_A|G 11332_A|G 12439_C|T 14014_T|G 14408_C|T 15451_G|A 16466_C|T 19220_C|T 21618_C|G 21987_G|A 22029_AGTTCA|...... 22917_T|G 22995_C|A 23277_C|T 23403_A|G 23481_C|T 23604_C|G 24410_G|A 25469_C|T 26767_T|C 27638_T|C 27752_C|T 27874_C|T 28248_GATTTC|...... 28273_A|. 28461_A|G 28881_G|T 28916_G|T 2…
AY.44.N17	AY.44	210_G|T 241_C|T 2782_G|T 3037_C|T 4181_G|T 6040_C|T 6402_C|T 7124_C|T 7926_C|T 8986_C|T 9053_G|T 10029_C|T 11201_A|G 11332_A|G 14014_T|G 14408_C|T 15451_G|A 16466_C|T 19220_C|T 21618_C|G 21987_G|A 22029_AGTTCA|...... 22917_T|G 22995_C|A 23403_A|G 23604_C|G 24410_G|A 25469_C|T 26767_T|C 27638_T|C 27752_C|T 27874_C|T 28248_GATTTC|...... 28273_A|. 28461_A|G 28881_G|T 28916_G|T 29402_G|T 29554_G|T 29…
AY.20.N1	AY.20	210_G|T 241_C|T 2061_C|T 2974_T|C 3037_C|T 4181_G|T 6402_C|T 7124_C|T 8986_C|T 9053_G|T 10029_C|T 11201_A|G 11332_A|G 14408_C|T 15451_G|A 16466_C|T 19220_C|T 21618_C|G 21846_C|T 22029_AGTTCA|...... 22917_T|G 22995_C|A 23403_A|G 23604_C|G 23758_C|T 24410_G|A 24872_G|T 25469_C|T 26767_T|C 27638_T|C 27752_C|T 27874_C|T 28248_GATTTC|...... 28273_A|. 28461_A|G 28881_G|T 28916_G|T 29402_G|T 29742_G|T
B.1.177.21.N1	B.1.177.21	204_G|T 241_C|T 445_T|C 2509_C|T 3037_C|T 6286_C|T 7482_C|T 7831_T|C 11595_A|G 14408_C|T 16242_T|A 20238_G|T 21255_G|C 22227_C|T 23403_A|G 26801_C|G 27944_C|T 28932_C|T 29645_G|T
B.1.177.21.N2	B.1.177.21	204_G|T 241_C|T 445_T|C 2509_C|T 3037_C|T 6286_C|T 7945_C|T 10615_C|T 12134_T|C 14408_C|T 16242_T|A 21255_G|C 22227_C|T 23403_A|G 25647_G|T 26801_C|G 27944_C|T 28932_C|T 29645_G|T
B.1.177.21.N3	B.1.177.21	204_G|T 241_C|T 445_T|C 2509_C|T 3037_C|T 6286_C|T 7482_C|T 7831_T|C 8017_G|T 14408_C|T 16242_T|A 20238_G|T 21255_G|C 22227_C|T 23403_A|G 23758_C|T 26801_C|G 27944_C|T 28932_C|T 29645_G|T
B.1.177.21.N4	B.1.177.21	204_G|T 241_C|T 445_T|C 593_C|T 1887_C|T 2509_C|T 2510_A|G 3037_C|T 6286_C|T 14408_C|T 16242_T|A 21255_G|C 22227_C|T 23403_A|G 26801_C|G 27944_C|T 28932_C|T 29645_G|T
B.1.177.21.N5	B.1.177.21	204_G|T 241_C|T 445_T|C 2509_C|T 3037_C|T 6286_C|T 10615_C|T 12134_T|C 14408_C|T 16242_T|A 21255_G|C 21365_C|T 22227_C|T 23403_A|G 26801_C|G 27944_C|T 28932_C|T 29645_G|T
AY.4.6.N1	AY.4.6	61_G|T 140_C|T 209_TG|CT 241_C|T 2276_A|G 2308_T|C 3037_C|T 4181_G|T 6402_C|T 7124_C|T 7851_C|T 8964_C|T 8986_C|T 9053_G|T 9685_A|G 10029_C|T 10084_T|A 10323_A|G 10688_G|T 11201_A|G 11332_A|G 14408_C|T 15451_G|A 16293_C|T 16466_C|T 17040_T|C 19220_C|T 19524_C|T 20404_C|T 21618_C|G 21846_C|T 21987_G|A 22029_AGTTCA|...... 22917_T|G 22995_C|A 23012_G|C 23403_A|G 23604_C|G 24410_G|A 25469_C|T 26767_T…
AY.4.6.N2	AY.4.6	140_C|T 209_TG|CT 241_C|T 2276_A|G 2308_T|C 3037_C|T 4181_G|T 6402_C|T 7124_C|T 7851_C|T 8964_C|T 8986_C|T 9053_G|T 9685_A|G 10029_C|T 10084_T|A 10323_A|G 10688_G|T 11201_A|G 11332_A|G 14408_C|T 15451_G|A 16293_C|T 16466_C|T 17040_T|C 19220_C|T 19524_C|T 20404_C|T 21618_C|G 21846_C|T 21987_G|A 22029_AGTTCA|...... 22917_T|G 22995_C|A 23403_A|G 23604_C|G 24410_G|A 25469_C|T 26767_T|C 27638_T|C 2775…
AY.126.N1	AY.126	210_G|T 241_C|T 3037_C|T 4181_G|T 5512_C|T 6402_C|T 6840_C|T 7124_C|T 8986_C|T 9053_G|T 10029_C|T 11201_A|G 11332_A|G 13953_A|G 14408_C|T 14925_C|T 15451_G|A 16466_C|T 16797_A|G 16896_T|C 18032_C|T 19220_C|T 21137_A|G 21618_C|G 21846_C|T 21987_G|A 22029_AGTTCA|...... 22917_T|G 22995_C|A 23403_A|G 23604_C|G 24110_A|C 24410_G|A 25439_A|C 25469_C|T 26767_T|C 27638_T|C 27752_C|T 27874_C|T 28248_GATTT…
AY.126.N2	AY.126	210_G|T 241_C|T 3037_C|T 4181_G|T 4686_C|T 6402_C|T 7124_C|T 8986_C|T 9053_G|T 10029_C|T 11201_A|G 11332_A|G 14408_C|T 14925_C|T 15451_G|A 16466_C|T 16726_C|T 19220_C|T 21137_A|G 21618_C|G 21846_C|T 21987_G|A 22029_AGTTCA|...... 22917_T|G 22995_C|A 23403_A|G 23604_C|G 24110_A|C 24410_G|A 25439_A|C 25469_C|T 26767_T|C 27638_T|C 27752_C|T 27874_C|T 28248_GATTTC|...... 28273_A|. 28461_A|G 28881_G|T …
AY.126.N3	AY.126	210_G|T 241_C|T 1884_C|T 3037_C|T 4181_G|T 6402_C|T 7124_C|T 8986_C|T 9053_G|T 10029_C|T 11201_A|G 11332_A|G 14408_C|T 14925_C|T 15451_G|A 16466_C|T 19220_C|T 21137_A|G 21618_C|G 21691_C|T 21846_C|T 21987_G|A 22029_AGTTCA|...... 22346_G|T 22917_T|G 22995_C|A 23403_A|G 23604_C|G 24110_A|C 24410_G|A 25439_A|C 25469_C|T 25513_C|T 26767_T|C 27638_T|C 27752_C|T 27874_C|T 28248_GATTTC|...... 28273_A|. …
AY.126.N4	AY.126	210_G|T 241_C|T 3037_C|T 4181_G|T 6402_C|T 6840_C|T 7124_C|T 8986_C|T 9053_G|T 10029_C|T 11201_A|G 11332_A|G 14408_C|T 14925_C|T 15451_G|A 16466_C|T 19220_C|T 21137_A|G 21618_C|G 21846_C|T 21987_G|A 22029_AGTTCA|...... 22917_T|G 22995_C|A 23012_G|C 23403_A|G 23604_C|G 24110_A|C 24410_G|A 25439_A|C 25452_C|T 25469_C|T 26767_T|C 27638_T|C 27752_C|T 27874_C|T 28248_GATTTC|...... 28273_A|. 28461_A|G …
AY.126.N5	AY.126	210_G|T 241_C|T 3037_C|T 3592_T|C 4181_G|T 6402_C|T 7124_C|T 7743_G|T 8986_C|T 9053_G|T 10029_C|T 11201_A|G 11332_A|G 14408_C|T 14925_C|T 15451_G|A 16466_C|T 19220_C|T 21137_A|G 21618_C|G 21846_C|T 21987_G|A 22029_AGTTCA|...... 22917_T|G 22995_C|A 23403_A|G 23604_C|G 24110_A|C 24410_G|A 25439_A|C 25469_C|T 26767_T|C 27638_T|C 27752_C|T 27874_C|T 28248_GATTTC|...... 28273_A|. 28461_A|G 28881_G|T 2…
AY.126.N6	AY.126	210_G|T 241_C|T 1267_C|T 3037_C|T 4181_G|T 6402_C|T 7124_C|T 8986_C|T 9053_G|T 10029_C|T 11201_A|G 11332_A|G 14408_C|T 14925_C|T 15451_G|A 16466_C|T 19220_C|T 21137_A|G 21618_C|G 21846_C|T 21987_G|A 22029_AGTTCA|...... 22917_T|G 22995_C|A 23403_A|G 23604_C|G 24110_A|C 24410_G|A 25439_A|C 25469_C|T 25555_G|T 26767_T|C 27638_T|C 27752_C|T 27874_C|T 28248_GATTTC|...... 28273_A|. 28461_A|G 28881_G|T …
BA.2.10.N1	BA.2.10	241_C|T 670_T|G 683_C|T 2790_C|T 3037_C|T 4184_G|A 4321_C|T 9344_C|T 9424_A|G 9534_C|T 9866_C|T 10029_C|T 10198_C|T 10447_G|A 10449_C|A 11288_TCTGGTTTT|......... 12880_C|T 13210_T|C 14408_C|T 15714_C|T 16342_T|C 17410_C|T 18163_A|G 19955_C|T 20055_A|G 21618_C|T 21633_TACCCCCTG|......... 21987_G|A 22200_T|G 22578_G|A 22674_C|T 22679_T|C 22686_C|T 22688_A|G 22775_G|A 22786_A|C 22813_G|T 22882_T|G 2…
AY.39.N1	AY.39	210_G|T 241_C|T 3037_C|T 4181_G|T 5512_C|T 5724_C|T 6402_C|T 7124_C|T 8986_C|T 9053_G|T 10029_C|T 11201_A|G 11332_A|G 13994_C|T 14408_C|T 15451_G|A 16466_C|T 19220_C|T 21372_G|T 21618_C|G 21846_C|T 21987_G|A 22029_AGTTCA|...... 22917_T|G 22995_C|A 23403_A|G 23604_C|G 24410_G|A 25429_G|T 25469_C|T 26767_T|C 27604_G|A 27638_T|C 27752_C|T 27874_C|T 28248_GATTTC|...... 28273_A|. 28461_A|G 28881_G|T 2…
AY.39.N2	AY.39	210_G|T 241_C|T 3037_C|T 4181_G|T 6402_C|T 7124_C|T 8986_C|T 9053_G|T 9979_C|T 10029_C|T 11201_A|G 11332_A|G 14408_C|T 15451_G|A 15654_C|T 16466_C|T 19220_C|T 21372_G|T 21618_C|G 21846_C|T 22029_AGTTCA|...... 22917_T|G 22995_C|A 23403_A|G 23604_C|G 24410_G|A 25469_C|T 26767_T|C 27604_G|A 27638_T|C 27752_C|T 27874_C|T 28248_GATTTC|...... 28273_A|. 28461_A|G 28881_G|T 28916_G|T 29402_G|T 29742_G|T
BA.2.N1	BA.2	241_C|T 670_T|G 2790_C|T 3037_C|T 4184_G|A 4321_C|T 9344_C|T 9424_A|G 9534_C|T 9866_C|T 10029_C|T 10198_C|T 10447_G|A 10449_C|A 11288_TCTGGTTTT|......... 12880_C|T 14408_C|T 15714_C|T 17410_C|T 18163_A|G 19955_C|T 20055_A|G 21618_C|T 21633_TACCCCCTG|......... 21987_G|A 22200_T|G 22578_G|A 22674_C|T 22679_T|C 22686_C|T 22688_A|G 22775_G|A 22786_A|C 22792_C|T 22813_G|T 22882_T|G 22992_G|A 22995_C|A…
BA.2.N2	BA.2	44_C|T 241_C|T 670_T|G 2790_C|T 3037_C|T 4184_G|A 4321_C|T 9344_C|T 9424_A|G 9534_C|T 9866_C|T 10029_C|T 10198_C|T 10447_G|A 10449_C|A 11288_TCTGGTTTT|......... 12880_C|T 14408_C|T 15714_C|T 17410_C|T 18163_A|G 19955_C|T 20055_A|G 21618_C|T 21633_TACCCCCTG|......... 21987_G|A 22200_T|G 22578_G|A 22674_C|T 22679_T|C 22686_C|T 22688_A|G 22775_G|A 22786_A|C 22792_C|T 22813_G|T 22882_T|G 22992_G|A 22…
BA.2.N3	BA.2	241_C|T 670_T|G 2790_C|T 3037_C|T 4184_G|A 4321_C|T 9344_C|T 9424_A|G 9534_C|T 9866_C|T 10029_C|T 10198_C|T 10447_G|A 10449_C|A 11288_TCTGGTTTT|......... 12880_C|T 14408_C|T 15714_C|T 16443_C|T 17410_C|T 18163_A|G 19955_C|T 20055_A|G 21618_C|T 21633_TACCCCCTG|......... 21987_G|A 22200_T|G 22578_G|A 22674_C|T 22679_T|C 22686_C|T 22688_A|G 22775_G|A 22786_A|C 22813_G|T 22882_T|G 22992_G|A 22995_C|A…
BA.2.N4	BA.2	241_C|T 670_T|G 2790_C|T 3037_C|T 4184_G|A 4321_C|T 9344_C|T 9424_A|G 9534_C|T 9866_C|T 10029_C|T 10198_C|T 10447_G|A 10449_C|A 11288_TCTGGTTTT|......... 12880_C|T 14408_C|T 15714_C|T 17410_C|T 17676_C|T 18163_A|G 19955_C|T 20055_A|G 21618_C|T 21633_TACCCCCTG|......... 21987_G|A 22200_T|G 22578_G|A 22674_C|T 22679_T|C 22686_C|T 22688_A|G 22775_G|A 22786_A|C 22792_C|T 22813_G|T 22882_T|G 22992_G|A…
BA.2.N5	BA.2	241_C|T 670_T|G 2790_C|T 3037_C|T 4184_G|A 4321_C|T 9344_C|T 9424_A|G 9534_C|T 9866_C|T 10000_T|C 10029_C|T 10198_C|T 10447_G|A 10449_C|A 11288_TCTGGTTTT|......... 12880_C|T 14408_C|T 15714_C|T 17410_C|T 18163_A|G 19955_C|T 20055_A|G 21618_C|T 21633_TACCCCCTG|......... 21987_G|A 22200_T|G 22578_G|A 22674_C|T 22679_T|C 22686_C|T 22688_A|G 22775_G|A 22786_A|C 22792_C|T 22813_G|T 22882_T|G 22992_G|A…
BA.2.N6	BA.2	241_C|T 517_TATGGT|...... 670_T|G 2790_C|T 3037_C|T 4184_G|A 4321_C|T 9344_C|T 9424_A|G 9534_C|T 9866_C|T 10029_C|T 10198_C|T 10447_G|A 10449_C|A 11288_TCTGGTTTT|......... 12880_C|T 14408_C|T 15714_C|T 17410_C|T 18163_A|G 19955_C|T 20055_A|G 21618_C|T 21633_TACCCCCTG|......... 21987_G|A 22200_T|G 22578_G|A 22674_C|T 22679_T|C 22686_C|T 22688_A|G 22775_G|A 22786_A|C 22792_C|T 22813_G|T 22882_T|G 2…
BA.2.N7	BA.2	241_C|T 670_T|G 2790_C|T 3037_C|T 4184_G|A 4321_C|T 9344_C|T 9424_A|G 9534_C|T 9866_C|T 10029_C|T 10198_C|T 10447_G|A 10449_C|A 11288_TCTGGTTTT|......... 12880_C|T 14408_C|T 15714_C|T 16887_C|T 17410_C|T 18163_A|G 19955_C|T 20055_A|G 21618_C|T 21633_TACCCCCTG|......... 21987_G|A 22200_T|G 22578_G|A 22674_C|T 22679_T|C 22686_C|T 22688_A|G 22775_G|A 22786_A|C 22813_G|T 22882_T|G 22992_G|A 22995_C|A…
BA.2.N8	BA.2	241_C|T 670_T|G 2790_C|T 3037_C|T 4184_G|A 4321_C|T 9344_C|T 9424_A|G 9534_C|T 9565_C|T 9866_C|T 10029_C|T 10198_C|T 10447_G|A 10449_C|A 11288_TCTGGTTTT|......... 12880_C|T 14408_C|T 15714_C|T 17410_C|T 18163_A|G 19955_C|T 20055_A|G 21618_C|T 21633_TACCCCCTG|......... 21987_G|A 22200_T|G 22578_G|A 22674_C|T 22679_T|C 22686_C|T 22688_A|G 22775_G|A 22786_A|C 22792_C|T 22813_G|T 22882_T|G 22992_G|A …
BA.2.N9	BA.2	44_C|T 241_C|T 670_T|G 2790_C|T 3037_C|T 4184_G|A 4321_C|T 9344_C|T 9424_A|G 9534_C|T 9866_C|T 10029_C|T 10198_C|T 10447_G|A 10449_C|A 11288_TCTGGTTTT|......... 11291_G|A 11296_T|G 12880_C|T 14408_C|T 15714_C|T 17410_C|T 18163_A|G 19955_C|T 20055_A|G 21618_C|T 21633_TACCCCCTG|......... 21987_G|A 22200_T|G 22578_G|A 22674_C|T 22679_T|C 22686_C|T 22688_A|G 22775_G|A 22786_A|C 22813_G|T 22882_T|G 22…
BA.2.N10	BA.2	241_C|T 510_GTCATGTTA|......... 670_T|G 2790_C|T 3037_C|T 4184_G|A 4321_C|T 9344_C|T 9424_A|G 9534_C|T 9866_C|T 10029_C|T 10198_C|T 10447_G|A 10449_C|A 11288_TCTGGTTTT|......... 12880_C|T 14408_C|T 15714_C|T 17410_C|T 18163_A|G 19955_C|T 20055_A|G 21618_C|T 21633_TACCCCCTG|......... 21987_G|A 22200_T|G 22578_G|A 22674_C|T 22679_T|C 22686_C|T 22688_A|G 22775_G|A 22786_A|C 22792_C|T 22813_G|T 22882…
BA.2.N11	BA.2	241_C|T 509_GGTCATGTTATGGTT|............... 670_T|G 2790_C|T 3037_C|T 4184_G|A 4321_C|T 9344_C|T 9424_A|G 9534_C|T 9866_C|T 10029_C|T 10198_C|T 10447_G|A 10449_C|A 11288_TCTGGTTTT|......... 12880_C|T 14408_C|T 15714_C|T 17410_C|T 18163_A|G 19955_C|T 20055_A|G 21618_C|T 21633_TACCCCCTG|......... 21987_G|A 22200_T|G 22578_G|A 22674_C|T 22679_T|C 22686_C|T 22688_A|G 22775_G|A 22786_A|C 22792_C|T 228…
BA.2.N12	BA.2	241_C|T 670_T|G 2790_C|T 3037_C|T 4184_G|A 4321_C|T 9344_C|T 9424_A|G 9534_C|T 9866_C|T 10029_C|T 10198_C|T 10447_G|A 10449_C|A 11288_TCTGGTTTT|......... 12880_C|T 14408_C|T 15714_C|T 17410_C|T 17502_C|T 18163_A|G 19955_C|T 20055_A|G 21618_C|T 21633_TACCCCCTG|......... 21987_G|A 22200_T|G 22578_G|A 22674_C|T 22679_T|C 22686_C|T 22688_A|G 22775_G|A 22786_A|C 22792_C|T 22813_G|T 22882_T|G 22992_G|A…
BA.2.N13	BA.2	241_C|T 670_T|G 2790_C|T 3037_C|T 4184_G|A 4321_C|T 9344_C|T 9424_A|G 9534_C|T 9866_C|T 10029_C|T 10198_C|T 10447_G|A 10449_C|A 11288_TCTGGTTTT|......... 12880_C|T 14408_C|T 15714_C|T 17410_C|T 18163_A|G 19955_C|T 20055_A|G 21575_C|T 21618_C|T 21633_TACCCCCTG|......... 21987_G|A 22200_T|G 22578_G|A 22674_C|T 22679_T|C 22686_C|T 22688_A|G 22775_G|A 22786_A|C 22792_C|T 22813_G|T 22882_T|G 22992_G|A…
BA.2.N14	BA.2	44_C|T 241_C|T 670_T|G 2790_C|T 3037_C|T 4184_G|A 4321_C|T 9344_C|T 9424_A|G 9534_C|T 9866_C|T 10029_C|T 10198_C|T 10447_G|A 10449_C|A 11288_TCTGGTTTT|......... 12880_C|T 14408_C|T 15714_C|T 17410_C|T 18163_A|G 19955_C|T 20055_A|G 21618_C|T 21633_TACCCCCTG|......... 21987_G|A 22200_T|G 22578_G|A 22674_C|T 22679_T|C 22686_C|T 22688_A|G 22775_G|A 22786_A|C 22813_G|T 22882_T|G 22992_G|A 22995_C|A 23…
BA.2.N15	BA.2	241_C|T 670_T|G 2790_C|T 3037_C|T 4184_G|A 4321_C|T 9344_C|T 9424_A|G 9534_C|T 9866_C|T 10029_C|T 10198_C|T 10447_G|A 10449_C|A 11288_TCTGGTTTT|......... 12880_C|T 14408_C|T 15714_C|T 17410_C|T 18163_A|G 19955_C|T 20055_A|G 21618_C|T 21633_TACCCCCTG|......... 21987_G|A 22200_T|G 22578_G|A 22674_C|T 22679_T|C 22686_C|T 22688_A|G 22775_G|A 22786_A|C 22792_C|T 22813_G|T 22882_T|G 22992_G|A 22995_C|A…
BA.2.N16	BA.2	241_C|T 670_T|G 2790_C|T 3037_C|T 4184_G|A 4321_C|T 9344_C|T 9424_A|G 9534_C|T 9866_C|T 10029_C|T 10198_C|T 10447_G|A 10449_C|A 11288_TCTGGTTTT|......... 12880_C|T 14408_C|T 15714_C|T 17410_C|T 18163_A|G 19955_C|T 20055_A|G 21618_C|T 21633_TACCCCCTG|......... 21987_G|A 22200_T|G 22578_G|A 22674_C|T 22679_T|C 22686_C|T 22688_A|G 22775_G|A 22786_A|C 22792_C|T 22813_G|T 22882_T|G 22992_G|A 22995_C|A…
BA.2.N17	BA.2	44_C|T 241_C|T 670_T|G 2790_C|T 3037_C|T 4184_G|A 4321_C|T 9344_C|T 9424_A|G 9534_C|T 9866_C|T 10029_C|T 10198_C|T 10447_G|A 10449_C|A 11288_TCTGGTTTT|......... 12880_C|T 14408_C|T 15714_C|T 17410_C|T 18163_A|G 19955_C|T 20055_A|G 21618_C|T 21633_TACCCCCTG|......... 21987_G|A 22200_T|G 22578_G|A 22674_C|T 22679_T|C 22686_C|T 22688_A|G 22775_G|A 22786_A|C 22813_G|T 22882_T|G 22992_G|A 22995_C|A 23…
BA.2.N18	BA.2	241_C|T 670_T|G 2790_C|T 3037_C|T 4184_G|A 4321_C|T 9344_C|T 9424_A|G 9534_C|T 9866_C|T 10029_C|T 10198_C|T 10447_G|A 10449_C|A 11288_TCTGGTTTT|......... 12880_C|T 14408_C|T 15240_C|T 15714_C|T 17410_C|T 18163_A|G 19955_C|T 20055_A|G 21618_C|T 21633_TACCCCCTG|......... 21987_G|A 22200_T|G 22578_G|A 22674_C|T 22679_T|C 22686_C|T 22688_A|G 22775_G|A 22786_A|C 22813_G|T 22882_T|G 22992_G|A 22995_C|A…
BA.2.N19	BA.2	241_C|T 670_T|G 2790_C|T 3037_C|T 4184_G|A 4321_C|T 9344_C|T 9424_A|G 9534_C|T 9866_C|T 10029_C|T 10198_C|T 10447_G|A 10449_C|A 11288_TCTGGTTTT|......... 12880_C|T 14408_C|T 15714_C|T 17410_C|T 18163_A|G 19955_C|T 19999_G|T 20055_A|G 21618_C|T 21633_TACCCCCTG|......... 21987_G|A 22200_T|G 22578_G|A 22674_C|T 22679_T|C 22686_C|T 22688_A|G 22775_G|A 22786_A|C 22792_C|T 22813_G|T 22882_T|G 22992_G|A…
BA.2.N20	BA.2	241_C|T 670_T|G 2790_C|T 3037_C|T 4184_G|A 4321_C|T 9344_C|T 9424_A|G 9534_C|T 9866_C|T 10029_C|T 10198_C|T 10447_G|A 10449_C|A 11288_TCTGGTTTT|......... 12880_C|T 14408_C|T 15714_C|T 17410_C|T 18163_A|G 19955_C|T 20055_A|G 21618_C|T 21633_TACCCCCTG|......... 21987_G|A 22200_T|G 22578_G|A 22674_C|T 22679_T|C 22686_C|T 22688_A|G 22775_G|A 22786_A|C 22792_C|T 22813_G|T 22882_T|G 22992_G|A 22995_C|A…
BA.2.N21	BA.2	241_C|T 670_T|G 2790_C|T 3037_C|T 4184_G|A 4321_C|T 9344_C|T 9424_A|G 9534_C|T 9866_C|T 10029_C|T 10198_C|T 10447_G|A 10449_C|A 11288_TCTGGTTTT|......... 12880_C|T 14408_C|T 15714_C|T 17410_C|T 18163_A|G 19518_G|T 19955_C|T 20055_A|G 21618_C|T 21633_TACCCCCTG|......... 21987_G|A 22200_T|G 22578_G|A 22674_C|T 22679_T|C 22686_C|T 22688_A|G 22775_G|A 22786_A|C 22813_G|T 22882_T|G 22992_G|A 22995_C|A…
BA.2.N22	BA.2	241_C|T 670_T|G 2790_C|T 2937_C|T 3037_C|T 4184_G|A 4321_C|T 4893_C|T 9344_C|T 9424_A|G 9534_C|T 9866_C|T 10029_C|T 10198_C|T 10447_G|A 10449_C|A 11288_TCTGGTTTT|......... 12880_C|T 14408_C|T 15714_C|T 17410_C|T 18163_A|G 19955_C|T 20055_A|G 21618_C|T 21633_TACCCCCTG|......... 21987_G|A 22200_T|G 22578_G|A 22674_C|T 22679_T|C 22686_C|T 22688_A|G 22775_G|A 22786_A|C 22813_G|T 22882_T|G 22992_G|A 2…
BA.2.N23	BA.2	241_C|T 670_T|G 2790_C|T 3037_C|T 4184_G|A 4321_C|T 9344_C|T 9424_A|G 9534_C|T 9866_C|T 10029_C|T 10198_C|T 10447_G|A 10449_C|A 11288_TCTGGTTTT|......... 12880_C|T 14408_C|T 15714_C|T 17410_C|T 18163_A|G 19955_C|T 20055_A|G 21618_C|T 21633_TACCCCCTG|......... 21987_G|A 22200_T|G 22578_G|A 22674_C|T 22679_T|C 22686_C|T 22688_A|G 22775_G|A 22786_A|C 22792_C|T 22813_G|T 22882_T|G 22992_G|A 22995_C|A…
BA.2.N24	BA.2	241_C|T 670_T|G 2790_C|T 3037_C|T 4184_G|A 4321_C|T 9344_C|T 9424_A|G 9534_C|T 9866_C|T 10029_C|T 10198_C|T 10447_G|A 10449_C|A 11288_TCTGGTTTT|......... 11296_T|G 12880_C|T 14408_C|T 15714_C|T 17410_C|T 18163_A|G 19955_C|T 20055_A|G 21618_C|T 21633_TACCCCCTG|......... 21987_G|A 22200_T|G 22578_G|A 22674_C|T 22679_T|C 22686_C|T 22688_A|G 22775_G|A 22786_A|C 22813_G|T 22882_T|G 22992_G|A 22995_C|A…
BA.2.N25	BA.2	241_C|T 670_T|G 2790_C|T 3037_C|T 4184_G|A 4321_C|T 9344_C|T 9424_A|G 9534_C|T 9866_C|T 10029_C|T 10198_C|T 10447_G|A 10449_C|A 11288_TCTGGTTTT|......... 12880_C|T 14408_C|T 15714_C|T 17410_C|T 18163_A|G 19955_C|T 20055_A|G 21618_C|T 21633_TACCCCCTG|......... 21765_T|C 21987_G|A 22200_T|G 22578_G|A 22674_C|T 22679_T|C 22686_C|T 22688_A|G 22775_G|A 22786_A|C 22792_C|T 22813_G|T 22882_T|G 22992_G|A…
BA.2.N26	BA.2	241_C|T 670_T|G 686_AAGTCATTT|......... 2790_C|T 3037_C|T 4184_G|A 4321_C|T 9344_C|T 9424_A|G 9534_C|T 9866_C|T 10029_C|T 10198_C|T 10447_G|A 10449_C|A 11288_TCTGGTTTT|......... 12880_C|T 14408_C|T 15714_C|T 17410_C|T 18163_A|G 19955_C|T 20055_A|G 21618_C|T 21633_TACCCCCTG|......... 21987_G|A 22200_T|G 22578_G|A 22674_C|T 22679_T|C 22686_C|T 22688_A|G 22775_G|A 22786_A|C 22792_C|T 22813_G|T 22882…
BA.2.N27	BA.2	241_C|T 670_T|G 1426_C|T 2790_C|T 3037_C|T 4184_G|A 4321_C|T 9344_C|T 9424_A|G 9534_C|T 9866_C|T 10029_C|T 10198_C|T 10447_G|A 10449_C|A 11288_TCTGGTTTT|......... 12880_C|T 14408_C|T 15714_C|T 17410_C|T 18163_A|G 19955_C|T 20055_A|G 21618_C|T 21633_TACCCCCTG|......... 21987_G|A 22200_T|G 22578_G|A 22674_C|T 22679_T|C 22686_C|T 22688_A|G 22775_G|A 22786_A|C 22813_G|T 22882_T|G 22992_G|A 22995_C|A …
BA.2.N28	BA.2	241_C|T 670_T|G 2790_C|T 3037_C|T 4184_G|A 4321_C|T 9344_C|T 9424_A|G 9534_C|T 9866_C|T 9979_C|T 10029_C|T 10198_C|T 10447_G|A 10449_C|A 11288_TCTGGTTTT|......... 12880_C|T 14408_C|T 15714_C|T 17410_C|T 18163_A|G 19955_C|T 20055_A|G 21618_C|T 21633_TACCCCCTG|......... 21987_G|A 22200_T|G 22578_G|A 22674_C|T 22679_T|C 22686_C|T 22688_A|G 22775_G|A 22786_A|C 22813_G|T 22882_T|G 22992_G|A 22995_C|A …
BA.2.N29	BA.2	241_C|T 670_T|G 2790_C|T 3037_C|T 4184_G|A 4321_C|T 7420_C|T 9344_C|T 9424_A|G 9534_C|T 9866_C|T 10029_C|T 10198_C|T 10447_G|A 10449_C|A 11288_TCTGGTTTT|......... 12880_C|T 14408_C|T 15714_C|T 17410_C|T 18163_A|G 19955_C|T 20055_A|G 21618_C|T 21633_TACCCCCTG|......... 21987_G|A 22200_T|G 22264_C|T 22578_G|A 22674_C|T 22679_T|C 22686_C|T 22688_A|G 22775_G|A 22786_A|C 22813_G|T 22882_T|G 22992_G|A …
BA.2.N30	BA.2	241_C|T 670_T|G 2790_C|T 3037_C|T 4184_G|A 4321_C|T 9344_C|T 9424_A|G 9534_C|T 9866_C|T 10029_C|T 10198_C|T 10447_G|A 10449_C|A 11288_TCTGGTTTT|......... 12880_C|T 14408_C|T 15714_C|T 17010_C|T 17410_C|T 18163_A|G 19955_C|T 20055_A|G 21618_C|T 21633_TACCCCCTG|......... 21987_G|A 22200_T|G 22578_G|A 22674_C|T 22679_T|C 22686_C|T 22688_A|G 22775_G|A 22786_A|C 22792_C|T 22813_G|T 22882_T|G 22992_G|A…
BA.2.N31	BA.2	241_C|T 670_T|G 2790_C|T 3037_C|T 4184_G|A 4321_C|T 9344_C|T 9424_A|G 9534_C|T 9866_C|T 10029_C|T 10198_C|T 10447_G|A 10449_C|A 11288_TCTGGTTTT|......... 12880_C|T 14408_C|T 15714_C|T 17410_C|T 18163_A|G 19955_C|T 20055_A|G 21618_C|T 21633_TACCCCCTG|......... 21987_G|A 22200_T|G 22578_G|A 22674_C|T 22679_T|C 22686_C|T 22688_A|G 22775_G|A 22786_A|C 22792_C|T 22813_G|T 22882_T|G 22992_G|A 22995_C|A…
BA.2.N32	BA.2	241_C|T 670_T|G 2790_C|T 3037_C|T 4184_G|A 4321_C|T 9344_C|T 9424_A|G 9534_C|T 9866_C|T 10029_C|T 10198_C|T 10447_G|A 10449_C|A 11288_TCTGGTTTT|......... 12880_C|T 14408_C|T 15714_C|T 16260_C|T 17410_C|T 18163_A|G 19955_C|T 20055_A|G 21618_C|T 21633_TACCCCCTG|......... 21987_G|A 22200_T|G 22578_G|A 22674_C|T 22679_T|C 22686_C|T 22688_A|G 22775_G|A 22786_A|C 22792_C|T 22813_G|T 22882_T|G 22992_G|A…
BA.2.N33	BA.2	241_C|T 670_T|G 2790_C|T 3037_C|T 4184_G|A 4321_C|T 4455_C|T 9344_C|T 9424_A|G 9534_C|T 9866_C|T 10029_C|T 10198_C|T 10447_G|A 10449_C|A 11288_TCTGGTTTT|......... 12880_C|T 14408_C|T 15714_C|T 17410_C|T 18163_A|G 19955_C|T 20055_A|G 21618_C|T 21633_TACCCCCTG|......... 21987_G|A 22200_T|G 22578_G|A 22674_C|T 22679_T|C 22686_C|T 22688_A|G 22775_G|A 22786_A|C 22813_G|T 22882_T|G 22992_G|A 22995_C|A …
BA.2.N34	BA.2	241_C|T 670_T|G 2790_C|T 3037_C|T 3987_C|T 4184_G|A 4321_C|T 9344_C|T 9424_A|G 9534_C|T 9866_C|T 10029_C|T 10198_C|T 10447_G|A 10449_C|A 11288_TCTGGTTTT|......... 12880_C|T 14408_C|T 15714_C|T 17410_C|T 18163_A|G 19955_C|T 20055_A|G 21618_C|T 21633_TACCCCCTG|......... 21987_G|A 22200_T|G 22578_G|A 22674_C|T 22679_T|C 22686_C|T 22688_A|G 22775_G|A 22786_A|C 22792_C|T 22813_G|T 22882_T|G 22992_G|A …
BA.2.N35	BA.2	241_C|T 670_T|G 2790_C|T 3037_C|T 4184_G|A 4321_C|T 4893_C|T 9344_C|T 9424_A|G 9534_C|T 9866_C|T 10029_C|T 10198_C|T 10447_G|A 10449_C|A 11288_TCTGGTTTT|......... 12880_C|T 13665_C|T 14408_C|T 15714_C|T 17410_C|T 18163_A|G 19955_C|T 20055_A|G 21618_C|T 21633_TACCCCCTG|......... 21987_G|A 22200_T|G 22578_G|A 22674_C|T 22679_T|C 22686_C|T 22688_A|G 22775_G|A 22786_A|C 22813_G|T 22882_T|G 22992_G|A …
BA.2.N36	BA.2	241_C|T 670_T|G 2790_C|T 3037_C|T 4184_G|A 4321_C|T 9344_C|T 9424_A|G 9534_C|T 9866_C|T 10029_C|T 10198_C|T 10447_G|A 10449_C|A 11288_TCTGGTTTT|......... 12880_C|T 14408_C|T 15714_C|T 17410_C|T 18163_A|G 19955_C|T 20055_A|G 21618_C|T 21633_TACCCCCTG|......... 21987_G|A 22200_T|G 22578_G|A 22674_C|T 22679_T|C 22686_C|T 22688_A|G 22775_G|A 22786_A|C 22813_G|T 22882_T|G 22992_G|A 22995_C|A 23013_A|C…
BA.2.N37	BA.2	241_C|T 670_T|G 2790_C|T 3037_C|T 4184_G|A 4321_C|T 9344_C|T 9424_A|G 9534_C|T 9866_C|T 10029_C|T 10198_C|T 10447_G|A 10449_C|A 11288_TCTGGTTTT|......... 12880_C|T 14408_C|T 15521_T|A 15714_C|T 17410_C|T 18163_A|G 19955_C|T 20055_A|G 21618_C|T 21633_TACCCCCTG|......... 21987_G|A 22200_T|G 22578_G|A 22674_C|T 22679_T|C 22686_C|T 22688_A|G 22775_G|A 22786_A|C 22792_C|T 22813_G|T 22882_T|G 22992_G|A…
BA.2.N38	BA.2	241_C|T 670_T|G 2790_C|T 3037_C|T 4184_G|A 4321_C|T 9344_C|T 9424_A|G 9534_C|T 9866_C|T 10029_C|T 10198_C|T 10447_G|A 10449_C|A 11288_TCTGGTTTT|......... 12880_C|T 14408_C|T 15714_C|T 17410_C|T 18163_A|G 19955_C|T 20055_A|G 21618_C|T 21633_TACCCCCTG|......... 21987_G|A 22200_T|G 22578_G|A 22674_C|T 22679_T|C 22686_C|T 22688_A|G 22775_G|A 22786_A|C 22813_G|T 22882_T|G 22992_G|A 22995_C|A 23013_A|C…
BA.2.N39	BA.2	241_C|T 670_T|G 2790_C|T 3037_C|T 4184_G|A 4321_C|T 9344_C|T 9424_A|G 9534_C|T 9866_C|T 10029_C|T 10198_C|T 10447_G|A 10449_C|A 11288_TCTGGTTTT|......... 12880_C|T 14408_C|T 15714_C|T 17410_C|T 18163_A|G 19955_C|T 20055_A|G 21618_C|T 21633_TACCCCCTG|......... 21987_G|A 22200_T|G 22578_G|A 22674_C|T 22679_T|C 22686_C|T 22688_A|G 22775_G|A 22786_A|C 22792_C|T 22813_G|T 22882_T|G 22992_G|A 22995_C|A…
BA.2.N40	BA.2	241_C|T 670_T|G 2790_C|T 3037_C|T 4184_G|A 4321_C|T 9344_C|T 9424_A|G 9534_C|T 9866_C|T 10029_C|T 10198_C|T 10447_G|A 10449_C|A 11288_TCTGGTTTT|......... 12880_C|T 14408_C|T 15714_C|T 17410_C|T 18163_A|G 19955_C|T 20055_A|G 21618_C|T 21633_TACCCCCTG|......... 21987_G|A 22200_T|G 22578_G|A 22674_C|T 22679_T|C 22686_C|T 22688_A|G 22775_G|A 22786_A|C 22792_C|T 22813_G|T 22882_T|G 22992_G|A 22995_C|A…
BA.2.N41	BA.2	241_C|T 670_T|G 2790_C|T 3037_C|T 4184_G|A 4321_C|T 9344_C|T 9424_A|G 9534_C|T 9866_C|T 10029_C|T 10198_C|T 10447_G|A 10449_C|A 11288_TCTGGTTTT|......... 12880_C|T 14408_C|T 15714_C|T 17410_C|T 18163_A|G 19955_C|T 20055_A|G 21618_C|T 21633_TACCCCCTG|......... 21987_G|A 22200_T|G 22578_G|A 22674_C|T 22679_T|C 22686_C|T 22688_A|G 22775_G|A 22786_A|C 22813_G|T 22858_C|T 22882_T|G 22992_G|A 22995_C|A…
BA.2.N42	BA.2	241_C|T 670_T|G 2790_C|T 3037_C|T 4184_G|A 4321_C|T 4860_A|G 9344_C|T 9424_A|G 9534_C|T 9866_C|T 10029_C|T 10198_C|T 10447_G|A 10449_C|A 11288_TCTGGTTTT|......... 12880_C|T 14408_C|T 15714_C|T 17410_C|T 18163_A|G 19955_C|T 20055_A|G 21618_C|T 21633_TACCCCCTG|......... 21987_G|A 22200_T|G 22578_G|A 22674_C|T 22679_T|C 22686_C|T 22688_A|G 22775_G|A 22786_A|C 22792_C|T 22813_G|T 22882_T|G 22992_G|A …
BA.2.N43	BA.2	241_C|T 670_T|G 2790_C|T 2944_G|A 3037_C|T 4184_G|A 4321_C|T 4527_G|A 9344_C|T 9424_A|G 9534_C|T 9866_C|T 10029_C|T 10198_C|T 10447_G|A 10449_C|A 11288_TCTGGTTTT|......... 12880_C|T 14408_C|T 15672_G|T 15714_C|T 17410_C|T 18163_A|G 19955_C|T 20055_A|G 21618_C|T 21633_TACCCCCTG|......... 21987_G|A 22200_T|G 22578_G|A 22674_C|T 22679_T|C 22686_C|T 22688_A|G 22775_G|A 22786_A|C 22813_G|T 22882_T|G 2…
BA.2.N44	BA.2	241_C|T 670_T|G 2790_C|T 3037_C|T 4184_G|A 4321_C|T 9344_C|T 9424_A|G 9534_C|T 9866_C|T 10029_C|T 10198_C|T 10447_G|A 10449_C|A 11288_TCTGGTTTT|......... 12880_C|T 14408_C|T 15714_C|T 17410_C|T 18163_A|G 19955_C|T 20055_A|G 21137_A|G 21618_C|T 21633_TACCCCCTG|......... 21987_G|A 22200_T|G 22578_G|A 22674_C|T 22679_T|C 22686_C|T 22688_A|G 22775_G|A 22786_A|C 22792_C|T 22813_G|T 22882_T|G 22992_G|A…
BA.2.N45	BA.2	241_C|T 670_T|G 2790_C|T 3037_C|T 4184_G|A 4321_C|T 4527_G|A 9344_C|T 9424_A|G 9534_C|T 9866_C|T 10029_C|T 10198_C|T 10447_G|A 10449_C|A 11288_TCTGGTTTT|......... 12880_C|T 14408_C|T 15714_C|T 17410_C|T 18163_A|G 19955_C|T 20055_A|G 21618_C|T 21633_TACCCCCTG|......... 21987_G|A 22200_T|G 22578_G|A 22674_C|T 22679_T|C 22686_C|T 22688_A|G 22775_G|A 22786_A|C 22813_G|T 22882_T|G 22992_G|A 22995_C|A …
BA.2.N46	BA.2	241_C|T 670_T|G 2790_C|T 3037_C|T 3738_C|T 4184_G|A 4321_C|T 4527_G|A 9344_C|T 9424_A|G 9534_C|T 9866_C|T 10029_C|T 10198_C|T 10447_G|A 10449_C|A 11288_TCTGGTTTT|......... 12880_C|T 14408_C|T 15714_C|T 17410_C|T 18163_A|G 19955_C|T 20055_A|G 21618_C|T 21633_TACCCCCTG|......... 21987_G|A 22200_T|G 22578_G|A 22674_C|T 22679_T|C 22686_C|T 22688_A|G 22775_G|A 22786_A|C 22813_G|T 22882_T|G 22992_G|A 2…
BA.2.N47	BA.2	241_C|T 670_T|G 2790_C|T 3037_C|T 4184_G|A 4321_C|T 9344_C|T 9424_A|G 9534_C|T 9866_C|T 10029_C|T 10198_C|T 10447_G|A 10449_C|A 11288_TCTGGTTTT|......... 12880_C|T 14408_C|T 15714_C|T 17410_C|T 18163_A|G 19955_C|T 20055_A|G 21618_C|T 21633_TACCCCCTG|......... 21987_G|A 22200_T|G 22578_G|A 22674_C|T 22679_T|C 22686_C|T 22688_A|G 22775_G|A 22786_A|C 22792_C|T 22813_G|T 22882_T|G 22992_G|A 22995_C|A…
BA.2.N48	BA.2	241_C|T 670_T|G 2790_C|T 3037_C|T 4184_G|A 4321_C|T 9344_C|T 9424_A|G 9534_C|T 9866_C|T 10029_C|T 10198_C|T 10447_G|A 10449_C|A 11288_TCTGGTTTT|......... 12880_C|T 14408_C|T 15714_C|T 17410_C|T 18163_A|G 19955_C|T 20055_A|G 21618_C|T 21633_TACCCCCTG|......... 21987_G|A 22200_T|G 22578_G|A 22674_C|T 22679_T|C 22686_C|T 22688_A|G 22775_G|A 22786_A|C 22792_C|T 22813_G|T 22882_T|G 22992_G|A 22995_C|A…
BA.2.N49	BA.2	241_C|T 670_T|G 2790_C|T 3037_C|T 3692_G|T 4184_G|A 4321_C|T 9344_C|T 9424_A|G 9534_C|T 9866_C|T 10029_C|T 10198_C|T 10447_G|A 10449_C|A 11288_TCTGGTTTT|......... 12880_C|T 14408_C|T 15714_C|T 17410_C|T 18163_A|G 19955_C|T 20055_A|G 21618_C|T 21633_TACCCCCTG|......... 21987_G|A 22200_T|G 22578_G|A 22674_C|T 22679_T|C 22686_C|T 22688_A|G 22775_G|A 22786_A|C 22792_C|T 22813_G|T 22882_T|G 22992_G|A …
BA.2.N50	BA.2	241_C|T 670_T|G 2790_C|T 3037_C|T 4184_G|A 4321_C|T 9344_C|T 9424_A|G 9534_C|T 9866_C|T 10029_C|T 10198_C|T 10447_G|A 10449_C|A 10507_C|T 11288_TCTGGTTTT|......... 12880_C|T 14408_C|T 15714_C|T 17410_C|T 18163_A|G 18744_C|T 19955_C|T 20055_A|G 21618_C|T 21633_TACCCCCTG|......... 21987_G|A 22200_T|G 22578_G|A 22674_C|T 22679_T|C 22686_C|T 22688_A|G 22775_G|A 22786_A|C 22813_G|T 22882_T|G 22992_G|A…
BA.2.N51	BA.2	241_C|T 670_T|G 2790_C|T 3037_C|T 4184_G|A 4321_C|T 9344_C|T 9424_A|G 9534_C|T 9866_C|T 10029_C|T 10198_C|T 10447_G|A 10449_C|A 10702_C|T 11288_TCTGGTTTT|......... 12880_C|T 14408_C|T 15714_C|T 17410_C|T 18163_A|G 19955_C|T 20055_A|G 21618_C|T 21633_TACCCCCTG|......... 21987_G|A 22200_T|G 22578_G|A 22674_C|T 22679_T|C 22686_C|T 22688_A|G 22775_G|A 22786_A|C 22792_C|T 22813_G|T 22882_T|G 22992_G|A…
BA.2.N52	BA.2	241_C|T 670_T|G 2790_C|T 3037_C|T 4184_G|A 4321_C|T 8318_C|A 9344_C|T 9424_A|G 9534_C|T 9866_C|T 10029_C|T 10198_C|T 10447_G|A 10449_C|A 11288_TCTGGTTTT|......... 12880_C|T 14408_C|T 15714_C|T 17410_C|T 18163_A|G 19955_C|T 20055_A|G 21618_C|T 21633_TACCCCCTG|......... 21987_G|A 22200_T|G 22578_G|A 22674_C|T 22679_T|C 22686_C|T 22688_A|G 22775_G|A 22786_A|C 22813_G|T 22882_T|G 22992_G|A 22995_C|A …
BA.2.N53	BA.2	241_C|T 670_T|G 2790_C|T 3037_C|T 4184_G|A 4230_C|T 4321_C|T 4579_T|A 9344_C|T 9424_A|G 9534_C|T 9866_C|T 10029_C|T 10198_C|T 10447_G|A 10449_C|A 11288_TCTGGTTTT|......... 12880_C|T 14408_C|T 15714_C|T 15972_A|G 17410_C|T 18163_A|G 19955_C|T 20055_A|G 21618_C|T 21633_TACCCCCTG|......... 21987_G|A 22200_T|G 22578_G|A 22674_C|T 22679_T|C 22686_C|T 22688_A|G 22775_G|A 22786_A|C 22813_G|T 22882_T|G 2…
BA.2.N54	BA.2	241_C|T 518_ATG|... 670_T|G 2790_C|T 3037_C|T 4184_G|A 4321_C|T 9344_C|T 9424_A|G 9534_C|T 9866_C|T 10029_C|T 10198_C|T 10447_G|A 10449_C|A 11288_TCTGGTTTT|......... 12880_C|T 14408_C|T 15714_C|T 17410_C|T 18163_A|G 19955_C|T 20055_A|G 21618_C|T 21633_TACCCCCTG|......... 21987_G|A 22200_T|G 22578_G|A 22674_C|T 22679_T|C 22686_C|T 22688_A|G 22775_G|A 22786_A|C 22792_C|T 22813_G|T 22882_T|G 22992_G…
BA.2.N55	BA.2	241_C|T 670_T|G 2790_C|T 3037_C|T 4184_G|A 4321_C|T 9344_C|T 9424_A|G 9534_C|T 9866_C|T 10029_C|T 10198_C|T 10447_G|A 10449_C|A 11288_TCTGGTTTT|......... 12880_C|T 14408_C|T 15714_C|T 17410_C|T 18163_A|G 19955_C|T 20055_A|G 21618_C|T 21633_TACCCCCTG|......... 21987_G|A 22200_T|G 22578_G|A 22674_C|T 22679_T|C 22686_C|T 22688_A|G 22775_G|A 22786_A|C 22813_G|T 22882_T|G 22992_G|A 22995_C|A 23013_A|C…
BA.2.N56	BA.2	241_C|T 670_T|G 2790_C|T 3037_C|T 4184_G|A 4321_C|T 9344_C|T 9424_A|G 9534_C|T 9866_C|T 10029_C|T 10078_C|T 10198_C|T 10447_G|A 10449_C|A 11288_TCTGGTTTT|......... 12880_C|T 14408_C|T 15714_C|T 17410_C|T 18163_A|G 19955_C|T 20055_A|G 21618_C|T 21633_TACCCCCTG|......... 21987_G|A 22200_T|G 22578_G|A 22674_C|T 22679_T|C 22686_C|T 22688_A|G 22775_G|A 22786_A|C 22792_C|T 22813_G|T 22882_T|G 22992_G|A…
BA.2.N57	BA.2	241_C|T 670_T|G 2790_C|T 3037_C|T 4184_G|A 4321_C|T 9344_C|T 9424_A|G 9534_C|T 9866_C|T 10029_C|T 10198_C|T 10447_G|A 10449_C|A 11288_TCTGGTTTT|......... 12880_C|T 14408_C|T 15714_C|T 17410_C|T 18163_A|G 19955_C|T 20055_A|G 21618_C|T 21633_TACCCCCTG|......... 21987_G|A 22200_T|G 22578_G|A 22674_C|T 22679_T|C 22686_C|T 22688_A|G 22775_G|A 22786_A|C 22792_C|T 22813_G|T 22882_T|G 22992_G|A 22995_C|A…
BA.2.N58	BA.2	241_C|T 670_T|G 2790_C|T 3037_C|T 4184_G|A 4321_C|T 4975_G|A 6390_A|C 9344_C|T 9424_A|G 9534_C|T 9866_C|T 10029_C|T 10198_C|T 10447_G|A 10449_C|A 11288_TCTGGTTTT|......... 12880_C|T 14408_C|T 15714_C|T 17410_C|T 18163_A|G 19955_C|T 20055_A|G 21618_C|T 21633_TACCCCCTG|......... 21987_G|A 22200_T|G 22578_G|A 22674_C|T 22679_T|C 22686_C|T 22688_A|G 22775_G|A 22786_A|C 22813_G|T 22882_T|G 22992_G|A 2…
BA.2.N59	BA.2	241_C|T 670_T|G 2790_C|T 3037_C|T 4184_G|A 4321_C|T 4893_C|T 9344_C|T 9424_A|G 9534_C|T 9866_C|T 10029_C|T 10198_C|T 10447_G|A 10449_C|A 11288_TCTGGTTTT|......... 12880_C|T 13665_C|T 14408_C|T 15714_C|T 17410_C|T 18163_A|G 19955_C|T 20055_A|G 21618_C|T 21633_TACCCCCTG|......... 21987_G|A 22200_T|G 22578_G|A 22674_C|T 22679_T|C 22686_C|T 22688_A|G 22775_G|A 22786_A|C 22813_G|T 22882_T|G 22992_G|A …
BA.2.N60	BA.2	241_C|T 670_T|G 2790_C|T 3037_C|T 4184_G|A 4321_C|T 9344_C|T 9424_A|G 9534_C|T 9866_C|T 10029_C|T 10198_C|T 10447_G|A 10449_C|A 11288_TCTGGTTTT|......... 12880_C|T 14408_C|T 15714_C|T 17410_C|T 18163_A|G 19955_C|T 20055_A|G 21618_C|T 21633_TACCCCCTG|......... 21859_C|T 21987_G|A 22200_T|G 22578_G|A 22674_C|T 22679_T|C 22686_C|T 22688_A|G 22775_G|A 22786_A|C 22792_C|T 22813_G|T 22882_T|G 22992_G|A…
BA.2.N61	BA.2	241_C|T 670_T|G 2790_C|T 3037_C|T 4184_G|A 4321_C|T 9344_C|T 9424_A|G 9534_C|T 9866_C|T 10029_C|T 10198_C|T 10447_G|A 10449_C|A 11288_TCTGGTTTT|......... 12880_C|T 14408_C|T 15714_C|T 16887_C|T 17410_C|T 18163_A|G 19955_C|T 20055_A|G 21618_C|T 21633_TACCCCCTG|......... 21987_G|A 22200_T|G 22578_G|A 22674_C|T 22679_T|C 22686_C|T 22688_A|G 22775_G|A 22786_A|C 22792_C|T 22813_G|T 22882_T|G 22992_G|A…
BA.2.N62	BA.2	241_C|T 670_T|G 2790_C|T 3037_C|T 4184_G|A 4321_C|T 7267_C|T 9344_C|T 9424_A|G 9534_C|T 9866_C|T 10029_C|T 10198_C|T 10447_G|A 10449_C|A 11288_TCTGGTTTT|......... 12880_C|T 14408_C|T 15714_C|T 17410_C|T 18163_A|G 19955_C|T 20055_A|G 20930_C|T 21618_C|T 21633_TACCCCCTG|......... 21987_G|A 22200_T|G 22578_G|A 22674_C|T 22679_T|C 22686_C|T 22688_A|G 22775_G|A 22786_A|C 22813_G|T 22882_T|G 22992_G|A …
BA.2.N63	BA.2	241_C|T 670_T|G 2790_C|T 3037_C|T 4184_G|A 4321_C|T 9344_C|T 9424_A|G 9534_C|T 9866_C|T 10029_C|T 10198_C|T 10447_G|A 10449_C|A 11288_TCTGGTTTT|......... 12880_C|T 14408_C|T 15714_C|T 17410_C|T 18163_A|G 19955_C|T 20055_A|G 21618_C|T 21633_TACCCCCTG|......... 21987_G|A 22194_ATT|... 22200_T|G 22578_G|A 22674_C|T 22679_T|C 22686_C|T 22688_A|G 22775_G|A 22786_A|C 22792_C|T 22813_G|T 22882_T|G 22992…
BA.2.N64	BA.2	241_C|T 670_T|G 2790_C|T 3037_C|T 4184_G|A 4321_C|T 9344_C|T 9424_A|G 9532_C|T 9534_C|T 9866_C|T 10029_C|T 10198_C|T 10447_G|A 10449_C|A 11288_TCTGGTTTT|......... 12880_C|T 14408_C|T 15714_C|T 17410_C|T 18163_A|G 19955_C|T 20055_A|G 21618_C|T 21633_TACCCCCTG|......... 21987_G|A 22197_T|C 22200_T|G 22578_G|A 22674_C|T 22679_T|C 22686_C|T 22688_A|G 22775_G|A 22786_A|C 22792_C|T 22813_G|T 22882_T|G …
BA.2.N65	BA.2	241_C|T 670_T|G 2790_C|T 3037_C|T 4184_G|A 4321_C|T 9344_C|T 9424_A|G 9534_C|T 9866_C|T 10029_C|T 10198_C|T 10447_G|A 10449_C|A 11288_TCTGGTTTT|......... 12880_C|T 14408_C|T 15714_C|T 17410_C|T 18163_A|G 19955_C|T 20055_A|G 21618_C|T 21633_TACCCCCTG|......... 21987_G|A 22200_T|G 22578_G|A 22674_C|T 22679_T|C 22686_C|T 22688_A|G 22775_G|A 22786_A|C 22792_C|T 22813_G|T 22882_T|G 22898_G|A 22992_G|A…
BA.2.N66	BA.2	241_C|T 509_GGTCATGTTATGGTT|............... 670_T|G 2790_C|T 3037_C|T 4184_G|A 4321_C|T 9344_C|T 9424_A|G 9534_C|T 9866_C|T 10029_C|T 10198_C|T 10447_G|A 10449_C|A 11288_TCTGGTTTT|......... 12880_C|T 14408_C|T 15714_C|T 17410_C|T 18163_A|G 19955_C|T 20055_A|G 21618_C|T 21633_TACCCCCTG|......... 21987_G|A 22200_T|G 22578_G|A 22674_C|T 22679_T|C 22686_C|T 22688_A|G 22775_G|A 22786_A|C 22813_G|T 228…
BA.2.N67	BA.2	241_C|T 670_T|G 2790_C|T 3037_C|T 4184_G|A 4321_C|T 9344_C|T 9424_A|G 9534_C|T 9866_C|T 10029_C|T 10198_C|T 10447_G|A 10449_C|A 11288_TCTGGTTTT|......... 12784_C|T 12880_C|T 14408_C|T 15714_C|T 17410_C|T 18163_A|G 19955_C|T 20055_A|G 21618_C|T 21633_TACCCCCTG|......... 21987_G|A 22200_T|G 22578_G|A 22674_C|T 22679_T|C 22686_C|T 22688_A|G 22775_G|A 22786_A|C 22813_G|T 22882_T|G 22992_G|A 22995_C|A…
BA.2.N68	BA.2	241_C|T 670_T|G 2790_C|T 3037_C|T 4184_G|A 4321_C|T 9344_C|T 9424_A|G 9534_C|T 9866_C|T 10029_C|T 10198_C|T 10447_G|A 10449_C|A 11288_TCTGGTTTT|......... 12880_C|T 14408_C|T 15714_C|T 17410_C|T 18163_A|G 19955_C|T 20055_A|G 21618_C|T 21633_TACCCCCTG|......... 21987_G|A 22200_T|G 22578_G|A 22674_C|T 22679_T|C 22686_C|T 22688_A|G 22775_G|A 22786_A|C 22792_C|T 22813_G|T 22882_T|G 22992_G|A 22995_C|A…
BA.2.N69	BA.2	241_C|T 670_T|G 2790_C|T 3037_C|T 4184_G|A 4321_C|T 9344_C|T 9424_A|G 9534_C|T 9866_C|T 10029_C|T 10198_C|T 10447_G|A 10449_C|A 11288_TCTGGTTTT|......... 11524_T|C 11537_A|G 12880_C|T 14408_C|T 15714_C|T 17410_C|T 18163_A|G 19955_C|T 20055_A|G 21618_C|T 21633_TACCCCCTG|......... 21987_G|A 22200_T|G 22578_G|A 22674_C|T 22679_T|C 22686_C|T 22688_A|G 22775_G|A 22786_A|C 22813_G|T 22882_T|G 22992_G|A…
BA.2.N70	BA.2	241_C|T 670_T|G 2790_C|T 3037_C|T 4184_G|A 4321_C|T 9344_C|T 9424_A|G 9534_C|T 9866_C|T 10000_T|C 10029_C|T 10198_C|T 10323_A|G 10447_G|A 10449_C|A 11288_TCTGGTTTT|......... 12880_C|T 14408_C|T 15714_C|T 17410_C|T 18163_A|G 19955_C|T 20055_A|G 21618_C|T 21633_TACCCCCTG|......... 21987_G|A 22200_T|G 22578_G|A 22674_C|T 22679_T|C 22686_C|T 22688_A|G 22775_G|A 22786_A|C 22792_C|T 22813_G|T 22882_T|G…
BA.2.N71	BA.2	241_C|T 670_T|G 2790_C|T 3037_C|T 4184_G|A 4321_C|T 9344_C|T 9424_A|G 9534_C|T 9866_C|T 10029_C|T 10198_C|T 10447_G|A 10449_C|A 11288_TCTGGTTTT|......... 12880_C|T 14408_C|T 15714_C|T 17410_C|T 18163_A|G 19955_C|T 20055_A|G 21575_C|T 21618_C|T 21633_TACCCCCTG|......... 21987_G|A 22200_T|G 22578_G|A 22674_C|T 22679_T|C 22686_C|T 22688_A|G 22775_G|A 22786_A|C 22813_G|T 22882_T|G 22992_G|A 22995_C|A…
BA.2.N72	BA.2	241_C|T 670_T|G 2790_C|T 3037_C|T 4184_G|A 4321_C|T 9344_C|T 9424_A|G 9534_C|T 9866_C|T 10029_C|T 10198_C|T 10447_G|A 10449_C|A 11288_TCTGGTTTT|......... 12880_C|T 14408_C|T 15714_C|T 17410_C|T 18163_A|G 19955_C|T 20055_A|G 21618_C|T 21633_TACCCCCTG|......... 21987_G|A 22200_T|G 22578_G|A 22674_C|T 22679_T|C 22686_C|T 22688_A|G 22775_G|A 22786_A|C 22792_C|T 22813_G|T 22882_T|G 22992_G|A 22995_C|A…
BA.2.N73	BA.2	241_C|T 670_T|G 2790_C|T 3037_C|T 4184_G|A 4321_C|T 9344_C|T 9424_A|G 9534_C|T 9866_C|T 10029_C|T 10198_C|T 10447_G|A 10449_C|A 11288_TCTGGTTTT|......... 12880_C|T 14408_C|T 15714_C|T 17410_C|T 18163_A|G 19955_C|T 20055_A|G 21618_C|T 21633_TACCCCCTG|......... 21987_G|A 22200_T|G 22578_G|A 22674_C|T 22679_T|C 22686_C|T 22688_A|G 22775_G|A 22786_A|C 22792_C|T 22813_G|T 22882_T|G 22992_G|A 22995_C|A…
BA.2.N74	BA.2	241_C|T 670_T|G 2790_C|T 3037_C|T 4184_G|A 4321_C|T 9344_C|T 9424_A|G 9534_C|T 9866_C|T 10029_C|T 10198_C|T 10447_G|A 10449_C|A 11288_TCTGGTTTT|......... 12880_C|T 14408_C|T 15714_C|T 15720_C|T 17410_C|T 18163_A|G 19955_C|T 20055_A|G 21618_C|T 21633_TACCCCCTG|......... 21987_G|A 22200_T|G 22578_G|A 22674_C|T 22679_T|C 22686_C|T 22688_A|G 22775_G|A 22786_A|C 22792_C|T 22813_G|T 22882_T|G 22992_G|A…
BA.2.N75	BA.2	241_C|T 670_T|G 2790_C|T 3037_C|T 4184_G|A 4321_C|T 9344_C|T 9424_A|G 9534_C|T 9866_C|T 10029_C|T 10198_C|T 10447_G|A 10449_C|A 11288_TCTGGTTTT|......... 12880_C|T 14408_C|T 15714_C|T 17410_C|T 18163_A|G 19955_C|T 20055_A|G 21618_C|T 21633_TACCCCCTG|......... 21987_G|A 22200_T|G 22578_G|A 22674_C|T 22679_T|C 22686_C|T 22688_A|G 22775_G|A 22786_A|C 22792_C|T 22813_G|T 22882_T|G 22992_G|A 22995_C|A…
BA.2.N76	BA.2	241_C|T 670_T|G 673_C|T 2790_C|T 3037_C|T 4184_G|A 4321_C|T 9344_C|T 9424_A|G 9534_C|T 9866_C|T 10029_C|T 10198_C|T 10447_G|A 10449_C|A 11288_TCTGGTTTT|......... 12880_C|T 14408_C|T 15714_C|T 17410_C|T 18163_A|G 19955_C|T 20055_A|G 21618_C|T 21633_TACCCCCTG|......... 21987_G|A 22200_T|G 22578_G|A 22674_C|T 22679_T|C 22686_C|T 22688_A|G 22775_G|A 22786_A|C 22792_C|T 22813_G|T 22882_T|G 22992_G|A 2…
BA.2.N77	BA.2	241_C|T 670_T|G 2790_C|T 3037_C|T 4184_G|A 4321_C|T 9344_C|T 9424_A|G 9534_C|T 9866_C|T 10029_C|T 10198_C|T 10447_G|A 10449_C|A 11288_TCTGGTTTT|......... 12880_C|T 14408_C|T 15714_C|T 17410_C|T 18163_A|G 19955_C|T 20055_A|G 21618_C|T 21633_TACCCCCTG|......... 21987_G|A 22200_T|G 22578_G|A 22674_C|T 22679_T|C 22686_C|T 22688_A|G 22775_G|A 22786_A|C 22792_C|T 22813_G|T 22882_T|G 22992_G|A 22995_C|A…
BA.2.N78	BA.2	241_C|T 670_T|G 2790_C|T 3037_C|T 4184_G|A 4321_C|T 9344_C|T 9424_A|G 9534_C|T 9866_C|T 10029_C|T 10198_C|T 10447_G|A 10449_C|A 11288_TCTGGTTTT|......... 12880_C|T 14408_C|T 15714_C|T 17410_C|T 18163_A|G 19955_C|T 20055_A|G 20178_C|T 21618_C|T 21633_TACCCCCTG|......... 21987_G|A 22200_T|G 22578_G|A 22674_C|T 22679_T|C 22686_C|T 22688_A|G 22775_G|A 22786_A|C 22792_C|T 22813_G|T 22882_T|G 22992_G|A…
BA.2.N79	BA.2	241_C|T 670_T|G 2790_C|T 3037_C|T 4184_G|A 4321_C|T 6628_C|T 9344_C|T 9424_A|G 9534_C|T 9866_C|T 10029_C|T 10198_C|T 10447_G|A 10449_C|A 11288_TCTGGTTTT|......... 12880_C|T 14408_C|T 15714_C|T 17410_C|T 18163_A|G 19955_C|T 20055_A|G 21618_C|T 21633_TACCCCCTG|......... 21987_G|A 22200_T|G 22578_G|A 22674_C|T 22679_T|C 22686_C|T 22688_A|G 22775_G|A 22786_A|C 22813_G|T 22882_T|G 22992_G|A 22995_C|A …
BA.2.N80	BA.2	241_C|T 670_T|G 832_C|T 2790_C|T 3037_C|T 4184_G|A 4321_C|T 9344_C|T 9424_A|G 9534_C|T 9866_C|T 10029_C|T 10198_C|T 10447_G|A 10449_C|A 11288_TCTGGTTTT|......... 12880_C|T 13953_A|G 14408_C|T 15714_C|T 17410_C|T 18163_A|G 19955_C|T 20055_A|G 21618_C|T 21633_TACCCCCTG|......... 21742_C|T 21987_G|A 22200_T|G 22578_G|A 22674_C|T 22679_T|C 22686_C|T 22688_A|G 22775_G|A 22786_A|C 22813_G|T 22882_T|G 2…
BA.2.N81	BA.2	241_C|T 670_T|G 1968_C|T 2790_C|T 3037_C|T 4184_G|A 4321_C|T 9344_C|T 9424_A|G 9534_C|T 9866_C|T 10029_C|T 10198_C|T 10447_G|A 10449_C|A 11288_TCTGGTTTT|......... 12880_C|T 14408_C|T 15714_C|T 17410_C|T 18163_A|G 19955_C|T 20055_A|G 21618_C|T 21633_TACCCCCTG|......... 21987_G|A 22200_T|G 22578_G|A 22674_C|T 22679_T|C 22686_C|T 22688_A|G 22775_G|A 22786_A|C 22813_G|T 22882_T|G 22992_G|A 22995_C|A …
BA.2.N82	BA.2	241_C|T 670_T|G 2790_C|T 3037_C|T 4184_G|A 4321_C|T 6500_C|T 9344_C|T 9424_A|G 9534_C|T 9866_C|T 10029_C|T 10198_C|T 10447_G|A 10449_C|A 11288_TCTGGTTTT|......... 12880_C|T 14408_C|T 15714_C|T 17410_C|T 18163_A|G 19955_C|T 20055_A|G 21618_C|T 21633_TACCCCCTG|......... 21987_G|A 22200_T|G 22578_G|A 22674_C|T 22679_T|C 22686_C|T 22688_A|G 22775_G|A 22786_A|C 22813_G|T 22882_T|G 22992_G|A 22995_C|A …
BA.2.N83	BA.2	241_C|T 670_T|G 2790_C|T 3037_C|T 4184_G|A 4321_C|T 9344_C|T 9424_A|G 9534_C|T 9866_C|T 10029_C|T 10198_C|T 10447_G|A 10449_C|A 10507_C|T 11288_TCTGGTTTT|......... 12880_C|T 14408_C|T 15714_C|T 17410_C|T 18163_A|G 19955_C|T 20055_A|G 21618_C|T 21633_TACCCCCTG|......... 21987_G|A 22200_T|G 22578_G|A 22674_C|T 22679_T|C 22686_C|T 22688_A|G 22775_G|A 22786_A|C 22792_C|T 22813_G|T 22882_T|G 22992_G|A…
BA.2.N84	BA.2	241_C|T 670_T|G 2644_C|T 2790_C|T 3037_C|T 4184_G|A 4321_C|T 9344_C|T 9424_A|G 9534_C|T 9866_C|T 10029_C|T 10198_C|T 10447_G|A 10449_C|A 11288_TCTGGTTTT|......... 12880_C|T 14408_C|T 15714_C|T 17410_C|T 18163_A|G 19955_C|T 20055_A|G 21618_C|T 21633_TACCCCCTG|......... 21987_G|A 22200_T|G 22578_G|A 22674_C|T 22679_T|C 22686_C|T 22688_A|G 22775_G|A 22786_A|C 22792_C|T 22813_G|T 22882_T|G 22992_G|A …
BA.2.N85	BA.2	241_C|T 670_T|G 2790_C|T 3037_C|T 4184_G|A 4321_C|T 9344_C|T 9424_A|G 9534_C|T 9866_C|T 10029_C|T 10198_C|T 10447_G|A 10449_C|A 10507_C|T 11288_TCTGGTTTT|......... 12880_C|T 14408_C|T 15714_C|T 17410_C|T 18163_A|G 19955_C|T 20055_A|G 21618_C|T 21633_TACCCCCTG|......... 21987_G|A 22200_T|G 22578_G|A 22674_C|T 22679_T|C 22686_C|T 22688_A|G 22775_G|A 22786_A|C 22813_G|T 22882_T|G 22992_G|A 22995_C|A…
BA.2.N86	BA.2	241_C|T 670_T|G 2790_C|T 3037_C|T 4184_G|A 4321_C|T 9344_C|T 9424_A|G 9534_C|T 9866_C|T 10029_C|T 10198_C|T 10447_G|A 10449_C|A 11288_TCTGGTTTT|......... 11674_C|T 12880_C|T 14408_C|T 15009_T|C 15714_C|T 17410_C|T 18163_A|G 19955_C|T 20055_A|G 21618_C|T 21633_TACCCCCTG|......... 21721_C|T 21987_G|A 22200_T|G 22578_G|A 22674_C|T 22679_T|C 22686_C|T 22688_A|G 22775_G|A 22786_A|C 22813_G|T 22882_T|G…
BA.2.N87	BA.2	241_C|T 670_T|G 2790_C|T 3037_C|T 4184_G|A 4321_C|T 9344_C|T 9424_A|G 9534_C|T 9866_C|T 10029_C|T 10198_C|T 10447_G|A 10449_C|A 11288_TCTGGTTTT|......... 12880_C|T 14408_C|T 15714_C|T 17410_C|T 18163_A|G 19955_C|T 20055_A|G 21618_C|T 21633_TACCCCCTG|......... 21987_G|A 22200_T|G 22578_G|A 22674_C|T 22679_T|C 22686_C|T 22688_A|G 22775_G|A 22786_A|C 22813_G|T 22882_T|G 22992_G|A 22995_C|A 23013_A|C…
BA.2.N88	BA.2	241_C|T 670_T|G 2790_C|T 3037_C|T 4184_G|A 4321_C|T 7471_C|T 9344_C|T 9424_A|G 9534_C|T 9866_C|T 10029_C|T 10198_C|T 10447_G|A 10449_C|A 11288_TCTGGTTTT|......... 12880_C|T 14408_C|T 15714_C|T 17410_C|T 18163_A|G 19955_C|T 20055_A|G 21618_C|T 21633_TACCCCCTG|......... 21765_T|C 21987_G|A 22200_T|G 22578_G|A 22674_C|T 22679_T|C 22686_C|T 22688_A|G 22775_G|A 22786_A|C 22813_G|T 22882_T|G 22992_G|A …
BA.2.N89	BA.2	241_C|T 670_T|G 2790_C|T 3037_C|T 4184_G|A 4321_C|T 9344_C|T 9424_A|G 9534_C|T 9866_C|T 10029_C|T 10198_C|T 10447_G|A 10449_C|A 11288_TCTGGTTTT|......... 12880_C|T 14408_C|T 15714_C|T 17410_C|T 18163_A|G 19955_C|T 20055_A|G 21618_C|T 21633_TACCCCCTG|......... 21987_G|A 22200_T|G 22578_G|A 22674_C|T 22679_T|C 22686_C|T 22688_A|G 22775_G|A 22786_A|C 22792_C|T 22813_G|T 22882_T|G 22992_G|A 22995_C|A…
BA.2.N90	BA.2	241_C|T 670_T|G 2790_C|T 3037_C|T 4184_G|A 4321_C|T 9344_C|T 9424_A|G 9534_C|T 9866_C|T 10029_C|T 10198_C|T 10447_G|A 10449_C|A 11288_TCTGGTTTT|......... 12880_C|T 14408_C|T 15714_C|T 17410_C|T 18163_A|G 19955_C|T 20055_A|G 21618_C|T 21633_TACCCCCTG|......... 21987_G|A 22200_T|G 22578_G|A 22674_C|T 22679_T|C 22686_C|T 22688_A|G 22775_G|A 22786_A|C 22813_G|T 22882_T|G 22992_G|A 22995_C|A 23013_A|C…
BA.2.N91	BA.2	241_C|T 670_T|G 1585_A|C 2790_C|T 3037_C|T 4184_G|A 4321_C|T 9344_C|T 9424_A|G 9534_C|T 9866_C|T 10029_C|T 10198_C|T 10447_G|A 10449_C|A 11288_TCTGGTTTT|......... 12880_C|T 14408_C|T 15714_C|T 17410_C|T 18163_A|G 19955_C|T 20055_A|G 21618_C|T 21633_TACCCCCTG|......... 21987_G|A 22200_T|G 22578_G|A 22674_C|T 22679_T|C 22686_C|T 22688_A|G 22775_G|A 22786_A|C 22813_G|T 22882_T|G 22992_G|A 22995_C|A …
BA.2.N92	BA.2	204_G|T 241_C|T 670_T|G 2790_C|T 3037_C|T 4184_G|A 4321_C|T 9344_C|T 9424_A|G 9534_C|T 9866_C|T 10029_C|T 10198_C|T 10447_G|A 10449_C|A 11288_TCTGGTTTT|......... 12880_C|T 14408_C|T 15714_C|T 17410_C|T 18163_A|G 19955_C|T 20055_A|G 21618_C|T 21633_TACCCCCTG|......... 21987_G|A 22200_T|G 22578_G|A 22674_C|T 22679_T|C 22686_C|T 22688_A|G 22775_G|A 22786_A|C 22792_C|T 22813_G|T 22882_T|G 22992_G|A 2…
BA.2.N93	BA.2	241_C|T 670_T|G 2790_C|T 3037_C|T 4184_G|A 4321_C|T 9100_T|C 9344_C|T 9424_A|G 9454_T|C 9534_C|T 9866_C|T 10029_C|T 10198_C|T 10447_G|A 10449_C|A 11288_TCTGGTTTT|......... 12880_C|T 14408_C|T 15714_C|T 17410_C|T 18163_A|G 19955_C|T 20055_A|G 21618_C|T 21633_TACCCCCTG|......... 21987_G|A 22200_T|G 22578_G|A 22674_C|T 22679_T|C 22686_C|T 22688_A|G 22775_G|A 22786_A|C 22792_C|T 22813_G|T 22882_T|G 2…
BA.2.N94	BA.2	187_A|G 241_C|T 670_T|G 2790_C|T 3037_C|T 4184_G|A 4321_C|T 6196_C|T 6198_C|T 9344_C|T 9424_A|G 9534_C|T 9866_C|T 10029_C|T 10198_C|T 10447_G|A 10449_C|A 11288_TCTGGTTTT|......... 12880_C|T 14408_C|T 15714_C|T 17410_C|T 18163_A|G 19955_C|T 20055_A|G 21618_C|T 21633_TACCCCCTG|......... 21987_G|A 22200_T|G 22578_G|A 22674_C|T 22679_T|C 22686_C|T 22688_A|G 22775_G|A 22786_A|C 22813_G|T 22882_T|G 229…
BA.2.N95	BA.2	241_C|T 670_T|G 2790_C|T 3037_C|T 4184_G|A 4321_C|T 9344_C|T 9424_A|G 9534_C|T 9866_C|T 10029_C|T 10198_C|T 10447_G|A 10449_C|A 10507_C|T 11288_TCTGGTTTT|......... 12880_C|T 14408_C|T 15714_C|T 17410_C|T 18163_A|G 19955_C|T 20055_A|G 21618_C|T 21633_TACCCCCTG|......... 21987_G|A 22200_T|G 22578_G|A 22674_C|T 22679_T|C 22686_C|T 22688_A|G 22775_G|A 22786_A|C 22813_G|T 22882_T|G 22992_G|A 22995_C|A…
BA.2.N96	BA.2	241_C|T 670_T|G 2790_C|T 3037_C|T 4184_G|A 4321_C|T 9344_C|T 9424_A|G 9534_C|T 9866_C|T 10029_C|T 10198_C|T 10447_G|A 10449_C|A 11288_TCTGGTTTT|......... 12880_C|T 14408_C|T 15714_C|T 17410_C|T 18163_A|G 19955_C|T 20055_A|G 21618_C|T 21633_TACCCCCTG|......... 21987_G|A 22200_T|G 22578_G|A 22674_C|T 22679_T|C 22686_C|T 22688_A|G 22775_G|A 22786_A|C 22792_C|T 22813_G|T 22882_T|G 22992_G|A 22995_C|A…
BA.2.N97	BA.2	241_C|T 670_T|G 2790_C|T 3037_C|T 4184_G|A 4321_C|T 9344_C|T 9424_A|G 9534_C|T 9866_C|T 10029_C|T 10198_C|T 10323_A|G 10447_G|A 10449_C|A 11288_TCTGGTTTT|......... 12880_C|T 14408_C|T 15714_C|T 17410_C|T 18163_A|G 19955_C|T 20055_A|G 21618_C|T 21633_TACCCCCTG|......... 21987_G|A 22200_T|G 22578_G|A 22674_C|T 22679_T|C 22686_C|T 22688_A|G 22775_G|A 22786_A|C 22792_C|T 22813_G|T 22882_T|G 22992_G|A…
BA.2.N98	BA.2	241_C|T 670_T|G 958_C|T 2790_C|T 3037_C|T 4184_G|A 4321_C|T 9344_C|T 9424_A|G 9534_C|T 9866_C|T 10029_C|T 10198_C|T 10447_G|A 10449_C|A 11288_TCTGGTTTT|......... 12880_C|T 14408_C|T 15714_C|T 17410_C|T 18163_A|G 19955_C|T 20055_A|G 21618_C|T 21633_TACCCCCTG|......... 21987_G|A 22200_T|G 22578_G|A 22674_C|T 22679_T|C 22686_C|T 22688_A|G 22775_G|A 22786_A|C 22813_G|T 22882_T|G 22992_G|A 22995_C|A 2…
BA.2.N99	BA.2	241_C|T 670_T|G 2790_C|T 3037_C|T 4184_G|A 4321_C|T 8905_C|T 9344_C|T 9424_A|G 9534_C|T 9866_C|T 10029_C|T 10198_C|T 10447_G|A 10449_C|A 11288_TCTGGTTTT|......... 12880_C|T 14408_C|T 15714_C|T 17410_C|T 18163_A|G 19955_C|T 20055_A|G 21618_C|T 21633_TACCCCCTG|......... 21987_G|A 22200_T|G 22578_G|A 22674_C|T 22679_T|C 22686_C|T 22688_A|G 22775_G|A 22786_A|C 22792_C|T 22813_G|T 22882_T|G 22992_G|A …
AY.27.N1	AY.27	210_G|T 241_C|T 2325_C|T 2401_C|A 3037_C|T 5184_C|T 5584_A|G 9891_C|T 11418_T|C 11514_C|T 11938_T|C 13019_C|T 14408_C|T 14475_A|G 15451_G|A 16338_C|T 16466_C|T 17964_G|T 21618_C|G 21987_G|A 22029_AGTTCA|...... 22227_C|T 22917_T|G 22995_C|A 23401_G|T 23403_A|G 23604_C|G 24410_G|A 25469_C|T 26763_G|T 26767_T|C 27638_T|C 27752_C|T 28248_GATTTC|...... 28273_A|. 28461_A|G 28881_G|T 29402_G|T 29422_G|T…
AY.27.N2	AY.27	210_G|T 241_C|T 2401_C|A 3037_C|T 5184_C|T 5584_A|G 9891_C|T 11117_A|G 11418_T|C 11514_C|T 11938_T|C 13019_C|T 14408_C|T 14475_A|G 14670_C|T 15451_G|A 16338_C|T 16466_C|T 21618_C|G 21987_G|A 22029_AGTTCA|...... 22227_C|T 22917_T|G 22995_C|A 23401_G|T 23403_A|G 23604_C|G 24410_G|A 25469_C|T 26763_G|T 26767_T|C 27638_T|C 27752_C|T 28248_GATTTC|...... 28273_A|. 28461_A|G 28881_G|T 29402_G|T 29422_G|…
BA.1.15.1.N1	BA.1.15.1	241_C|T 2832_A|G 3037_C|T 5386_T|G 6513_GTT|... 8393_G|A 10029_C|T 10135_T|C 10449_C|A 11286_TGTCTGGTT|......... 11537_A|G 13195_T|C 14408_C|T 15240_C|T 18163_A|G 21762_C|. 21764_A|. 21767_CATG|.... 21846_C|T 21987_GTGTTTATT|......... 22193_.|T 22194_ATT|... 22195_T|G 22197_TA|GC 22201_...T|CAAA 22205_.........|AGCCAGAAG 22578_G|A 22673_TC|CT 22679_T|C 22686_C|T 22813_G|T 22882_T|G 22898_G|A 2299…
