# Supplementary material for: HaploCoV: unsupervised classification and rapid detection of novel emerging variants of SARS-CoV-2
Source: Commun Biol. 2023 Apr 22;6:443. doi: 10.1038/s42003-023-04784-4 (PMC10122080; doi:10.1038/s42003-023-04784-4)
Supplement: Supplementary file 10 — Supplementary Data 8 [file 42003_2023_4784_MOESM10_ESM.xlsx]

## Sheet: TableS8
Allele variant	# Pango+	List Pango+
6638_C|T	10	AY.44.N8,AY.44.N12,AY.44.N10,AY.44.N13,BA.2.3.N3,AY.44.N15,AY.44.N9,AY.44.N14,AY.44.N1,AY.44.N5
21762_C|T	9	AY.4.N85,AY.9.2.N1,BA.1.1.N75,BA.1.1.N8,BA.1.N36,BA.1.N8,BA.1.18.N3,AY.6.N1,BA.1.1.N74
22195_T|G	8	BA.1.N28,BA.1.17.2.N3,BA.1.15.1.N1,BA.1.17.2.N8,BA.1.N9,BA.1.17.N9,BA.1.1.N38,BA.1.15.N5
22193_.|T	8	BA.1.15.1.N1,BA.1.17.2.N8,BA.1.N9,BA.1.17.N9,BA.1.1.N38,BA.1.15.N5,BA.1.N28,BA.1.17.2.N3
22197_TA|GC	8	BA.1.17.N9,BA.1.1.N38,BA.1.15.N5,BA.1.15.1.N1,BA.1.17.2.N8,BA.1.N9,BA.1.17.2.N3,BA.1.N28
22201_...T|CAAA	8	BA.1.N9,BA.1.15.1.N1,BA.1.17.2.N8,BA.1.15.N5,BA.1.17.N9,BA.1.1.N38,BA.1.N28,BA.1.17.2.N3
15521_T|A	7	BA.1.N28,AY.4.2.N10,BA.1.N16,BA.1.17.2.N8,BA.2.N37,BA.1.N38,BA.1.1.N3
27999_C|T	6	AY.103.N5,AY.103.N12,AY.103.N24,AY.103.N14,AY.103.N10,AY.103.N23
28362_GAGAACGC|........	6	BA.1.N15,BA.1.17.N12,BA.1.1.N29,BA.1.17.N10,BA.1.N42,BA.2.N68
8956_C|T	6	AY.103.N24,AY.103.N23,AY.103.N10,AY.103.N14,AY.103.N5,AY.103.N12
11750_C|T	5	B.1.1.7.N91,B.1.1.7.N72,B.1.1.7.N140,B.1.1.7.N29,B.1.1.7.N23
19079_A|G	5	B.1.1.7.N34,B.1.1.7.N83,B.1.1.7.N102,B.1.1.7.N154,B.1.1.7.N113
19390_C|T	5	B.1.1.7.N3,B.1.1.7.N23,B.1.1.7.N150,Q.1.N1,B.1.1.7.N85
26987_T|C	4	AY.29.N7,AY.122.N8,AY.29.N12,AY.29.N11
1741_A|G	4	AY.4.N99,AY.4.N70,AY.4.N69,AY.4.N3
23659_T|C	4	B.1.1.7.N5,B.1.1.7.N108,B.1.1.7.N141,B.1.1.7.N62
3923_C|A	4	AY.29.N2,AY.29.N11,AY.29.N12,AY.29.N7
3250_G|T	4	B.1.1.7.N19,AY.122.N15,B.1.1.7.N119,AY.3.1.N2
21234_C|T	4	B.1.1.7.N30,B.1.1.7.N116,B.1.1.7.N75,B.1.1.7.N48
19854_C|T	4	B.1.1.7.N83,B.1.1.7.N102,B.1.1.7.N113,B.1.1.7.N154
27985_A|T	4	AY.100.N7,AY.100.N6,AY.100.N2,AY.100.N1
1231_G|T	4	B.1.1.7.N61,B.1.1.7.N65,B.1.1.7.N130,B.1.1.7.N160
28363_AGAACGCA|........	4	BA.1.17.N11,BA.1.18.N1,BA.2.N38,BA.1.1.1.N2
13210_T|C	4	BA.2.10.N1,AY.4.N22,AY.4.N83,AY.4.N20
1585_A|C	4	BA.2.9.N7,BA.2.9.N1,BA.2.9.N6,BA.2.N91
18876_T|C	4	AY.4.N104,AY.4.N91,AY.4.N19,B.1.617.2.N11
28250_.|G	4	BA.1.1.N19,B.1.1.7.N68,B.1.1.7.N26,B.1.1.7.N136
15849_T|C	3	B.1.1.7.N84,AY.4.N7,AY.4.N100
28985_G|T	3	AY.43.N11,AY.4.N46,AY.5.N2
23489_T|C	3	BA.1.N24,BA.1.17.N8,BA.1.17.2.N11
8603_T|C	3	B.1.1.7.N70,B.1.1.7.N1,B.1.1.7.N142
18131_C|T	3	B.1.1.7.N19,B.1.1.7.N122,B.1.1.7.N71
28075_G|T	3	B.1.1.7.N8,AY.44.N13,B.1.1.7.N90
3340_G|T	3	AY.122.N11,AY.29.N8,AY.43.N14
22597_C|T	3	B.1.427.N1,AY.43.N13,AY.43.N2
9853_T|C	3	B.1.1.7.N46,B.1.1.7.N103,B.1.1.7.N114
510_GTCATGTTA|.........	3	AY.26.N2,BA.1.1.N56,BA.2.N10
5041_A|G	3	B.1.1.7.N114,B.1.1.7.N103,B.1.1.7.N46
22031_TT|..	3	B.1.617.2.N2,B.1.617.2.N1,AY.122.N13
4527_G|A	3	BA.2.N43,BA.2.N46,BA.2.N45
4183_T|C	3	AY.4.N16,AY.4.N100,AY.4.N7
10000_T|C	3	BA.1.1.N49,BA.2.N70,BA.2.N5
29524_T|C	3	B.1.1.7.N30,B.1.1.7.N116,B.1.1.7.N48
1281_C|T	3	AY.4.N7,AY.4.N100,AY.4.N16
20275_G|T	3	AY.29.N4,B.1.1.7.N11,B.1.1.7.N24
22029_A|.	3	B.1.617.2.N1,B.1.617.2.N2,AY.122.N13
29736_G|C	3	AY.98.N8,AY.98.N6,AY.98.N3
28363_A|T	3	BA.1.1.N41,BA.1.1.N55,BA.1.1.N75
27556_GCACTGACTTGCTTTAGCACTCAATTTGCTTTTGCTTGTCCTGACGGCGTAAAACACGTCTATC|................................................................	3	AY.4.N83,AY.4.N22,AY.4.N20
1643_A|T	3	B.1.1.7.N26,B.1.1.7.N68,B.1.1.7.N136
21766_ACA|...	2	BA.1.N17,BA.1.17.2.N10
10702_C|T	2	BA.2.N51,AY.103.N12
17751_T|G	2	B.1.2.N5,B.1.2.N4
11283_GTTTG|.....	2	BA.1.N29,BA.1.17.N10
7097_A|G	2	B.1.1.7.N113,B.1.1.7.N154
14646_T|A	2	B.1.1.7.N146,B.1.1.7.N104
13965_C|T	2	AY.122.N14,AY.4.N33
14820_A|G	2	BA.1.N31,BA.1.17.N7
9910_G|A	2	B.1.1.7.N103,B.1.1.7.N46
27382_G|C	2	BA.2.N31,BA.2.N36
16075_G|A	2	AY.4.N53,AY.4.N9
26611_C|T	2	AY.25.N7,AY.25.N8
21765_T|C	2	BA.2.N25,BA.2.N88
12462_C|T	2	AY.29.N3,AY.4.N88
29593_G|T	2	AY.44.N10,BA.2.N87
21910_C|T	2	AY.44.N14,AY.44.N9
5991_A|C	2	AY.4.N94,AY.4.N43
28109_G|T	2	AY.44.N3,B.1.1.7.N107
13953_A|G	2	BA.2.N80,AY.126.N1
2782_G|T	2	B.1.1.7.N85,AY.44.N17
29810_G|T	2	AY.43.N9,AY.43.N21
11507_G|A	2	B.1.1.7.N126,B.1.1.7.N7
23086_C|T	2	AY.66.N1,AY.64.N1
28690_G|C	2	B.1.1.7.N104,B.1.1.7.N146
11288_TCTGG|.....	2	BA.1.18.N1,BA.1.1.1.N2
22334_T|C	2	AY.122.N4,AY.122.N5
28245_T|G	2	B.1.1.7.N136,B.1.1.7.N68
8413_A|G	2	B.1.2.N5,B.1.2.N4
6988_T|C	2	BA.1.17.2.N7,BA.1.17.2.N1
8349_G|A	2	AY.103.N24,AY.103.N5
8083_G|A	2	B.1.2.N2,B.1.2.N7
24783_A|G	2	AY.26.N3,AY.26.N1
4795_C|T	2	AY.4.N22,BA.1.17.2.N4
15921_G|A	2	B.1.2.N5,B.1.2.N4
18264_C|T	2	AY.4.2.N7,AY.4.2.N10
14478_C|T	2	B.1.1.7.N159,B.1.1.7.N40
12640_T|C	2	AY.43.N4,AY.43.N24
29554_G|T	2	AY.44.N17,AY.44.N3
7984_T|C	2	BA.1.17.N1,B.1.1.7.N3
22255_A|T	2	B.1.2.N3,B.1.2.N1
2842_C|T	2	AY.43.N27,B.1.1.7.N107
16986_T|C	2	AY.3.N8,AY.3.N1
29679_C|T	2	B.1.1.214.N1,AY.4.N17
19009_G|A	2	AY.4.N77,AY.4.N48
13059_C|T	2	B.1.1.7.N104,B.1.1.7.N146
1623_T|C	2	AY.74.N1,AY.111.N1
19806_C|T	2	AY.4.N72,AY.4.N73
12747_C|T	2	AY.9.N2,AY.9.N1
3248_G|A	2	AY.4.N67,AY.4.N63
10317_A|G	2	AY.4.N9,AY.4.N53
13715_A|G	2	B.1.1.7.N52,B.1.1.7.N20
12134_T|C	2	B.1.177.21.N5,B.1.177.21.N2
22639_C|T	2	AY.4.N7,AY.4.N100
26522_C|T	2	BA.1.1.N71,BA.1.1.N4
21973_T|C	2	AY.125.N2,B.1.617.2.N15
22570_C|T	2	BA.2.9.N5,BA.2.9.N10
1927_T|C	2	B.1.2.N3,B.1.2.N1
9454_T|C	2	BA.2.N93,AY.4.N97
29760_T|C	2	B.1.2.N4,B.1.2.N5
21762_CTA|...	2	BA.1.N17,BA.1.17.2.N10
18891_G|T	2	B.1.1.7.N37,B.1.1.7.N163
13653_A|G	2	B.1.2.N5,B.1.2.N4
20067_A|T	2	AY.122.N4,AY.122.N5
25775_G|T	2	AY.4.N86,AY.4.N63
2908_A|G	2	AY.122.N10,AY.122.N16
8123_C|T	2	B.1.1.7.N112,B.1.1.7.N162
8733_C|T	2	AY.44.N10,AY.103.N16
22264_C|T	2	BA.1.1.N78,BA.2.N29
26096_A|C	2	AY.4.N96,AY.4.N61
29759_G|C	2	BA.2.N89,BA.2.N38
27610_C|T	2	AY.4.N53,AY.4.N9
29249_C|T	2	B.1.1.7.N70,AY.43.N27
382_A|G	2	AY.44.N3,AY.4.N64
11422_T|C	2	BA.1.N4,BA.1.N30
10036_C|T	2	B.1.1.7.N154,B.1.1.7.N113
28732_C|T	2	B.1.1.7.N113,B.1.1.7.N154
4551_C|T	2	AY.4.N41,AY.43.N16
2902_C|T	2	BA.1.N32,BA.1.N33
18499_T|C	2	B.1.1.7.N19,B.1.1.7.N119
15192_A|G	2	AY.4.2.N6,AY.4.2.N1
22194_AT|..	2	BA.1.17.N10,BA.1.17.N12
8106_C|T	2	AY.4.N67,AY.4.N23
10195_A|G	2	B.1.1.7.N90,B.1.1.7.N8
12070_G|T	2	B.1.1.7.N74,B.1.1.7.N120
18585_A|C	2	BA.1.N17,BA.1.N1
7831_T|C	2	B.1.177.21.N3,B.1.177.21.N1
186_C|T	2	AY.4.N63,B.1.1.7.N96
27516_G|T	2	AY.1.N1,AY.122.N10
14268_G|A	2	BA.1.15.N2,BA.1.15.N6
29736_G|T	2	BA.1.N4,B.1.1.7.N141
12357_C|T	2	B.1.1.7.N60,B.1.1.7.N55
25571_C|T	2	AY.44.N14,AY.46.N2
27463_G|T	2	AY.46.N2,AY.4.N97
11042_G|T	1	AY.44.N2
17572_G|T	1	B.1.160.N2
16616_C|A	1	AY.4.N51
7201_A|G	1	B.1.526.N1
15596_A|G	1	AY.4.N21
2229_G|A	1	BA.1.1.N45
8473_T|C	1	B.1.1.7.N19
10983_A|G	1	P.1.N1
20580_G|A	1	AY.4.N67
29439_A|T	1	B.1.2.N3
29109_C|A	1	B.1.1.7.N69
27809_A|T	1	AY.4.N55
27462_T|C	1	B.1.1.7.N28
6433_C|T	1	B.1.1.214.N3
16269_G|A	1	B.1.1.7.N166
29262_G|T	1	AY.5.N1
1269_A|G	1	AY.43.N26
22197_T|C	1	BA.2.N64
5931_G|A	1	AY.70.N1
17762_C|T	1	B.1.1.7.N42
26501_G|T	1	BA.1.1.N79
17419_C|T	1	AY.29.N5
28080_G|T	1	AY.43.N4
28807_C|T	1	AY.4.N101
7800_C|T	1	AY.4.N29
14032_A|G	1	B.1.1.7.N65
14184_C|T	1	BA.1.1.N18
21766_AC|..	1	BA.1.1.N41
5287_T|C	1	BA.1.1.N44
12865_T|C	1	B.1.1.7.N60
4583_G|A	1	B.1.1.7.N65
25702_...|CCC	1	BA.1.15.N1
10533_G|T	1	B.1.1.7.N38
4659_A|G	1	B.1.1.7.N24
3264_C|T	1	AY.122.N11
958_C|T	1	BA.2.N98
26049_G|T	1	AY.122.N11
7190_A|G	1	AY.122.N15
4444_G|T	1	B.1.2.N6
21252_T|C	1	B.1.1.7.N134
20371_C|T	1	BA.2.9.N5
24985_G|T	1	AY.4.N3
26814_G|T	1	AY.63.N1
22159_T|C	1	B.1.1.7.N111
25509_C|T	1	B.1.351.N1
23926_T|C	1	AY.127.N1
21369_T|C	1	AY.23.N2
15768_G|A	1	AY.117.N2
2270_A|G	1	B.1.1.7.N92
6538_C|T	1	B.1.177.12.N2
24199_G|A	1	B.1.617.2.N3
26520_G|T	1	B.1.1.7.N110
10108_A|G	1	B.1.258.17.N1
27440_A|G	1	AY.4.2.2.N1
24381_C|T	1	B.1.234.N1
22879_C|T	1	BA.1.1.N68
29024_G|T	1	AY.4.N68
7604_C|T	1	AY.122.N15
8591_G|T	1	AY.119.N3
2441_G|A	1	BA.1.1.N5
26537_C|T	1	AY.122.N10
4940_C|T	1	AY.4.N51
28681_G|T	1	B.1.1.7.N96
9421_T|C	1	AY.25.1.N9
28399_C|T	1	BA.2.N43
1710_C|T	1	AY.4.N56
10993_C|T	1	AY.4.N18
25500_G|A	1	BA.1.1.N34
23323_T|C	1	B.1.1.7.N83
11114_G|T	1	AY.122.N8
22522_C|T	1	BA.1.20.N1
6198_C|T	1	BA.2.N94
8905_C|T	1	BA.2.N99
4900_C|T	1	B.1.1.7.N4
24325_A|G	1	BA.2.N3
10039_C|T	1	B.1.1.7.N46
13122_G|A	1	AY.25.N10
2510_A|G	1	B.1.177.21.N4
25345_T|C	1	AY.43.N3
9652_G|T	1	AY.66.N1
564_G|A	1	AY.4.N27
23230_C|T	1	BA.2.N55
4548_A|G	1	AY.29.N6
5203_C|T	1	BA.1.N32
25968_A|G	1	B.1.526.N1
497_A|G	1	P.1.N4
21191_C|T	1	B.1.351.N1
15313_G|A	1	AY.29.N6
27914_A|G	1	B.1.351.N1
27917_A|G	1	AY.4.N100
24199_G|T	1	AY.117.N2
3403_G|T	1	AY.7.1.N2
17638_T|G	1	B.1.N7
27883_C|T	1	B.1.1.7.N86
21612_A|G	1	B.1.1.7.N47
21772_C|.	1	B.1.1.7.N112
14121_A|G	1	AY.75.N1
25567_G|A	1	AY.4.N68
17626_C|T	1	B.1.617.2.N13
27578_A|G	1	AY.4.2.2.N2
10741_C|T	1	B.1.243
15006_G|T	1	AY.43.N20
3587_C|T	1	B.1.1.7.N57
4291_A|T	1	B.1.1.37.N1
12924_C|T	1	AY.4.N60
14583_C|T	1	AY.25.N5
4051_T|C	1	B.1.240.N1
8802_C|T	1	AY.127.N2
25771_C|T	1	AY.4.N47
8025_C|T	1	AY.4.N38
12121_A|T	1	B.1.177.86.N1
3987_C|T	1	BA.2.N34
8260_T|C	1	B.1.1.7.N48
17963_T|C	1	B.1.1.7.N149
17478_G|A	1	B.1.2.N6
5871_A|G	1	B.1.1.7.N21
3114_G|T	1	D.2.N1
28308_C|T	1	AY.4.N101
8175_C|T	1	AY.29.N5
27765_C|T	1	BA.2.N40
8809_C|T	1	B.1.526.N1
21054_C|T	1	BA.2.9.N5
12754_C|T	1	AY.25.1.N12
4794_C|T	1	B.1.1.7.N129
14760_C|T	1	BA.1.1.N34
2210_G|T	1	B.1.351.N3
21724_G|C	1	AY.4.N100
18756_G|A	1	BA.1.1.N34
12769_G|A	1	AY.122.N8
25047_C|T	1	BA.1.N34
14976_T|C	1	AY.36.N1
6740_C|T	1	AY.25.1.N7
201_T|C	1	B.1.234.N1
21986_G|A	1	B.1.234.N1
21770_G|.	1	BA.1.1.N41
21998_C|T	1	B.1.1.7.N134
3311_C|T	1	B.1.160.N2
14019_T|C	1	B.1.1.7.N10
29375_C|A	1	AY.122.N8
16676_T|G	1	AY.29.N5
9429_T|C	1	BA.1.N7
1889_C|T	1	AY.119.2.N1
1946_G|T	1	AY.25.1.N13
13459_G|T	1	AY.122.N16
5126_T|C	1	P.1.17.N1
12892_G|A	1	B.1.1.7.N51
10650_C|T	1	AY.43.N12
10519_C|T	1	AY.75.N1
29670_C|T	1	AY.4.2.N2
19560_C|T	1	B.1.2.N6
592_T|A	1	AY.3.N5
13279_T|C	1	B.1.1.7.N12
19172_C|T	1	B.1.1.7.N76
18972_G|T	1	BA.1.1.N34
20120_T|C	1	B.1.617.2.N2
1009_C|T	1	AY.103.N8
2325_C|T	1	AY.27.N1
20611_C|T	1	AY.4.N83
24109_C|A	1	BA.2.N95
15910_G|T	1	AY.42.N1
6027_C|T	1	AY.43.N4
6592_A|G	1	B.1.1.214.N2
9100_T|C	1	BA.2.N93
27967_G|A	1	AY.103.N2
22945_C|T	1	P.1.N1
28153_C|T	1	B.1.1.7.N94
1197_A|G	1	BA.1.15.N1
26727_G|T	1	BA.2.N90
28198_G|T	1	AY.4.N59
28180_G|T	1	AY.122.N11
2533_T|C	1	AY.4.N84
29511_G|T	1	P.1.N4
14742_T|C	1	AY.4.N22
19813_C|T	1	B.1.1.7.N141
583_C|T	1	AY.4.N65
23426_G|T	1	B.1.1.7.N136
18948_G|T	1	AY.100.N4
27794_TT|..	1	AY.120.N2
26861_T|C	1	AY.100.N4
4054_T|C	1	AY.25.N5
19263_C|T	1	B.1.1.7.N59
13326_C|T	1	AY.110.N1
24358_C|A	1	AY.103.N14
10940_G|A	1	B.1.617.2.N10
25291_T|C	1	AY.29.N7
865_C|T	1	AY.125.N2
14961_T|C	1	B.1.1.7.N144
13366_C|T	1	BA.1.1.N65
1738_G|A	1	B.1.1.214.N2
11524_T|C	1	BA.2.N69
11023_A|G	1	AY.54.N1
24099_C|G	1	BA.2.N27
703_C|T	1	AY.111.N1
28295_A|G	1	B.1.1.7.N127
17574_T|C	1	AY.9.2.N2
24115_T|C	1	BA.2.3.N6
16797_A|G	1	AY.126.N1
15189_A|G	1	BA.1.17.2.N6
11557_G|T	1	B.1.258.N1
28307_G|T	1	AY.4.N63
19593_C|T	1	AY.43.N11
18710_A|G	1	AY.4.N100
15975_T|C	1	AY.4.N55
13197_C|T	1	B.1.177.12.N1
2396_A|G	1	AY.118.N2
6786_C|T	1	B.1.1.7.N115
4230_C|T	1	BA.2.N53
6109_G|A	1	BA.1.17.N5
27959_A|G	1	B.1.351.N1
22208_C|T	1	AY.4.N14
7728_C|T	1	BA.1.N35
26085_C|T	1	AY.25.3.N1
8737_T|C	1	AY.33.N1
7063_C|T	1	AY.103.N22
1489_C|T	1	B.1.1.7.N124
23692_C|T	1	BA.1.1.N35
3923_C|T	1	AY.119.2.N1
6720_C|T	1	BA.1.17.N3
6390_A|C	1	BA.2.N58
12145_T|C	1	AY.43.N26
8302_A|G	1	BA.1.1.N2
28880_AGGGG|GAACC	1	B.1.1.7.N148
29140_G|T	1	AY.4.N8
28541_G|A	1	B.1.1.214.N2
6606_C|T	1	B.1.1.7.N122
29500_A|G	1	B.1.177.N7
27405_TCTTTTCTTGGCACTGATAACACTCGCTACTTGTGAGCTTTATCACTACCAAGAGTG|.........................................................	1	B.1.1.7.N40
1274_G|T	1	AY.103.N13
12097_A|G	1	B.1.1.7.N125
4213_T|C	1	B.1.351.N2
25930_T|C	1	B.1.2.N3
27505_G|T	1	AY.4.N58
2119_C|T	1	B.1.1.7.N132
2560_A|G	1	AY.122.N9
13756_A|G	1	BA.1.1.N6
27708_G|A	1	AY.4.N29
6266_G|A	1	P.1.N4
14097_C|T	1	B.1.1.7.N38
3936_A|T	1	BA.1.1.N4
21660_C|T	1	B.1.1.7.N107
9050_C|T	1	AY.4.N75
695_G|T	1	B.1.1.7.N68
20310_T|C	1	AY.125.N1
4686_C|T	1	AY.126.N2
4306_A|G	1	AY.4.N67
2770_T|C	1	BA.1.1.N40
22281_C|T	1	AY.122.N8
28879_T|G	1	B.1.526.N1
28024_A|G	1	B.1.351.N1
28476_G|A	1	BA.2.N39
9207_C|T	1	B.1.1.214.N3
5949_A|G	1	B.1.160.N2
28909_C|T	1	AY.103.N6
29535_C|T	1	AY.6.N1
24432_A|G	1	B.1.526.N1
14186_G|A	1	B.1.1.7.N142
10981_G|T	1	B.1.240.N1
8622_T|C	1	P.1.N4
6380_C|T	1	B.1.1.214.N1
24193_G|T	1	AY.43.N27
11283_GTTTGTCT|........	1	BA.1.1.N42
2862_C|T	1	B.1.1.7.N120
25435_T|C	1	AY.4.N3
9049_G|A	1	BA.1.1.14.N1
11339_C|T	1	BA.1.18.N2
22207_T|G	1	BA.2.3.N7
29604_T|C	1	AY.4.N13
12784_C|T	1	BA.2.N67
13666_A|G	1	AY.75.N1
16877_C|T	1	AY.117.N2
1344_T|C	1	B.1.1.37.N1
506_C|T	1	AY.66.N1
26759_A|G	1	AY.25.N1
23900_G|C	1	B.1.2.N6
22432_C|T	1	B.1.1.7.N78
8835_T|C	1	BA.1.17.2.N8
1194_A|C	1	AY.25.N5
292_C|T	1	B.1.1.7.N137
26609_T|C	1	B.1.177.N5
3924_C|T	1	AY.4.N53
19572_C|T	1	B.1.1.7.N110
9166_C|T	1	BA.1.1.N61
5612_G|T	1	AY.4.N11
21429_T|A	1	AY.25.N5
17970_T|C	1	B.1.351.N2
690_C|T	1	B.1.160.N2
2974_T|C	1	AY.20.N1
5526_C|A	1	AY.5.N1
28913_GGCGGT|......	1	B.1.617.2.N10
10645_C|T	1	BA.1.1.N66
6272_T|A	1	B.1.1.7.N63
17634_C|T	1	AY.25.1.N11
22795_T|C	1	B.1.617.2.N15
12634_A|G	1	BA.1.N25
25654_G|T	1	AY.5.N1
2102_C|T	1	AY.3.N9
17206_T|C	1	AY.4.N100
16308_C|T	1	AY.3.N4
541_C|T	1	BA.2.3.N3
29701_G|T	1	AY.122.N4
20292_G|A	1	AY.4.N37
10728_C|T	1	B.1.1.7.N139
26042_C|T	1	B.1.617.2.N12
13119_C|T	1	P.1.17.N1
29697_A|G	1	B.1.1.7.N129
20987_C|T	1	B.1.1.7.N94
12763_C|T	1	AY.44.N15
28642_T|C	1	B.1.351.N2
912_C|T	1	AY.4.N32
26065_G|T	1	B.1.1.7.N81
22100_G|C	1	AY.121.N1
15783_C|T	1	B.1.1.7.N62
27809_A|G	1	B.1.351.N1
29640_C|T	1	B.1.1.7.N160
19518_G|T	1	BA.2.N21
26104_G|T	1	AY.122.N9
26912_C|T	1	B.1.1.7.N159
8652_T|C	1	BA.1.17.N2
28369_C|T	1	AY.127.N1
29545_C|T	1	AY.43.N26
24914_G|T	1	B.1.1.7.N57
4917_T|C	1	B.1.177.12.N1
21812_C|T	1	AY.4.N77
28904_G|T	1	P.1.14.N1
27600_C|T	1	AY.9.2.N1
1808_A|C	1	AY.117.N2
23764_A|T	1	B.1.351.N2
84_C|T	1	B.1.1.7.N10
26879_T|C	1	B.1.617.2.N14
7279_C|T	1	AY.122.N7
21222_A|G	1	BA.1.15.N2
29752_ATCGA|.....	1	AY.100.N5
27819_T|C	1	AY.29.N10
13770_G|A	1	B.1.1.7.N108
1959_C|T	1	BA.1.1.N72
4009_C|T	1	B.1.1.7.N67
16443_C|T	1	BA.2.N3
21008_C|T	1	BA.1.20.N2
2903_A|G	1	AY.127.N2
3722_A|G	1	AY.117.N2
16692_T|C	1	AY.44.N2
26864_A|T	1	AY.26.N1
2281_G|T	1	BA.1.1.2.N1
18623_T|C	1	B.1.1.7.N32
13166_C|T	1	B.1.617.2.N13
1992_A|G	1	AY.25.N5
29772_T|C	1	B.1.617.2.N14
8456_A|G	1	AY.101.N1
6907_A|C	1	AY.103.N22
6579_T|C	1	B.1.1.7.N95
5281_C|T	1	AY.4.N22
6559_T|G	1	B.1.1.7.N63
24499_T|C	1	B.1.2.N4
29017_G|A	1	AD.2.N1
28948_C|T	1	AY.117.N1
29648_G|T	1	AY.100.N5
17442_T|C	1	AY.29.N6
19875_C|T	1	AY.98.1.N1
9241_A|G	1	B.1.351.N3
29685_T|G	1	Q.1.N1
19317_C|T	1	BA.2.3.N2
4333_A|G	1	AY.98.N3
106_C|T	1	AY.43.N10
652_A|G	1	BA.1.N39
21365_C|T	1	B.1.177.21.N5
27904_T|G	1	BA.1.1.N53
19632_T|C	1	BA.1.1.N9
17135_C|T	1	AY.103.N12
26118_A|G	1	B.1.1.7.N84
1098_A|G	1	AY.26.N3
11287_G|T	1	BA.1.1.N75
28804_A|G	1	B.1.1.7.N164
17865_T|C	1	B.1.1.7.N22
19590_T|C	1	BA.1.N19
27649_C|T	1	AY.3.N5
25450_A|G	1	B.1.160.N2
2346_T|C	1	AY.25.N10
17862_C|T	1	B.1.1.7.N64
27825_A|G	1	B.1.351.N1
27438_T|C	1	BA.5.N1
6349_G|T	1	AY.4.N68
13821_C|T	1	AY.4.2.N7
11474_A|G	1	B.1.1.7.N44
19596_C|T	1	AY.4.N32
5762_T|C	1	B.1.1.7.N67
10523_G|C	1	AY.43.N2
16896_T|C	1	AY.126.N1
2570_C|T	1	AY.44.N6
27912_T|C	1	AY.101.N1
29011_C|T	1	AY.4.N100
25954_G|T	1	B.1.1.7.N106
11812_C|A	1	B.1.351.N2
10195_A|T	1	B.1.1.7.N54
1376_C|T	1	AY.29.N1
6235_T|C	1	B.1.1.214.N2
23815_T|C	1	BA.2.N95
8752_C|T	1	AY.25.N1
10253_T|C	1	B.1.1.7.N131
19613_G|A	1	B.1.1.7.N111
5221_C|T	1	B.1.1.7.N161
4860_A|G	1	BA.2.N42
18814_C|T	1	AY.4.2.N9
15451_G|T	1	AY.122.N16
3933_A|C	1	B.1.1.7.N29
22273_G|T	1	AY.29.N4
27643_C|T	1	AY.43.6.N1
64_C|T	1	AY.70.N1
2147_C|T	1	B.1.1.7.N97
18630_T|C	1	AY.4.2.N4
28559_G|A	1	B.1.1.7.N34
6468_C|T	1	AY.14.N2
15597_T|C	1	AY.3.N6
14670_C|T	1	AY.27.N2
3792_C|T	1	AY.44.N7
