# Supplementary material for: HaploCoV: unsupervised classification and rapid detection of novel emerging variants of SARS-CoV-2
Source: Commun Biol. 2023 Apr 22;6:443. doi: 10.1038/s42003-023-04784-4 (PMC10122080; doi:10.1038/s42003-023-04784-4)
Supplement: Supplementary file 11 — Supplementary Data 9 [file 42003_2023_4784_MOESM11_ESM.xlsx]

## Sheet: S7table
Pango+	#Areas	List of Areas	#Countries	List of countries
B.1.1.7.N3	21	AfrN,AsiaSO,EuUK,AsiaEast,na,AfrCent,AsiaSE,AfrW,AsiaME,NA,AfrSouth,Euc,AsiaCent,NAnorth,AfrEast,SAM,EuSo,EuEa,EuNo,Oc,NACent	97	Niger,Iceland,Tunisia,India,Estonia,PuertoRico,Bulgaria,Coted'Ivoire,DominicanRepublic,Belarus,BurkinaFaso,Australia,Gabon,SouthAfrica,Argentina,Martinique,Switzerland,Suriname,Curacao,Poland,Ethiopia,France,Slovakia,Romania,Japan,Netherlands,SouthKorea,SriLanka,Egypt,Portugal,Kenya,Spain,Italy,CostaRica,Colombia,Austria,Finland,UnitedArabEmirates,Georgia,Liberia,Norway,Gambia,Venezuela,Montenegr…
BA.1.N6	21	Euc,AsiaCent,AfrEast,NAnorth,EuSo,SAM,EuEa,Oc,EuNo,NACent,AfrN,AsiaSO,EuUK,na,AsiaEast,AfrCent,AsiaSE,AfrW,AsiaME,AfrSouth,NA	156	Bermuda,Syria,Pakistan,Armenia,Russia,NewZealand,Jamaica,UnitedKingdom,Guatemala,Belize,Guyana,Ecuador,NorthernMarianaIslands,Greece,Moldova,Aruba,Guinea,Belgium,Morocco,Ireland,CanaryIslands,Thailand,Peru,Mexico,Togo,HongKong,China,Benin,Cambodia,Hungary,Chile,Palestine,Denmark,Kosovo,Nepal,Canada,Liechtenstein,Tanzania,U.S.VirginIslands,Ukraine,Iran,Finland,Georgia,Dominica,Spain,Colombia,Reuni…
AY.122.N1	20	NACent,EuNo,Oc,SAM,EuSo,EuEa,AsiaCent,Euc,AfrEast,NAnorth,AfrSouth,AsiaSE,AfrCent,AfrW,AsiaME,AsiaSO,AfrN,AsiaEast,na,EuUK	102	CanaryIslands,Ireland,Morocco,Belgium,HongKong,Mexico,Peru,Thailand,Malaysia,Angola,SouthSudan,China,Bonaire,Latvia,Chile,Palestine,Jordan,Hungary,Israel,Kosovo,Denmark,CentralAfricanRepublic,Cameroon,Liechtenstein,Canada,Panama,Slovenia,Gibraltar,Ukraine,CzechRepublic,Singapore,Croatia,Russia,Indonesia,Lithuania,Sweden,UnitedKingdom,Jamaica,Qatar,NewZealand,Germany,Guadeloupe,Monaco,Kazakhstan,E…
B.1.1.7.N6	20	Euc,AsiaCent,NAnorth,AfrEast,SAM,EuSo,EuEa,EuNo,Oc,NACent,AfrN,AsiaSO,EuUK,AsiaEast,na,AfrCent,AsiaSE,AfrW,AsiaME,AfrSouth	127	Croatia,Pakistan,RepublicoftheCongo,DemocraticRepublicoftheCongo,UnitedKingdom,Sweden,Guatemala,Qatar,NewZealand,Russia,Lithuania,SintMaarten,Taiwan,Indonesia,Armenia,Lebanon,Guadeloupe,Nicaragua,Kazakhstan,Ecuador,Monaco,Germany,Belize,Guinea,Greece,Luxembourg,Uzbekistan,Philippines,Mexico,Togo,Fiji,HongKong,Malaysia,Libya,Thailand,Ireland,Uganda,Azerbaijan,CanaryIslands,Nigeria,Belgium,Morocco,…
B.1.N2	20	AsiaCent,Euc,NAnorth,AfrEast,EuSo,SAM,EuEa,Oc,EuNo,NACent,AsiaSO,AfrN,na,AsiaEast,EuUK,AsiaSE,AfrCent,AsiaME,AfrW,AfrSouth	105	Cambodia,Mozambique,Benin,Palestine,Jordan,Chile,Uruguay,Israel,Nigeria,Uganda,Malawi,Ireland,Belgium,Togo,Fiji,Philippines,Peru,Mexico,Thailand,Malaysia,Algeria,Gibraltar,Slovenia,Ukraine,PapuaNewGuinea,CzechRepublic,Rwanda,SaintVincentandtheGrenadines,Denmark,Namibia,Cameroon,Canada,Nepal,Panama,Maldives,Russia,Botswana,Indonesia,Lithuania,Guatemala,Sweden,DemocraticRepublicoftheCongo,UnitedKin…
B.1.N8	20	AfrSouth,AfrW,AsiaME,AfrCent,AsiaSE,EuUK,na,AsiaEast,AfrN,AsiaSO,NACent,EuNo,Oc,EuEa,EuSo,SAM,NAnorth,AfrEast,Euc,AsiaCent	71	Ghana,USA,Senegal,Turkey,Italy,Spain,Kenya,Egypt,Colombia,SaintLucia,Austria,France,Poland,Ethiopia,Netherlands,SouthAfrica,Australia,Bangladesh,Switzerland,Lesotho,Coted'Ivoire,Bahrain,Mauritius,Tunisia,Iceland,Niger,India,Kuwait,PuertoRico,Seychelles,Brazil,Germany,Ecuador,Kazakhstan,Uzbekistan,Guinea,Eswatini,Pakistan,Russia,Lithuania,Botswana,Indonesia,DemocraticRepublicoftheCongo,UnitedKingd…
BA.1.N24	20	NACent,EuNo,Oc,EuSo,SAM,EuEa,Euc,AsiaCent,NAnorth,AfrEast,NA,AfrCent,AsiaSE,AfrW,AsiaME,AfrN,AsiaSO,EuUK,na,AsiaEast	88	Liechtenstein,Nepal,Canada,Kosovo,SaintMartin,Denmark,Singapore,Iran,Slovenia,CzechRepublic,Rwanda,Ukraine,U.S.VirginIslands,Philippines,Peru,Mexico,HongKong,Malaysia,Thailand,Ireland,Nigeria,Belgium,Chile,Latvia,Jordan,Israel,China,SaudiArabia,Lebanon,Germany,Moldova,Vietnam,Greece,Luxembourg,Pakistan,Croatia,Brunei,UnitedKingdom,Sweden,DemocraticRepublicoftheCongo,NewZealand,Russia,SintMaarten,…
B.1.1.7.N1	19	AfrN,AsiaSO,EuUK,AsiaEast,na,AfrCent,AsiaSE,AfrW,AsiaME,EuSo,SAM,EuEa,Euc,AsiaCent,AfrEast,NAnorth,NACent,EuNo,Oc	77	Germany,Greece,Aruba,Luxembourg,Croatia,Pakistan,Qatar,NewZealand,Jamaica,UnitedKingdom,Sweden,Indonesia,SintMaarten,Taiwan,Lithuania,Russia,Canada,Panama,Cameroon,Denmark,Kosovo,Iran,Singapore,U.S.VirginIslands,CzechRepublic,TheBahamas,Slovenia,Thailand,HongKong,Togo,Philippines,Mexico,Morocco,Belgium,Nigeria,Ireland,Israel,Latvia,Barbados,USA,Ghana,NorthMacedonia,Turkey,Oman,Norway,Finland,Unit…
B.1.1.7.N102	19	AfrEast,NAnorth,Euc,EuEa,EuSo,SAM,Oc,EuNo,NACent,na,AsiaEast,EuUK,AsiaSO,AfrN,AfrW,AsiaME,AsiaSE,AfrCent,AfrSouth	68	Lebanon,Germany,Moldova,Greece,Luxembourg,Croatia,RepublicoftheCongo,UnitedKingdom,Sweden,Jamaica,NewZealand,Russia,Lithuania,Indonesia,Canada,Denmark,Singapore,Gibraltar,Slovenia,CzechRepublic,Philippines,Mexico,Thailand,Ireland,CanaryIslands,Belgium,Morocco,Chile,Jordan,Latvia,Israel,Hungary,Angola,Cambodia,Benin,Barbados,USA,Honduras,Turkey,Gambia,Norway,UnitedArabEmirates,Finland,Reunion,Aust…
B.1.1.7.N33	19	EuSo,EuEa,AsiaCent,Euc,AfrEast,NAnorth,NACent,EuNo,Oc,AsiaSO,AfrN,na,AsiaEast,EuUK,AfrSouth,AsiaSE,AfrCent,AsiaME,AfrW	57	Philippines,Bahrain,Belgium,Bulgaria,CanaryIslands,Ireland,Uganda,Israel,Estonia,Seychelles,PuertoRico,Tunisia,Iceland,India,SouthSudan,Netherlands,Canada,SouthKorea,Poland,Namibia,Denmark,France,Slovakia,Japan,Romania,Iran,Switzerland,Singapore,Djibouti,Bangladesh,Australia,Rwanda,Slovenia,Pakistan,Sudan,Qatar,Austria,Sweden,DemocraticRepublicoftheCongo,UnitedKingdom,Portugal,Indonesia,Lithuania…
B.1.1.7.N9	19	Oc,EuNo,NACent,AfrEast,NAnorth,Euc,EuEa,EuSo,SAM,AfrW,AsiaME,AsiaSE,AfrCent,AfrSouth,na,AsiaEast,EuUK,AsiaSO,AfrN	106	Madagascar,Panama,Nepal,Canada,Cameroon,CentralAfricanRepublic,Denmark,Singapore,CzechRepublic,Rwanda,U.S.VirginIslands,Slovenia,Gibraltar,TheBahamas,Thailand,Mexico,Philippines,HongKong,Togo,Belgium,Uganda,Ireland,Malawi,Nigeria,CanaryIslands,Israel,Chile,Latvia,Benin,Angola,Ecuador,Guadeloupe,Belize,Germany,Greece,Aruba,Moldova,Vietnam,Luxembourg,Croatia,Pakistan,Jamaica,Qatar,NewZealand,Sweden…
B.1.N3	19	AsiaSO,AfrN,AsiaEast,na,EuUK,AfrSouth,AsiaSE,AfrCent,AsiaME,AfrW,SAM,EuSo,EuEa,Euc,AfrEast,NAnorth,NACent,Oc,EuNo	84	Turkey,Oman,Norway,Gambia,Senegal,Serbia,USA,Ghana,Chad,Reunion,Portugal,Kenya,Spain,Italy,Finland,UnitedArabEmirates,Switzerland,Bangladesh,Australia,BurkinaFaso,Gabon,Netherlands,SouthKorea,Ethiopia,France,Slovakia,Japan,Estonia,FrenchGuiana,Niger,India,Tunisia,Iceland,Coted'Ivoire,DominicanRepublic,Zambia,Kyrgyzstan,Vietnam,Guinea,Aruba,Luxembourg,Guadeloupe,Lebanon,Germany,NewZealand,Qatar,De…
BA.1.N12	19	NACent,EuNo,Oc,EuSo,SAM,EuEa,Euc,NAnorth,AfrEast,AfrSouth,AfrCent,AsiaSE,AsiaME,AfrW,AfrN,AsiaSO,EuUK,na,AsiaEast	119	Israel,Hungary,Bonaire,Latvia,Chile,Jordan,SaudiArabia,Cambodia,Angola,Thailand,Malaysia,HongKong,Togo,Mexico,Peru,Philippines,Belgium,Nigeria,CanaryIslands,Ireland,Azerbaijan,Malawi,Uganda,Iran,Singapore,U.S.VirginIslands,Ukraine,PapuaNewGuinea,Haiti,CzechRepublic,Algeria,Slovenia,Gibraltar,Canada,Panama,Nepal,Liechtenstein,SaintMartin,Denmark,Namibia,Kosovo,NewZealand,Qatar,Jamaica,Guatemala,Sw…
AY.122.N12	18	AsiaSE,AfrCent,AfrW,AsiaME,AsiaSO,AfrN,AsiaEast,EuUK,NACent,EuNo,Oc,EuSo,SAM,EuEa,AsiaCent,Euc,NAnorth,AfrEast	76	RepublicoftheCongo,Croatia,Brunei,Russia,SintMaarten,Lithuania,Sweden,DemocraticRepublicoftheCongo,UnitedKingdom,Qatar,Germany,Ecuador,Monaco,Luxembourg,Moldova,Greece,Ireland,Belgium,Peru,Mexico,HongKong,Thailand,Palestine,Chile,Bolivia,Israel,Kosovo,Denmark,Cameroon,Liechtenstein,Panama,Canada,Algeria,Slovenia,CzechRepublic,Ukraine,BosniaandHerzegovina,Georgia,Finland,Italy,Spain,Egypt,Portugal…
B.1.1.7.N18	18	AsiaME,AfrW,AsiaSE,EuUK,na,AsiaEast,AfrN,AsiaSO,NACent,Oc,EuNo,EuEa,EuSo,SAM,AfrEast,NAnorth,Euc,AsiaCent	75	Luxembourg,Greece,Guinea,Aruba,Germany,Lebanon,Lithuania,Armenia,Indonesia,Russia,NewZealand,Qatar,UnitedKingdom,Sweden,CaymanIslands,AntiguaandBarbuda,Croatia,U.S.VirginIslands,Ukraine,Algeria,Slovenia,Iran,Singapore,Denmark,Panama,Canada,SaudiArabia,Israel,Jordan,Latvia,Belgium,Morocco,Ireland,Nigeria,Thailand,Philippines,Mexico,Norway,Turkey,Ghana,Senegal,USA,Kenya,Portugal,Egypt,Italy,Spain,C…
B.1.1.7.N2	18	AsiaSO,AfrN,AsiaEast,EuUK,AfrSouth,AsiaSE,AfrCent,AsiaME,AfrW,EuSo,SAM,EuEa,AsiaCent,Euc,NAnorth,NACent,EuNo,Oc	69	Switzerland,Belarus,Australia,SouthAfrica,Andorra,Netherlands,SouthKorea,Poland,France,Slovakia,Malta,Japan,Romania,Estonia,India,Iceland,Bulgaria,Montenegro,Turkey,Norway,USA,Ghana,NorthMacedonia,Colombia,Austria,CostaRica,Portugal,Spain,Mongolia,Italy,Finland,Georgia,BosniaandHerzegovina,Iran,Singapore,Ukraine,CzechRepublic,Slovenia,Gibraltar,Algeria,Canada,CentralAfricanRepublic,Cameroon,Denma…
B.1.1.7.N36	18	AfrSouth,AsiaSE,AsiaME,AfrW,AsiaSO,AfrN,AsiaEast,na,EuUK,NACent,EuNo,Oc,SAM,EuSo,EuEa,Euc,AfrEast,NAnorth	70	Togo,Philippines,Thailand,CanaryIslands,Malawi,Ireland,Morocco,Belgium,Latvia,Jordan,Israel,Canada,Denmark,Singapore,Slovenia,U.S.VirginIslands,CzechRepublic,Croatia,Pakistan,AntiguaandBarbuda,Mauritania,UnitedKingdom,Sweden,Jamaica,NewZealand,Russia,Indonesia,Lithuania,Guadeloupe,Ecuador,Germany,Kyrgyzstan,Aruba,Greece,Luxembourg,Bulgaria,Brazil,Iceland,India,SouthKorea,Netherlands,Malta,Slovaki…
B.1.N4	18	Oc,EuNo,NACent,AfrEast,NAnorth,Euc,EuEa,SAM,EuSo,AfrW,AsiaME,AsiaSE,AfrCent,na,AsiaEast,EuUK,AsiaSO,AfrN	78	Germany,Guyana,Guadeloupe,Lebanon,Ecuador,Luxembourg,Vietnam,Aruba,Greece,Sudan,Pakistan,Croatia,Russia,Indonesia,SintMaarten,Taiwan,Sweden,UnitedKingdom,NewZealand,Qatar,Denmark,Canada,Panama,PapuaNewGuinea,Haiti,CzechRepublic,Nigeria,Ireland,Morocco,Belgium,HongKong,Togo,Philippines,Mexico,Peru,Malaysia,SaudiArabia,Chile,Latvia,Israel,NorthMacedonia,Ghana,Serbia,USA,Norway,Turkey,Venezuela,Finl…
BA.1.1.N6	18	AsiaME,AfrW,AsiaSE,AfrCent,AfrSouth,AsiaEast,EuUK,AsiaSO,AfrN,Oc,EuNo,NACent,NAnorth,AfrEast,Euc,EuEa,SAM,EuSo	64	Spain,Italy,Portugal,CostaRica,Austria,Reunion,Finland,Crimea,Gambia,Norway,Turkey,Oman,NorthMacedonia,USA,India,Tunisia,Brazil,Iraq,Estonia,Bulgaria,Zambia,Mauritius,Australia,Curacao,Switzerland,Martinique,Slovakia,Japan,Romania,Poland,Ethiopia,France,SouthKorea,Netherlands,Russia,Lithuania,Taiwan,Guatemala,UnitedKingdom,Sweden,DemocraticRepublicoftheCongo,RepublicoftheCongo,Pakistan,Croatia,Mo…
BA.2.N1	18	AfrN,AsiaSO,EuUK,na,AsiaEast,AfrSouth,NA,AsiaSE,AsiaME,EuSo,SAM,EuEa,Euc,AfrEast,NAnorth,NACent,Oc,EuNo	62	Guadeloupe,USA,Germany,Turkey,Luxembourg,Norway,Croatia,BosniaandHerzegovina,Finland,Guatemala,UnitedKingdom,Sweden,Colombia,CostaRica,Reunion,Austria,NewZealand,Spain,Italy,Indonesia,Portugal,Lithuania,SouthKorea,Liechtenstein,Canada,Netherlands,Panama,Kosovo,Slovakia,Japan,Romania,Poland,France,SaintMartin,Denmark,Singapore,Curacao,Switzerland,Martinique,SouthAfrica,Argentina,Slovenia,Algeria,A…
BA.2.N23	18	AfrSouth,NA,AsiaME,AsiaSE,AsiaEast,na,EuUK,AsiaSO,AfrN,NACent,EuNo,Oc,EuEa,SAM,EuSo,AfrEast,NAnorth,Euc	67	India,PuertoRico,Seychelles,Brazil,Mauritius,Paraguay,SouthAfrica,Argentina,Australia,Curacao,Switzerland,Martinique,Japan,Romania,Slovakia,France,Poland,Ethiopia,SouthKorea,Netherlands,Italy,Dominica,Spain,Kenya,Egypt,Portugal,Colombia,CostaRica,Austria,BosniaandHerzegovina,Finland,Norway,Turkey,USA,Chile,Bonaire,Israel,Ireland,Belgium,Morocco,Peru,Philippines,Mexico,HongKong,Thailand,Slovenia,A…
B.1.1.7.N73	18	AsiaEast,EuUK,AsiaSO,AfrN,AsiaME,AfrW,AsiaSE,AfrCent,AfrSouth,NAnorth,AsiaCent,Euc,EuEa,EuSo,SAM,EuNo,Oc,NACent	59	HongKong,Bahrain,Mexico,Philippines,Belgium,CanaryIslands,Bulgaria,Ireland,Israel,Estonia,PuertoRico,Chile,Jordan,Tunisia,Iceland,SaudiArabia,India,Netherlands,Canada,SouthKorea,SriLanka,CentralAfricanRepublic,Poland,France,Denmark,Slovakia,Romania,Japan,Iran,Switzerland,Ukraine,Australia,CzechRepublic,SouthAfrica,Slovenia,Finland,Croatia,BosniaandHerzegovina,RepublicoftheCongo,CostaRica,Austria,…
AY.44.N1	17	EuEa,SAM,EuSo,NAnorth,AsiaCent,Euc,NACent,Oc,EuNo,AsiaEast,na,EuUK,AsiaSO,NA,AfrW,AsiaME,AsiaSE	71	Singapore,U.S.VirginIslands,CzechRepublic,TheBahamas,Canada,Panama,Maldives,Denmark,FrenchPolynesia,Israel,Bolivia,Latvia,Chile,China,Thailand,HongKong,Mexico,Peru,Anguilla,Belgium,Ireland,Greece,Aruba,Moldova,Luxembourg,NorthernMarianaIslands,Ecuador,Guadeloupe,Germany,Jamaica,Guatemala,Sweden,UnitedKingdom,Indonesia,Lithuania,SintMaarten,AntiguaandBarbuda,Croatia,CaymanIslands,Switzerland,Curac…
B.1.1.7.N86	17	AsiaSE,AsiaME,AfrN,AsiaSO,EuUK,AsiaEast,na,NACent,Oc,EuNo,EuSo,SAM,EuEa,Euc,AsiaCent,AfrEast,NAnorth	42	Tunisia,Mayotte,India,Israel,PuertoRico,Belgium,Ireland,Bulgaria,Mexico,Rwanda,Australia,Argentina,TheBahamas,Switzerland,Singapore,France,Denmark,Japan,Panama,Netherlands,Canada,SintMaarten,Indonesia,Portugal,Italy,Russia,Spain,Austria,Colombia,CostaRica,UnitedKingdom,Sweden,Guatemala,CaymanIslands,Pakistan,Georgia,Norway,Greece,Turkey,Germany,Barbados,USA
B.1.617.2.N8	17	EuNo,Oc,NACent,Euc,AfrEast,NAnorth,SAM,EuSo,EuEa,AfrCent,AsiaSE,AfrW,AsiaME,AfrN,AsiaSO,EuUK,na	52	Morocco,Belgium,Bulgaria,Ireland,Malaysia,Mexico,Bahrain,Iceland,India,Brazil,Iraq,Israel,Chile,Jordan,Latvia,Poland,Denmark,France,Romania,Netherlands,Canada,Nepal,Australia,CzechRepublic,Gabon,Slovenia,Switzerland,Martinique,Singapore,Mauritania,Finland,Guinea-Bissau,Pakistan,Indonesia,Portugal,Lithuania,Spain,Russia,Italy,Austria,Reunion,Qatar,Sweden,UnitedKingdom,Germany,Senegal,USA,Norway,Ga…
BA.1.17.N2	17	AfrW,AsiaME,AsiaSE,EuUK,AsiaEast,na,AsiaSO,EuNo,Oc,NACent,AfrEast,NAnorth,Euc,AsiaCent,EuEa,EuSo,SAM	63	HongKong,Togo,Peru,Mexico,Philippines,Thailand,Malaysia,Bulgaria,CanaryIslands,Ireland,Belgium,PuertoRico,FrenchGuiana,Chile,Brazil,Israel,Estonia,India,China,SouthKorea,Liechtenstein,SriLanka,Canada,Netherlands,Panama,Slovakia,Romania,Japan,Poland,Denmark,France,Singapore,Switzerland,Argentina,Slovenia,Andorra,Australia,CzechRepublic,Georgia,Croatia,Finland,Guatemala,Sweden,UnitedKingdom,Reunion…
BA.1.17.N8	17	AsiaSE,AfrW,AsiaME,AfrN,AsiaSO,EuUK,AsiaEast,EuNo,Oc,NACent,Euc,AsiaCent,AfrEast,NAnorth,SAM,EuSo,EuEa	49	UnitedKingdom,NewZealand,Austria,Qatar,Italy,Russia,Spain,Lithuania,Armenia,Egypt,Indonesia,Croatia,Pakistan,Finland,Vietnam,Lebanon,USA,Germany,Estonia,Israel,Brazil,India,Mexico,Philippines,Malaysia,Thailand,Ireland,Bulgaria,Nigeria,Belgium,Bangladesh,Singapore,Switzerland,Iran,Argentina,CzechRepublic,Australia,SriLanka,SouthKorea,Nepal,Netherlands,Canada,Romania,Japan,Slovakia,Denmark,France,P…
BA.1.N18	17	AfrW,AsiaME,AsiaSE,na,AsiaEast,EuUK,AsiaSO,Oc,EuNo,NACent,AfrEast,NAnorth,AsiaCent,Euc,EuEa,EuSo,SAM	72	China,Cambodia,Uruguay,FrenchPolynesia,Israel,Chile,Latvia,Belgium,CanaryIslands,Ireland,Thailand,Malaysia,HongKong,Philippines,Peru,Mexico,Ukraine,CzechRepublic,Slovenia,Singapore,Denmark,Kosovo,Canada,Panama,Liechtenstein,Indonesia,Lithuania,Russia,Guatemala,Sweden,UnitedKingdom,Croatia,Luxembourg,Greece,Moldova,Germany,Ecuador,Lebanon,India,Brazil,Estonia,CaboVerde,ElSalvador,PuertoRico,Bulgar…
BA.1.N21	17	AsiaSE,AfrW,AsiaME,AfrSouth,AsiaSO,EuUK,AsiaEast,na,EuNo,Oc,NACent,Euc,AfrEast,NAnorth,EuSo,SAM,EuEa	65	France,Poland,Romania,Japan,Slovakia,SouthKorea,Australia,SouthAfrica,Argentina,Switzerland,Paraguay,DominicanRepublic,India,Seychelles,CaboVerde,TrinidadandTobago,Brazil,PuertoRico,Ghana,Senegal,USA,Barbados,BritishVirginIslands,Venezuela,Turkey,Finland,Italy,Spain,Austria,CostaRica,Colombia,Denmark,Panama,Canada,CzechRepublic,U.S.VirginIslands,Slovenia,Montserrat,Singapore,Belgium,Anguilla,Nige…
BA.1.N5	17	NACent,Oc,EuNo,EuEa,EuSo,SAM,NAnorth,AfrEast,Euc,AfrW,AsiaME,AfrCent,AsiaSE,EuUK,AsiaEast,na,AsiaSO	66	India,Brazil,TrinidadandTobago,Seychelles,ElSalvador,PuertoRico,Mauritius,Australia,Argentina,Martinique,Switzerland,Suriname,Curacao,Poland,France,Slovakia,Japan,Netherlands,SouthKorea,Portugal,Spain,Italy,Colombia,Austria,CostaRica,Finland,Norway,BritishVirginIslands,Turkey,Ghana,USA,Cambodia,Israel,Chile,Belgium,Nigeria,Ireland,Thailand,Malaysia,Peru,Mexico,U.S.VirginIslands,CzechRepublic,Slov…
BA.1.N9	17	Oc,EuNo,NACent,AfrEast,NAnorth,Euc,EuEa,SAM,EuSo,AsiaME,AfrW,AsiaSE,AfrSouth,na,AsiaEast,EuUK,AsiaSO	65	Iraq,Brazil,TrinidadandTobago,PuertoRico,India,Switzerland,Australia,SouthAfrica,Argentina,Netherlands,SouthKorea,France,Poland,Japan,Romania,Colombia,Reunion,Austria,Kenya,Portugal,Italy,Spain,Finland,Montenegro,Turkey,Norway,Senegal,USA,Ghana,Israel,Chile,Jordan,Mozambique,Cambodia,Malaysia,Thailand,Philippines,Peru,Mexico,HongKong,Belgium,Malawi,Uganda,Nigeria,Singapore,CzechRepublic,Slovenia,…
BA.2.9.N1	17	Euc,NAnorth,AfrEast,SAM,EuSo,EuEa,Oc,EuNo,NACent,AsiaSO,na,AsiaEast,EuUK,AsiaSE,AfrW,AsiaME,NA	57	Jamaica,CostaRica,Colombia,Austria,UnitedKingdom,Sweden,Indonesia,Portugal,Lithuania,Russia,Spain,Italy,Finland,Greece,Turkey,Aruba,Moldova,Norway,Ecuador,Serbia,USA,Germany,NorthMacedonia,Brazil,Israel,PuertoRico,Chile,Bonaire,India,Thailand,HongKong,Mauritius,Mexico,Peru,Belgium,Nigeria,Ireland,Switzerland,Martinique,Singapore,Curacao,Ukraine,Australia,Belarus,CzechRepublic,Argentina,Slovenia,C…
AY.100.N1	16	EuEa,SAM,EuSo,AfrEast,NAnorth,Euc,NACent,Oc,EuNo,AsiaEast,na,EuUK,AsiaSO,AfrW,AsiaME,AsiaSE	50	BosniaandHerzegovina,Jamaica,Austria,Colombia,CostaRica,Guatemala,UnitedKingdom,SintMaarten,Lithuania,Spain,Italy,NorthernMarianaIslands,Ecuador,USA,Ghana,Germany,Aruba,Norway,Malaysia,HongKong,DominicanRepublic,Mexico,Anguilla,Belgium,Uganda,Israel,PuertoRico,Jordan,Chile,Iceland,India,Netherlands,Canada,Panama,SouthKorea,Poland,SaintMartin,France,Denmark,Japan,Switzerland,Djibouti,Singapore,Cur…
AY.4.N1	16	AsiaME,AfrW,AfrCent,AsiaSE,EuUK,AsiaEast,AsiaSO,EuNo,Oc,NACent,AfrEast,NAnorth,Euc,EuEa,EuSo,SAM	61	Finland,BosniaandHerzegovina,Croatia,Bermuda,Jamaica,Reunion,Austria,UnitedKingdom,Sweden,Taiwan,Lithuania,Portugal,Indonesia,Italy,Russia,Spain,USA,NorthMacedonia,Germany,Greece,Moldova,Turkey,Norway,Luxembourg,Malaysia,Thailand,Bahrain,Peru,Mexico,HongKong,Belgium,Ireland,Bulgaria,Nigeria,Israel,Estonia,Brazil,Bonaire,Latvia,India,Iceland,Angola,Netherlands,Canada,SouthKorea,Denmark,France,Pola…
AY.43.N1	16	Oc,EuNo,NACent,AfrEast,NAnorth,Euc,AsiaCent,EuEa,SAM,EuSo,AsiaME,AfrCent,AsiaSE,EuUK,AsiaEast,AfrN	61	Guadeloupe,USA,Monaco,Ecuador,Germany,Turkey,Greece,Luxembourg,Norway,Croatia,Finland,Sweden,UnitedKingdom,NewZealand,CostaRica,Reunion,Austria,Spain,Italy,Portugal,Egypt,Indonesia,Armenia,Kenya,SintMaarten,Lithuania,SouthKorea,Liechtenstein,Cameroon,Netherlands,Canada,Panama,Slovakia,Malta,Kosovo,Romania,Poland,France,Denmark,Singapore,Curacao,Switzerland,Suriname,Martinique,Slovenia,Andorra,Cze…
AY.43.N23	16	AsiaEast,EuUK,AsiaSO,AfrN,AfrSouth,AsiaME,AsiaSE,AfrCent,EuEa,SAM,EuSo,AfrEast,NAnorth,Euc,NACent,EuNo	33	Lithuania,Portugal,Italy,Spain,Austria,Reunion,CostaRica,Sweden,UnitedKingdom,RepublicoftheCongo,Luxembourg,Greece,Germany,USA,Israel,FrenchGuiana,Belgium,Morocco,Ireland,Thailand,Mauritius,HongKong,Gibraltar,SouthAfrica,Martinique,Switzerland,France,Denmark,Poland,Romania,Netherlands,Canada,SriLanka
B.1.1.7.N26	16	Oc,EuNo,NACent,AfrEast,NAnorth,Euc,EuEa,SAM,EuSo,AsiaME,AsiaSE,AfrSouth,AsiaEast,EuUK,AsiaSO,AfrN	55	Pakistan,Italy,Spain,Russia,SintMaarten,Kenya,Lithuania,Indonesia,Portugal,UnitedKingdom,Sweden,Austria,Germany,USA,Ecuador,Luxembourg,Norway,Turkey,Aruba,Greece,Ireland,Bulgaria,Belgium,Morocco,Philippines,Bahrain,Mexico,DominicanRepublic,HongKong,India,Iceland,Chile,FrenchGuiana,Bonaire,Israel,Estonia,Brazil,Romania,Japan,Slovakia,Denmark,France,Poland,SouthKorea,Nepal,Netherlands,Canada,Argent…
B.1.1.7.N75	16	AsiaEast,EuUK,AsiaSO,AfrN,AsiaME,AfrW,AsiaSE,AfrCent,NAnorth,AsiaCent,Euc,EuEa,SAM,EuSo,Oc,EuNo	45	Lithuania,Portugal,Italy,Spain,Austria,UnitedKingdom,Sweden,Finland,Croatia,BosniaandHerzegovina,Georgia,Norway,Luxembourg,Montenegro,Oman,Turkey,Ghana,NorthMacedonia,Germany,USA,Serbia,Tunisia,India,Estonia,Israel,Brazil,Belgium,Ireland,Bulgaria,Philippines,Australia,Slovenia,Switzerland,Bangladesh,Singapore,France,Denmark,Poland,Romania,Japan,Kosovo,Slovakia,Canada,Netherlands,Cameroon
B.1.2.N2	16	SAM,EuSo,EuEa,Euc,AfrEast,NAnorth,NACent,Oc,EuNo,AsiaSO,EuUK,AsiaEast,na,AsiaSE,AsiaME,AfrW	64	Finland,Colombia,CostaRica,Portugal,Spain,Italy,Grenada,USA,Honduras,Ghana,Guam,BritishVirginIslands,Norway,TurksandCaicosIslands,Coted'Ivoire,Bulgaria,Brazil,CaboVerde,PuertoRico,Iceland,India,Netherlands,SouthKorea,Poland,France,Japan,Switzerland,Afghanistan,Curacao,Australia,Argentina,Croatia,Bermuda,NewZealand,Qatar,Guatemala,UnitedKingdom,Sweden,SintMaarten,Taiwan,NorthernMarianaIslands,Ecua…
B.1.351.N2	16	EuNo,Oc,NACent,AfrEast,NAnorth,Euc,EuEa,SAM,EuSo,AsiaME,AfrW,AfrCent,AsiaSE,EuUK,AsiaEast,AsiaSO	43	SouthKorea,Netherlands,Canada,Japan,Denmark,France,Singapore,Switzerland,Australia,Philippines,Bahrain,HongKong,Mauritius,Malaysia,Belgium,Latvia,Israel,Brazil,Angola,China,India,SaudiArabia,USA,Germany,Ghana,Turkey,Greece,Guam,Norway,Pakistan,AntiguaandBarbuda,DemocraticRepublicoftheCongo,Sweden,UnitedKingdom,NewZealand,Qatar,Reunion,Austria,Italy,Spain,Russia,Taiwan,Indonesia
B.1.617.2.N6	16	NAnorth,Euc,AsiaCent,EuEa,EuSo,SAM,EuNo,Oc,EuUK,na,AsiaEast,AfrN,AsiaSO,AsiaME,AfrCent,AsiaSE	53	Portugal,Egypt,Lithuania,Spain,Russia,Italy,Qatar,Austria,UnitedKingdom,DemocraticRepublicoftheCongo,Sweden,Syria,Finland,Georgia,Croatia,Norway,Luxembourg,Montenegro,Greece,Aruba,Turkey,NorthMacedonia,Germany,USA,India,Iraq,Israel,Estonia,Bonaire,Latvia,Palestine,Jordan,Belgium,Bulgaria,Ireland,Thailand,Bahrain,Ukraine,Australia,CzechRepublic,Slovenia,Switzerland,Poland,Denmark,France,Kosovo,Slo…
B.1.N9	16	AsiaSE,AfrW,AsiaME,AsiaSO,AfrN,AsiaEast,EuUK,NACent,EuNo,Oc,SAM,EuSo,EuEa,Euc,AfrEast,NAnorth	56	China,Tunisia,India,Iceland,Estonia,Israel,Brazil,Chile,Latvia,Bolivia,Belgium,Morocco,Ireland,CanaryIslands,Thailand,DominicanRepublic,Peru,Mexico,Australia,Slovenia,Switzerland,Iran,Singapore,France,Denmark,Poland,Romania,Japan,Netherlands,Canada,SouthKorea,Taiwan,Portugal,Italy,Spain,Russia,Qatar,NewZealand,Austria,Colombia,UnitedKingdom,Sweden,UnitedArabEmirates,Finland,Croatia,Norway,Luxembo…
B.N1	16	AsiaSO,AsiaEast,EuUK,AsiaSE,AfrW,AsiaME,AfrSouth,Euc,NAnorth,AfrEast,SAM,EuSo,EuEa,Oc,EuNo,NACent	51	Portugal,Taiwan,Lithuania,Kenya,Russia,Spain,Austria,Jamaica,NewZealand,Sweden,UnitedKingdom,Finland,UnitedArabEmirates,BosniaandHerzegovina,Norway,Luxembourg,Cyprus,Greece,Oman,Germany,USA,Iceland,China,Cambodia,Uruguay,Brazil,Israel,Chile,Palestine,Belgium,Uganda,Ireland,Thailand,Malaysia,HongKong,Togo,Peru,Australia,Ukraine,SouthAfrica,Argentina,Slovenia,Switzerland,Singapore,France,Denmark,Ja…
BA.1.1.N19	16	AfrW,AsiaME,AsiaSE,AfrCent,na,AsiaEast,EuUK,AsiaSO,Oc,EuNo,NACent,NAnorth,Euc,EuEa,SAM,EuSo	45	Netherlands,Canada,SouthKorea,Cameroon,Poland,Denmark,France,Slovakia,Japan,Switzerland,Gibraltar,Slovenia,Thailand,Mexico,Belgium,Bulgaria,Nigeria,Ireland,Brazil,Israel,Estonia,PuertoRico,Chile,India,NorthernMarianaIslands,Ecuador,Senegal,USA,Ghana,Germany,Moldova,Norway,Luxembourg,Gambia,Finland,Croatia,Austria,Qatar,Sweden,UnitedKingdom,Indonesia,Portugal,Spain,Russia,Italy
BA.1.1.N29	16	SAM,EuSo,EuEa,Euc,AfrEast,NAnorth,NACent,EuNo,Oc,AsiaSO,AsiaEast,na,EuUK,AsiaSE,AfrW,AsiaME	60	Brunei,Croatia,BosniaandHerzegovina,Colombia,NewZealand,Austria,Reunion,Guatemala,Sweden,UnitedKingdom,Indonesia,Lithuania,Taiwan,Spain,Italy,Ecuador,Guadeloupe,USA,Ghana,Honduras,Germany,Vietnam,Thailand,Paraguay,Malaysia,HongKong,Togo,Mauritius,Mexico,Peru,Belgium,Nigeria,Bulgaria,Ireland,Brazil,Israel,Estonia,PuertoRico,Chile,India,Benin,Cambodia,Netherlands,Canada,SriLanka,Liechtenstein,Polan…
BA.1.1.N38	16	AsiaME,AfrW,AsiaSE,EuUK,AsiaEast,AsiaSO,EuNo,Oc,NACent,NAnorth,AfrEast,Euc,AsiaCent,EuEa,SAM,EuSo	41	Georgia,Colombia,Austria,CostaRica,UnitedKingdom,Sweden,Indonesia,Kenya,Spain,Italy,Lebanon,USA,Ghana,Germany,Norway,Thailand,Malaysia,HongKong,Peru,Mexico,Philippines,Belgium,Nigeria,Brazil,Israel,Jordan,Chile,India,Canada,Netherlands,SouthKorea,Poland,France,Denmark,Japan,Switzerland,Singapore,Australia,CzechRepublic,Argentina,Slovenia
BA.1.1.N8	16	NACent,Oc,EuNo,EuEa,SAM,EuSo,NAnorth,AfrEast,Euc,AfrW,AsiaME,AsiaSE,EuUK,AsiaEast,na,AsiaSO	68	DominicanRepublic,Paraguay,India,FrenchGuiana,Kuwait,PuertoRico,ElSalvador,Brazil,Japan,Romania,Slovakia,France,Poland,SouthKorea,Netherlands,Andorra,Argentina,Australia,Belarus,Switzerland,Finland,Italy,Spain,CostaRica,Austria,Reunion,Colombia,Honduras,USA,Senegal,Norway,Turkey,Ireland,Uganda,Nigeria,Belgium,Mexico,Peru,Malaysia,Thailand,Benin,Palestine,Chile,Israel,Denmark,Liechtenstein,Panama,…
BA.1.17.N1	16	EuEa,EuSo,SAM,NAnorth,AfrEast,Euc,AsiaCent,NACent,Oc,EuNo,EuUK,na,AsiaEast,AsiaSO,AsiaME,AsiaSE	71	Israel,Hungary,Latvia,Chile,Malaysia,Thailand,Peru,Philippines,Mexico,Belgium,Ireland,Azerbaijan,CanaryIslands,Singapore,CzechRepublic,Slovenia,Panama,Canada,Liechtenstein,Denmark,Kosovo,NewZealand,Sweden,UnitedKingdom,Guatemala,Lithuania,Indonesia,Russia,Croatia,Greece,Vietnam,Luxembourg,Ecuador,Lebanon,Guadeloupe,Germany,Estonia,Brazil,PuertoRico,India,Paraguay,DominicanRepublic,Bulgaria,Switze…
BA.1.N2	16	Euc,AfrEast,NAnorth,SAM,EuSo,EuEa,Oc,EuNo,NACent,AsiaSO,EuUK,AsiaEast,na,AsiaSE,AsiaME,AfrSouth	54	Cambodia,India,Chile,Latvia,PuertoRico,Estonia,Israel,Brazil,Ireland,Bulgaria,Belgium,Philippines,Mexico,Thailand,Slovenia,SouthAfrica,Argentina,CzechRepublic,Australia,U.S.VirginIslands,Djibouti,Singapore,Switzerland,Romania,Japan,Slovakia,France,Denmark,Poland,SriLanka,SouthKorea,Canada,Netherlands,Italy,Spain,Lithuania,Indonesia,UnitedKingdom,Sweden,Guatemala,CostaRica,Colombia,Austria,Finland…
BA.1.N27	16	NAnorth,AfrEast,Euc,EuEa,SAM,EuSo,Oc,EuNo,NACent,EuUK,AsiaEast,na,AsiaSO,AfrW,AsiaME,AsiaSE	49	Guyana,Germany,USA,Barbados,Vietnam,Moldova,Guinea,Turkey,Brunei,Portugal,Indonesia,Spain,Russia,Italy,CostaRica,Colombia,Sweden,UnitedKingdom,Poland,SaintMartin,France,Denmark,Slovakia,Japan,Canada,Netherlands,Nepal,Australia,Haiti,CzechRepublic,Argentina,Slovenia,Montserrat,Switzerland,SaintVincentandtheGrenadines,Bangladesh,Djibouti,Belgium,Nigeria,Thailand,Malaysia,Mauritius,Peru,Mexico,India…
BA.2.9.N2	16	AsiaSO,AfrN,AsiaEast,EuUK,AsiaSE,AsiaME,AfrSouth,Euc,AfrEast,NAnorth,SAM,EuSo,EuEa,Oc,EuNo,NACent	48	SouthAfrica,Argentina,Slovenia,Algeria,Australia,CzechRepublic,Singapore,Curacao,Martinique,Switzerland,Slovakia,Romania,Japan,Poland,Denmark,France,SouthKorea,Canada,Netherlands,Panama,India,Bonaire,Chile,Brazil,Israel,Ireland,Belgium,HongKong,Mexico,Peru,Thailand,Norway,Aruba,Greece,Germany,Serbia,USA,Spain,Italy,Portugal,Lithuania,Kenya,Sweden,UnitedKingdom,Austria,Colombia,CostaRica,Finland
BA.2.N14	16	NACent,EuNo,Oc,EuSo,SAM,EuEa,Euc,NAnorth,AfrEast,NA,AsiaSE,AsiaME,AsiaSO,EuUK,AsiaEast,na	45	Germany,NorthMacedonia,NorthernMarianaIslands,USA,Serbia,Norway,Greece,Turkey,Brunei,Pakistan,Lithuania,Italy,Russia,Spain,Qatar,UnitedKingdom,Sweden,France,Denmark,Japan,Slovakia,Canada,Netherlands,SouthKorea,CzechRepublic,Australia,U.S.VirginIslands,Slovenia,Switzerland,Iran,Singapore,Belgium,Ireland,Malaysia,Thailand,Peru,HongKong,Mauritius,India,AmericanSamoa,Israel,Brazil,Palau,Chile,PuertoR…
BA.2.N5	16	EuUK,AsiaEast,AfrN,AsiaSO,AsiaME,AfrCent,AsiaSE,EuEa,EuSo,SAM,AfrEast,NAnorth,Euc,NACent,EuNo,Oc	51	Singapore,Switzerland,Slovenia,CzechRepublic,Australia,Ukraine,Liechtenstein,SouthKorea,Canada,Netherlands,Romania,Japan,Slovakia,France,Denmark,Poland,Chile,Israel,Estonia,Brazil,India,Peru,Philippines,Mexico,Thailand,Ireland,Bulgaria,Belgium,Turkey,Vietnam,Montenegro,Greece,Luxembourg,Norway,USA,Ecuador,Germany,DemocraticRepublicoftheCongo,Sweden,UnitedKingdom,Austria,Italy,Spain,Russia,Lithuan…
AY.100.N3	15	SAM,EuSo,EuEa,AsiaSO,Euc,NAnorth,na,AsiaEast,EuUK,NACent,AsiaSE,AfrW,Oc,EuNo,AsiaME	49	Japan,Slovakia,France,Denmark,Poland,Panama,Canada,Netherlands,Argentina,CzechRepublic,U.S.VirginIslands,Curacao,Switzerland,Ireland,Belgium,Mexico,Peru,Paraguay,India,Chile,Latvia,PuertoRico,ElSalvador,Estonia,Israel,Brazil,Germany,Belize,Honduras,Ghana,USA,Ecuador,Luxembourg,Norway,Aruba,Venezuela,Finland,Italy,Spain,Lithuania,Indonesia,Portugal,Sweden,UnitedKingdom,Guatemala,Austria,NewZealand…
AY.103.N1	15	NACent,AsiaSE,Oc,AsiaME,EuNo,EuSo,SAM,EuEa,AsiaCent,AsiaSO,Euc,na,AsiaEast,NAnorth,EuUK	50	Croatia,Jamaica,CostaRica,Colombia,Austria,Guatemala,UnitedKingdom,Sweden,Portugal,Armenia,SintMaarten,Taiwan,Spain,Mongolia,Grenada,Guadeloupe,USA,Germany,Greece,Aruba,Turkey,Norway,Luxembourg,Thailand,Paraguay,Malaysia,HongKong,DominicanRepublic,Mexico,Bulgaria,Ireland,Brazil,Israel,PuertoRico,ElSalvador,Palau,Chile,India,Iceland,Canada,Netherlands,SouthKorea,Denmark,France,Japan,Romania,Surina…
AY.25.N1	15	EuEa,SAM,EuSo,NAnorth,AsiaEast,na,EuUK,AsiaCent,Euc,NACent,Oc,AsiaME,EuNo,AfrW,AsiaSE	38	Bermuda,Colombia,Qatar,UnitedKingdom,Sweden,Mongolia,Spain,Ecuador,USA,Ghana,Germany,Greece,Aruba,Luxembourg,TurksandCaicosIslands,DominicanRepublic,Mexico,Belgium,Israel,TrinidadandTobago,Chile,PuertoRico,Iceland,Cambodia,Netherlands,Canada,SouthKorea,France,Poland,Japan,Malta,Slovakia,Switzerland,CzechRepublic,Australia,U.S.VirginIslands,TheBahamas,Argentina
AY.4.N16	15	AsiaME,Oc,EuNo,AsiaSE,NACent,EuUK,AsiaEast,na,NAnorth,AfrN,Euc,AsiaSO,EuEa,SAM,EuSo	49	PuertoRico,Latvia,Chile,Brazil,Israel,CaboVerde,Estonia,India,Tunisia,Bulgaria,CanaryIslands,Ireland,Belgium,Singapore,Curacao,Switzerland,Martinique,Argentina,Slovenia,Andorra,Gibraltar,Ukraine,CzechRepublic,Canada,Netherlands,Slovakia,Malta,Japan,Romania,Poland,France,Denmark,UnitedKingdom,Sweden,NewZealand,Austria,Spain,Italy,Portugal,Lithuania,Croatia,Finland,Turkey,Luxembourg,Norway,USA,Nort…
AY.4.N4	15	NACent,EuNo,Oc,AsiaME,AsiaSE,EuEa,SAM,EuSo,AsiaEast,na,NAnorth,AfrEast,EuUK,AsiaSO,Euc	43	Croatia,Finland,Spain,Italy,Portugal,Lithuania,Sweden,UnitedKingdom,CostaRica,NewZealand,Qatar,Reunion,Austria,Germany,USA,Luxembourg,Norway,Greece,Bulgaria,CanaryIslands,Ireland,Belgium,Thailand,India,PuertoRico,Latvia,Israel,Estonia,Slovakia,Romania,Poland,Denmark,France,SouthKorea,Canada,Netherlands,Argentina,Gibraltar,Slovenia,Ukraine,CzechRepublic,Curacao,Switzerland
B.1.1.7.N118	15	EuEa,EuSo,SAM,AfrEast,NAnorth,AsiaEast,EuUK,AsiaSO,Euc,AfrN,EuNo,Oc,AsiaME,AsiaSE,AfrCent	55	Belgium,Bulgaria,CanaryIslands,Ireland,Thailand,Philippines,India,Iceland,Tunisia,Brazil,Israel,Latvia,Poland,France,Denmark,Slovakia,Malta,Romania,Japan,Netherlands,Canada,Nepal,SouthKorea,Liechtenstein,Australia,Slovenia,Gibraltar,Switzerland,Suriname,Curacao,Finland,Croatia,BosniaandHerzegovina,Pakistan,Portugal,Lithuania,Spain,Russia,Italy,Reunion,Austria,NewZealand,UnitedKingdom,DemocraticRe…
B.1.1.7.N127	15	Oc,EuNo,AsiaME,AsiaSE,NACent,EuUK,AsiaEast,na,NAnorth,Euc,AsiaCent,AsiaSO,EuEa,SAM,EuSo	46	Iceland,India,PuertoRico,Chile,Latvia,Brazil,Estonia,Ireland,Belgium,HongKong,Philippines,Mexico,Paraguay,Argentina,Slovenia,Australia,CzechRepublic,Singapore,Switzerland,France,Denmark,SouthKorea,Netherlands,Canada,Spain,Italy,SintMaarten,Lithuania,Guatemala,Sweden,UnitedKingdom,NewZealand,Colombia,Austria,Croatia,Finland,UnitedArabEmirates,Norway,Kyrgyzstan,Turkey,Greece,Germany,Serbia,USA,Ecua…
B.1.1.7.N15	15	Oc,AfrW,AsiaME,EuNo,AsiaSE,AfrCent,EuEa,EuSo,SAM,AsiaEast,na,NAnorth,EuUK,AsiaSO,Euc	38	Germany,Senegal,USA,Norway,Luxembourg,Gambia,Greece,Finland,UnitedArabEmirates,Guinea-Bissau,Croatia,Portugal,Lithuania,Spain,Italy,Austria,Sweden,UnitedKingdom,Poland,Denmark,France,Japan,Canada,Netherlands,Australia,Argentina,Slovenia,Switzerland,Belgium,Bulgaria,CanaryIslands,Ireland,Thailand,India,Angola,Brazil,Latvia,Chile
B.1.1.7.N17	15	NACent,AsiaSE,EuNo,AsiaME,Oc,SAM,EuSo,EuEa,Euc,AsiaSO,EuUK,AfrEast,AsiaEast,NAnorth,na	50	Japan,Malta,Denmark,France,Poland,Canada,Netherlands,Slovenia,TheBahamas,Australia,Curacao,Bangladesh,Switzerland,Iran,Ireland,Bulgaria,Belgium,Bahrain,Mexico,Malaysia,India,Latvia,Jordan,PuertoRico,CaboVerde,Brazil,Germany,Barbados,USA,Luxembourg,Norway,Turkey,Greece,Montenegro,CaymanIslands,Bermuda,Pakistan,UnitedArabEmirates,Finland,Italy,Spain,Russia,Lithuania,Kenya,Portugal,UnitedKingdom,Swe…
B.1.1.7.N30	15	NAnorth,na,AsiaEast,EuUK,AsiaCent,AsiaSO,Euc,AfrN,EuEa,SAM,EuSo,AsiaME,EuNo,Oc,NACent	48	Turkey,Aruba,Luxembourg,Norway,USA,Ecuador,Germany,NorthMacedonia,Sweden,UnitedKingdom,Austria,Italy,Spain,Lithuania,Portugal,Georgia,UnitedArabEmirates,Finland,Afghanistan,Switzerland,Argentina,CzechRepublic,Ukraine,Australia,SriLanka,SouthKorea,Panama,Netherlands,Canada,Romania,Japan,Denmark,France,Poland,Palestine,Jordan,PuertoRico,Israel,Brazil,SaudiArabia,India,Tunisia,Iceland,Mexico,HongKon…
B.1.1.7.N35	15	NACent,AsiaME,EuNo,Oc,AsiaSE,EuEa,SAM,EuSo,EuUK,AsiaEast,AfrEast,na,NAnorth,Euc,AsiaSO	53	Belgium,Ireland,Bulgaria,Philippines,Mexico,HongKong,India,Cambodia,Israel,Iraq,PuertoRico,Denmark,France,Poland,Romania,Japan,Malta,Slovakia,Panama,Netherlands,Canada,SouthKorea,CzechRepublic,Australia,Ukraine,Slovenia,Switzerland,Singapore,Mauritania,UnitedArabEmirates,Finland,Pakistan,BosniaandHerzegovina,Croatia,Kenya,Lithuania,Portugal,Italy,Spain,NewZealand,Austria,Colombia,Sweden,UnitedKin…
B.1.1.7.N4	15	EuUK,na,NAnorth,AsiaEast,Euc,AsiaSO,EuEa,EuSo,SAM,EuNo,Oc,AfrW,AsiaME,AfrSouth,NACent	46	Aruba,Greece,Guam,USA,Guadeloupe,Nicaragua,Ecuador,Germany,Ghana,Sweden,UnitedKingdom,Guatemala,Qatar,CostaRica,Colombia,Spain,Russia,SintMaarten,Portugal,BosniaandHerzegovina,AntiguaandBarbuda,CaymanIslands,Switzerland,TheBahamas,SouthAfrica,Argentina,Haiti,U.S.VirginIslands,Australia,SouthKorea,Canada,Netherlands,Japan,Namibia,Denmark,Chile,Bonaire,ElSalvador,PuertoRico,Israel,India,Mexico,Domi…
B.1.1.7.N83	15	EuEa,EuSo,SAM,EuUK,NAnorth,na,AfrEast,AsiaEast,Euc,AsiaSO,NACent,EuNo,Oc,AsiaME,AsiaSE	38	Israel,Brazil,PuertoRico,India,Mexico,Fiji,HongKong,Belgium,Ireland,CanaryIslands,Switzerland,Singapore,Slovenia,Netherlands,Canada,France,Denmark,Poland,Romania,Japan,Qatar,Austria,Sweden,UnitedKingdom,Guatemala,Taiwan,Lithuania,Kenya,Portugal,Italy,Spain,UnitedArabEmirates,CaymanIslands,Greece,Norway,Luxembourg,USA,Germany
BA.1.1.N1	15	Oc,AsiaME,EuNo,AfrW,AsiaSE,NACent,EuUK,na,AsiaEast,NAnorth,Euc,AsiaSO,EuEa,EuSo,SAM	57	Guam,Greece,Venezuela,Vietnam,Norway,NorthernMarianaIslands,Guadeloupe,USA,Lebanon,Germany,Colombia,CostaRica,Jamaica,UnitedKingdom,Sweden,Portugal,Indonesia,Lithuania,Spain,Russia,Italy,Finland,Switzerland,Singapore,U.S.VirginIslands,Australia,Argentina,Slovenia,Canada,Netherlands,Panama,SouthKorea,Poland,France,Denmark,Romania,Japan,Uruguay,Brazil,Israel,ElSalvador,Bolivia,PuertoRico,Chile,Pala…
BA.1.1.N2	15	SAM,EuSo,EuEa,AsiaCent,AsiaSO,Euc,AsiaEast,na,NAnorth,EuUK,NACent,AsiaSE,EuNo,AsiaME,Oc	62	Australia,U.S.VirginIslands,CzechRepublic,Argentina,Slovenia,Switzerland,Singapore,Poland,France,Denmark,Slovakia,Romania,Japan,Netherlands,Canada,Panama,Maldives,SouthKorea,India,Cambodia,TrinidadandTobago,Brazil,FrenchPolynesia,Israel,PuertoRico,Bonaire,Chile,Latvia,Belgium,Bulgaria,Ireland,Thailand,HongKong,Peru,Mexico,Norway,Greece,Vietnam,Turkey,NorthMacedonia,Germany,NorthernMarianaIslands,…
BA.1.1.N63	15	EuSo,SAM,EuEa,AsiaSO,Euc,AsiaEast,NAnorth,na,EuUK,NACent,AsiaSE,AfrW,Oc,AsiaME,EuNo	49	Ghana,Germany,Senegal,Ecuador,USA,Serbia,Venezuela,Turkey,Vietnam,Croatia,Portugal,Italy,Spain,Jamaica,CostaRica,Austria,NewZealand,Colombia,Sweden,UnitedKingdom,Guatemala,Denmark,France,Japan,Romania,Slovakia,Panama,Canada,SriLanka,CzechRepublic,U.S.VirginIslands,Australia,Ukraine,PapuaNewGuinea,Slovenia,Argentina,Switzerland,Belgium,Ireland,Paraguay,Peru,Philippines,Mexico,India,Cambodia,Israel…
BA.1.1.N7	15	EuSo,SAM,EuEa,Euc,AsiaSO,EuUK,NAnorth,AfrEast,na,AsiaEast,NACent,AsiaSE,EuNo,AsiaME,Oc	49	Panama,Canada,Netherlands,Romania,Japan,Slovakia,France,Denmark,Poland,Singapore,SaintVincentandtheGrenadines,Switzerland,Argentina,CzechRepublic,Haiti,U.S.VirginIslands,Australia,Mexico,Peru,DominicanRepublic,Philippines,Thailand,Ireland,Bulgaria,Belgium,Chile,ElSalvador,PuertoRico,Israel,Brazil,TrinidadandTobago,Cambodia,India,USA,Guadeloupe,Ecuador,Germany,Guyana,Norway,UnitedKingdom,Sweden,Gu…
BA.1.15.N5	15	NACent,Oc,AfrW,AsiaME,EuNo,AsiaSE,EuEa,SAM,EuSo,AsiaEast,NAnorth,na,EuUK,AsiaSO,Euc	29	Japan,Germany,Denmark,Ghana,SriLanka,USA,Canada,Netherlands,Gibraltar,Argentina,CzechRepublic,Norway,Australia,Singapore,Switzerland,Peru,Mexico,Thailand,Russia,Cambodia,Spain,Indonesia,Sweden,Chile,UnitedKingdom,PuertoRico,Israel,Austria,Brazil
BA.1.17.N9	15	AfrW,EuNo,Oc,AsiaME,AsiaSE,AfrSouth,NACent,NAnorth,AfrEast,EuUK,AsiaSO,Euc,EuEa,SAM,EuSo	33	CzechRepublic,Australia,Gibraltar,SouthAfrica,Switzerland,Singapore,Denmark,France,Namibia,Poland,Romania,Canada,Netherlands,India,Mozambique,Israel,Brazil,Belgium,Thailand,Mexico,Vietnam,Ghana,Germany,USA,Kenya,Portugal,Botswana,Italy,Spain,Austria,UnitedKingdom,Finland,Croatia
BA.1.N8	15	EuEa,EuSo,SAM,EuUK,NAnorth,AsiaEast,AfrEast,Euc,AsiaSO,AfrSouth,NACent,EuNo,Oc,AsiaME,AsiaSE	69	Spain,Italy,Austria,Reunion,Colombia,Finland,Norway,Turkey,Honduras,USA,India,ElSalvador,Kuwait,FrenchGuiana,Brazil,TrinidadandTobago,Bulgaria,Zambia,Mauritius,DominicanRepublic,Paraguay,SouthAfrica,Belarus,Australia,Martinique,Switzerland,Slovakia,Romania,Japan,Poland,France,Netherlands,Russia,Botswana,Indonesia,Guatemala,UnitedKingdom,Sweden,Zimbabwe,Pakistan,Luxembourg,Moldova,Greece,Germany,B…
BA.2.N11	15	na,AfrEast,AsiaEast,NAnorth,EuUK,Euc,EuEa,SAM,EuSo,Oc,AsiaME,EuNo,AsiaSE,AfrSouth,NACent	45	Netherlands,Canada,SouthKorea,Poland,France,SaintMartin,Denmark,Slovakia,Kosovo,Japan,Romania,Switzerland,Martinique,Singapore,Australia,CzechRepublic,SouthAfrica,Slovenia,Thailand,HongKong,Mexico,Belgium,Bulgaria,Ireland,Brazil,Israel,Estonia,PuertoRico,Chile,USA,Germany,Greece,Norway,Luxembourg,Finland,Croatia,Reunion,Austria,CostaRica,Sweden,UnitedKingdom,Portugal,Lithuania,Spain,Italy
BA.2.N13	15	Euc,EuUK,AsiaEast,AfrEast,na,NAnorth,EuSo,SAM,EuEa,AsiaSE,AsiaME,Oc,EuNo,NACent,AfrSouth	48	Finland,Croatia,SintMaarten,Lithuania,Portugal,Italy,Spain,Colombia,NewZealand,CostaRica,Austria,Reunion,UnitedKingdom,Sweden,Germany,USA,Guadeloupe,Norway,Luxembourg,Turkey,Belgium,Ireland,Bulgaria,Thailand,Mexico,Peru,HongKong,Israel,Estonia,Brazil,Chile,PuertoRico,Kuwait,France,Denmark,Poland,Romania,Japan,Slovakia,Netherlands,Canada,Liechtenstein,CzechRepublic,Australia,Slovenia,SouthAfrica,S…
BA.2.N18	15	EuNo,AsiaME,Oc,AsiaSE,NACent,EuUK,NAnorth,AfrEast,AsiaEast,AfrN,Euc,AsiaSO,EuEa,EuSo,SAM	39	Finland,Austria,NewZealand,UnitedKingdom,Sweden,Portugal,Lithuania,Spain,Italy,USA,Germany,Turkey,Luxembourg,Thailand,Mauritius,HongKong,Mexico,Morocco,Belgium,Ireland,Brazil,Israel,Chile,India,Cambodia,Laos,Canada,Netherlands,SouthKorea,Denmark,France,Slovakia,Japan,Iran,Switzerland,Singapore,Curacao,Australia,Slovenia
BA.2.N2	15	EuUK,na,AfrEast,NAnorth,AsiaEast,Euc,AsiaSO,EuEa,EuSo,SAM,Oc,AsiaME,EuNo,AsiaSE,NACent	39	Finland,Croatia,Austria,UnitedKingdom,Sweden,Lithuania,Russia,Spain,Italy,Serbia,USA,NorthMacedonia,Germany,Greece,Turkey,Norway,Malaysia,Mauritius,HongKong,Belgium,CanaryIslands,Ireland,Brazil,Israel,PuertoRico,Chile,India,Netherlands,SouthKorea,Poland,France,Denmark,Switzerland,Singapore,U.S.VirginIslands,Australia,Ukraine,CzechRepublic,Slovenia
BA.2.N45	15	AfrSouth,NACent,AsiaME,EuNo,Oc,AsiaSE,EuEa,SAM,EuSo,na,AsiaEast,NAnorth,EuUK,AsiaSO,Euc	45	France,Denmark,Poland,Romania,Japan,Maldives,Nepal,Netherlands,Canada,SriLanka,Australia,Slovenia,SouthAfrica,Martinique,Switzerland,Singapore,Bangladesh,Belgium,Ireland,Bulgaria,Malaysia,Thailand,Philippines,HongKong,India,Israel,Brazil,Chile,PuertoRico,Germany,USA,Norway,Luxembourg,Greece,Turkey,Croatia,Lithuania,Portugal,Indonesia,Italy,Spain,Russia,NewZealand,Austria,UnitedKingdom
BA.2.N61	15	AfrSouth,NACent,EuNo,AfrW,AsiaME,AsiaSE,EuEa,EuSo,SAM,AsiaEast,AfrEast,NAnorth,EuUK,Euc,AfrN	41	Germany,Senegal,USA,Norway,Luxembourg,Turkey,Finland,Croatia,BosniaandHerzegovina,Portugal,Lithuania,Spain,Italy,CostaRica,Austria,UnitedKingdom,Sweden,Poland,SaintMartin,France,Denmark,Slovakia,Romania,Japan,Netherlands,Canada,Liechtenstein,CzechRepublic,SouthAfrica,Slovenia,Iran,Switzerland,Morocco,Belgium,Ireland,Thailand,Mauritius,Peru,Brazil,Estonia,Israel
BA.2.N7	15	AsiaSE,AsiaME,EuNo,Oc,NACent,Euc,AsiaSO,EuUK,AfrEast,na,NAnorth,AsiaEast,EuSo,SAM,EuEa	57	Germany,Serbia,USA,Ecuador,Luxembourg,Norway,Vietnam,Turkey,Greece,Croatia,Finland,Spain,Russia,Italy,Portugal,Indonesia,Lithuania,Sweden,UnitedKingdom,NewZealand,CostaRica,Austria,Jamaica,Slovakia,Japan,Poland,France,Denmark,SouthKorea,Liechtenstein,Canada,Netherlands,Nepal,Maldives,Slovenia,Australia,CzechRepublic,Bangladesh,Singapore,Curacao,Iran,Switzerland,Ireland,Belgium,HongKong,Mauritius,…
BA.2.N91	15	EuSo,SAM,EuEa,Euc,AsiaCent,AsiaSO,EuUK,na,NAnorth,AfrSouth,AsiaSE,Oc,AfrW,EuNo,AsiaME	39	USA,Germany,Moldova,Turkey,Luxembourg,Norway,Georgia,Finland,UnitedKingdom,Sweden,Austria,Spain,Italy,Botswana,Portugal,Lithuania,Liechtenstein,Canada,Slovakia,Romania,Poland,Denmark,France,Switzerland,SouthAfrica,Slovenia,Ukraine,Australia,Belarus,CzechRepublic,Peru,Thailand,Nigeria,Ireland,Belgium,PuertoRico,Chile,Israel,India
AY.103.N2	14	NACent,AsiaSE,Oc,EuNo,AsiaME,EuSo,SAM,EuEa,Euc,AsiaSO,EuUK,AsiaEast,na,NAnorth	40	Bermuda,Jamaica,Colombia,CostaRica,UnitedKingdom,Sweden,SintMaarten,Portugal,Italy,Spain,Ecuador,NorthernMarianaIslands,USA,Germany,Guam,Aruba,Norway,Bahrain,Mexico,HongKong,Ireland,Israel,Latvia,Chile,PuertoRico,Iceland,India,Panama,Canada,Netherlands,SouthKorea,Denmark,France,Poland,Japan,Singapore,U.S.VirginIslands,Australia,Slovenia,Argentina
AY.103.N3	14	EuEa,EuSo,SAM,EuUK,na,AsiaEast,NAnorth,Euc,NA,NACent,AsiaME,EuNo,Oc,AsiaSE	30	Israel,TrinidadandTobago,Colombia,UnitedKingdom,Chile,ElSalvador,PuertoRico,SintMaarten,Iceland,Italy,Spain,Thailand,Peru,Mexico,Greece,Switzerland,Guam,Aruba,Australia,Argentina,Netherlands,NorthernMarianaIslands,Canada,USA,France,Belize,Denmark,Poland,Japan,Germany
AY.125.N1	14	NACent,AsiaSE,EuNo,AsiaME,Oc,EuSo,SAM,EuEa,AsiaSO,Euc,NAnorth,AsiaEast,AfrEast,EuUK	39	SouthKorea,Netherlands,Canada,Romania,Slovakia,France,Denmark,Poland,Singapore,Bangladesh,Switzerland,Martinique,Slovenia,Argentina,CzechRepublic,Ireland,CanaryIslands,Belgium,Israel,Mayotte,USA,Ecuador,Germany,Turkey,Moldova,Greece,Luxembourg,Norway,Croatia,Finland,UnitedKingdom,Sweden,NewZealand,Reunion,Italy,Russia,Spain,Lithuania,Portugal
AY.34.N1	14	EuEa,EuSo,SAM,na,AfrEast,NAnorth,EuUK,Euc,NACent,AfrW,AsiaME,EuNo,AsiaSE,AfrCent	47	CaboVerde,Estonia,Israel,Brazil,Chile,FrenchGuiana,Angola,Thailand,Peru,Togo,Mauritius,Belgium,Ireland,Bulgaria,Martinique,Suriname,Switzerland,Singapore,CzechRepublic,Slovenia,Canada,Netherlands,Denmark,SaintMartin,France,Poland,Romania,Malta,Kosovo,Reunion,Colombia,Austria,UnitedKingdom,Sweden,Lithuania,Portugal,Italy,Russia,Spain,Croatia,BosniaandHerzegovina,Greece,Luxembourg,Senegal,USA,Guade…
AY.4.N45	14	EuSo,SAM,EuEa,AsiaSO,Euc,NAnorth,AsiaEast,AfrEast,EuUK,NACent,AsiaSE,EuNo,Oc,AsiaME	48	Germany,USA,BritishVirginIslands,Norway,Luxembourg,Greece,Montenegro,Turkey,Bermuda,Finland,BosniaandHerzegovina,Croatia,Lithuania,Portugal,Italy,Spain,Qatar,Austria,Colombia,UnitedKingdom,Sweden,France,Denmark,Poland,Ethiopia,Romania,Malta,Slovakia,Kosovo,Canada,Netherlands,CzechRepublic,Australia,Slovenia,Switzerland,Singapore,Belgium,Ireland,Bulgaria,HongKong,India,SaudiArabia,Iceland,Estonia,…
B.1.1.7.N7	14	NACent,AsiaSE,Oc,EuNo,EuSo,SAM,EuEa,Euc,AsiaSO,AsiaCent,EuUK,na,NAnorth,AsiaEast	35	Denmark,Poland,Romania,Netherlands,Canada,SouthKorea,Australia,Slovenia,TheBahamas,Switzerland,Belgium,Ireland,Mexico,India,TrinidadandTobago,Brazil,Latvia,PuertoRico,Germany,USA,Norway,Turkey,Kyrgyzstan,CaymanIslands,Pakistan,Croatia,Indonesia,Italy,Spain,Mongolia,Jamaica,Austria,NewZealand,UnitedKingdom,Sweden
B.1.N10	14	SAM,EuSo,EuEa,AsiaCent,Euc,na,AsiaEast,NAnorth,EuUK,NACent,AsiaSE,AfrW,AsiaME,Oc	30	Switzerland,Singapore,Australia,Argentina,Canada,Kazakhstan,Nicaragua,Serbia,SouthKorea,USA,Ghana,France,Denmark,Germany,Qatar,Uruguay,NewZealand,Brazil,Jamaica,CostaRica,Israel,PuertoRico,Chile,Palestine,UnitedKingdom,China,Taiwan,Spain,Mexico,Ireland
BA.1.1.N13	14	EuEa,SAM,EuSo,na,AsiaEast,NAnorth,EuUK,Euc,NA,NACent,EuNo,Oc,AsiaME,AsiaSE	47	Brazil,Uruguay,Israel,PuertoRico,Chile,China,Peru,Mexico,Belgium,Bulgaria,Martinique,Switzerland,U.S.VirginIslands,Australia,CzechRepublic,Argentina,Slovenia,Netherlands,Canada,Panama,SouthKorea,Poland,France,Denmark,Slovakia,Romania,Japan,Austria,Jamaica,CostaRica,Colombia,Guatemala,UnitedKingdom,Sweden,Portugal,Lithuania,Spain,Italy,Croatia,Greece,Vietnam,Turkey,Norway,Ecuador,Guadeloupe,USA,Ge…
BA.1.1.N15	14	NA,NACent,AsiaSE,EuNo,AsiaME,SAM,EuSo,EuEa,Euc,AsiaEast,AfrEast,na,NAnorth,EuUK	40	Denmark,France,Poland,Japan,Slovakia,Panama,Netherlands,Canada,Liechtenstein,SouthKorea,CzechRepublic,Slovenia,Argentina,Martinique,Switzerland,Belgium,Ireland,Bulgaria,Peru,Mexico,Israel,Brazil,Chile,PuertoRico,Germany,Ecuador,USA,Norway,Greece,Turkey,Vietnam,Croatia,Italy,Spain,Colombia,CostaRica,Reunion,UnitedKingdom,Sweden,Guatemala
BA.1.1.N17	14	AsiaSE,EuNo,AsiaME,NACent,NA,AsiaSO,Euc,AsiaEast,na,NAnorth,EuUK,EuSo,SAM,EuEa	49	Ireland,Bulgaria,Belgium,Peru,Mexico,Thailand,Paraguay,Chile,PuertoRico,ElSalvador,Israel,Brazil,TrinidadandTobago,Romania,Japan,Slovakia,SaintMartin,Denmark,France,Poland,SouthKorea,Panama,Canada,Netherlands,Slovenia,Argentina,CzechRepublic,U.S.VirginIslands,Curacao,Martinique,Switzerland,Croatia,Pakistan,Italy,Spain,Indonesia,UnitedKingdom,Sweden,Guatemala,CostaRica,Colombia,Jamaica,Germany,USA…
BA.1.1.N25	14	NACent,Oc,AsiaME,EuNo,AsiaSE,EuEa,SAM,EuSo,EuUK,NAnorth,na,AsiaEast,Euc,AsiaSO	35	Finland,UnitedKingdom,Sweden,Russia,Spain,Italy,Taiwan,USA,NorthernMarianaIslands,Germany,Guyana,Turkey,Greece,Mexico,Peru,Paraguay,Belgium,PuertoRico,Chile,Brazil,Israel,India,SouthKorea,Netherlands,Panama,Denmark,France,Singapore,Iran,Switzerland,Argentina,Slovenia,Australia,U.S.VirginIslands,CzechRepublic
BA.1.1.N40	14	AsiaSE,EuNo,AsiaME,NACent,AsiaSO,AsiaCent,Euc,NAnorth,na,AsiaEast,EuUK,EuSo,SAM,EuEa	39	Vietnam,Turkey,Greece,USA,Germany,Guatemala,UnitedKingdom,Sweden,Colombia,Austria,Italy,Indonesia,Lithuania,Georgia,Croatia,Bangladesh,Singapore,Switzerland,Argentina,SouthKorea,Canada,Netherlands,Slovakia,Kosovo,Japan,Romania,Poland,France,SaintMartin,PuertoRico,Chile,TrinidadandTobago,Brazil,Israel,Philippines,Peru,Mexico,Ireland,Belgium
BA.1.1.N5	14	Euc,AsiaSO,EuUK,AsiaEast,NAnorth,na,SAM,EuSo,EuEa,AsiaSE,EuNo,Oc,AsiaME,NACent	47	USA,Germany,Vietnam,Aruba,CostaRica,Colombia,Jamaica,UnitedKingdom,Sweden,Portugal,Spain,Russia,Italy,Canada,Netherlands,Panama,SouthKorea,Liechtenstein,Poland,SaintMartin,Denmark,France,Slovakia,Japan,Romania,Switzerland,Singapore,Curacao,Australia,CzechRepublic,Argentina,Thailand,Malaysia,HongKong,Peru,Philippines,Mexico,Anguilla,Belgium,Bulgaria,Ireland,Brazil,Israel,Estonia,PuertoRico,Chile,I…
BA.1.1.N59	14	AsiaSE,EuNo,Oc,AsiaME,NACent,AsiaSO,Euc,AsiaEast,NAnorth,AfrEast,EuUK,SAM,EuSo,EuEa	36	Malaysia,Mauritius,Philippines,Peru,Mexico,Belgium,CanaryIslands,Uganda,Israel,Latvia,India,Netherlands,SouthKorea,Denmark,France,Romania,Iran,Switzerland,Singapore,Bangladesh,Australia,Slovenia,Finland,Pakistan,Austria,Sweden,UnitedKingdom,Indonesia,Kenya,Lithuania,Russia,Italy,USA,Germany,Greece,Turkey
BA.1.15.N2	14	EuSo,SAM,EuEa,AsiaSO,Euc,NAnorth,AsiaEast,AfrEast,EuUK,NACent,AsiaSE,EuNo,AfrW,Oc	28	Vietnam,Bangladesh,Switzerland,Guam,U.S.VirginIslands,USA,Panama,Senegal,Canada,Netherlands,Japan,Germany,France,Poland,UnitedKingdom,Chile,Guatemala,Estonia,Brazil,CostaRica,Colombia,Cambodia,Kenya,Croatia,Mexico,Finland,CanaryIslands,Belgium
BA.1.17.N4	14	AsiaCent,AsiaSO,Euc,NAnorth,AsiaEast,EuUK,EuSo,SAM,EuEa,AsiaSE,AsiaME,Oc,EuNo,NACent	47	Germany,USA,Ecuador,Luxembourg,Norway,Turkey,Greece,Georgia,Croatia,Finland,Spain,Italy,Portugal,Lithuania,Sweden,UnitedKingdom,NewZealand,Austria,Colombia,Slovakia,Romania,Poland,Denmark,France,SouthKorea,Netherlands,Canada,Panama,Argentina,Slovenia,Andorra,Australia,CzechRepublic,Curacao,Switzerland,Bulgaria,CanaryIslands,Ireland,Belgium,Philippines,Mexico,Peru,India,Latvia,Chile,Estonia,Israel
BA.1.N1	14	Euc,AsiaCent,AsiaSO,EuUK,AsiaEast,NAnorth,EuSo,SAM,EuEa,AsiaSE,Oc,EuNo,AsiaME,NACent	55	Slovakia,Kosovo,Malta,Japan,Romania,Poland,Denmark,France,SouthKorea,SriLanka,Liechtenstein,Netherlands,Canada,Argentina,Slovenia,Australia,CzechRepublic,Singapore,Switzerland,Bulgaria,Ireland,Belgium,HongKong,Mexico,Thailand,Malaysia,India,Latvia,Chile,Brazil,Estonia,Israel,Germany,Lebanon,USA,Luxembourg,Norway,Turkey,Moldova,Greece,Georgia,BosniaandHerzegovina,Croatia,Finland,Spain,Russia,Italy…
BA.1.N13	14	na,NAnorth,AsiaEast,EuUK,AsiaSO,Euc,EuEa,EuSo,SAM,AsiaME,Oc,EuNo,AsiaSE,NACent	38	Greece,Turkey,Germany,USA,Lithuania,Portugal,Italy,Spain,Sweden,UnitedKingdom,Finland,Pakistan,Australia,Slovenia,Argentina,Switzerland,Singapore,France,Denmark,Poland,Romania,Netherlands,Canada,SouthKorea,India,SaudiArabia,Hungary,Israel,Brazil,Chile,PuertoRico,Belgium,Ireland,Bulgaria,Thailand,Philippines,Mexico,HongKong
BA.1.N15	14	EuUK,NAnorth,AfrEast,Euc,AsiaSO,EuEa,EuSo,SAM,AsiaME,AfrW,EuNo,Oc,AsiaSE,AfrSouth	43	USA,Lebanon,Germany,Ghana,Moldova,Croatia,Brunei,Sweden,UnitedKingdom,NewZealand,Austria,Reunion,Russia,Spain,Italy,Indonesia,Lithuania,Liechtenstein,SriLanka,Canada,Netherlands,Poland,Denmark,Namibia,France,Singapore,Iran,Switzerland,Andorra,Slovenia,Australia,CzechRepublic,Mauritius,Thailand,Malaysia,Bulgaria,Ireland,Belgium,Brazil,Estonia,Israel,Cambodia,India
BA.1.N3	14	Euc,AsiaSO,EuUK,na,NAnorth,AsiaEast,EuSo,SAM,EuEa,AsiaSE,Oc,AsiaME,EuNo,NACent	42	Indonesia,Lithuania,Spain,Russia,Italy,UnitedKingdom,Sweden,Finland,Pakistan,Guam,Greece,Germany,NorthernMarianaIslands,USA,China,Brazil,Israel,PuertoRico,Bolivia,Chile,Palau,Belgium,Paraguay,Thailand,HongKong,Mexico,DominicanRepublic,Philippines,Peru,U.S.VirginIslands,Argentina,Slovenia,Switzerland,Singapore,Denmark,France,Romania,Japan,Canada,Netherlands,Panama,SouthKorea
BA.1.N31	14	AsiaME,Oc,EuNo,AsiaSE,NACent,EuUK,NAnorth,AfrEast,AsiaEast,Euc,AsiaSO,EuEa,EuSo,SAM	34	Vietnam,Germany,USA,Russia,Portugal,Indonesia,Kenya,UnitedKingdom,Austria,NewZealand,Finland,Australia,PapuaNewGuinea,Bangladesh,Singapore,Switzerland,Kosovo,Japan,France,SriLanka,Canada,Nepal,Cambodia,India,China,Brazil,Iraq,Israel,Ireland,HongKong,Mexico,Philippines,Thailand,Malaysia
BA.1.N42	14	EuEa,EuSo,SAM,EuUK,NAnorth,AsiaEast,Euc,AsiaSO,NACent,EuNo,AsiaME,Oc,AfrCent,AsiaSE	42	USA,Germany,Montenegro,Guam,Moldova,BosniaandHerzegovina,Austria,Colombia,NewZealand,DemocraticRepublicoftheCongo,UnitedKingdom,Sweden,Lithuania,Indonesia,Italy,Spain,Canada,Netherlands,SriLanka,Liechtenstein,SouthKorea,France,Poland,Japan,Switzerland,Iran,Singapore,CzechRepublic,Australia,Andorra,Slovenia,Argentina,Malaysia,Thailand,Mexico,Belgium,Ireland,Estonia,Israel,Brazil,Chile,India
BA.2.N12	14	Euc,AsiaSO,EuUK,AfrEast,AsiaEast,NAnorth,SAM,EuSo,EuEa,AsiaSE,Oc,AsiaME,EuNo,NACent	39	Germany,USA,Norway,Luxembourg,Turkey,Finland,Croatia,Portugal,Spain,Italy,Reunion,Colombia,NewZealand,Austria,Sweden,UnitedKingdom,Poland,Denmark,France,Japan,Netherlands,Canada,SouthKorea,Australia,CzechRepublic,Argentina,Switzerland,Martinique,Singapore,Belgium,Ireland,Thailand,HongKong,Mexico,Peru,India,Brazil,Israel,Chile
BA.2.N20	14	EuEa,SAM,EuSo,NAnorth,AfrEast,EuUK,AsiaSO,Euc,AfrSouth,NACent,AsiaME,EuNo,Oc,AsiaSE	32	Romania,France,Denmark,Netherlands,Canada,Slovenia,SouthAfrica,CzechRepublic,Australia,Switzerland,Ireland,Belgium,Thailand,India,Chile,Israel,Estonia,Germany,USA,Luxembourg,Norway,Greece,Croatia,Finland,Italy,Spain,Portugal,UnitedKingdom,Sweden,Reunion,Austria,CostaRica
BA.2.N25	14	SAM,EuSo,EuEa,Euc,AsiaSO,EuUK,NAnorth,AsiaEast,NACent,AfrSouth,AsiaSE,AsiaME,Oc,EuNo	45	Turkey,Greece,Luxembourg,Norway,USA,Ecuador,Germany,Sweden,UnitedKingdom,NewZealand,CostaRica,Austria,Spain,Italy,Indonesia,Portugal,Croatia,Finland,Singapore,Curacao,Martinique,Switzerland,SouthAfrica,Slovenia,Australia,CzechRepublic,SouthKorea,Canada,Netherlands,Slovakia,Japan,Poland,SaintMartin,France,Denmark,Chile,Brazil,Estonia,Israel,India,HongKong,Philippines,Mexico,Ireland,Belgium
BA.2.N39	14	EuEa,EuSo,SAM,na,AsiaEast,NAnorth,EuUK,AsiaCent,Euc,NACent,AsiaME,AfrW,EuNo,AsiaSE	44	Brunei,Georgia,BosniaandHerzegovina,Croatia,Colombia,Austria,UnitedKingdom,Sweden,Portugal,Lithuania,SintMaarten,Spain,Italy,Serbia,USA,Germany,Montenegro,Norway,Luxembourg,HongKong,Mexico,Belgium,Nigeria,Bulgaria,Ireland,Estonia,Israel,PuertoRico,Chile,Canada,Netherlands,Liechtenstein,Poland,France,Denmark,Kosovo,Slovakia,Romania,Japan,Suriname,Switzerland,Singapore,CzechRepublic,Slovenia
BA.2.N57	14	AsiaSE,EuNo,Oc,AsiaME,NA,NACent,Euc,AsiaSO,EuUK,NAnorth,AsiaEast,EuSo,SAM,EuEa	38	Curacao,Switzerland,CzechRepublic,Australia,Liechtenstein,Netherlands,Canada,Japan,Slovakia,France,Denmark,Poland,Chile,PuertoRico,Israel,Estonia,Brazil,Mexico,Peru,Thailand,Ireland,Belgium,Turkey,Luxembourg,Norway,USA,Germany,UnitedKingdom,Sweden,CostaRica,Austria,Italy,Spain,Lithuania,Portugal,Croatia,Pakistan,Finland
BA.2.N58	14	EuUK,AsiaEast,AfrEast,NAnorth,Euc,AsiaSO,EuEa,EuSo,SAM,EuNo,Oc,AsiaME,AsiaSE,NACent	54	Greece,Aruba,Turkey,Oman,Luxembourg,USA,Serbia,Germany,NewZealand,CostaRica,Colombia,UnitedKingdom,Sweden,Guatemala,SintMaarten,Lithuania,Indonesia,Portugal,Italy,Russia,Spain,Finland,Croatia,Switzerland,Iran,Curacao,CzechRepublic,Australia,Belarus,Slovenia,Argentina,Panama,Canada,Netherlands,SouthKorea,France,Denmark,Poland,Japan,Slovakia,Seychelles,Israel,Estonia,Brazil,Chile,India,TurksandCaic…
BA.2.N6	14	Oc,AsiaME,EuNo,AsiaSE,NACent,EuUK,AfrEast,NAnorth,AsiaEast,Euc,AsiaSO,EuEa,EuSo,SAM	42	Curacao,Singapore,Switzerland,Slovenia,CzechRepublic,Australia,Canada,Netherlands,Japan,Romania,Slovakia,Kosovo,France,Denmark,Poland,Chile,Israel,Estonia,Brazil,India,Peru,HongKong,Ireland,Belgium,Moldova,Greece,Luxembourg,Norway,USA,Guadeloupe,Germany,Sweden,UnitedKingdom,Austria,Reunion,Italy,Spain,Lithuania,Portugal,Croatia,BosniaandHerzegovina,Finland
BA.2.N68	14	EuSo,EuEa,AsiaSO,Euc,na,AsiaEast,NAnorth,EuUK,AfrSouth,NACent,AsiaSE,Oc,AsiaME,EuNo	31	Turkey,Iran,Greece,Switzerland,SouthAfrica,Slovenia,Norway,Australia,CzechRepublic,SouthKorea,USA,Canada,Netherlands,Germany,Poland,Namibia,Denmark,France,PuertoRico,Sweden,UnitedKingdom,Israel,Spain,Italy,India,Portugal,Lithuania,Mexico,Finland,Thailand,Belgium
BA.2.N8	14	AfrEast,NAnorth,AsiaEast,EuUK,AsiaSO,Euc,EuEa,EuSo,SAM,AsiaME,AfrW,EuNo,AsiaSE,NACent	44	Germany,USA,Lebanon,Senegal,Luxembourg,Norway,Greece,Croatia,Finland,Italy,Spain,Lithuania,Portugal,Sweden,UnitedKingdom,Austria,Reunion,Romania,Japan,Slovakia,France,Denmark,Poland,Liechtenstein,Netherlands,Canada,Slovenia,Argentina,CzechRepublic,Curacao,Switzerland,Ireland,Bulgaria,Belgium,Mexico,Peru,Philippines,HongKong,Thailand,India,Bonaire,Estonia,Israel,Brazil
BA.5.N1	14	AfrSouth,NACent,AfrCent,AsiaSE,EuNo,Oc,AsiaME,EuSo,SAM,EuEa,Euc,EuUK,AsiaEast,NAnorth	37	CostaRica,Austria,Sweden,UnitedKingdom,Portugal,Spain,Italy,Finland,RepublicoftheCongo,Norway,Luxembourg,Serbia,USA,Germany,Brazil,Estonia,Israel,Chile,HongKong,Mexico,Peru,Belgium,Ireland,Switzerland,Singapore,Australia,CzechRepublic,SouthAfrica,Argentina,Slovenia,Canada,Netherlands,Liechtenstein,Denmark,France,Slovakia,Japan
AY.103.N6	13	Oc,AsiaME,EuNo,NACent,Euc,AsiaSO,EuUK,na,AsiaEast,NAnorth,SAM,EuSo,EuEa	29	Guam,Greece,Argentina,U.S.VirginIslands,USA,Canada,Germany,Malta,Japan,Belize,Denmark,France,PuertoRico,UnitedKingdom,Chile,Colombia,Jamaica,Brazil,Israel,Spain,Italy,India,Portugal,Iceland,China,DominicanRepublic,Mexico,BosniaandHerzegovina,Peru
AY.119.N1	13	EuNo,AsiaME,AsiaSE,NACent,EuUK,na,AfrEast,NAnorth,Euc,AsiaCent,EuEa,SAM,EuSo	37	Barbados,USA,Ecuador,SaintBarthelemy,Germany,Guyana,Aruba,AntiguaandBarbuda,Bermuda,Guatemala,Sweden,UnitedKingdom,Colombia,Reunion,Spain,Mongolia,Portugal,SintMaarten,Canada,Panama,Denmark,France,Curacao,Switzerland,Argentina,TheBahamas,U.S.VirginIslands,CzechRepublic,DominicanRepublic,Mexico,Thailand,PuertoRico,Chile,Brazil,TrinidadandTobago,Israel,Estonia
AY.122.N3	13	EuNo,AsiaME,AsiaSE,NACent,AsiaEast,na,NAnorth,EuUK,AsiaSO,Euc,EuEa,SAM,EuSo	44	France,Denmark,Poland,Japan,Romania,Slovakia,Panama,Canada,Netherlands,SouthKorea,CzechRepublic,Belarus,Slovenia,Switzerland,Singapore,Belgium,Ireland,Mexico,Peru,Iceland,India,Israel,Chile,Latvia,Honduras,Germany,Ecuador,USA,Serbia,Nicaragua,Norway,Crimea,Finland,BosniaandHerzegovina,Lithuania,Portugal,Italy,Spain,Russia,Austria,Colombia,CostaRica,Sweden,UnitedKingdom
AY.122.N9	13	EuNo,Oc,AsiaME,NACent,NA,EuUK,AsiaEast,NAnorth,na,Euc,AsiaSO,SAM,EuSo	25	India,Spain,Italy,Colombia,Israel,PuertoRico,Chile,Sweden,UnitedKingdom,DominicanRepublic,Peru,Mexico,Australia,TheBahamas,Argentina,Slovenia,Switzerland,France,Denmark,Germany,Japan,Canada,Ecuador,SouthKorea,USA
AY.20.N1	13	NACent,AsiaSE,EuNo,AsiaME,SAM,EuSo,EuEa,Euc,AsiaSO,EuUK,NAnorth,AsiaEast,na	50	Belgium,Ireland,Bulgaria,Paraguay,Peru,Mexico,Iceland,India,Israel,Brazil,Uruguay,Chile,PuertoRico,Denmark,France,Poland,Japan,Romania,Slovakia,Malta,Panama,Canada,Netherlands,SouthKorea,Slovenia,Argentina,Switzerland,Suriname,Curacao,Bermuda,Finland,Lithuania,Portugal,Indonesia,Italy,Spain,CostaRica,Colombia,Austria,Sweden,UnitedKingdom,Guatemala,Guyana,Honduras,Germany,Ecuador,USA,Norway,Venezu…
AY.3.N2	13	EuEa,SAM,EuSo,EuUK,AsiaEast,NAnorth,na,Euc,AsiaSO,NACent,AsiaME,EuNo,AsiaSE	30	Germany,Kosovo,Denmark,SouthKorea,USA,Netherlands,Canada,TheBahamas,Argentina,U.S.VirginIslands,Aruba,Switzerland,Peru,DominicanRepublic,Mexico,Thailand,Italy,India,SintMaarten,Lithuania,Guatemala,PuertoRico,UnitedKingdom,Chile,Sweden,TrinidadandTobago,Brazil,Jamaica,Colombia,Israel
AY.4.N17	13	Euc,AsiaSO,EuUK,AfrEast,AsiaEast,NAnorth,SAM,EuSo,EuEa,AsiaME,Oc,EuNo,NACent	45	Luxembourg,Norway,Turkey,Greece,NorthMacedonia,Germany,USA,Monaco,Italy,Spain,Lithuania,Portugal,UnitedKingdom,Sweden,Jamaica,Reunion,Austria,BosniaandHerzegovina,Croatia,Finland,Slovenia,Gibraltar,CzechRepublic,Australia,Switzerland,Japan,Romania,Slovakia,Kosovo,France,Denmark,Poland,SouthKorea,Netherlands,Canada,Iceland,India,Latvia,Israel,Brazil,Ireland,Bulgaria,CanaryIslands,Belgium,Bahrain
AY.4.N2	13	NACent,Oc,AsiaME,EuNo,AsiaSE,EuEa,SAM,EuSo,EuUK,NAnorth,AsiaEast,Euc,AsiaSO	41	Luxembourg,Norway,Barbados,USA,Germany,Sweden,UnitedKingdom,NewZealand,Austria,Italy,Spain,Lithuania,Portugal,Finland,Singapore,Martinique,Switzerland,Gibraltar,Slovenia,CzechRepublic,Australia,SriLanka,Canada,Netherlands,Romania,Japan,Malta,Slovakia,Denmark,France,Poland,Latvia,Chile,Israel,Brazil,India,Iceland,Bahrain,Ireland,Bulgaria,Belgium
AY.43.N19	13	NACent,AfrSouth,AsiaME,Oc,EuNo,AsiaSE,EuEa,EuSo,SAM,AsiaEast,NAnorth,EuUK,Euc	33	Spain,Italy,Indonesia,Portugal,SintMaarten,Lithuania,Sweden,UnitedKingdom,Luxembourg,Norway,Greece,Germany,USA,Bonaire,Israel,Bulgaria,CanaryIslands,Ireland,Belgium,Thailand,SouthAfrica,Slovenia,Australia,Singapore,Curacao,Switzerland,Romania,Poland,France,Denmark,SouthKorea,Netherlands,Canada
AY.43.N22	13	NACent,AsiaME,EuNo,AsiaSE,EuEa,SAM,EuSo,AfrEast,NAnorth,AsiaEast,EuUK,AsiaSO,Euc	32	Slovakia,Poland,Denmark,France,Liechtenstein,Canada,Netherlands,Panama,Slovenia,Ukraine,CzechRepublic,Curacao,Switzerland,Ireland,Belgium,Mauritius,HongKong,India,Brazil,Israel,Germany,USA,Luxembourg,Norway,Croatia,Finland,Spain,Italy,Portugal,Indonesia,UnitedKingdom,Sweden
AY.98.N3	13	EuSo,EuEa,Euc,AsiaSO,EuUK,AfrEast,AsiaEast,NAnorth,NACent,AsiaME,AfrW,Oc,EuNo	38	Mauritius,Mexico,Bulgaria,Ireland,Belgium,Latvia,Hungary,Israel,India,Canada,Netherlands,Malta,Slovakia,Japan,Romania,Poland,France,Denmark,Switzerland,Slovenia,Gibraltar,Australia,CzechRepublic,Finland,UnitedKingdom,Sweden,Austria,Reunion,Spain,Italy,Portugal,Lithuania,USA,Germany,Ghana,Turkey,Greece,Norway
B.1.1.7.N106	13	Euc,AsiaEast,na,NAnorth,EuUK,SAM,EuSo,EuEa,EuNo,AsiaME,Oc,AfrW,NACent	19	Portugal,UnitedKingdom,PuertoRico,UnitedArabEmirates,TurksandCaicosIslands,Finland,BosniaandHerzegovina,Mexico,U.S.VirginIslands,Switzerland,Greece,Guam,Curacao,Ghana,Japan,Germany,Canada,USA,SouthKorea
B.1.1.7.N110	13	EuNo,Oc,AsiaME,AsiaSE,AfrSouth,AsiaEast,na,NAnorth,EuUK,AsiaSO,Euc,EuEa,EuSo	24	Singapore,Switzerland,SouthAfrica,Australia,SouthKorea,USA,Canada,Germany,Japan,Poland,France,Denmark,PuertoRico,UnitedKingdom,Sweden,Qatar,Spain,Portugal,India,Indonesia,Philippines,Finland,Thailand,Belgium
B.1.1.7.N29	13	NACent,Oc,EuNo,AsiaME,SAM,EuSo,EuEa,Euc,AsiaSO,EuUK,NAnorth,AsiaEast,na	47	Finland,Croatia,BosniaandHerzegovina,Albania,NewZealand,Austria,Sweden,UnitedKingdom,Portugal,Spain,Italy,Grenada,Guadeloupe,Serbia,USA,Germany,NorthMacedonia,Greece,Montenegro,Turkey,Luxembourg,Mexico,Belgium,Bulgaria,Ireland,Brazil,Israel,Estonia,PuertoRico,Latvia,India,Iceland,Canada,Netherlands,Panama,SouthKorea,Liechtenstein,Poland,France,Denmark,Kosovo,Slovakia,Romania,Switzerland,Australia…
B.1.177.N5	13	NACent,AsiaSE,Oc,AsiaME,EuNo,AfrW,EuSo,EuEa,Euc,AfrN,EuUK,AfrEast,NAnorth	36	Estonia,Israel,Iceland,Tunisia,Thailand,Mauritius,Philippines,Morocco,Belgium,Nigeria,Ireland,Switzerland,Australia,EquatorialGuinea,Gibraltar,Netherlands,Canada,Denmark,France,Slovakia,Austria,UnitedKingdom,Sweden,Portugal,Spain,Italy,UnitedArabEmirates,Greece,Turkey,Norway,Luxembourg,Senegal,Guadeloupe,USA,Germany,NorthMacedonia
B.1.2.N3	13	NACent,Oc,AsiaME,EuNo,AsiaSE,EuEa,SAM,na,AsiaEast,AfrEast,NAnorth,AfrN,Euc	25	Philippines,Mexico,Belgium,PuertoRico,NewZealand,Israel,Iceland,Tunisia,SouthKorea,Serbia,USA,NorthernMarianaIslands,Canada,Germany,Japan,France,Denmark,Belize,Djibouti,Curacao,Guam,Switzerland,Slovenia,Australia,U.S.VirginIslands
BA.1.1.N16	13	NACent,AfrSouth,EuNo,AsiaME,AsiaSE,EuEa,SAM,EuSo,EuUK,NAnorth,AsiaEast,Euc,AsiaSO	32	Turkey,Vietnam,Norway,USA,Ecuador,Germany,Sweden,UnitedKingdom,Austria,Italy,Indonesia,Switzerland,Argentina,SouthAfrica,CzechRepublic,Netherlands,Canada,Japan,Slovakia,France,Denmark,Poland,Chile,Palestine,Estonia,Israel,India,Mexico,Thailand,Ireland,Bulgaria,Belgium
BA.1.1.N23	13	AsiaME,EuNo,NACent,NA,NAnorth,na,AsiaEast,EuUK,AsiaSO,Euc,EuEa,SAM,EuSo	38	Norway,Turkey,Greece,Germany,USA,Ecuador,Italy,Spain,Lithuania,Sweden,UnitedKingdom,Guatemala,Jamaica,CostaRica,Croatia,Slovenia,Argentina,CzechRepublic,Bangladesh,Suriname,Switzerland,Japan,Romania,Denmark,France,Poland,Netherlands,Canada,FrenchGuiana,Bonaire,Chile,PuertoRico,Israel,TrinidadandTobago,Brazil,Ireland,Peru,Mexico
BA.1.1.N24	13	EuEa,EuSo,SAM,EuUK,NAnorth,AfrEast,AsiaEast,Euc,AsiaSO,Oc,AsiaME,EuNo,AsiaSE	34	Ethiopia,France,Denmark,Japan,Netherlands,SouthKorea,Australia,Argentina,Slovenia,Iran,Switzerland,Singapore,Belgium,Thailand,HongKong,Peru,Philippines,India,China,Brazil,Israel,Chile,Germany,NorthernMarianaIslands,USA,Greece,Finland,Indonesia,Lithuania,Russia,Spain,Italy,Sweden,UnitedKingdom
BA.1.1.N26	13	NACent,Oc,AsiaME,EuNo,AsiaSE,EuEa,SAM,EuSo,AsiaEast,NAnorth,na,EuUK,Euc	41	France,Denmark,SaintMartin,Poland,Romania,Japan,Canada,Netherlands,CzechRepublic,Australia,U.S.VirginIslands,Slovenia,Switzerland,Curacao,Belgium,Malaysia,Thailand,Peru,Mexico,Israel,Brazil,Chile,Bonaire,ElSalvador,PuertoRico,Germany,USA,Guadeloupe,Norway,Greece,Aruba,Finland,Croatia,Portugal,Italy,Spain,Austria,Colombia,CostaRica,UnitedKingdom,Guatemala
BA.1.1.N30	13	EuSo,SAM,EuEa,Euc,AfrN,NAnorth,na,AsiaEast,EuUK,NACent,Oc,EuNo,AsiaME	39	Norway,Greece,Germany,Guyana,USA,NorthernMarianaIslands,Italy,Spain,SintMaarten,Sweden,UnitedKingdom,Guatemala,Austria,Colombia,Croatia,Slovenia,Argentina,CzechRepublic,U.S.VirginIslands,Curacao,Switzerland,Romania,Japan,Denmark,France,Poland,SouthKorea,Netherlands,Canada,Tunisia,Bonaire,Chile,PuertoRico,Israel,Brazil,Belgium,DominicanRepublic,Peru,Mexico
BA.1.1.N31	13	Euc,AsiaSO,EuUK,NAnorth,AfrEast,na,AsiaEast,SAM,EuSo,EuEa,AsiaME,EuNo,NACent	35	Slovakia,Romania,Japan,Poland,France,Denmark,Liechtenstein,Canada,Netherlands,Argentina,Slovenia,CzechRepublic,Curacao,Switzerland,Ireland,Mexico,Peru,India,PuertoRico,Chile,Brazil,Israel,Germany,Guadeloupe,USA,Norway,Turkey,Croatia,Spain,Italy,Portugal,UnitedKingdom,Sweden,Reunion,CostaRica
BA.1.1.N46	13	EuEa,EuSo,SAM,AsiaEast,NAnorth,na,EuUK,Euc,NACent,AsiaME,EuNo,Oc,AsiaSE	34	SintMaarten,Spain,Italy,NewZealand,Colombia,CostaRica,Sweden,UnitedKingdom,Germany,Ecuador,USA,Belgium,Bulgaria,Ireland,HongKong,Mexico,Peru,Cambodia,Brazil,Israel,PuertoRico,Chile,Poland,SaintMartin,France,Denmark,Slovakia,Romania,Netherlands,Canada,Panama,U.S.VirginIslands,Switzerland,Martinique
BA.1.1.N61	13	AsiaSE,Oc,AsiaME,EuNo,SAM,EuSo,EuEa,Euc,AsiaSO,EuUK,AsiaEast,NAnorth,AfrEast	31	Denmark,France,Poland,Japan,Germany,Netherlands,Canada,USA,SouthKorea,CzechRepublic,Norway,Australia,Switzerland,Djibouti,Belgium,Ireland,Uganda,Malaysia,Finland,Thailand,Pakistan,Kenya,India,Indonesia,Italy,Spain,Israel,Estonia,Brazil,UnitedKingdom,Sweden
BA.1.1.N68	13	AsiaSE,Oc,AsiaME,EuNo,NACent,AfrN,Euc,EuUK,NAnorth,AsiaEast,na,EuSo,SAM	28	Belgium,Ireland,Philippines,Mexico,Egypt,Spain,Israel,Jamaica,Austria,CostaRica,UnitedKingdom,Sweden,PuertoRico,France,Denmark,Japan,Germany,Slovakia,Netherlands,Canada,USA,CzechRepublic,Australia,Slovenia,Argentina,Switzerland,Curacao,Aruba
BA.1.1.N74	13	EuSo,EuEa,AfrN,Euc,AsiaSO,EuUK,AsiaEast,NAnorth,AfrEast,NACent,AsiaSE,EuNo,AsiaME	37	Germany,Belize,USA,Turkey,Pakistan,Finland,Italy,Spain,Russia,Kenya,Lithuania,Egypt,Indonesia,Sweden,UnitedKingdom,Austria,Reunion,Japan,Romania,Slovakia,Denmark,France,Poland,Liechtenstein,SriLanka,Panama,Canada,Netherlands,Slovenia,CzechRepublic,Singapore,Switzerland,Iran,Ireland,Mauritius,Malaysia,India
BA.1.15.N3	13	EuSo,SAM,EuEa,Euc,na,AsiaEast,NAnorth,EuUK,NACent,AsiaSE,EuNo,Oc,AsiaME	30	Argentina,U.S.VirginIslands,Singapore,Greece,Switzerland,Guam,Japan,Germany,Denmark,France,USA,SouthKorea,Panama,NorthernMarianaIslands,Italy,Spain,Lithuania,Portugal,UnitedKingdom,Chile,Sweden,PuertoRico,Israel,Brazil,Belgium,Mexico,Philippines,Peru,Finland,Paraguay
BA.1.17.2.N3	13	NAnorth,AsiaEast,EuUK,Euc,EuEa,SAM,EuSo,AsiaME,Oc,EuNo,AsiaSE,AfrSouth,NACent	31	Belgium,Mexico,HongKong,Thailand,Italy,Spain,China,Portugal,Indonesia,Sweden,UnitedKingdom,Israel,Austria,Brazil,Japan,Romania,Germany,Denmark,France,Poland,USA,Canada,Netherlands,Gibraltar,SouthAfrica,Argentina,CzechRepublic,Australia,Norway,Singapore,Switzerland
BA.1.N34	13	AsiaME,EuNo,AfrCent,AsiaSE,AfrSouth,EuUK,AsiaEast,AfrEast,NAnorth,Euc,AsiaSO,EuEa,EuSo	34	Slovakia,Japan,Poland,Denmark,France,Liechtenstein,Canada,Netherlands,Nepal,SouthAfrica,Slovenia,Rwanda,CzechRepublic,Switzerland,Ireland,Belgium,Thailand,India,Israel,Germany,USA,Luxembourg,Norway,Croatia,Spain,Italy,Portugal,Kenya,Lithuania,UnitedKingdom,DemocraticRepublicoftheCongo,Sweden,Reunion,Austria
BA.2.12.1.N1	13	EuSo,SAM,Euc,AsiaSO,EuUK,AsiaEast,na,NAnorth,NACent,AsiaSE,EuNo,AsiaME,Oc	35	Portugal,NewZealand,CostaRica,Colombia,Austria,Sweden,UnitedKingdom,Guatemala,Norway,Aruba,Germany,USA,India,AmericanSamoa,Israel,Brazil,Chile,Belgium,Ireland,Thailand,Mexico,Peru,HongKong,Australia,Slovenia,Argentina,Switzerland,Singapore,France,Denmark,Japan,Slovakia,Canada,Netherlands,SouthKorea
BA.2.12.1.N2	13	AsiaME,EuNo,Oc,AsiaSE,NACent,NAnorth,AsiaEast,EuUK,AsiaSO,Euc,EuEa,EuSo,SAM	32	Brazil,Estonia,Israel,Chile,India,HongKong,Peru,Mexico,Belgium,Ireland,Switzerland,Singapore,Australia,CzechRepublic,Netherlands,Canada,SouthKorea,France,Denmark,Japan,Colombia,NewZealand,Austria,UnitedKingdom,Portugal,SintMaarten,Spain,Italy,Norway,Ecuador,USA,Germany
BA.2.9.N11	13	Euc,EuUK,NAnorth,na,EuSo,EuEa,AsiaSE,AsiaME,Oc,EuNo,AfrSouth,NA,NACent	28	Thailand,Finland,CanaryIslands,Belgium,Sweden,UnitedKingdom,PuertoRico,Israel,Austria,Italy,Russia,Spain,Lithuania,USA,Serbia,NorthMacedonia,Germany,France,Denmark,Singapore,Switzerland,Greece,Slovenia,SouthAfrica,CzechRepublic,Australia,Ukraine,U.S.VirginIslands
BA.2.N35	13	EuEa,EuSo,SAM,NAnorth,AsiaEast,EuUK,AsiaSO,Euc,NACent,AsiaME,Oc,EuNo,AsiaSE	38	Japan,Romania,France,Denmark,Poland,SouthKorea,Canada,Netherlands,CzechRepublic,Australia,Switzerland,Ireland,Belgium,Mexico,HongKong,Malaysia,Thailand,India,Chile,Israel,Estonia,Brazil,Germany,USA,Luxembourg,Norway,Greece,Pakistan,Finland,Italy,Spain,Portugal,Indonesia,UnitedKingdom,Sweden,Colombia,Austria,NewZealand
BA.2.N4	13	EuUK,AsiaEast,NAnorth,AfrEast,Euc,EuEa,EuSo,SAM,EuNo,AsiaME,Oc,AsiaSE,NACent	33	Spain,Italy,Portugal,UnitedKingdom,Sweden,Austria,NewZealand,Reunion,Croatia,Luxembourg,Norway,Turkey,Germany,USA,Brazil,Estonia,Israel,Ireland,Belgium,Mexico,Thailand,Slovenia,Australia,CzechRepublic,Switzerland,Slovakia,Japan,Poland,Denmark,France,Liechtenstein,Canada,Netherlands
BA.2.N41	13	AsiaSE,AsiaME,Oc,NACent,Euc,AsiaSO,EuUK,AsiaEast,NAnorth,AfrEast,EuSo,SAM,EuEa	20	HongKong,Mauritius,Peru,Ireland,CostaRica,Israel,UnitedKingdom,India,Portugal,Indonesia,Russia,Netherlands,Canada,Panama,USA,Poland,France,Denmark,Germany,Australia
BA.2.N71	13	AsiaME,Oc,AsiaSE,AsiaEast,na,AfrEast,NAnorth,EuUK,AsiaSO,Euc,EuEa,SAM,EuSo	36	Germany,USA,Luxembourg,Vietnam,Croatia,Italy,Spain,Portugal,Indonesia,UnitedKingdom,Colombia,Austria,Japan,Slovakia,Denmark,France,Poland,SouthKorea,Netherlands,Canada,Slovenia,CzechRepublic,Australia,Singapore,Switzerland,Ireland,Belgium,HongKong,Mauritius,Malaysia,Thailand,India,Chile,PuertoRico,Israel,Estonia
BA.2.N84	13	SAM,EuSo,EuEa,Euc,AsiaEast,NAnorth,AfrEast,EuUK,NACent,AsiaSE,Oc,AsiaME,EuNo	35	Croatia,Finland,Spain,Italy,Portugal,UnitedKingdom,Sweden,CostaRica,Austria,Germany,USA,Luxembourg,Norway,Ireland,Belgium,Mauritius,HongKong,Peru,Mexico,Thailand,Malaysia,Chile,Estonia,Israel,Slovakia,Romania,Poland,France,Denmark,Canada,Netherlands,Slovenia,Australia,CzechRepublic,Switzerland
BA.2.N85	13	Oc,EuNo,AfrW,AsiaME,AsiaSE,AsiaEast,NAnorth,EuUK,AsiaSO,Euc,EuEa,EuSo,SAM	41	Switzerland,Slovenia,Argentina,CzechRepublic,Ukraine,Australia,SouthKorea,Netherlands,Canada,Japan,Romania,Slovakia,France,Denmark,Poland,Israel,Estonia,India,Philippines,Ireland,Nigeria,Belgium,Moldova,Turkey,Vietnam,Greece,Luxembourg,Norway,USA,Ecuador,Germany,Sweden,UnitedKingdom,Austria,Italy,Russia,Spain,Lithuania,Portugal,Indonesia,Finland
BA.2.N86	13	Oc,AsiaME,AsiaSE,NACent,NA,EuUK,na,AsiaEast,NAnorth,Euc,AsiaSO,SAM,EuSo	23	SouthKorea,USA,Liechtenstein,Netherlands,Canada,Ecuador,Germany,Denmark,France,Turkey,Australia,Peru,Mexico,Belgium,PuertoRico,Chile,UnitedKingdom,NewZealand,Colombia,Israel,Spain,Cambodia,India
AY.100.N5	12	Euc,EuUK,AsiaEast,na,NAnorth,SAM,EuSo,AsiaSE,EuNo,Oc,AsiaME,NACent	38	CostaRica,Colombia,Guatemala,UnitedKingdom,Sweden,Spain,Italy,CaymanIslands,Aruba,BritishVirginIslands,Norway,Ecuador,USA,Honduras,Belize,Germany,Israel,FrenchPolynesia,ElSalvador,PuertoRico,Chile,FrenchGuiana,Thailand,HongKong,Peru,Philippines,Mexico,CanaryIslands,Ireland,Switzerland,U.S.VirginIslands,Argentina,Netherlands,Canada,Panama,Denmark,France,Japan
AY.103.N5	12	NACent,AsiaME,EuNo,SAM,EuSo,EuEa,AsiaSO,Euc,AsiaEast,NAnorth,na,EuUK	33	Pakistan,Italy,SintMaarten,Lithuania,UnitedKingdom,Sweden,CostaRica,Colombia,Germany,USA,Ecuador,Norway,Aruba,Turkey,Ireland,Belgium,Mexico,Peru,SaudiArabia,India,Iceland,Chile,PuertoRico,Israel,TrinidadandTobago,Japan,France,Denmark,Poland,SouthKorea,Netherlands,Canada,U.S.VirginIslands
AY.117.N1	12	AfrW,EuNo,NACent,na,AsiaEast,NAnorth,EuUK,AsiaSO,Euc,EuEa,SAM,EuSo	28	Portugal,India,Spain,Italy,Jamaica,Brazil,Colombia,PuertoRico,Sweden,UnitedKingdom,Chile,Paraguay,Mexico,DominicanRepublic,Argentina,Luxembourg,Martinique,Switzerland,Aruba,Poland,Ghana,France,Germany,Romania,Japan,Canada,Panama,USA
AY.122.N7	12	EuEa,EuSo,SAM,EuUK,NAnorth,AsiaEast,Euc,NACent,Oc,AsiaME,EuNo,AsiaSE	37	UnitedKingdom,Sweden,NewZealand,Austria,Qatar,Spain,Italy,Portugal,Croatia,BosniaandHerzegovina,Finland,Turkey,Luxembourg,Norway,USA,Germany,Chile,Latvia,Brazil,Israel,Iceland,Mexico,Thailand,Bulgaria,Ireland,Belgium,Switzerland,Slovenia,CzechRepublic,SouthKorea,Netherlands,Canada,Kosovo,Romania,Poland,France,Denmark
AY.26.N3	12	EuEa,EuSo,SAM,na,AfrEast,AsiaEast,NAnorth,EuUK,Euc,NACent,EuNo,AsiaME	40	CostaRica,Reunion,Colombia,Sweden,UnitedKingdom,Portugal,Italy,Spain,Finland,Croatia,Venezuela,Aruba,Norway,Luxembourg,Ecuador,USA,Belize,Germany,Israel,TrinidadandTobago,Brazil,Chile,Bolivia,PuertoRico,Paraguay,Peru,Mexico,Belgium,Switzerland,Djibouti,Slovenia,Argentina,Panama,Canada,Netherlands,France,Denmark,Poland,Japan,Slovakia
AY.3.N1	12	Euc,na,AsiaEast,NAnorth,EuUK,EuSo,SAM,EuEa,AsiaSE,EuNo,AsiaME,NACent	35	Portugal,Italy,Spain,CostaRica,Colombia,UnitedKingdom,Sweden,Croatia,BritishVirginIslands,Luxembourg,Montenegro,Aruba,Turkey,Germany,USA,Cambodia,Israel,Chile,PuertoRico,Bulgaria,Thailand,DominicanRepublic,Peru,Mexico,HongKong,U.S.VirginIslands,Argentina,Switzerland,Denmark,France,Poland,Japan,Canada,Liechtenstein,SouthKorea
AY.3.N7	12	Euc,na,NAnorth,AsiaEast,EuUK,SAM,EuSo,AsiaSE,EuNo,AsiaME,Oc,NACent	33	Finland,Sweden,UnitedKingdom,Colombia,CostaRica,Spain,Italy,Indonesia,Portugal,USA,Germany,Guam,Luxembourg,Peru,Mexico,Paraguay,Ireland,Belgium,PuertoRico,ElSalvador,Chile,Bonaire,Brazil,Israel,SouthKorea,Canada,Panama,Slovakia,Japan,France,Switzerland,Argentina,CzechRepublic
AY.4.N27	12	AfrCent,AsiaSE,Oc,EuNo,AfrSouth,Euc,AsiaSO,EuUK,NAnorth,EuSo,SAM,EuEa	28	Denmark,France,Poland,Slovakia,Germany,Canada,Netherlands,Cameroon,USA,CzechRepublic,Norway,Australia,Gibraltar,Argentina,Luxembourg,SouthAfrica,Switzerland,Singapore,Belgium,Ireland,Lithuania,Portugal,India,Italy,Spain,Estonia,Sweden,UnitedKingdom
AY.4.N3	12	Euc,AsiaSO,EuUK,NAnorth,na,EuSo,EuEa,AsiaSE,EuNo,AsiaME,Oc,NACent	29	Poland,France,Denmark,Germany,Canada,Netherlands,USA,Australia,Norway,CzechRepublic,Switzerland,Singapore,Turkey,Moldova,Belgium,CanaryIslands,Ireland,Croatia,Mexico,Bahrain,India,Portugal,Spain,Italy,Estonia,PuertoRico,Latvia,UnitedKingdom,Sweden
AY.4.N6	12	AsiaSO,Euc,AsiaEast,NAnorth,EuUK,SAM,EuSo,EuEa,AsiaSE,AsiaME,Oc,EuNo	38	France,Denmark,Poland,Romania,Japan,Kosovo,Slovakia,Canada,Netherlands,SriLanka,CzechRepublic,Australia,Gibraltar,Switzerland,Singapore,Belgium,Ireland,CanaryIslands,Bulgaria,Malaysia,HongKong,India,Iceland,Israel,Brazil,Germany,USA,Norway,Luxembourg,Greece,Lithuania,Portugal,Italy,Spain,Russia,Austria,Sweden,UnitedKingdom
AY.4.N79	12	EuSo,SAM,EuEa,AsiaSO,Euc,AsiaEast,NAnorth,EuUK,NACent,AsiaME,Oc,EuNo	33	Croatia,Finland,Spain,Italy,Portugal,Lithuania,UnitedKingdom,Sweden,Austria,Germany,USA,Ecuador,Luxembourg,Norway,Turkey,Ireland,Belgium,Mexico,India,Latvia,Israel,Estonia,Romania,Poland,France,Denmark,SouthKorea,Canada,Netherlands,Argentina,Australia,CzechRepublic,Switzerland
AY.4.N87	12	AsiaSE,AfrW,EuNo,AsiaSO,Euc,AfrN,AfrEast,AsiaEast,NAnorth,EuUK,EuSo,EuEa	27	Finland,Ireland,Bulgaria,Belgium,Sweden,UnitedKingdom,Reunion,Italy,SierraLeone,Spain,Tunisia,Indonesia,Portugal,India,USA,Netherlands,Canada,Romania,Japan,Germany,Denmark,France,Poland,Singapore,Switzerland,Luxembourg,CzechRepublic
AY.4.N9	12	AfrW,EuNo,AsiaME,AsiaSE,NACent,na,AsiaEast,NAnorth,EuUK,Euc,EuEa,EuSo	43	Austria,Sweden,UnitedKingdom,Portugal,Lithuania,Spain,Italy,Brunei,Finland,Croatia,BosniaandHerzegovina,Greece,Moldova,Turkey,Norway,Luxembourg,USA,Ghana,Germany,Israel,Estonia,PuertoRico,Latvia,Iceland,Thailand,Mexico,Belgium,Bulgaria,Ireland,Switzerland,CzechRepublic,Gibraltar,Andorra,Netherlands,Canada,Liechtenstein,Poland,France,Denmark,Slovakia,Malta,Romania,Japan
AY.42.N2	12	NACent,AsiaSE,AsiaME,EuNo,SAM,EuSo,EuEa,Euc,AfrEast,AsiaEast,NAnorth,EuUK	43	Croatia,BosniaandHerzegovina,Italy,Spain,Lithuania,SintMaarten,Portugal,UnitedKingdom,Sweden,Reunion,Austria,Germany,USA,Serbia,Monaco,Luxembourg,Norway,Aruba,Turkey,Greece,Ireland,Bulgaria,CanaryIslands,Belgium,HongKong,Paraguay,Iceland,Bonaire,Israel,Romania,Slovakia,France,Denmark,Poland,Netherlands,Canada,Slovenia,Argentina,CzechRepublic,Curacao,Singapore,Switzerland,Martinique
AY.46.N1	12	EuEa,EuSo,AfrEast,AsiaEast,NAnorth,EuUK,AsiaSO,Euc,AsiaME,Oc,EuNo,AsiaSE	29	Australia,Singapore,Switzerland,Germany,Slovakia,Romania,Japan,Poland,Denmark,France,USA,Canada,Netherlands,Spain,Italy,India,Portugal,China,Lithuania,Latvia,UnitedKingdom,Sweden,Reunion,Estonia,Ireland,Albania,Bahrain,Croatia,Finland
AY.5.N1	12	AfrW,EuNo,AsiaME,NACent,AfrEast,NAnorth,na,EuUK,Euc,EuEa,EuSo,SAM	48	SintMaarten,Lithuania,Portugal,Italy,Spain,Reunion,Qatar,Austria,Sweden,UnitedKingdom,Finland,Croatia,BosniaandHerzegovina,Norway,Luxembourg,Greece,Aruba,Turkey,Ghana,Germany,Monaco,USA,Serbia,Guadeloupe,Iceland,Estonia,Israel,FrenchGuiana,Chile,Bonaire,Palestine,Latvia,Belgium,Ireland,Bulgaria,Coted'Ivoire,CzechRepublic,Slovenia,Switzerland,Curacao,Denmark,France,Poland,Romania,Slovakia,Kosovo,C…
B.1.1.7.N25	12	AsiaSO,Euc,NAnorth,AfrEast,AsiaEast,EuUK,EuSo,EuEa,AsiaSE,AsiaME,Oc,AfrSouth	29	Portugal,India,Italy,Spain,Hungary,Israel,Qatar,Jordan,UnitedKingdom,Belgium,UnitedArabEmirates,Thailand,Bahrain,Philippines,Rwanda,Australia,Cyprus,SouthAfrica,Switzerland,Singapore,France,Denmark,Romania,Germany,Slovakia,Canada,Netherlands,USA,SouthKorea
B.1.1.7.N31	12	EuSo,SAM,EuEa,AsiaCent,Euc,AfrEast,NAnorth,EuUK,NACent,AfrCent,Oc,EuNo	31	Cameroon,USA,Netherlands,Canada,Slovakia,Malta,Germany,Poland,France,Denmark,Curacao,Aruba,Switzerland,Luxembourg,Slovenia,Norway,Australia,Rwanda,Georgia,Finland,Bulgaria,Belgium,UnitedKingdom,Sweden,Austria,Estonia,Spain,Italy,Portugal,SintMaarten,Lithuania
B.1.1.7.N42	12	NAnorth,na,AsiaEast,EuUK,AsiaSO,Euc,SAM,EuSo,EuNo,AsiaME,AfrW,NACent	29	Belgium,Mexico,DominicanRepublic,Togo,TurksandCaicosIslands,Spain,SintMaarten,Iceland,Portugal,India,UnitedKingdom,Chile,PuertoRico,Israel,Brazil,Austria,CostaRica,Japan,Germany,France,Belize,USA,Canada,Netherlands,TheBahamas,Argentina,Luxembourg,U.S.VirginIslands,Switzerland
B.1.1.7.N77	12	EuSo,SAM,EuEa,Euc,AfrN,AsiaEast,NAnorth,AfrEast,EuUK,NACent,AsiaME,EuNo	43	Croatia,BosniaandHerzegovina,UnitedKingdom,Sweden,Reunion,Austria,Italy,Russia,Spain,Lithuania,SintMaarten,Portugal,USA,Guadeloupe,Serbia,NorthMacedonia,Germany,Montenegro,Greece,Luxembourg,Norway,Ireland,CanaryIslands,Bulgaria,Belgium,FrenchGuiana,Estonia,Israel,Mayotte,SouthKorea,Netherlands,Canada,Romania,Slovakia,Denmark,France,Poland,Switzerland,Slovenia,Gibraltar,Algeria,Argentina,CzechRepu…
B.1.1.7.N8	12	NACent,AfrW,EuNo,Oc,EuEa,EuSo,SAM,na,AsiaEast,NAnorth,EuUK,Euc	29	BosniaandHerzegovina,Mexico,TurksandCaicosIslands,Finland,Paraguay,Belgium,UnitedKingdom,PuertoRico,CostaRica,TrinidadandTobago,Colombia,NewZealand,Spain,USA,SouthKorea,Canada,NorthernMarianaIslands,Japan,Germany,Denmark,Belize,France,Ghana,Curacao,Aruba,Guam,Slovenia,U.S.VirginIslands,Australia
B.1.1.7.N85	12	Euc,NAnorth,na,AsiaEast,EuUK,SAM,EuSo,EuEa,AsiaME,AfrW,NACent,AfrSouth	22	Switzerland,SouthAfrica,TheBahamas,Barbados,USA,Canada,Panama,Japan,Denmark,France,PuertoRico,UnitedKingdom,Chile,Jamaica,Italy,Portugal,BosniaandHerzegovina,Mexico,UnitedArabEmirates,Nigeria,Ireland,Belgium
B.1.221.N1	12	AfrN,Euc,AsiaEast,AfrEast,NAnorth,EuUK,SAM,EuSo,EuEa,AsiaME,EuNo,Oc	42	NorthMacedonia,Germany,USA,Serbia,Luxembourg,Norway,Turkey,Aruba,Greece,Croatia,Finland,Italy,Spain,Portugal,Sweden,UnitedKingdom,Reunion,Austria,Romania,Japan,Denmark,France,Poland,SouthKorea,Canada,Netherlands,Gibraltar,Slovenia,CzechRepublic,Australia,Curacao,Switzerland,Suriname,Ireland,Bulgaria,Belgium,Morocco,Mauritius,Iceland,Estonia,Israel,Brazil
B.1.427.N1	12	Oc,EuNo,NACent,na,AsiaEast,AfrEast,NAnorth,EuUK,AsiaSO,Euc,SAM,EuSo	26	Canada,Netherlands,USA,France,Denmark,Japan,Germany,Switzerland,Guam,Aruba,Curacao,Australia,Norway,Argentina,TheBahamas,Mexico,Belgium,Anguilla,Colombia,CostaRica,Chile,UnitedKingdom,PuertoRico,Kenya,India,Spain
B.1.429.N1	12	Euc,na,NAnorth,AsiaEast,EuUK,EuSo,SAM,AsiaSE,EuNo,Oc,AsiaME,NACent	28	AntiguaandBarbuda,UnitedArabEmirates,TurksandCaicosIslands,Mexico,NewZealand,CostaRica,Israel,Guatemala,PuertoRico,ElSalvador,UnitedKingdom,Spain,Italy,Canada,Panama,Nicaragua,SouthKorea,USA,Denmark,Belize,France,Germany,Japan,Guam,Singapore,Australia,Norway,Argentina
B.1.617.2.N3	12	AsiaME,Oc,EuNo,NACent,AsiaSO,Euc,NAnorth,na,EuUK,SAM,EuSo,EuEa	50	USA,NorthMacedonia,Germany,Greece,Aruba,Turkey,Norway,Luxembourg,Finland,Croatia,BosniaandHerzegovina,Syria,CostaRica,Austria,Sweden,UnitedKingdom,SintMaarten,Lithuania,Portugal,Italy,Spain,Nepal,Canada,Netherlands,Denmark,France,Poland,Romania,Malta,Slovakia,Switzerland,Curacao,CzechRepublic,Australia,Ukraine,U.S.VirginIslands,Slovenia,Gibraltar,Argentina,Mexico,Belgium,Ireland,Bulgaria,Hungary,…
BA.1.1.N12	12	NACent,AsiaME,EuNo,Oc,AsiaSE,EuEa,SAM,NAnorth,AsiaEast,na,EuUK,Euc	23	Denmark,France,Japan,Germany,Netherlands,NorthernMarianaIslands,Canada,USA,Argentina,Switzerland,Ireland,Mexico,Indonesia,Estonia,Israel,CostaRica,TrinidadandTobago,Colombia,Austria,Jamaica,Sweden,UnitedKingdom,PuertoRico
BA.1.1.N3	12	EuSo,SAM,Euc,NAnorth,AfrEast,na,EuUK,NACent,AsiaSE,AfrCent,EuNo,AsiaME	20	Slovenia,Switzerland,France,Guadeloupe,Cameroon,USA,Canada,Ecuador,Spain,Indonesia,PuertoRico,UnitedKingdom,Chile,Austria,Brazil,Israel,Mauritius,Mexico,Peru,Finland
BA.1.1.N43	12	Oc,AsiaME,EuNo,NACent,Euc,EuUK,na,AsiaEast,NAnorth,SAM,EuSo,EuEa	36	Croatia,Finland,Italy,Spain,Lithuania,UnitedKingdom,Sweden,Jamaica,Austria,CostaRica,Colombia,Germany,USA,Ecuador,NorthernMarianaIslands,Norway,Greece,Ireland,Belgium,Peru,Mexico,Chile,PuertoRico,Israel,Brazil,Japan,Slovakia,Denmark,France,Poland,SouthKorea,Canada,Netherlands,Argentina,CzechRepublic,Switzerland
BA.1.1.N44	12	SAM,EuSo,EuEa,Euc,EuUK,na,NAnorth,AsiaEast,NACent,Oc,EuNo,AsiaME	25	Switzerland,Australia,Norway,CzechRepublic,Netherlands,Canada,Panama,USA,France,Denmark,Germany,Japan,CostaRica,Brazil,Israel,PuertoRico,Guatemala,UnitedKingdom,Sweden,Chile,Russia,Spain,Peru,Mexico,Belgium
BA.1.1.N45	12	EuSo,SAM,Euc,AsiaSO,EuUK,AfrEast,AsiaEast,na,NAnorth,NACent,NA,AsiaME	19	Italy,India,UnitedKingdom,PuertoRico,Israel,CostaRica,Mexico,Peru,DominicanRepublic,Slovenia,CzechRepublic,BritishVirginIslands,Djibouti,Switzerland,Japan,Germany,USA,Canada,Netherlands
BA.1.1.N48	12	NACent,AsiaME,EuNo,EuEa,SAM,EuSo,EuUK,AsiaEast,NAnorth,na,Euc,AsiaCent	33	Georgia,Italy,Spain,UnitedKingdom,Guatemala,Colombia,Jamaica,CostaRica,Austria,Germany,USA,Ecuador,Norway,Turkey,Ireland,Belgium,Mexico,Peru,Chile,PuertoRico,Israel,Brazil,Japan,Slovakia,Denmark,France,Poland,Canada,Netherlands,Slovenia,Argentina,Suriname,Switzerland
BA.1.1.N50	12	EuNo,Oc,AsiaME,NACent,Euc,EuUK,na,AfrEast,NAnorth,SAM,EuSo,EuEa	35	Panama,Canada,Netherlands,Romania,Slovakia,Denmark,France,Poland,Curacao,Djibouti,Switzerland,Slovenia,Argentina,Mexico,Peru,Belgium,Bonaire,Chile,PuertoRico,Israel,Brazil,USA,Ecuador,NorthernMarianaIslands,Germany,Aruba,Norway,Croatia,Sweden,UnitedKingdom,CostaRica,Colombia,Italy,Spain,SintMaarten
BA.1.1.N51	12	EuUK,NAnorth,na,AsiaEast,Euc,EuEa,SAM,EuSo,EuNo,AfrW,AsiaME,NACent	28	CzechRepublic,U.S.VirginIslands,Slovenia,Argentina,Switzerland,France,Poland,Japan,Germany,Slovakia,Ecuador,Senegal,Canada,USA,Italy,Spain,Israel,CostaRica,Brazil,UnitedKingdom,Sweden,Chile,Guatemala,PuertoRico,Belgium,Ireland,Mexico,Croatia
BA.1.1.N56	12	SAM,EuSo,EuEa,Euc,NAnorth,AsiaEast,na,EuUK,NACent,AsiaME,EuNo,Oc	33	Italy,Spain,Sweden,UnitedKingdom,Colombia,Croatia,Finland,Norway,Greece,Germany,USA,Guadeloupe,NorthernMarianaIslands,Chile,PuertoRico,Estonia,Israel,Brazil,Ireland,Belgium,Mexico,Peru,Slovenia,Argentina,CzechRepublic,Australia,Switzerland,Slovakia,Denmark,France,SouthKorea,Netherlands,Canada
BA.1.15.N1	12	NACent,AsiaSE,Oc,EuNo,AsiaME,EuSo,SAM,EuEa,Euc,AsiaEast,NAnorth,EuUK	30	Mexico,Peru,Paraguay,Belgium,Guatemala,UnitedKingdom,Sweden,Chile,CostaRica,Colombia,Brazil,Israel,Russia,Spain,SouthKorea,USA,Canada,NorthernMarianaIslands,Ecuador,Slovakia,Germany,Japan,France,Denmark,Vietnam,Argentina,Luxembourg,Slovenia,U.S.VirginIslands,Norway
BA.1.N20	12	AsiaSE,EuNo,AsiaME,NACent,Euc,na,NAnorth,AsiaEast,EuUK,EuSo,SAM,EuEa	23	Poland,France,Belize,Germany,Slovakia,Japan,Canada,USA,Norway,CzechRepublic,Switzerland,Croatia,Philippines,Mexico,Portugal,Indonesia,Italy,TrinidadandTobago,Brazil,Israel,PuertoRico,UnitedKingdom,Chile
BA.1.N37	12	AsiaSO,Euc,AsiaEast,NAnorth,EuUK,EuSo,SAM,EuEa,AsiaSE,AsiaME,EuNo,Oc	28	Belgium,Thailand,Finland,Malaysia,HongKong,Philippines,India,Russia,Italy,Brazil,Austria,Iraq,UnitedKingdom,Sweden,Poland,France,Denmark,Germany,Japan,Netherlands,Canada,SouthKorea,USA,Australia,Norway,CzechRepublic,Singapore,Turkey
BA.1.N4	12	Euc,AsiaSO,EuUK,AsiaEast,NAnorth,EuSo,SAM,EuEa,AsiaSE,AsiaME,Oc,NACent	30	Paraguay,Thailand,Croatia,Philippines,Peru,HongKong,Belgium,Ireland,Israel,Estonia,Brazil,UnitedKingdom,Chile,Portugal,India,Italy,Spain,Panama,Netherlands,Canada,USA,SouthKorea,France,Japan,Germany,Switzerland,CzechRepublic,Australia,Luxembourg,Argentina
BA.2.10.N1	12	EuUK,NAnorth,AsiaEast,Euc,EuEa,EuSo,SAM,Oc,AsiaME,EuNo,AsiaSE,NACent	18	Singapore,Switzerland,Norway,Australia,USA,SouthKorea,Canada,Japan,Germany,France,Poland,Chile,UnitedKingdom,Israel,Brazil,Spain,SintMaarten,Mexico
BA.2.3.N1	12	Euc,AsiaCent,EuUK,NAnorth,AsiaEast,EuSo,EuEa,AsiaSE,AsiaME,EuNo,Oc,NACent	25	Singapore,Switzerland,Australia,USA,Canada,Netherlands,Japan,Germany,Denmark,France,Sweden,UnitedKingdom,Guatemala,Israel,Austria,Italy,Spain,Lithuania,Indonesia,Philippines,Mexico,Georgia,Malaysia,Ireland,Belgium
BA.2.9.N5	12	AsiaSE,EuNo,Oc,AsiaME,SAM,EuSo,EuEa,AsiaSO,Euc,NAnorth,AsiaEast,EuUK	33	Luxembourg,Norway,Germany,USA,Italy,Spain,Lithuania,Portugal,Sweden,UnitedKingdom,Colombia,Austria,Croatia,Finland,Slovenia,CzechRepublic,Australia,Switzerland,Japan,Slovakia,Denmark,France,Poland,Netherlands,Canada,India,Estonia,Israel,Brazil,Ireland,Bulgaria,Belgium,Thailand
BA.2.9.N8	12	AsiaSE,AsiaME,EuNo,NACent,Euc,AsiaSO,EuUK,AsiaEast,NAnorth,EuSo,SAM,EuEa	38	Finland,Spain,Italy,Portugal,Lithuania,Guatemala,Sweden,UnitedKingdom,Jamaica,Colombia,CostaRica,Germany,USA,Norway,Aruba,Greece,Ireland,Belgium,HongKong,Peru,Mexico,India,Chile,Bonaire,TrinidadandTobago,Brazil,Israel,Japan,France,Denmark,Canada,Netherlands,Panama,Argentina,Slovenia,Singapore,Curacao,Switzerland
BA.2.N10	12	Oc,EuNo,AsiaME,AsiaSE,NACent,EuUK,NAnorth,AsiaEast,Euc,EuEa,SAM,EuSo	39	Thailand,Mexico,Belgium,Ireland,Israel,Estonia,Brazil,Chile,Bonaire,Netherlands,Canada,France,Denmark,Poland,Romania,Japan,Slovakia,Martinique,Switzerland,Curacao,Singapore,CzechRepublic,Australia,Slovenia,Argentina,Finland,Croatia,NewZealand,Austria,Sweden,UnitedKingdom,Lithuania,Portugal,Italy,Spain,USA,Germany,Norway,Luxembourg
BA.2.N15	12	SAM,EuSo,EuEa,Euc,NAnorth,AsiaEast,EuUK,NACent,AsiaSE,Oc,AsiaME,EuNo	31	Japan,Germany,Denmark,France,Poland,USA,Canada,Netherlands,Luxembourg,Argentina,CzechRepublic,Australia,Norway,Turkey,Switzerland,Ireland,Belgium,Croatia,Mexico,Peru,HongKong,Thailand,Finland,Italy,Spain,Lithuania,Sweden,UnitedKingdom,Israel,Estonia,Austria
BA.2.N26	12	Euc,EuUK,AsiaEast,NAnorth,SAM,EuSo,EuEa,AsiaSE,EuNo,Oc,AsiaME,NACent	39	Germany,USA,Norway,Luxembourg,Greece,Finland,Croatia,Portugal,Lithuania,Spain,Italy,Austria,Sweden,UnitedKingdom,Poland,France,Denmark,Slovakia,Japan,Romania,Netherlands,Canada,Liechtenstein,Australia,CzechRepublic,Argentina,Slovenia,Martinique,Switzerland,Belgium,Ireland,Thailand,HongKong,Mexico,Peru,Brazil,Israel,Estonia,Chile
BA.2.N28	12	EuUK,AsiaEast,NAnorth,Euc,AsiaSO,SAM,EuSo,Oc,AsiaME,EuNo,AsiaSE,NACent	26	Argentina,Luxembourg,Australia,Norway,Singapore,Switzerland,Slovakia,Germany,Japan,Denmark,France,USA,Netherlands,Canada,Spain,Italy,India,Guatemala,Chile,UnitedKingdom,Austria,NewZealand,Israel,Ireland,HongKong,Mexico
BA.2.N47	12	Oc,AsiaME,EuNo,NACent,Euc,EuUK,AfrEast,NAnorth,AsiaEast,EuSo,SAM,EuEa	30	Turkey,Martinique,Switzerland,Slovenia,Luxembourg,CzechRepublic,Australia,USA,Netherlands,Canada,Japan,Slovakia,Germany,Denmark,France,Poland,Chile,Sweden,UnitedKingdom,Israel,Austria,Reunion,Brazil,Italy,Spain,Lithuania,Portugal,Mauritius,Ireland,Belgium
BA.2.N54	12	SAM,EuSo,EuEa,Euc,AsiaEast,NAnorth,EuUK,AsiaSE,EuNo,AsiaME,Oc,AfrW	33	Chile,Estonia,Israel,Thailand,Ireland,Belgium,Iran,Switzerland,Slovenia,Australia,CzechRepublic,Canada,Netherlands,Slovakia,Japan,Poland,Denmark,France,Sweden,UnitedKingdom,NewZealand,Austria,Spain,Italy,Portugal,Lithuania,Croatia,Finland,Luxembourg,Norway,USA,Senegal,Germany
BA.2.N66	12	AsiaSE,Oc,AsiaME,NACent,AsiaSO,Euc,NAnorth,AsiaEast,EuUK,SAM,EuSo,EuEa	33	India,Brazil,Israel,Chile,Belgium,Bulgaria,Ireland,Thailand,Malaysia,HongKong,Mexico,Australia,CzechRepublic,Switzerland,Singapore,France,Denmark,Slovakia,Japan,Netherlands,Canada,SouthKorea,Portugal,Lithuania,Spain,Italy,NewZealand,Austria,UnitedKingdom,Croatia,Luxembourg,Germany,USA
BA.2.N67	12	Euc,AsiaSO,EuUK,AsiaEast,NAnorth,EuSo,EuEa,AsiaSE,Oc,AsiaME,EuNo,NACent	28	UnitedKingdom,Sweden,Israel,CostaRica,Austria,Italy,Spain,India,Croatia,Malaysia,Thailand,Belgium,Turkey,Singapore,Switzerland,Slovenia,Luxembourg,Norway,Australia,Liechtenstein,USA,SouthKorea,Netherlands,Canada,Germany,Slovakia,France,Denmark
BA.2.N73	12	SAM,EuSo,EuEa,Euc,AfrEast,AsiaEast,NAnorth,EuUK,NACent,EuNo,Oc,AsiaME	28	Finland,Mexico,Belgium,Ireland,NewZealand,Brazil,Reunion,Austria,Estonia,Israel,Sweden,Chile,UnitedKingdom,Portugal,Spain,Italy,Canada,Netherlands,USA,Poland,France,Denmark,Germany,Japan,Switzerland,Curacao,Luxembourg,Slovenia
BA.2.N77	12	AsiaSE,EuNo,Oc,AsiaME,NACent,Euc,EuUK,NAnorth,AsiaEast,SAM,EuSo,EuEa	28	Luxembourg,Australia,Norway,Greece,Switzerland,Germany,Japan,Romania,Poland,France,Denmark,USA,Canada,Netherlands,Spain,Italy,Portugal,SintMaarten,Sweden,UnitedKingdom,Brazil,Austria,Israel,Ireland,Belgium,Mexico,Finland,Thailand
BA.2.N90	12	AsiaSE,EuNo,AsiaME,Oc,AsiaSO,Euc,AsiaEast,NAnorth,EuUK,SAM,EuSo,EuEa	26	Belgium,Ireland,Portugal,India,Spain,Italy,NewZealand,Austria,Israel,Chile,UnitedKingdom,France,Denmark,Slovakia,Germany,Romania,Japan,Netherlands,Canada,USA,Australia,Norway,CzechRepublic,Slovenia,Switzerland,Singapore
AY.103.N4	11	EuSo,SAM,Euc,AsiaSO,EuUK,NAnorth,na,AsiaEast,NACent,EuNo,AsiaME	22	Belgium,Ireland,Finland,Mexico,Iceland,India,Spain,Colombia,Israel,PuertoRico,Chile,UnitedKingdom,France,Slovakia,Germany,Japan,Canada,USA,TheBahamas,Venezuela,Switzerland,Aruba
AY.119.N2	11	NACent,EuNo,AsiaME,EuEa,EuSo,SAM,na,AsiaEast,NAnorth,EuUK,Euc	23	Switzerland,Turkey,Aruba,Curacao,Argentina,TheBahamas,Canada,USA,Germany,Japan,CostaRica,Colombia,Israel,PuertoRico,ElSalvador,UnitedKingdom,Chile,Iceland,Russia,Spain,HongKong,DominicanRepublic,Mexico
AY.122.N14	11	AsiaME,Oc,AsiaSE,NACent,EuUK,AsiaEast,na,NAnorth,Euc,SAM,EuSo	16	Italy,Spain,UnitedKingdom,PuertoRico,Israel,Colombia,Mexico,Australia,U.S.VirginIslands,Singapore,Japan,Germany,France,Denmark,USA,Canada
AY.122.N15	11	NAnorth,AsiaEast,EuUK,AsiaSO,AsiaCent,Euc,EuEa,EuSo,AfrW,AsiaME,EuNo	37	Croatia,BosniaandHerzegovina,Finland,Russia,Italy,Portugal,Sweden,UnitedKingdom,Austria,Germany,Ghana,Serbia,USA,Kazakhstan,Luxembourg,Norway,Turkey,Greece,Montenegro,Bulgaria,Belgium,India,Latvia,Israel,Slovakia,Kosovo,Japan,Poland,France,Denmark,SouthKorea,Netherlands,Canada,Slovenia,Belarus,CzechRepublic,Switzerland
AY.25.1.N4	11	NA,NACent,EuNo,AsiaME,AsiaSE,EuEa,SAM,NAnorth,na,EuUK,Euc	26	Israel,Colombia,CostaRica,Jamaica,TrinidadandTobago,UnitedKingdom,Sweden,Chile,PuertoRico,ElSalvador,Iceland,DominicanRepublic,Mexico,Bulgaria,Switzerland,Curacao,Singapore,Ukraine,U.S.VirginIslands,Argentina,TheBahamas,Ecuador,Panama,Canada,USA,Germany
AY.26.N1	11	NACent,EuNo,AsiaME,EuEa,EuSo,SAM,AsiaEast,NAnorth,na,EuUK,Euc	34	USA,Germany,Aruba,Greece,Norway,Sweden,UnitedKingdom,Austria,CostaRica,Colombia,Spain,Italy,Taiwan,Canada,Panama,Kosovo,Slovakia,Japan,Poland,Denmark,France,Switzerland,Argentina,U.S.VirginIslands,CzechRepublic,HongKong,Mexico,Peru,Belgium,PuertoRico,Chile,Brazil,Israel,Iceland
AY.4.N10	11	EuEa,SAM,EuSo,EuUK,na,NAnorth,Euc,Oc,AsiaME,EuNo,AsiaSE	28	Paraguay,CanaryIslands,Ireland,Belgium,Latvia,Sweden,UnitedKingdom,Israel,Spain,Italy,Portugal,Lithuania,USA,Canada,Netherlands,Germany,Malta,Poland,Denmark,France,Singapore,Greece,Switzerland,Luxembourg,Gibraltar,Montserrat,Norway,Australia
AY.4.N23	11	EuEa,SAM,EuSo,EuUK,NAnorth,Euc,AfrN,Oc,AsiaME,EuNo,AsiaSE	34	Australia,CzechRepublic,Argentina,Slovenia,Switzerland,Poland,France,Denmark,Malta,Slovakia,Romania,Canada,Netherlands,Liechtenstein,Israel,Hungary,Belgium,Bulgaria,Ireland,Thailand,Norway,Luxembourg,Turkey,Germany,USA,Portugal,Egypt,Lithuania,Spain,Italy,Austria,UnitedKingdom,Sweden,Finland
AY.4.N25	11	AsiaSE,EuNo,AsiaME,Oc,Euc,na,AsiaEast,NAnorth,EuUK,EuSo,EuEa	31	Switzerland,Singapore,Norway,Australia,Luxembourg,Slovenia,Gibraltar,Canada,Netherlands,USA,Denmark,France,Malta,Germany,Japan,Romania,Austria,NewZealand,CaboVerde,Israel,Sweden,UnitedKingdom,Portugal,Lithuania,Spain,Italy,Finland,Belgium,CanaryIslands,Bulgaria,Ireland
AY.4.N28	11	NAnorth,AsiaEast,EuUK,AsiaSO,Euc,EuEa,SAM,EuSo,Oc,EuNo,AsiaSE	28	Estonia,Colombia,Austria,UnitedKingdom,Sweden,Lithuania,Portugal,Indonesia,India,Italy,Spain,Thailand,Belgium,Ireland,Bulgaria,Greece,Switzerland,Australia,Luxembourg,Netherlands,Canada,USA,France,Denmark,Poland,Japan,Slovakia,Germany
AY.4.N5	11	EuEa,SAM,EuSo,EuUK,NAnorth,AsiaEast,Euc,NACent,EuNo,AsiaME,AsiaSE	33	USA,Germany,Turkey,Norway,Luxembourg,Croatia,Austria,Sweden,UnitedKingdom,Portugal,SintMaarten,Spain,Italy,Canada,Netherlands,SouthKorea,Poland,France,Denmark,Slovakia,Romania,Switzerland,Singapore,CzechRepublic,Argentina,Gibraltar,Slovenia,HongKong,Belgium,Bulgaria,Ireland,Israel,Iceland
AY.42.N1	11	EuNo,Oc,AsiaME,NACent,NAnorth,EuUK,AsiaSO,Euc,EuEa,EuSo,SAM	42	Spain,Italy,Portugal,Lithuania,Sweden,UnitedKingdom,CostaRica,NewZealand,Colombia,Austria,BosniaandHerzegovina,Croatia,Finland,Luxembourg,Norway,Turkey,Greece,Germany,NorthMacedonia,Barbados,USA,Iceland,India,Latvia,Palestine,Israel,Ireland,Belgium,Bahrain,Mexico,Gibraltar,Slovenia,CzechRepublic,Switzerland,Kosovo,Slovakia,Romania,Poland,Denmark,France,Netherlands,Canada
AY.42.N3	11	EuNo,NACent,AsiaCent,Euc,AfrEast,AsiaEast,NAnorth,EuUK,EuSo,SAM,EuEa	28	Italy,Spain,Sweden,UnitedKingdom,Chile,Reunion,Austria,Ireland,Belgium,Croatia,Mexico,Georgia,Finland,Slovenia,Luxembourg,CzechRepublic,Switzerland,Japan,Romania,Malta,Germany,Denmark,France,Poland,USA,SouthKorea,Canada,Netherlands
AY.43.N13	11	NAnorth,AsiaEast,EuUK,AsiaSO,Euc,EuEa,SAM,EuSo,EuNo,AsiaME,AsiaSE	32	Moldova,Norway,USA,Germany,Sweden,UnitedKingdom,Austria,Spain,Italy,Portugal,Indonesia,Lithuania,Croatia,Curacao,Switzerland,Slovenia,CzechRepublic,Netherlands,Maldives,Slovakia,Japan,Romania,Poland,Denmark,France,Chile,Latvia,Israel,India,Bulgaria,Ireland,Belgium
AY.43.N6	11	EuEa,EuSo,SAM,EuUK,AsiaEast,NAnorth,Euc,AsiaCent,NACent,AsiaME,EuNo	39	UnitedKingdom,Sweden,CostaRica,Austria,Colombia,Spain,Russia,Italy,Portugal,Armenia,Lithuania,Croatia,Finland,Aruba,Turkey,Greece,Luxembourg,USA,Germany,Bonaire,FrenchGuiana,Latvia,Brazil,Estonia,Israel,HongKong,Mexico,Peru,CanaryIslands,Ireland,Belgium,Switzerland,Suriname,CzechRepublic,Netherlands,Canada,Poland,Denmark,France
AY.9.N3	11	EuNo,Oc,AsiaME,NACent,NAnorth,na,EuUK,Euc,EuEa,EuSo,SAM	29	Switzerland,Aruba,Curacao,Australia,CzechRepublic,Slovenia,Gibraltar,Netherlands,USA,Poland,France,Denmark,Kosovo,Germany,Slovakia,Romania,Austria,Colombia,Israel,PuertoRico,Sweden,UnitedKingdom,Iceland,SintMaarten,Spain,Italy,Belgium,Bulgaria,Ireland
B.1.1.7.N131	11	AsiaSE,EuNo,Oc,NACent,AsiaSO,Euc,AsiaEast,NAnorth,EuUK,EuSo,EuEa	36	Italy,Spain,Russia,Portugal,UnitedKingdom,Sweden,SaintLucia,Austria,NewZealand,Pakistan,Croatia,Finland,Luxembourg,Norway,NorthMacedonia,Germany,USA,Serbia,Iceland,India,Estonia,Ireland,Belgium,Fiji,Thailand,Slovenia,Australia,Switzerland,Martinique,Japan,Kosovo,France,Denmark,Poland,SouthKorea,Netherlands
B.1.1.7.N150	11	AfrW,EuNo,AsiaME,EuUK,NAnorth,na,AsiaEast,Euc,AsiaSO,EuEa,EuSo	27	France,Ghana,Germany,Slovakia,Senegal,Netherlands,Canada,USA,SouthKorea,Luxembourg,Switzerland,Belgium,Ireland,Nigeria,Finland,Lithuania,India,Italy,Russia,Spain,Israel,Estonia,Austria,Latvia,Sweden,UnitedKingdom,PuertoRico
B.1.1.7.N22	11	NAnorth,EuUK,AsiaSO,Euc,AfrN,EuEa,SAM,EuSo,EuNo,Oc,AfrW	37	Germany,Ghana,USA,Luxembourg,Cyprus,Norway,Moldova,Greece,Pakistan,Finland,Italy,Russia,Spain,Lithuania,Portugal,Sweden,UnitedKingdom,NewZealand,Romania,Slovakia,Denmark,France,Poland,Canada,Netherlands,Algeria,CzechRepublic,BurkinaFaso,Switzerland,Ireland,Belgium,Morocco,Benin,India,FrenchGuiana,Latvia,Brazil
B.1.1.7.N27	11	EuUK,na,AsiaEast,NAnorth,EuSo,SAM,AsiaSE,AsiaME,EuNo,Oc,NACent	22	Thailand,Paraguay,TurksandCaicosIslands,DominicanRepublic,Mexico,Ireland,Colombia,Israel,PuertoRico,UnitedKingdom,Spain,Dominica,Canada,Ecuador,USA,Malta,Japan,Norway,U.S.VirginIslands,Australia,Argentina,TheBahamas
B.1.1.7.N52	11	EuNo,Oc,NACent,AfrSouth,Euc,NAnorth,AsiaEast,EuUK,SAM,EuSo,EuEa	31	Panama,Netherlands,Canada,USA,SouthKorea,France,Denmark,Poland,Germany,Malta,Switzerland,Suriname,CzechRepublic,Norway,Australia,Slovenia,Luxembourg,SouthAfrica,Finland,Belgium,Ireland,Estonia,Austria,CostaRica,UnitedKingdom,Latvia,Sweden,Lithuania,Iceland,Italy,Spain
B.1.1.7.N66	11	AfrW,Oc,EuNo,AsiaME,EuSo,EuEa,Euc,AsiaSO,EuUK,NAnorth,AsiaEast	26	Turkey,Switzerland,Greece,Luxembourg,Norway,Australia,Lebanon,USA,SouthKorea,Canada,Netherlands,Romania,Germany,France,Denmark,Ghana,Poland,UnitedKingdom,Sweden,Israel,Iraq,Austria,Spain,India,Finland,Belgium
B.1.617.2.N9	11	EuUK,na,AsiaEast,NAnorth,Euc,AsiaSO,EuEa,EuSo,EuNo,AsiaSE,NACent	22	Canada,Netherlands,USA,SriLanka,SouthKorea,France,Slovakia,Germany,Greece,Turkey,Ukraine,Malaysia,Croatia,Mexico,Bulgaria,UnitedKingdom,Sweden,PuertoRico,Indonesia,India,Italy,Spain
BA.1.1.N14	11	EuNo,NACent,AsiaSO,Euc,AsiaEast,na,NAnorth,EuUK,SAM,EuSo,EuEa	26	Belgium,Bulgaria,Mexico,HongKong,India,Italy,Brazil,Colombia,Austria,UnitedKingdom,Chile,Sweden,PuertoRico,ElSalvador,Denmark,France,Poland,Japan,Germany,Slovakia,Canada,Netherlands,USA,SouthKorea,Slovenia,Switzerland
BA.1.1.N33	11	SAM,EuSo,EuEa,Euc,na,NAnorth,AsiaEast,EuUK,NACent,EuNo,AsiaME	29	Belgium,Bulgaria,Peru,Mexico,Croatia,Israel,Brazil,Colombia,CostaRica,Chile,UnitedKingdom,PuertoRico,Denmark,France,Poland,Japan,Germany,Slovakia,Ecuador,Netherlands,Canada,USA,SouthKorea,CzechRepublic,Norway,Slovenia,Argentina,Switzerland,Turkey
BA.1.1.N4	11	NACent,AsiaME,EuNo,AsiaSE,EuEa,EuSo,AsiaEast,NAnorth,EuUK,AsiaSO,Euc	31	Lithuania,Portugal,India,Italy,Spain,Estonia,Israel,Jamaica,Austria,UnitedKingdom,Sweden,Belgium,Ireland,Bulgaria,Malaysia,Finland,HongKong,CzechRepublic,Norway,Slovenia,Luxembourg,Switzerland,France,Denmark,Poland,Japan,Slovakia,Germany,Netherlands,Canada,USA
BA.1.1.N69	11	NACent,AsiaME,EuNo,SAM,EuSo,EuEa,Euc,EuUK,NAnorth,AsiaEast,na	28	AmericanSamoa,Italy,Spain,Lithuania,Portugal,Sweden,UnitedKingdom,Chile,PuertoRico,Estonia,Israel,Brazil,Austria,Belgium,Peru,Mexico,Croatia,Slovenia,Norway,Greece,Switzerland,Germany,Denmark,France,Liechtenstein,USA,SouthKorea,Canada
BA.1.1.N73	11	EuSo,SAM,EuEa,Euc,na,NAnorth,AsiaEast,EuUK,NACent,AsiaME,EuNo	18	PuertoRico,Chile,UnitedKingdom,Brazil,Israel,Italy,Mexico,Belgium,Curacao,U.S.VirginIslands,Norway,USA,Netherlands,Canada,Slovakia,Germany,Japan,Poland
BA.1.1.N77	11	NACent,Oc,EuNo,AsiaME,EuEa,SAM,EuSo,EuUK,NAnorth,na,Euc	23	Greece,Australia,Norway,Argentina,Slovenia,Canada,Ecuador,Liechtenstein,USA,Poland,France,Germany,Colombia,Brazil,CostaRica,Israel,PuertoRico,Guatemala,UnitedKingdom,SintMaarten,Italy,Mexico,Peru
BA.1.17.2.N1	11	NACent,AsiaSE,AsiaME,EuNo,EuSo,EuEa,Euc,AsiaSO,EuUK,NAnorth,AsiaEast	30	Norway,CzechRepublic,Vietnam,Greece,Switzerland,Slovakia,Germany,Romania,Japan,Poland,France,Denmark,USA,Canada,Netherlands,Spain,India,Indonesia,Portugal,SintMaarten,Lithuania,Latvia,Sweden,UnitedKingdom,Austria,Israel,Ireland,Belgium,Croatia,Finland
BA.1.17.N3	11	EuUK,AsiaEast,NAnorth,AfrN,Euc,AsiaSO,EuEa,EuSo,SAM,AsiaSE,NACent	25	Netherlands,Canada,USA,Denmark,France,Slovakia,Germany,Romania,Japan,Greece,Switzerland,CzechRepublic,Argentina,Paraguay,Thailand,Mexico,Belgium,Bulgaria,Ireland,Austria,UnitedKingdom,Egypt,India,Lithuania,Italy
BA.1.17.N6	11	EuSo,SAM,EuEa,AsiaSO,Euc,NAnorth,EuUK,AsiaSE,AsiaME,Oc,EuNo	40	Switzerland,Singapore,CzechRepublic,Australia,Andorra,Slovenia,Gibraltar,Argentina,Canada,Netherlands,Denmark,France,Poland,Romania,Slovakia,Israel,Estonia,Chile,India,Cambodia,Paraguay,Thailand,Belgium,Ireland,Bulgaria,Greece,Moldova,Norway,Luxembourg,USA,Germany,Austria,Colombia,UnitedKingdom,Sweden,Italy,Russia,Spain,Finland,Croatia
BA.1.18.N3	11	NACent,AfrSouth,AsiaME,EuNo,AsiaSE,EuEa,SAM,EuUK,AsiaEast,Euc,AsiaSO	21	France,Denmark,Poland,Japan,Romania,Germany,Slovakia,Switzerland,Haiti,Slovenia,Malaysia,Thailand,Ireland,Israel,Austria,UnitedKingdom,FrenchGuiana,Sweden,Botswana,India,Russia
BA.1.N32	11	EuUK,NAnorth,na,AsiaEast,Euc,AsiaSO,EuEa,EuSo,SAM,EuNo,NACent	22	India,SintMaarten,Spain,Brazil,Jamaica,PuertoRico,Chile,UnitedKingdom,Belgium,Mexico,Croatia,U.S.VirginIslands,Norway,Switzerland,SaintMartin,France,Denmark,Germany,Japan,Canada,Ecuador,USA
BA.1.N36	11	NACent,AsiaSE,AsiaME,SAM,EuSo,EuEa,AsiaSO,Euc,AsiaEast,NAnorth,EuUK	40	Slovenia,Argentina,CzechRepublic,Haiti,Singapore,Switzerland,Romania,Slovakia,France,Denmark,Poland,Panama,Canada,Netherlands,India,Chile,ElSalvador,Israel,Brazil,Ireland,Belgium,Peru,Mexico,Paraguay,Luxembourg,Vietnam,Greece,Germany,Belize,Honduras,USA,Ecuador,Italy,Russia,Taiwan,UnitedKingdom,Guatemala,CostaRica,Austria,Colombia
BA.2.3.N7	11	NACent,EuNo,AsiaME,EuEa,EuSo,SAM,EuUK,AsiaEast,NAnorth,Euc,AsiaSO	31	Ireland,Belgium,Croatia,Mexico,Peru,Spain,Italy,Portugal,India,Sweden,Chile,UnitedKingdom,Colombia,Austria,Israel,Slovakia,Germany,Romania,Japan,Poland,France,Denmark,USA,Monaco,Canada,Netherlands,Ecuador,Argentina,Luxembourg,Norway,Switzerland
BA.2.9.N3	11	Euc,AsiaSO,EuUK,AsiaEast,NAnorth,SAM,EuSo,EuEa,AsiaSE,EuNo,AsiaME	26	Switzerland,Slovenia,Argentina,USA,Canada,Japan,Romania,Germany,Slovakia,France,Denmark,UnitedKingdom,Sweden,Israel,Austria,Colombia,Italy,Spain,Lithuania,Portugal,India,Croatia,Thailand,Finland,Ireland,Belgium
BA.2.9.N6	11	EuSo,EuEa,Euc,AsiaSO,EuUK,NAnorth,AsiaEast,AsiaSE,Oc,EuNo,AsiaME	21	UnitedKingdom,Sweden,Austria,Israel,Spain,Italy,India,CanaryIslands,Belgium,Singapore,Turkey,Switzerland,Australia,Ukraine,Norway,CzechRepublic,SouthKorea,USA,Germany,Poland,Denmark
BA.2.N17	11	EuUK,NAnorth,AsiaEast,Euc,EuEa,SAM,EuSo,AsiaME,EuNo,AsiaSE,NACent	18	Brunei,Peru,Italy,Spain,Israel,TrinidadandTobago,UnitedKingdom,Sweden,Germany,USA,Serbia,SouthKorea,CzechRepublic,Norway,Slovenia,Switzerland,Turkey,Singapore
BA.2.N19	11	NACent,AsiaSE,Oc,AsiaME,EuNo,SAM,EuSo,EuEa,Euc,EuUK,NAnorth	21	Switzerland,Australia,Canada,USA,Poland,France,Denmark,Germany,Brazil,Jamaica,Israel,UnitedKingdom,Chile,Sweden,Portugal,Spain,Italy,Thailand,Belgium,Bulgaria,Ireland
BA.2.N27	11	EuSo,EuEa,Euc,AsiaSO,EuUK,NAnorth,AsiaEast,AsiaSE,Oc,AsiaME,EuNo	27	Portugal,India,Spain,Russia,Israel,Estonia,Austria,UnitedKingdom,Sweden,Belgium,Ireland,Bulgaria,Thailand,Finland,Australia,Luxembourg,Switzerland,Singapore,France,Denmark,Japan,Slovakia,Germany,Canada,Netherlands,USA,SouthKorea
BA.2.N3	11	Oc,AsiaME,EuNo,NACent,AsiaSO,Euc,AsiaEast,NAnorth,EuUK,EuSo,EuEa	22	Mexico,HongKong,Belgium,Ireland,Estonia,Israel,Sweden,UnitedKingdom,Lithuania,India,Italy,Spain,Netherlands,Canada,USA,SouthKorea,Denmark,France,Japan,Romania,Germany,Australia
BA.2.N44	11	NACent,AsiaSE,AsiaME,EuNo,EuSo,SAM,EuEa,Euc,NAnorth,AsiaEast,EuUK	25	Italy,Portugal,Lithuania,Chile,Sweden,UnitedKingdom,Colombia,Israel,Belgium,HongKong,Thailand,Slovenia,Norway,Switzerland,Martinique,Germany,Slovakia,Japan,Poland,France,Denmark,USA,Canada,Monaco,Netherlands
BA.2.N56	11	NACent,EuNo,AsiaME,AsiaSE,EuEa,SAM,EuSo,EuUK,AsiaEast,NAnorth,Euc	36	Slovenia,CzechRepublic,Switzerland,Japan,Poland,Denmark,SaintMartin,France,Liechtenstein,Canada,Netherlands,Panama,Chile,Brazil,Israel,Ireland,Belgium,HongKong,Peru,Mexico,Thailand,Paraguay,Malaysia,Luxembourg,Norway,Turkey,Germany,USA,Spain,Italy,Indonesia,Sweden,UnitedKingdom,Austria,Colombia,Croatia
BA.2.N64	11	NACent,Oc,EuNo,AsiaME,EuEa,SAM,EuSo,EuUK,AsiaEast,NAnorth,Euc	33	Austria,UnitedKingdom,Sweden,Lithuania,SintMaarten,Portugal,Italy,Russia,Spain,Finland,Croatia,Greece,Turkey,Norway,USA,Germany,Israel,Brazil,Chile,Mexico,HongKong,Belgium,Switzerland,CzechRepublic,Australia,Slovenia,Netherlands,Canada,Denmark,France,Poland,Japan,Slovakia
BA.2.N75	11	EuSo,SAM,EuEa,Euc,AsiaSO,EuUK,AsiaEast,NAnorth,AsiaSE,Oc,EuNo	21	Germany,Romania,France,Denmark,SouthKorea,USA,Slovenia,Australia,Vietnam,Turkey,Switzerland,Thailand,Finland,Malaysia,Spain,Italy,India,Indonesia,UnitedKingdom,Austria,Brazil
BA.2.N79	11	AsiaSE,Oc,AsiaME,NACent,Euc,AsiaSO,EuUK,NAnorth,AsiaEast,EuSo,SAM	27	Chile,UnitedKingdom,Colombia,NewZealand,CostaRica,Israel,Spain,Cambodia,Indonesia,India,HongKong,Mexico,Brunei,Thailand,Malaysia,Ireland,Belgium,Singapore,Australia,SouthKorea,USA,Netherlands,Canada,Germany,Japan,Denmark,France
BA.2.N82	11	AsiaSE,AsiaME,Oc,SAM,EuSo,EuEa,Euc,AsiaSO,EuUK,NAnorth,AsiaEast	20	Ireland,Belgium,Thailand,Spain,India,UnitedKingdom,Chile,Israel,Estonia,Japan,Germany,France,Denmark,Poland,USA,Netherlands,Canada,Luxembourg,Australia,Singapore
BA.2.N95	11	EuUK,AsiaEast,NAnorth,Euc,EuEa,EuSo,SAM,EuNo,Oc,AsiaME,NACent	25	Norway,CzechRepublic,Switzerland,Martinique,Greece,Germany,Japan,France,Denmark,USA,Canada,Netherlands,Spain,Italy,Portugal,Lithuania,UnitedKingdom,Chile,Austria,NewZealand,Colombia,Israel,CanaryIslands,Ireland,Belgium
BA.2.N97	11	EuNo,AsiaME,Oc,AsiaSE,NACent,NAnorth,EuUK,Euc,EuEa,SAM,EuSo	32	Thailand,Peru,Belgium,Ireland,Israel,Chile,Netherlands,Canada,Poland,Denmark,France,Slovakia,Switzerland,Martinique,Singapore,Australia,CzechRepublic,Argentina,Slovenia,Finland,Croatia,Austria,UnitedKingdom,Sweden,Portugal,Spain,Italy,Ecuador,USA,Germany,Norway,Luxembourg
B.1.617.2.N14	11	Euc,AsiaSO,EuUK,AsiaEast,NAnorth,SAM,EuSo,EuEa,AsiaSE,EuNo,AsiaME	27	Argentina,Austria,Belgium,Bulgaria,CzechRepublic,Denmark,France,Germany,Iceland,Israel,Italy,Lithuania,Maldives,Malta,NA,Poland,Portugal,Romania,Slovakia,Slovenia,SouthKorea,Spain,Sweden,Switzerland,Turkey,USA,UnitedKingdom,
AY.100.N2	10	EuUK,na,NAnorth,Euc,SAM,EuSo,AsiaME,EuNo,AsiaSE,NACent	16	TheBahamas,Norway,Singapore,Aruba,France,USA,Netherlands,Canada,Ecuador,Spain,PuertoRico,Bonaire,UnitedKingdom,Colombia,Israel,Mexico
AY.122.N10	10	AsiaSE,AsiaME,Oc,EuNo,EuSo,EuEa,Euc,EuUK,AsiaEast,NAnorth	34	UnitedKingdom,Sweden,Austria,Italy,Russia,Spain,Lithuania,BosniaandHerzegovina,Finland,Moldova,Turkey,Norway,USA,Germany,Palestine,Latvia,Israel,Bahrain,Thailand,Bulgaria,Belgium,Singapore,Switzerland,Slovenia,CzechRepublic,Australia,Ukraine,Canada,Netherlands,Japan,Slovakia,France,Denmark,Poland
AY.122.N13	10	EuSo,SAM,EuEa,AsiaSO,Euc,NAnorth,EuUK,EuNo,AsiaME,AfrW	17	Greece,Switzerland,Turkey,Bangladesh,Netherlands,USA,Denmark,France,Ghana,Poland,Germany,Israel,Chile,UnitedKingdom,Sweden,Lithuania,Russia
AY.122.N2	10	EuSo,SAM,EuEa,Euc,EuUK,AfrEast,NAnorth,NACent,AsiaSE,EuNo	31	Mexico,Croatia,Thailand,Finland,Belgium,Sweden,UnitedKingdom,Estonia,Austria,Reunion,Brazil,Italy,Spain,Russia,Lithuania,Portugal,Iceland,USA,Netherlands,Slovakia,SaintBarthelemy,Germany,France,Denmark,Poland,Singapore,Switzerland,Slovenia,Luxembourg,CzechRepublic,Norway
AY.122.N8	10	NACent,Oc,EuNo,EuEa,EuSo,AfrEast,NAnorth,EuUK,AsiaSO,Euc	22	Slovenia,Luxembourg,Australia,Switzerland,Germany,France,Denmark,Poland,USA,Guadeloupe,Netherlands,Canada,Italy,Spain,India,Portugal,Sweden,UnitedKingdom,Reunion,Ireland,Bulgaria,Belgium
AY.127.N2	10	Euc,EuUK,NAnorth,SAM,EuSo,EuEa,AsiaSE,EuNo,AsiaME,NACent	24	Netherlands,USA,France,Denmark,Poland,Germany,Slovakia,Switzerland,CzechRepublic,Norway,Slovenia,Luxembourg,Malaysia,Finland,Mexico,Croatia,Ireland,CanaryIslands,Israel,Latvia,UnitedKingdom,Chile,Sweden,Spain
AY.3.N3	10	NACent,EuNo,EuEa,SAM,EuSo,EuUK,na,AsiaEast,NAnorth,Euc	16	U.S.VirginIslands,Argentina,Greece,France,Japan,Germany,Netherlands,Canada,USA,Iceland,Estonia,Latvia,UnitedKingdom,PuertoRico,Finland,Mexico
AY.4.2.N2	10	NAnorth,EuUK,AsiaSO,Euc,EuEa,EuSo,AsiaME,EuNo,Oc,NACent	24	Spain,Italy,India,Portugal,UnitedKingdom,Sweden,NewZealand,Austria,CostaRica,Israel,Bulgaria,Ireland,Belgium,Gibraltar,Slovenia,Norway,Switzerland,Germany,Poland,France,Denmark,USA,Canada,Netherlands
AY.4.N103	10	AsiaSE,AfrW,EuNo,AsiaME,AsiaSO,Euc,NAnorth,EuUK,EuSo,EuEa	13	Malaysia,Canada,USA,France,Poland,Ghana,Israel,UnitedKingdom,India,Norway,Italy,Russia,Spain
AY.4.N11	10	EuUK,NAnorth,AsiaEast,Euc,EuEa,EuSo,SAM,Oc,EuNo,AsiaME	30	UnitedKingdom,Sweden,Austria,Israel,Spain,Italy,Portugal,Lithuania,Croatia,Finland,Bulgaria,Ireland,Belgium,Greece,Switzerland,Luxembourg,Argentina,Norway,Australia,CzechRepublic,USA,Netherlands,Canada,Germany,Slovakia,Romania,Japan,Poland,France,Denmark
AY.4.N19	10	AfrEast,AsiaEast,NAnorth,EuUK,AsiaSO,Euc,EuEa,EuSo,Oc,EuNo	24	France,Denmark,Poland,Japan,Canada,Netherlands,USA,Australia,Norway,Slovenia,Switzerland,Belgium,Ireland,Bulgaria,Croatia,Mauritius,India,Iceland,Italy,Spain,Austria,Sweden,UnitedKingdom,Latvia
AY.4.N26	10	AsiaSE,EuNo,AsiaME,AsiaSO,Euc,NAnorth,AsiaEast,EuUK,EuSo,EuEa	32	Poland,Denmark,France,Slovakia,Romania,Canada,Netherlands,SouthKorea,CzechRepublic,Slovenia,Switzerland,Belgium,Bulgaria,Ireland,Thailand,India,Hungary,Israel,Germany,USA,Norway,Luxembourg,Greece,Turkey,Croatia,Portugal,Lithuania,Spain,Italy,Austria,UnitedKingdom,Sweden
AY.4.N35	10	NAnorth,AsiaEast,EuUK,Euc,EuEa,EuSo,SAM,EuNo,Oc,AsiaSE	26	Curacao,Aruba,Turkey,Australia,CzechRepublic,USA,Netherlands,Germany,Romania,Japan,Poland,France,Denmark,UnitedKingdom,Sweden,Estonia,Spain,Italy,Iceland,China,Lithuania,HongKong,Thailand,Bulgaria,Ireland,Belgium
AY.4.N92	10	EuNo,AfrW,AsiaME,AsiaSE,EuEa,EuSo,EuUK,NAnorth,AsiaEast,Euc	30	UnitedKingdom,Sweden,Austria,Israel,Spain,Italy,Portugal,Croatia,Bahrain,Finland,CanaryIslands,Ireland,Belgium,Singapore,Switzerland,Greece,Luxembourg,Gibraltar,Norway,CzechRepublic,USA,Netherlands,Canada,Slovakia,Germany,Japan,Poland,Ghana,Denmark,France
AY.9.2.N1	10	EuEa,SAM,EuSo,NAnorth,AsiaEast,EuUK,Euc,NACent,AsiaME,EuNo	36	Croatia,Finland,Sweden,UnitedKingdom,Austria,Colombia,Italy,Spain,SintMaarten,Portugal,USA,Guadeloupe,Germany,Aruba,Greece,Luxembourg,Norway,Bahrain,Paraguay,Belgium,Bonaire,Chile,Israel,Brazil,Iceland,SouthKorea,Netherlands,Canada,Denmark,France,Poland,Curacao,Switzerland,Slovenia,Argentina,CzechRepublic
AY.98.1.N1	10	EuEa,EuSo,NAnorth,AfrEast,EuUK,Euc,NACent,AsiaME,EuNo,AsiaSE	37	USA,Germany,Greece,Oman,Moldova,Norway,Luxembourg,Finland,Croatia,BosniaandHerzegovina,Reunion,Austria,UnitedKingdom,Sweden,SintMaarten,Lithuania,Portugal,Italy,Spain,Netherlands,Denmark,France,Poland,Romania,Slovakia,Switzerland,Martinique,Singapore,CzechRepublic,Ukraine,Gibraltar,Slovenia,Belgium,Ireland,Bulgaria,Estonia,Israel
AY.98.N2	10	EuUK,NAnorth,AsiaEast,Euc,AsiaCent,EuEa,EuSo,SAM,EuNo,AsiaME	32	Aruba,Luxembourg,Norway,Lebanon,USA,Germany,UnitedKingdom,Sweden,Austria,Colombia,Italy,Spain,Lithuania,Armenia,Portugal,Croatia,Finland,Switzerland,Slovenia,CzechRepublic,Netherlands,Japan,Slovakia,Malta,Denmark,France,Poland,Israel,Brazil,Iceland,Ireland,Belgium
B.1.1.7.N116	10	AsiaSE,AsiaME,EuNo,EuSo,EuEa,AfrN,Euc,na,NAnorth,EuUK	31	USA,Netherlands,Canada,Germany,Slovakia,France,Denmark,Poland,Vietnam,Switzerland,Slovenia,Luxembourg,CzechRepublic,Norway,Croatia,Malaysia,Finland,Ireland,Belgium,Morocco,Latvia,UnitedKingdom,Sweden,Palestine,PuertoRico,Estonia,Israel,Austria,Italy,Spain,Lithuania
B.1.1.7.N132	10	EuSo,SAM,EuEa,AsiaSO,Euc,NAnorth,EuUK,AsiaSE,AsiaME,EuNo	30	Netherlands,USA,Poland,Denmark,France,NorthMacedonia,Germany,Kosovo,Switzerland,Greece,Singapore,Norway,CzechRepublic,Luxembourg,Argentina,Slovenia,Finland,UnitedArabEmirates,Croatia,Belgium,Bulgaria,Austria,UnitedKingdom,Latvia,Sweden,India,Iceland,Lithuania,Spain,Italy
B.1.1.7.N137	10	NACent,EuNo,AsiaSE,EuEa,EuSo,EuUK,AsiaEast,NAnorth,Euc,AfrN	35	Germany,USA,Norway,Luxembourg,Greece,Finland,Croatia,Portugal,Lithuania,Spain,Italy,Austria,CostaRica,Sweden,UnitedKingdom,Poland,Denmark,France,Slovakia,Japan,Canada,Netherlands,SouthKorea,CzechRepublic,Slovenia,Switzerland,Belgium,Bulgaria,Ireland,Malaysia,Mexico,Tunisia,Iceland,Estonia,Latvia
B.1.1.7.N147	10	EuNo,AsiaME,AfrEast,NAnorth,EuUK,AsiaSO,Euc,AfrN,EuEa,EuSo	22	Croatia,Belgium,Morocco,Ireland,Qatar,UnitedKingdom,Sweden,Kenya,India,Italy,Spain,Nepal,Netherlands,USA,France,Denmark,Germany,Switzerland,Greece,Norway,Slovenia,Luxembourg
B.1.1.7.N24	10	EuEa,EuSo,EuUK,na,NAnorth,AsiaEast,Euc,NACent,EuNo,AsiaME	29	BritishVirginIslands,Norway,Slovenia,Montserrat,TheBahamas,Switzerland,Denmark,France,Japan,Germany,Canada,Netherlands,USA,Portugal,Iceland,Dominica,Italy,Spain,Israel,SaintLucia,UnitedKingdom,Sweden,PuertoRico,Belgium,Ireland,UnitedArabEmirates,AntiguaandBarbuda,Bahrain,Croatia
B.1.1.7.N54	10	EuUK,NAnorth,Euc,AsiaSO,EuEa,EuSo,AsiaME,EuNo,Oc,AfrCent	22	UnitedKingdom,Latvia,Austria,NewZealand,Israel,Russia,Italy,India,Finland,Ireland,Belgium,Oman,Gabon,USA,Canada,Netherlands,Slovakia,Malta,Germany,Romania,Denmark,France
B.1.1.7.N60	10	AsiaME,EuNo,AsiaSE,EuEa,EuSo,AsiaEast,NAnorth,EuUK,AsiaSO,Euc	18	Belgium,Thailand,Philippines,India,Italy,Russia,Spain,UnitedKingdom,Sweden,Jordan,Denmark,France,Germany,Netherlands,USA,SouthKorea,Switzerland,Turkey
B.1.1.7.N61	10	EuSo,SAM,EuEa,Euc,EuUK,NAnorth,AsiaEast,AfrCent,EuNo,AsiaME	26	SouthKorea,Cameroon,USA,Netherlands,Germany,Slovakia,Poland,France,Denmark,Oman,Switzerland,Luxembourg,Norway,Finland,UnitedArabEmirates,Ireland,Belgium,UnitedKingdom,DemocraticRepublicoftheCongo,Sweden,Austria,Brazil,Israel,Spain,Russia,Italy
B.1.1.7.N69	10	SAM,EuSo,EuEa,Euc,AsiaSO,EuUK,NAnorth,NACent,EuNo,AfrW	25	Switzerland,Greece,Luxembourg,Argentina,Canada,Netherlands,Senegal,USA,Poland,France,Denmark,Slovakia,Germany,Malta,Romania,Austria,UnitedKingdom,Sweden,Portugal,Spain,Italy,Finland,Pakistan,Mexico,Belgium
B.1.1.7.N78	10	EuNo,AsiaME,AsiaSE,NAnorth,EuUK,AsiaSO,Euc,EuEa,EuSo,SAM	29	Canada,Netherlands,France,Denmark,Slovakia,NorthMacedonia,Germany,Romania,Greece,Switzerland,Aruba,Luxembourg,Slovenia,UnitedArabEmirates,Croatia,Belgium,Bulgaria,Ireland,Austria,Israel,Sweden,UnitedKingdom,Indonesia,Portugal,Iceland,India,Spain,Russia,Italy
B.1.1.7.N89	10	AsiaSE,EuNo,Euc,AsiaSO,EuUK,NAnorth,AfrEast,SAM,EuSo,EuEa	22	USA,Netherlands,Germany,Slovakia,Poland,France,Turkey,Switzerland,Norway,Philippines,Finland,Bulgaria,Ireland,Belgium,Chile,UnitedKingdom,Austria,Brazil,Spain,Italy,India,Kenya
B.1.177.N1	10	AsiaSE,Oc,AsiaME,EuNo,AsiaSO,Euc,NAnorth,EuUK,EuSo,EuEa	33	Croatia,Finland,UnitedArabEmirates,Sweden,UnitedKingdom,Austria,NewZealand,Spain,Italy,Portugal,Lithuania,Germany,Turkey,Greece,Luxembourg,Cyprus,Norway,Philippines,Ireland,Belgium,Latvia,India,Iceland,Canada,Netherlands,Poland,France,Denmark,Switzerland,Gibraltar,Slovenia,Australia,CzechRepublic
B.1.2.N1	10	NAnorth,na,AsiaEast,EuUK,Euc,SAM,EuSo,AfrW,Oc,NACent	16	Japan,USA,SouthKorea,Senegal,Canada,NorthernMarianaIslands,Cyprus,Australia,Aruba,Switzerland,Mexico,Peru,AntiguaandBarbuda,UnitedKingdom,PuertoRico,NewZealand
B.1.258.N1	10	EuSo,EuEa,Euc,NAnorth,AsiaEast,EuUK,AsiaSE,AsiaME,Oc,EuNo	37	Philippines,CanaryIslands,Belgium,Latvia,Estonia,Israel,Iceland,Liechtenstein,Netherlands,Canada,Romania,Japan,Slovakia,Denmark,France,Poland,Switzerland,Slovenia,CzechRepublic,Ukraine,Australia,Croatia,Finland,Sweden,UnitedKingdom,Austria,Italy,Spain,Lithuania,USA,NorthMacedonia,Germany,Greece,Montenegro,Luxembourg,Cyprus,Norway
B.1.526.N1	10	EuEa,SAM,EuSo,EuUK,na,NAnorth,AsiaEast,Euc,NACent,AfrW	22	Austria,UnitedKingdom,PuertoRico,Guatemala,SintMaarten,Italy,Spain,Mexico,DominicanRepublic,Anguilla,Ireland,Switzerland,Aruba,Argentina,Canada,USA,France,Denmark,Ghana,Japan,Romania,Germany
B.1.617.2.N1	10	EuSo,EuEa,Euc,AsiaSO,EuUK,NAnorth,AsiaSE,Oc,EuNo,AsiaME	18	Israel,UnitedKingdom,Sweden,India,Russia,Spain,Italy,Malaysia,Fiji,Belgium,Switzerland,Bangladesh,Turkey,Slovenia,USA,Poland,France,Germany
BA.1.1.N28	10	EuSo,SAM,EuEa,Euc,EuUK,NAnorth,NACent,AsiaSE,AsiaME,EuNo	24	Peru,Mexico,Finland,Ireland,UnitedKingdom,Sweden,Chile,Israel,Colombia,Brazil,CostaRica,Spain,Lithuania,Portugal,USA,Canada,Netherlands,Germany,France,Vietnam,Switzerland,Greece,Argentina,Norway
BA.1.1.N47	10	NACent,AsiaME,EuNo,EuEa,EuSo,SAM,EuUK,NAnorth,AsiaEast,Euc	26	Ecuador,Panama,Canada,Netherlands,USA,France,Poland,Japan,Romania,Slovakia,Germany,Switzerland,CzechRepublic,Slovenia,Argentina,Peru,Mexico,Croatia,Israel,Brazil,Colombia,Chile,UnitedKingdom,Sweden,Italy,Spain
BA.1.1.N52	10	NACent,AsiaSE,EuNo,AsiaME,SAM,EuSo,EuEa,Euc,NAnorth,AsiaEast	18	Israel,Brazil,Sweden,Chile,SintMaarten,Italy,Russia,Peru,Mexico,Switzerland,Turkey,Vietnam,Slovenia,USA,SouthKorea,France,Slovakia,Germany
BA.1.1.N58	10	EuEa,SAM,EuSo,EuUK,na,NAnorth,AsiaEast,Euc,NACent,AsiaSE	21	Indonesia,SintMaarten,Italy,Brazil,Austria,Jamaica,PuertoRico,UnitedKingdom,Ireland,Mexico,U.S.VirginIslands,Luxembourg,Argentina,Poland,France,Germany,Japan,Canada,Netherlands,Panama,USA
BA.1.1.N64	10	NAnorth,na,EuUK,Euc,EuEa,EuSo,SAM,AsiaME,AsiaSE,NACent	15	Germany,Slovakia,Denmark,Mexico,USA,Russia,Spain,Argentina,Singapore,PuertoRico,Jordan,UnitedKingdom,Austria,Brazil,Switzerland
BA.1.1.N67	10	SAM,EuUK,AfrEast,NAnorth,AsiaEast,Euc,NACent,Oc,AsiaME,AsiaSE	21	Ireland,Mexico,Indonesia,SintMaarten,NewZealand,Reunion,CostaRica,Brazil,Colombia,Israel,Chile,UnitedKingdom,Denmark,France,Germany,Netherlands,Canada,SouthKorea,USA,Slovenia,Switzerland
BA.1.1.N79	10	Euc,AsiaEast,na,NAnorth,EuUK,EuSo,SAM,EuEa,AsiaME,NACent	18	Argentina,Germany,Japan,France,USA,Canada,Russia,Portugal,PuertoRico,UnitedKingdom,Chile,Brazil,Austria,Jamaica,CostaRica,Israel,Ireland,Mexico
BA.1.17.2.N4	10	NACent,AsiaME,EuNo,AsiaSE,EuEa,EuSo,EuUK,NAnorth,Euc,AsiaSO	21	UnitedKingdom,Sweden,Israel,Spain,India,Malaysia,Finland,Ireland,Belgium,Moldova,Switzerland,Greece,Norway,Guadeloupe,Netherlands,Canada,Romania,Germany,Slovakia,Denmark,France
BA.1.N10	10	NACent,Oc,AsiaME,AsiaSE,EuEa,EuSo,SAM,EuUK,NAnorth,Euc	27	Philippines,Mexico,Belgium,Ireland,Bulgaria,Israel,NewZealand,Austria,Brazil,UnitedKingdom,Italy,Russia,Spain,Netherlands,Canada,USA,Denmark,France,Poland,Romania,Slovakia,Germany,Switzerland,Greece,Turkey,CzechRepublic,Australia
BA.1.N16	10	EuUK,NAnorth,na,Euc,EuEa,EuSo,SAM,EuNo,AsiaME,AsiaSE	15	Indonesia,Lithuania,Spain,Slovenia,Italy,Switzerland,Israel,PuertoRico,UnitedKingdom,France,Ireland,Finland,Ecuador,Peru,USA
BA.1.N44	10	EuUK,AfrEast,NAnorth,Euc,EuEa,SAM,EuSo,EuNo,AsiaME,AsiaSE	27	Bulgaria,Ireland,Belgium,Spain,Italy,Portugal,Indonesia,Latvia,UnitedKingdom,Chile,Sweden,Brazil,Reunion,Israel,Slovakia,Germany,Romania,Poland,France,Denmark,USA,Netherlands,Luxembourg,Slovenia,CzechRepublic,Switzerland,Greece
BA.1.N7	10	AsiaSE,EuNo,Oc,NACent,Euc,EuUK,NAnorth,AsiaEast,SAM,EuEa	18	Finland,Thailand,Mexico,Belgium,NewZealand,Chile,UnitedKingdom,Netherlands,Canada,USA,Denmark,Poland,Japan,Germany,Switzerland,CzechRepublic,Australia,Slovenia
BA.2.3.N4	10	AsiaSE,Oc,EuNo,NACent,AsiaSO,Euc,na,NAnorth,AsiaEast,EuUK	17	SouthKorea,USA,Canada,NorthernMarianaIslands,Germany,Japan,France,Singapore,Guam,Norway,Australia,HongKong,Mexico,PuertoRico,UnitedKingdom,NewZealand,India
BA.2.9.N10	10	NACent,AsiaME,EuNo,EuSo,SAM,EuEa,Euc,NAnorth,AsiaEast,EuUK	30	Israel,Brazil,Colombia,Austria,UnitedKingdom,Bonaire,Chile,Sweden,Lithuania,Portugal,Italy,Spain,Finland,Peru,Mexico,Belgium,Ireland,Switzerland,Martinique,Slovenia,Canada,Netherlands,USA,Denmark,France,Poland,Romania,Japan,Slovakia,Germany
BA.2.9.N12	10	SAM,Euc,NAnorth,AsiaEast,na,EuUK,NACent,NA,EuNo,AsiaME	23	PuertoRico,Guatemala,UnitedKingdom,CostaRica,Colombia,Austria,TrinidadandTobago,Israel,AmericanSamoa,SintMaarten,Mexico,Ireland,Belgium,Aruba,Norway,U.S.VirginIslands,USA,Canada,Netherlands,Germany,Japan,France,Denmark
BA.2.9.N13	10	NACent,EuNo,AsiaME,AsiaSE,SAM,EuSo,NAnorth,AsiaEast,EuUK,Euc	29	SouthKorea,USA,Netherlands,Canada,Panama,Ecuador,Slovakia,Germany,Japan,Denmark,France,Turkey,Switzerland,Slovenia,Norway,Peru,Finland,Thailand,Ireland,Belgium,Chile,UnitedKingdom,Sweden,CostaRica,Israel,Spain,Italy,Portugal,Indonesia
BA.2.N21	10	Euc,EuUK,NAnorth,na,EuSo,EuEa,AsiaSE,EuNo,AsiaME,NACent	22	Belgium,Ireland,Croatia,Indonesia,Portugal,Lithuania,Spain,TrinidadandTobago,Israel,PuertoRico,UnitedKingdom,Sweden,Denmark,France,Germany,Netherlands,Canada,USA,CzechRepublic,Luxembourg,Slovenia,Turkey
BA.2.N30	10	AsiaME,EuNo,NACent,AsiaEast,NAnorth,EuUK,Euc,EuEa,SAM,EuSo	30	Poland,France,Denmark,Slovakia,Germany,Japan,Canada,Netherlands,USA,CzechRepublic,Luxembourg,Slovenia,Iran,Switzerland,Aruba,Belgium,Ireland,Finland,Peru,Croatia,Spain,Italy,Austria,Brazil,Jamaica,Israel,Kuwait,UnitedKingdom,Chile,Sweden
BA.2.N34	10	EuNo,Oc,AsiaME,SAM,EuSo,EuEa,Euc,NAnorth,AsiaEast,EuUK	30	Chile,Sweden,UnitedKingdom,Austria,Israel,Estonia,Spain,Italy,Portugal,Lithuania,Bulgaria,Ireland,Belgium,Moldova,Switzerland,Luxembourg,Slovenia,Norway,Australia,Liechtenstein,USA,Netherlands,Canada,Germany,Slovakia,Japan,Romania,Poland,France,Denmark
BA.2.N37	10	SAM,EuSo,EuUK,NAnorth,Euc,NACent,AfrSouth,EuNo,AsiaME,AsiaSE	18	France,Canada,USA,Norway,SouthAfrica,Slovenia,Switzerland,Belgium,Finland,Thailand,Mexico,Peru,Portugal,Spain,Italy,Austria,Israel,UnitedKingdom
BA.2.N42	10	AsiaME,Oc,AsiaSE,EuEa,SAM,EuSo,AsiaEast,NAnorth,EuUK,Euc	28	Switzerland,Luxembourg,Slovenia,Australia,CzechRepublic,SouthKorea,Liechtenstein,USA,Canada,Netherlands,Germany,Slovakia,Japan,Romania,Denmark,France,UnitedKingdom,Austria,Brazil,Israel,Spain,Italy,Portugal,Lithuania,Croatia,Thailand,Ireland,Belgium
BA.2.N43	10	AsiaSE,Oc,AsiaME,NA,AsiaSO,Euc,NAnorth,EuUK,SAM,EuSo	19	Ireland,Anguilla,Belgium,Spain,Portugal,India,UnitedKingdom,Brazil,Austria,Israel,Germany,Denmark,France,USA,Canada,Netherlands,Australia,Singapore,Switzerland
BA.2.N48	10	AsiaEast,NAnorth,EuUK,Euc,EuEa,SAM,EuSo,AsiaME,EuNo,NACent	28	France,Denmark,Poland,Japan,Germany,Netherlands,Canada,USA,Liechtenstein,Serbia,CzechRepublic,Slovenia,Luxembourg,Switzerland,Belgium,Ireland,Bulgaria,Mexico,Lithuania,Portugal,Italy,Spain,Israel,Brazil,Austria,UnitedKingdom,Chile,Sweden
BA.2.N49	10	Euc,AsiaEast,NAnorth,EuUK,SAM,EuSo,EuEa,AsiaME,EuNo,NACent	31	Ireland,Belgium,Croatia,Spain,Italy,Portugal,UnitedKingdom,Sweden,Chile,Austria,CostaRica,Colombia,Israel,Estonia,Germany,Slovakia,Kosovo,Japan,Poland,France,Denmark,Liechtenstein,USA,Canada,Netherlands,Luxembourg,Slovenia,CzechRepublic,Aruba,Switzerland,Greece
BA.2.N60	10	AsiaME,EuNo,NACent,Euc,AfrEast,NAnorth,EuUK,SAM,EuSo,EuEa	22	Mexico,Belgium,Ireland,Reunion,Colombia,Israel,UnitedKingdom,Sweden,Portugal,Spain,Italy,Canada,Netherlands,Panama,USA,Poland,France,Denmark,Germany,Switzerland,Luxembourg,Slovenia
BA.2.N65	10	SAM,EuSo,EuEa,Euc,AsiaSO,EuUK,NAnorth,AfrSouth,Oc,EuNo	17	France,Denmark,Poland,Germany,Liechtenstein,USA,CzechRepublic,Australia,SouthAfrica,Turkey,Peru,India,Italy,Brazil,Austria,UnitedKingdom,Sweden
BA.2.N80	10	Euc,EuUK,NAnorth,SAM,EuSo,EuEa,AsiaSE,EuNo,AsiaME,NACent	20	Ireland,Mexico,Thailand,Italy,Spain,Portugal,UnitedKingdom,Sweden,Chile,Israel,Austria,Germany,Denmark,Poland,USA,Serbia,Canada,Netherlands,Norway,Turkey
AY.100.N4	9	AsiaME,Oc,NACent,Euc,AsiaSO,EuUK,na,NAnorth,SAM	11	PuertoRico,UnitedKingdom,Guam,Colombia,Israel,Argentina,India,Mexico,USA,Netherlands,Canada
AY.103.N15	9	NACent,AsiaME,SAM,EuSo,Euc,EuUK,NAnorth,AsiaEast,na	15	Japan,Slovakia,Mexico,USA,SouthKorea,Canada,Italy,Spain,Argentina,UnitedKingdom,PuertoRico,Switzerland,Israel,Colombia,CostaRica
AY.103.N9	9	SAM,na,NAnorth,EuUK,Euc,NACent,Oc,EuNo,AsiaME	11	Australia,Israel,UnitedKingdom,Sweden,Chile,PuertoRico,Belgium,Netherlands,Canada,Mexico,USA
AY.122.N5	9	AsiaSE,AsiaME,EuNo,EuSo,EuEa,Euc,AfrN,EuUK,NAnorth	22	Norway,Switzerland,Greece,Turkey,Singapore,France,Denmark,Poland,Germany,Canada,Netherlands,USA,Indonesia,Tunisia,Italy,Spain,Israel,Sweden,UnitedKingdom,Belgium,Thailand,Finland
AY.126.N1	9	AsiaME,EuNo,EuUK,NAnorth,Euc,AfrN,EuEa,SAM,EuSo	28	Finland,Belgium,Morocco,UnitedKingdom,Latvia,Jordan,Sweden,Israel,Colombia,Italy,Spain,Lithuania,USA,Netherlands,Romania,Germany,Slovakia,Denmark,France,Poland,Turkey,Moldova,Switzerland,Slovenia,Luxembourg,CzechRepublic,Norway,Ukraine
AY.23.N1	9	AsiaME,Oc,AsiaSE,EuEa,AsiaEast,NAnorth,EuUK,AsiaSO,Euc	18	Brunei,Malaysia,HongKong,UnitedKingdom,India,Indonesia,Canada,Netherlands,SouthKorea,USA,Poland,France,Denmark,Germany,Japan,Vietnam,Singapore,Australia
AY.25.N11	9	NACent,Oc,SAM,EuSo,AsiaEast,na,NAnorth,EuUK,Euc	13	Mexico,USA,HongKong,Panama,Canada,Germany,Denmark,UnitedKingdom,PuertoRico,Colombia,Slovenia,Italy,Australia
AY.3.N9	9	EuEa,SAM,EuSo,EuUK,na,NAnorth,Euc,AsiaSO,EuNo	10	Belgium,France,Poland,USA,Norway,India,Spain,Chile,UnitedKingdom,PuertoRico
AY.34.N2	9	NAnorth,EuUK,Euc,EuEa,EuSo,SAM,EuNo,AsiaME,AsiaSE	32	Austria,Sweden,UnitedKingdom,Lithuania,Portugal,Italy,Spain,Finland,Croatia,Montenegro,Greece,Luxembourg,USA,Germany,Israel,Chile,Thailand,Belgium,Ireland,Bulgaria,Switzerland,CzechRepublic,Slovenia,Argentina,Canada,Netherlands,Liechtenstein,Denmark,France,Poland,Kosovo,Slovakia
AY.39.N2	9	NACent,EuNo,AsiaME,SAM,EuUK,NAnorth,AsiaEast,na,Euc	17	Argentina,TheBahamas,Aruba,Denmark,Japan,Germany,Canada,USA,Iceland,Israel,Brazil,UnitedKingdom,Chile,PuertoRico,Belgium,Mexico,DominicanRepublic
AY.4.2.N6	9	AsiaEast,NAnorth,EuUK,Euc,EuEa,EuSo,SAM,AsiaME,EuNo	28	Greece,Switzerland,CzechRepublic,Norway,USA,Netherlands,Canada,Japan,Germany,Slovakia,France,Denmark,Poland,Chile,UnitedKingdom,Sweden,Estonia,Israel,Italy,Russia,Spain,Lithuania,Portugal,Croatia,Finland,Ireland,Bulgaria,Belgium
AY.4.N12	9	EuEa,EuSo,SAM,NAnorth,EuUK,AsiaSO,Euc,EuNo,AsiaME	30	Croatia,Finland,Ireland,CanaryIslands,Belgium,UnitedKingdom,Chile,Sweden,Estonia,Israel,Austria,Italy,Spain,India,Portugal,Iceland,USA,Netherlands,Romania,Germany,Slovakia,France,Denmark,Poland,Curacao,Aruba,Switzerland,Slovenia,Luxembourg,Norway
AY.4.N13	9	EuNo,AsiaSE,AsiaEast,NAnorth,EuUK,AsiaSO,Euc,EuEa,EuSo	32	Austria,UnitedKingdom,Sweden,Lithuania,Portugal,Italy,Spain,Finland,Croatia,BosniaandHerzegovina,Norway,Luxembourg,USA,Germany,Latvia,India,Thailand,Belgium,Ireland,Bulgaria,Switzerland,Singapore,CzechRepublic,Slovenia,Canada,Netherlands,France,Denmark,Poland,Japan,Romania,Slovakia
AY.4.N18	9	EuEa,EuSo,NAnorth,AsiaEast,EuUK,Euc,AsiaME,EuNo,AsiaSE	22	Israel,Estonia,UnitedKingdom,Sweden,China,Portugal,Italy,Thailand,Finland,HongKong,Belgium,Ireland,Greece,Switzerland,Luxembourg,Netherlands,Canada,USA,France,Denmark,Poland,Germany
AY.4.N31	9	EuEa,EuSo,AsiaEast,NAnorth,EuUK,Euc,AsiaME,Oc,EuNo	20	Ireland,Belgium,UnitedKingdom,Latvia,Sweden,Israel,Italy,Spain,Portugal,USA,Japan,Romania,Germany,Denmark,France,Poland,Slovenia,Gibraltar,Norway,Australia
AY.4.N41	9	EuUK,NAnorth,Euc,AsiaSO,EuEa,EuSo,EuNo,AsiaME,AsiaSE	21	Netherlands,USA,Poland,France,Denmark,Germany,Switzerland,Singapore,Norway,CzechRepublic,Thailand,Belgium,Bulgaria,Ireland,Austria,Israel,Palestine,UnitedKingdom,India,Spain,Italy
AY.4.N44	9	EuEa,SAM,EuSo,EuUK,Euc,AsiaSO,EuNo,AsiaME,AfrW	25	Luxembourg,Gibraltar,Norway,CzechRepublic,Greece,Switzerland,Germany,Poland,Denmark,France,Netherlands,Spain,Italy,Portugal,India,Chile,UnitedKingdom,Bonaire,Sweden,Latvia,Israel,Bulgaria,Nigeria,Ireland,Belgium
AY.4.N48	9	AsiaSO,Euc,NAnorth,EuUK,EuSo,EuEa,AfrCent,AsiaME,EuNo	22	Poland,Denmark,France,Germany,Slovakia,Malta,Romania,Canada,Netherlands,USA,CzechRepublic,Belgium,Ireland,Iceland,India,Portugal,Lithuania,Italy,Israel,DemocraticRepublicoftheCongo,Sweden,UnitedKingdom
AY.4.N7	9	EuNo,AsiaME,AfrW,NACent,Euc,NAnorth,EuUK,EuSo,EuEa	32	Ireland,Belgium,Latvia,Israel,Estonia,Malta,Slovakia,Romania,Poland,France,Denmark,Canada,Netherlands,Gibraltar,Slovenia,Ukraine,CzechRepublic,Switzerland,Bermuda,Finland,Spain,Italy,Portugal,UnitedKingdom,Sweden,Austria,Germany,Ghana,USA,Luxembourg,Norway,Greece
AY.43.N14	9	EuEa,EuSo,SAM,EuUK,NAnorth,Euc,NACent,EuNo,AsiaME	28	Norway,Gibraltar,Slovenia,Luxembourg,Greece,Switzerland,Aruba,France,Denmark,Poland,Slovakia,NorthMacedonia,Germany,Netherlands,Canada,USA,Portugal,Italy,Spain,Israel,Estonia,Chile,UnitedKingdom,Sweden,Belgium,Ireland,Finland,Mexico
AY.43.N16	9	EuSo,EuEa,Euc,EuUK,NAnorth,NACent,EuNo,AsiaME,Oc	27	Denmark,France,Poland,Kosovo,Slovakia,Germany,Netherlands,Canada,USA,CzechRepublic,Norway,Slovenia,Luxembourg,Switzerland,Montenegro,Belgium,Ireland,Mexico,Croatia,Portugal,Italy,Spain,Israel,NewZealand,Austria,UnitedKingdom,Sweden
AY.43.N8	9	EuNo,Oc,AsiaME,AsiaEast,NAnorth,EuUK,Euc,EuEa,EuSo	22	Sweden,UnitedKingdom,Israel,Austria,Italy,Spain,Lithuania,Portugal,HongKong,Ireland,Belgium,Switzerland,Greece,Australia,Norway,USA,Canada,Netherlands,Romania,Germany,Denmark,France
AY.44.N3	9	SAM,EuSo,AsiaEast,na,NAnorth,EuUK,AsiaSO,Euc,NACent	21	Slovenia,Argentina,Aruba,Curacao,Switzerland,Japan,Germany,USA,Canada,Spain,SintMaarten,India,Portugal,UnitedKingdom,PuertoRico,Colombia,Brazil,Ireland,Belgium,Mexico,HongKong
AY.44.N6	9	NACent,EuNo,SAM,EuSo,Euc,AsiaEast,NAnorth,na,EuUK	23	CostaRica,Colombia,Chile,UnitedKingdom,Bolivia,PuertoRico,Iceland,Portugal,Italy,Spain,DominicanRepublic,Switzerland,Aruba,U.S.VirginIslands,Argentina,Ecuador,Netherlands,Canada,USA,Barbados,SouthKorea,France,Germany
AY.7.1.N2	9	EuUK,NAnorth,AsiaEast,Euc,AsiaSO,EuEa,EuSo,EuNo,AsiaSE	33	Ireland,Belgium,Latvia,Estonia,India,Liechtenstein,Netherlands,Canada,Romania,Japan,Kosovo,Slovakia,France,Denmark,Poland,Singapore,Switzerland,Slovenia,CzechRepublic,Croatia,BosniaandHerzegovina,Finland,Sweden,UnitedKingdom,Austria,Italy,Lithuania,USA,Germany,NorthMacedonia,Greece,Luxembourg,Norway
AY.70.N1	9	EuNo,AsiaME,SAM,EuSo,EuEa,Euc,AsiaEast,NAnorth,EuUK	32	Croatia,Finland,UnitedKingdom,Sweden,Austria,Italy,Spain,Portugal,USA,Germany,Aruba,Turkey,Greece,Luxembourg,Norway,Ireland,Bulgaria,Belgium,Bonaire,Israel,SouthKorea,Canada,Netherlands,Romania,Slovakia,France,Denmark,Poland,Curacao,Switzerland,Slovenia,CzechRepublic
AY.74.N1	9	Oc,na,AsiaEast,NAnorth,EuUK,Euc,EuEa,EuSo,SAM	13	UnitedKingdom,CzechRepublic,Australia,Italy,Ecuador,Canada,USA,Croatia,HongKong,France,Denmark,Anguilla,Germany
AY.9.2.N4	9	Euc,EuUK,NAnorth,EuSo,SAM,EuEa,AsiaME,EuNo,NACent	35	Bonaire,Latvia,Israel,Iceland,Ireland,Bulgaria,Belgium,Curacao,Switzerland,Slovenia,CzechRepublic,Canada,Netherlands,Romania,Slovakia,France,Denmark,Poland,Sweden,UnitedKingdom,Austria,Italy,Spain,SintMaarten,Lithuania,Portugal,Croatia,Finland,Turkey,Aruba,Greece,Norway,USA,Germany,NorthMacedonia
AY.98.N6	9	EuNo,AsiaME,EuEa,EuSo,NAnorth,AsiaEast,EuUK,AsiaSO,Euc	27	Iceland,Portugal,India,Italy,Spain,Estonia,Israel,Austria,Latvia,UnitedKingdom,Sweden,Belgium,Ireland,Finland,Croatia,HongKong,CzechRepublic,Norway,Gibraltar,France,Denmark,Poland,Slovakia,Germany,Netherlands,Canada,USA
B.1.1.7.N114	9	NAnorth,AsiaEast,EuUK,AsiaSO,Euc,EuSo,Oc,AsiaME,AsiaSE	13	NewZealand,Singapore,UnitedKingdom,Oman,India,Portugal,Spain,Italy,Canada,HongKong,USA,Germany,Japan
B.1.1.7.N28	9	EuUK,AsiaEast,na,NAnorth,Euc,AfrW,EuNo,AsiaSE,NACent	15	U.S.VirginIslands,ElSalvador,Singapore,PuertoRico,Guatemala,Sweden,UnitedKingdom,Switzerland,Germany,Ghana,SouthKorea,USA,Mexico,Netherlands,Canada
B.1.1.7.N63	9	EuUK,AsiaEast,NAnorth,AfrEast,Euc,EuEa,EuSo,EuNo,AsiaME	17	Ireland,Finland,Spain,Estonia,Austria,Iraq,Sweden,UnitedKingdom,Denmark,Ethiopia,Germany,Netherlands,Canada,USA,SouthKorea,Norway,Turkey
B.1.1.7.N64	9	EuNo,AsiaME,Oc,AsiaSE,EuUK,AsiaEast,NAnorth,Euc,EuEa	21	HongKong,Finland,Thailand,Belgium,UnitedKingdom,Sweden,NewZealand,Estonia,Israel,Cambodia,SouthKorea,USA,Canada,Germany,Japan,Denmark,France,Vietnam,Switzerland,Australia,Norway
B.1.1.7.N67	9	AsiaME,EuNo,NAnorth,EuUK,AsiaSO,Euc,EuEa,EuSo,SAM	18	Croatia,CanaryIslands,Belgium,UnitedKingdom,Sweden,Israel,Italy,Spain,India,USA,Romania,Germany,Denmark,France,Poland,Switzerland,Slovenia,Argentina
B.1.1.7.N81	9	EuEa,SAM,EuSo,EuUK,na,NAnorth,Euc,NACent,EuNo	14	Latvia,Aruba,UnitedKingdom,PuertoRico,Iceland,Italy,Finland,Mexico,Croatia,USA,Denmark,France,Poland,Germany
B.1.1.7.N82	9	EuSo,SAM,Euc,AsiaEast,NAnorth,na,EuUK,NACent,Oc	15	France,Denmark,Germany,Canada,Netherlands,Mexico,USA,SouthKorea,Australia,Spain,Colombia,NewZealand,Aruba,UnitedKingdom,PuertoRico
B.1.177.N2	9	Euc,EuUK,NAnorth,EuSo,EuEa,AsiaSE,Oc,AsiaME,EuNo	23	Switzerland,Greece,Singapore,Norway,Australia,Gibraltar,Cyprus,Netherlands,USA,Denmark,Poland,Germany,NorthMacedonia,Israel,Austria,Sweden,UnitedKingdom,Iceland,Portugal,Spain,Finland,Belgium,Ireland
B.1.177.N3	9	Euc,AsiaSO,EuUK,AsiaEast,EuSo,EuEa,EuNo,Oc,AfrW	21	Luxembourg,Gibraltar,Australia,Turkey,Switzerland,Greece,Slovakia,Japan,Ghana,France,Denmark,Spain,Italy,Portugal,Sweden,UnitedKingdom,Estonia,Ireland,Belgium,HongKong,Pakistan
B.1.177.N6	9	SAM,EuSo,EuEa,Euc,NAnorth,AfrEast,AsiaEast,EuUK,EuNo	32	USA,Germany,Greece,Turkey,Aruba,Norway,Luxembourg,Finland,Croatia,Austria,Reunion,UnitedKingdom,Sweden,Portugal,Italy,Spain,Canada,Netherlands,SouthKorea,Denmark,France,Poland,Switzerland,CzechRepublic,Slovenia,Gibraltar,HongKong,Belgium,Ireland,Estonia,Latvia,Iceland
B.1.617.2.N15	9	AsiaSE,EuNo,EuSo,EuEa,AsiaSO,Euc,AsiaEast,NAnorth,EuUK	15	UnitedKingdom,Sweden,Norway,Spain,Malaysia,Canada,USA,Pakistan,SouthKorea,Belgium,France,Denmark,Poland,Germany,CanaryIslands
BA.1.1.N21	9	NACent,Oc,AsiaSE,SAM,EuSo,NAnorth,AsiaEast,EuUK,Euc	14	Spain,Palau,UnitedKingdom,NewZealand,Brazil,Switzerland,Germany,Japan,Belgium,Denmark,France,Mexico,USA,Canada
BA.1.1.N32	9	SAM,EuSo,EuEa,Euc,NAnorth,EuUK,NACent,AsiaME,Oc	21	Argentina,Australia,USA,Guadeloupe,Panama,Netherlands,Canada,Kosovo,Germany,Denmark,Poland,UnitedKingdom,Chile,Israel,Brazil,Colombia,Spain,Portugal,Peru,Croatia,Mexico
BA.1.1.N39	9	EuUK,NAnorth,AsiaEast,Euc,EuSo,Oc,EuNo,AsiaSE,NACent	11	Mexico,USA,NorthernMarianaIslands,Finland,Germany,Japan,Denmark,UnitedKingdom,Greece,Slovenia,Indonesia
BA.1.1.N55	9	NACent,AsiaME,AsiaSE,EuEa,EuSo,SAM,NAnorth,AsiaSO,Euc	13	France,Brunei,Croatia,USA,CzechRepublic,India,Slovenia,Spain,Estonia,CostaRica,Brazil,Guatemala,Singapore
BA.1.1.N60	9	Euc,NAnorth,AsiaEast,EuUK,SAM,AsiaSE,AsiaME,EuNo,NACent	17	Brazil,Israel,Chile,Sweden,UnitedKingdom,Belgium,HongKong,Mexico,Argentina,Vietnam,France,Germany,Japan,Canada,Ecuador,SouthKorea,USA
BA.1.1.N9	9	Oc,AsiaME,EuNo,AsiaSE,EuUK,AsiaEast,NAnorth,Euc,EuEa	32	Switzerland,Singapore,CzechRepublic,Australia,Slovenia,Netherlands,Canada,SouthKorea,France,Denmark,Poland,Japan,Slovakia,Estonia,Israel,Laos,Cambodia,Malaysia,Thailand,Belgium,Ireland,Norway,Luxembourg,USA,Germany,Austria,UnitedKingdom,Sweden,Lithuania,Indonesia,Finland,Brunei
BA.1.15.N7	9	NAnorth,na,EuUK,AsiaSO,Euc,SAM,EuSo,AsiaSE,NACent	23	Curacao,U.S.VirginIslands,Haiti,Canada,Netherlands,Panama,USA,France,Germany,Colombia,TrinidadandTobago,Jamaica,Brazil,PuertoRico,UnitedKingdom,Chile,Bonaire,Portugal,India,Indonesia,Peru,Belgium,Ireland
BA.1.17.2.N2	9	EuEa,EuSo,NAnorth,EuUK,Euc,NACent,AfrSouth,Oc,EuNo	19	Switzerland,SouthAfrica,Norway,USA,Netherlands,Germany,Poland,France,Denmark,UnitedKingdom,Sweden,NewZealand,Estonia,Spain,Lithuania,Mexico,Finland,Ireland,Belgium
BA.1.N23	9	SAM,EuSo,EuEa,Euc,NAnorth,EuUK,AsiaSE,EuNo,AsiaME	29	Slovenia,Luxembourg,CzechRepublic,Norway,Switzerland,Greece,Romania,Slovakia,Germany,France,Denmark,Poland,USA,Netherlands,Canada,Italy,Spain,Lithuania,Portugal,UnitedKingdom,Sweden,Latvia,Israel,Brazil,Ireland,Bulgaria,Belgium,Philippines,Thailand
BA.1.N25	9	AsiaME,EuNo,EuSo,EuEa,AsiaSO,Euc,NAnorth,AsiaEast,EuUK	22	Austria,Israel,Estonia,UnitedKingdom,India,Italy,Croatia,Ireland,Switzerland,Norway,CzechRepublic,Luxembourg,Slovenia,Canada,Netherlands,SouthKorea,USA,Poland,Denmark,France,Germany,Romania
BA.2.3.N5	9	EuUK,AsiaEast,NAnorth,Euc,Oc,EuNo,AsiaME,NA,NACent	11	Sweden,UnitedKingdom,PuertoRico,Israel,Norway,Australia,USA,Mexico,Canada,Japan,Denmark
BA.2.3.N6	9	AsiaSE,AsiaME,Oc,AfrW,AsiaSO,Euc,AsiaEast,NAnorth,EuUK	10	SouthKorea,USA,Brunei,Nigeria,France,Singapore,UnitedKingdom,Australia,India,Indonesia
BA.2.N16	9	EuEa,EuSo,EuUK,NAnorth,AsiaEast,Euc,AsiaSO,EuNo,AsiaME	25	Switzerland,Greece,Luxembourg,Slovenia,Norway,CzechRepublic,USA,Netherlands,Slovakia,Germany,Japan,Romania,Poland,France,Denmark,Sweden,UnitedKingdom,Austria,Israel,Spain,Italy,India,Croatia,Ireland,Belgium
BA.2.N24	9	NACent,AsiaSE,EuNo,EuSo,EuEa,AsiaSO,Euc,NAnorth,EuUK	14	Germany,Denmark,France,USA,Finland,Nepal,Panama,Malaysia,Maldives,Russia,Italy,India,UnitedKingdom,Sweden
BA.2.N36	9	AfrSouth,NACent,AsiaSE,EuEa,EuSo,EuUK,NAnorth,Euc,AsiaSO	11	Turkey,UnitedKingdom,Bangladesh,SouthAfrica,India,USA,Mexico,Thailand,Romania,Germany,France
BA.2.N52	9	EuUK,NAnorth,Euc,SAM,EuSo,Oc,AsiaME,EuNo,AsiaSE	16	Indonesia,Portugal,Spain,Italy,Brazil,Israel,UnitedKingdom,Belgium,Ireland,Australia,Norway,Aruba,Denmark,Germany,Canada,USA
BA.2.N53	9	Oc,AsiaME,NACent,NAnorth,AsiaEast,EuUK,Euc,EuSo,SAM	18	Mexico,Ireland,Belgium,UnitedKingdom,Brazil,Israel,Spain,Italy,Portugal,USA,Canada,Netherlands,Germany,Japan,France,Denmark,Greece,Australia
BA.2.N70	9	Oc,EuNo,AsiaME,AsiaSE,EuUK,NAnorth,Euc,SAM,EuSo	17	Philippines,Ireland,Israel,UnitedKingdom,Sweden,Chile,Spain,Italy,Canada,USA,Denmark,France,Germany,Singapore,Australia,Norway,Luxembourg
BA.2.N72	9	NACent,EuNo,AsiaME,EuEa,SAM,EuSo,NAnorth,EuUK,Euc	25	Finland,Croatia,Belgium,Ireland,Israel,Estonia,Austria,Bonaire,UnitedKingdom,Sweden,Lithuania,Portugal,Italy,Spain,Canada,Netherlands,USA,France,Denmark,Poland,Romania,Slovakia,Germany,Switzerland,Martinique
BA.2.N78	9	Euc,NAnorth,EuUK,SAM,EuSo,EuEa,EuNo,Oc,NACent	21	UnitedKingdom,TrinidadandTobago,Brazil,Austria,Italy,Spain,Finland,Ireland,Belgium,Switzerland,Slovenia,Australia,Norway,USA,Canada,Netherlands,Slovakia,Germany,France,Denmark,Poland
BA.2.N81	9	NACent,Oc,AsiaME,AsiaSE,EuSo,EuUK,NAnorth,Euc,AsiaSO	17	Australia,Singapore,Turkey,Denmark,Germany,Canada,Netherlands,USA,India,Indonesia,Spain,Italy,Austria,Israel,UnitedKingdom,Ireland,Mexico
BA.2.N88	9	EuEa,EuSo,AsiaEast,NAnorth,EuUK,Euc,Oc,AsiaME,AsiaSE	18	Australia,Switzerland,Singapore,France,Denmark,Germany,Japan,Canada,USA,Portugal,Spain,Austria,Israel,Estonia,UnitedKingdom,Belgium,Ireland,Thailand
BA.2.N9	9	Euc,AsiaSO,EuUK,NAnorth,EuSo,EuEa,AsiaSE,EuNo,AsiaME	15	Nepal,Malaysia,Finland,USA,France,Ireland,Germany,Qatar,Sweden,Turkey,UnitedKingdom,India,Italy,Russia,Spain
AY.103.N10	8	SAM,EuSo,Euc,na,NAnorth,EuUK,NACent,AsiaME	11	Germany,Mexico,USA,Canada,Spain,U.S.VirginIslands,PuertoRico,UnitedKingdom,Chile,Israel,Switzerland
AY.103.N12	8	SAM,EuEa,AsiaEast,na,NAnorth,NACent,AsiaSE,EuNo	11	Poland,Thailand,Canada,SouthKorea,USA,Iceland,U.S.VirginIslands,Argentina,PuertoRico,Bonaire,Aruba
AY.103.N16	8	EuNo,NACent,NAnorth,na,EuUK,Euc,EuEa,SAM	11	Brazil,CostaRica,PuertoRico,Aruba,UnitedKingdom,Sweden,U.S.VirginIslands,Canada,USA,Poland,Germany
AY.103.N20	8	SAM,EuUK,NAnorth,Euc,NACent,EuNo,AsiaME,AsiaSE	13	USA,Mexico,Canada,Thailand,Finland,Netherlands,France,Chile,Curacao,Aruba,UnitedKingdom,Jamaica,Israel
AY.103.N7	8	EuSo,SAM,EuEa,Euc,na,NAnorth,EuUK,NACent	10	Bulgaria,Germany,USA,Mexico,Canada,Portugal,PuertoRico,UnitedKingdom,Aruba,Greece
AY.122.N6	8	AsiaME,NACent,AsiaSO,Euc,na,NAnorth,EuUK,EuSo	13	Canada,USA,France,Denmark,Germany,Jamaica,Bangladesh,Guatemala,Kuwait,PuertoRico,UnitedKingdom,India,Italy
AY.23.N2	8	AsiaEast,NAnorth,EuUK,Euc,EuEa,EuSo,EuNo,AsiaME	26	Bulgaria,Ireland,Belgium,Croatia,Spain,Italy,Iceland,UnitedKingdom,Sweden,Austria,Israel,Slovakia,Germany,Kosovo,Japan,Poland,France,Denmark,USA,Netherlands,Canada,Slovenia,Norway,CzechRepublic,Greece,Switzerland
AY.3.N8	8	EuSo,SAM,EuUK,NAnorth,na,Euc,NACent,Oc	16	NewZealand,CostaRica,Brazil,PuertoRico,Chile,UnitedKingdom,Portugal,SintMaarten,Mexico,Luxembourg,Gibraltar,Canada,Ecuador,USA,Denmark,Germany
AY.39.1.N1	8	SAM,EuEa,AsiaSO,Euc,NAnorth,EuUK,AsiaSE,Oc	12	Slovenia,India,Australia,Singapore,UnitedKingdom,Chile,NewZealand,Romania,France,Denmark,USA,Canada
AY.4.2.1.N1	8	EuEa,EuSo,NAnorth,AsiaEast,EuUK,Euc,EuNo,AsiaSE	13	Norway,Italy,Spain,UnitedKingdom,Latvia,Sweden,Singapore,Denmark,Poland,Japan,Germany,CanaryIslands,USA
AY.4.2.N1	8	EuNo,Oc,EuSo,Euc,AsiaSO,EuUK,AsiaEast,NAnorth	17	USA,Germany,Malta,France,Denmark,Switzerland,Australia,HongKong,Finland,Ireland,Belgium,UnitedKingdom,Sweden,Italy,Spain,India,Portugal
AY.4.2.N11	8	Euc,EuUK,AfrEast,NAnorth,EuSo,EuEa,AsiaME,EuNo	13	USA,Mauritius,Ireland,Germany,France,Denmark,Poland,UnitedKingdom,Sweden,Switzerland,Israel,Italy,Portugal
AY.4.N34	8	Euc,NAnorth,EuUK,EuSo,EuEa,AsiaSE,EuNo,AsiaME	24	Switzerland,Greece,Singapore,CzechRepublic,Gibraltar,Netherlands,Canada,USA,France,Denmark,Poland,Slovakia,Germany,Israel,Estonia,Sweden,Latvia,UnitedKingdom,Italy,Spain,Finland,Belgium,Ireland,Bulgaria
AY.4.N37	8	EuEa,SAM,EuSo,NAnorth,EuUK,AfrN,Euc,EuNo	19	Netherlands,USA,France,Denmark,Germany,Switzerland,Norway,Gibraltar,Luxembourg,Finland,Paraguay,Belgium,Morocco,Ireland,Sweden,UnitedKingdom,Lithuania,Portugal,Spain
AY.4.N39	8	NACent,EuNo,AsiaME,EuSo,EuEa,Euc,NAnorth,EuUK	18	Sweden,UnitedKingdom,Israel,Spain,Italy,Finland,Bulgaria,Bermuda,Ireland,Belgium,Switzerland,Norway,USA,Netherlands,Germany,Poland,France,Denmark
AY.4.N43	8	Euc,NAnorth,EuUK,EuSo,EuEa,AsiaSE,AfrCent,EuNo	26	Belgium,Ireland,Bulgaria,Thailand,Lithuania,Iceland,Portugal,Italy,Spain,Estonia,Austria,UnitedKingdom,Latvia,Sweden,Denmark,France,Poland,Romania,Germany,Netherlands,USA,CentralAfricanRepublic,CzechRepublic,Norway,Slovenia,Switzerland
AY.4.N46	8	EuNo,AsiaME,EuSo,EuEa,AsiaSO,Euc,NAnorth,EuUK	25	Belarus,Ukraine,Norway,CzechRepublic,Switzerland,Poland,France,Denmark,Germany,Romania,Canada,Netherlands,USA,India,Portugal,Russia,Spain,Italy,Austria,Israel,Sweden,UnitedKingdom,Belgium,Bulgaria,Ireland
AY.4.N49	8	EuEa,EuSo,NAnorth,EuUK,AsiaSO,Euc,EuNo,AsiaME	17	Austria,Israel,Sweden,UnitedKingdom,India,Lithuania,Spain,Ireland,Switzerland,Norway,CzechRepublic,Netherlands,USA,Poland,Denmark,Malta,Germany
AY.4.N54	8	AsiaEast,NAnorth,EuUK,Euc,EuEa,EuSo,EuNo,AsiaSE	18	Switzerland,Gibraltar,CzechRepublic,Norway,USA,SouthKorea,Romania,Germany,France,Denmark,Poland,UnitedKingdom,Sweden,Spain,Finland,Thailand,Ireland,Belgium
AY.4.N66	8	EuNo,AsiaME,EuUK,NAnorth,AsiaEast,Euc,EuEa,EuSo	14	China,Spain,Slovenia,Italy,Israel,Sweden,UnitedKingdom,Poland,France,Denmark,Germany,Bulgaria,Ireland,USA
AY.4.N76	8	Euc,EuUK,EuSo,EuEa,AsiaSE,EuNo,AsiaME,NACent	17	Germany,France,Denmark,Netherlands,Norway,Turkey,Greece,Switzerland,Bulgaria,Thailand,Italy,Spain,Portugal,UnitedKingdom,Sweden,Israel,CostaRica
AY.4.N77	8	EuSo,AsiaSO,Euc,AsiaEast,NAnorth,EuUK,AsiaSE,EuNo	19	Thailand,Ireland,Belgium,UnitedKingdom,Sweden,Austria,Italy,Spain,Portugal,India,USA,Canada,Netherlands,Japan,Slovakia,Germany,France,Denmark,Luxembourg
AY.4.N81	8	AfrSouth,AfrW,EuNo,EuSo,Euc,na,NAnorth,EuUK	15	PuertoRico,Sweden,UnitedKingdom,Switzerland,Spain,SouthAfrica,USA,Netherlands,Canada,Malta,Germany,Ireland,Ghana,France,Denmark
AY.4.N85	8	EuSo,EuEa,Euc,AsiaSO,EuUK,NAnorth,EuNo,AsiaME	16	Switzerland,Turkey,Gibraltar,Canada,USA,Poland,France,Germany,Romania,Israel,Latvia,Sweden,UnitedKingdom,India,Lithuania,Ireland
AY.4.N93	8	AsiaME,EuNo,EuEa,EuSo,NAnorth,EuUK,AsiaSO,Euc	19	India,Portugal,Lithuania,Spain,Israel,UnitedKingdom,Sweden,Belgium,Ireland,Luxembourg,Switzerland,Greece,Poland,Denmark,France,Malta,Germany,Romania,USA
AY.4.N98	8	AsiaSE,EuNo,EuSo,EuEa,Euc,EuUK,NAnorth,AsiaEast	15	Norway,Italy,Slovenia,Austria,Switzerland,UnitedKingdom,Sweden,Denmark,France,Germany,Thailand,HongKong,USA,Croatia,Liechtenstein
AY.43.N2	8	EuNo,AsiaME,SAM,EuSo,EuEa,Euc,NAnorth,EuUK	20	Belgium,Ireland,Portugal,Spain,Austria,Brazil,Israel,UnitedKingdom,Sweden,Poland,France,Denmark,Germany,Kosovo,Netherlands,USA,Norway,Luxembourg,Slovenia,Switzerland
AY.43.N5	8	EuSo,EuEa,Euc,NAnorth,EuUK,NACent,AsiaSE,EuNo	28	Guadeloupe,Canada,Netherlands,Romania,Kosovo,Germany,SaintMartin,France,Denmark,Poland,Martinique,Switzerland,Greece,Slovenia,Luxembourg,CzechRepublic,Norway,Mexico,Thailand,Ireland,Belgium,Sweden,UnitedKingdom,Austria,Italy,Spain,Lithuania,Portugal
AY.44.N2	8	Euc,NAnorth,na,EuSo,EuEa,AsiaME,EuNo,NACent	10	Canada,USA,Mexico,Germany,Israel,Sweden,PuertoRico,Lithuania,U.S.VirginIslands,Spain
AY.44.N4	8	AsiaEast,na,NAnorth,EuUK,Euc,SAM,AsiaME,NACent	9	Mexico,USA,Canada,Japan,UnitedKingdom,PuertoRico,Israel,Switzerland,Colombia
AY.6.N2	8	NACent,Oc,EuNo,EuSo,EuEa,Euc,EuUK,NAnorth	19	Belgium,Ireland,Portugal,Italy,Spain,NewZealand,UnitedKingdom,Sweden,France,Poland,Romania,Germany,Malta,Slovakia,Canada,USA,Norway,Switzerland,SaintVincentandtheGrenadines
AY.9.2.N2	8	EuNo,EuUK,AsiaEast,NAnorth,Euc,EuEa,SAM,EuSo	18	Italy,Spain,Chile,UnitedKingdom,Sweden,Bulgaria,Belgium,Luxembourg,CzechRepublic,Switzerland,Germany,France,Denmark,Poland,USA,SouthKorea,Netherlands,Canada
AY.98.N5	8	EuEa,EuSo,SAM,NAnorth,EuUK,Euc,EuNo,AsiaME	19	Poland,France,Germany,Slovakia,Netherlands,USA,CzechRepublic,Slovenia,Switzerland,Belgium,Bulgaria,Ireland,Croatia,Spain,Italy,Brazil,Sweden,Jordan,UnitedKingdom
AY.98.N7	8	AfrN,Euc,AsiaSO,EuUK,NAnorth,EuSo,Oc,NACent	17	USA,Canada,Netherlands,France,Denmark,Switzerland,Australia,Ireland,Morocco,UnitedKingdom,Jamaica,Austria,Spain,Italy,Portugal,India,SintMaarten
B.1.1.7.N121	8	EuEa,EuSo,EuUK,NAnorth,Euc,AsiaME,Oc,EuNo	20	USA,Poland,Denmark,France,Germany,Romania,Greece,Switzerland,Norway,UnitedArabEmirates,Belgium,Ireland,NewZealand,Austria,Sweden,UnitedKingdom,Iceland,Portugal,Spain,Italy
B.1.1.7.N133	8	EuSo,na,NAnorth,AsiaEast,EuUK,Euc,NACent,Oc	14	Canada,DominicanRepublic,Mexico,USA,SouthKorea,Belgium,Germany,Guam,CostaRica,NewZealand,UnitedKingdom,PuertoRico,Portugal,TheBahamas
B.1.1.7.N145	8	EuEa,EuSo,EuUK,AsiaEast,NAnorth,Euc,Oc,EuNo	20	Bulgaria,Ireland,Belgium,HongKong,Finland,Italy,Taiwan,Latvia,Sweden,UnitedKingdom,Estonia,Germany,Romania,Poland,Denmark,France,USA,Netherlands,Australia,Switzerland
B.1.1.7.N20	8	AsiaSE,EuNo,Euc,AsiaSO,EuUK,NAnorth,EuSo,EuEa	22	Ireland,Belgium,Pakistan,Croatia,Thailand,Italy,Spain,Lithuania,Portugal,Sweden,UnitedKingdom,Latvia,Austria,Germany,Denmark,France,Poland,USA,Netherlands,Slovenia,Luxembourg,Norway
B.1.1.7.N49	8	EuNo,Euc,AsiaCent,EuUK,NAnorth,AsiaEast,EuSo,EuEa	26	Belgium,Bulgaria,Finland,Georgia,Portugal,Lithuania,Russia,Spain,Italy,Austria,Estonia,Latvia,Sweden,UnitedKingdom,Poland,Denmark,Slovakia,Germany,Japan,Netherlands,USA,Ukraine,CzechRepublic,Luxembourg,Slovenia,Switzerland
B.1.1.7.N50	8	EuSo,EuEa,AsiaCent,Euc,NAnorth,EuUK,EuNo,AsiaME	20	Switzerland,Norway,CzechRepublic,Lebanon,USA,Netherlands,Germany,Slovakia,Romania,Poland,France,Denmark,UnitedKingdom,Sweden,Austria,Spain,Mongolia,Italy,Croatia,Ireland
B.1.1.7.N51	8	EuNo,NACent,NAnorth,EuUK,AsiaSO,Euc,EuEa,EuSo	22	Switzerland,Norway,USA,Panama,Netherlands,Germany,Slovakia,France,Denmark,Poland,Sweden,UnitedKingdom,Austria,Italy,Russia,Spain,India,Portugal,Mexico,Finland,Ireland,Belgium
B.1.1.7.N93	8	EuNo,SAM,EuEa,Euc,AsiaSO,EuUK,AsiaEast,NAnorth	17	Belgium,Ireland,India,Iceland,Brazil,Austria,UnitedKingdom,Sweden,Poland,France,Denmark,Germany,Netherlands,SouthKorea,USA,Luxembourg,Switzerland
B.1.1.7.N99	8	EuNo,EuEa,EuSo,SAM,EuUK,NAnorth,Euc,AsiaSO	29	Germany,Malta,Romania,Poland,France,Denmark,USA,Netherlands,Luxembourg,Slovenia,Norway,Curacao,Greece,Switzerland,CanaryIslands,Bulgaria,Ireland,Belgium,Pakistan,Finland,Spain,Italy,Portugal,India,Lithuania,Latvia,UnitedKingdom,Sweden,Austria
B.1.2.N6	8	AsiaME,EuNo,NACent,AfrEast,AsiaEast,NAnorth,EuUK,SAM	11	Djibouti,Chile,UnitedKingdom,HongKong,USA,Mexico,Canada,Finland,UnitedArabEmirates,Japan,Belize
BA.1.1.N22	8	EuEa,SAM,EuUK,NAnorth,Euc,NACent,AsiaME,AsiaSE	23	Mexico,Peru,Croatia,Ireland,Israel,Colombia,CostaRica,Brazil,Chile,UnitedKingdom,SintMaarten,Indonesia,Dominica,Ecuador,Netherlands,Canada,USA,Poland,Slovakia,Germany,Switzerland,Vietnam,Slovenia
BA.1.1.N27	8	Euc,AsiaEast,NAnorth,EuUK,SAM,EuSo,EuNo,NACent	19	Peru,Belgium,Ireland,Jamaica,Brazil,Chile,UnitedKingdom,Sweden,Portugal,Spain,Canada,Netherlands,USA,Germany,Japan,Switzerland,Venezuela,Argentina,Slovenia
BA.1.1.N37	8	SAM,EuSo,EuUK,AsiaEast,NAnorth,Euc,NACent,AsiaSE	23	Switzerland,Vietnam,Curacao,Slovenia,Canada,Ecuador,SouthKorea,USA,France,Slovakia,Germany,Japan,Austria,Brazil,Colombia,Guatemala,Chile,UnitedKingdom,Spain,Italy,Peru,Mexico,Belgium
BA.1.1.N41	8	NAnorth,EuUK,Euc,EuEa,SAM,AsiaME,AsiaSE,NACent	18	Romania,Denmark,Serbia,USA,Canada,Ecuador,Slovenia,Ireland,Belgium,Mexico,Thailand,Malaysia,SintMaarten,UnitedKingdom,Chile,Colombia,Brazil,Israel
BA.1.1.N54	8	NACent,AsiaME,SAM,EuSo,EuEa,Euc,EuUK,NAnorth	15	Peru,Mexico,USA,Guadeloupe,Brunei,Canada,Germany,Poland,Chile,UnitedKingdom,Switzerland,Brazil,Slovenia,Argentina,Spain
BA.1.1.N80	8	AsiaSO,Euc,NAnorth,EuUK,SAM,EuEa,EuNo,NACent	18	Germany,Romania,France,USA,Canada,Norway,Curacao,Switzerland,Belgium,Peru,Mexico,India,Chile,Sweden,UnitedKingdom,Colombia,Brazil,Estonia
BA.1.17.2.N5	8	AsiaSE,EuNo,NACent,Euc,EuUK,NAnorth,AsiaEast,SAM	14	Slovenia,Taiwan,Chile,Sweden,UnitedKingdom,Austria,Germany,Mexico,Philippines,USA,HongKong,SouthKorea,Panama,Canada
BA.1.17.2.N9	8	AsiaSE,EuNo,Euc,NAnorth,EuUK,SAM,EuSo,EuEa	17	Greece,Switzerland,Singapore,Norway,Slovenia,Netherlands,USA,France,Germany,Austria,Sweden,Chile,UnitedKingdom,Lithuania,Russia,Thailand,Croatia
BA.1.17.N5	8	EuNo,AsiaME,Oc,AsiaSE,AsiaEast,NAnorth,EuUK,SAM	16	Vietnam,Singapore,Australia,USA,Canada,Japan,UnitedKingdom,Sweden,Israel,Brazil,NewZealand,Cambodia,Indonesia,HongKong,Thailand,Ireland
BA.1.17.N7	8	AsiaME,Oc,AsiaSE,SAM,NAnorth,AsiaEast,EuUK,Euc	18	HongKong,Malaysia,Thailand,Ireland,Belgium,Chile,UnitedKingdom,Israel,NewZealand,Indonesia,USA,SouthKorea,Netherlands,Japan,Germany,Vietnam,Singapore,Australia
BA.1.N14	8	EuSo,EuEa,Euc,AsiaSO,EuUK,NAnorth,AsiaEast,AsiaSE	19	HongKong,Ireland,Bulgaria,Belgium,UnitedKingdom,Latvia,Austria,Italy,Lithuania,Portugal,India,Indonesia,USA,Netherlands,Germany,Slovakia,France,Poland,Bangladesh
BA.1.N19	8	NAnorth,EuUK,Euc,EuEa,SAM,EuSo,AsiaME,EuNo	25	Germany,Slovakia,Romania,Poland,Denmark,France,Netherlands,Canada,Luxembourg,Norway,CzechRepublic,Turkey,Greece,Switzerland,CanaryIslands,Ireland,Belgium,Croatia,Spain,Italy,Portugal,Chile,UnitedKingdom,Austria,Israel
BA.1.N22	8	SAM,EuEa,Euc,EuUK,AsiaEast,NAnorth,NACent,AsiaME	12	Chile,UnitedKingdom,Israel,Brazil,Argentina,Mexico,USA,Ecuador,Netherlands,Canada,Romania,Japan
BA.1.N26	8	AsiaSE,AsiaME,Euc,AsiaSO,EuUK,NAnorth,AsiaEast,EuEa	14	CzechRepublic,India,UnitedKingdom,Singapore,Israel,Switzerland,Austria,Japan,France,Poland,USA,SouthKorea,Canada,Netherlands
BA.1.N38	8	EuSo,EuUK,NAnorth,Euc,AsiaSO,EuNo,AsiaME,AsiaSE	12	France,Germany,Finland,USA,Indonesia,India,Slovenia,Spain,Israel,Switzerland,Austria,UnitedKingdom
BA.1.N39	8	AsiaCent,Euc,NAnorth,AsiaEast,EuUK,SAM,AsiaME,NACent	10	Canada,Georgia,Mexico,USA,France,Japan,Brazil,Israel,UnitedKingdom,Argentina
BA.1.N41	8	NAnorth,EuUK,Euc,EuEa,EuSo,AsiaME,EuNo,AsiaSE	23	Luxembourg,CzechRepublic,Norway,Greece,Switzerland,Germany,France,Denmark,Poland,USA,Canada,Netherlands,Italy,Spain,Lithuania,Portugal,UnitedKingdom,Sweden,Israel,Austria,Ireland,Belgium,Thailand
BA.2.12.N1	8	AsiaME,Oc,EuSo,SAM,AsiaEast,NAnorth,EuUK,Euc	14	HongKong,USA,Netherlands,Canada,Germany,Ireland,Japan,France,Denmark,UnitedKingdom,Colombia,Israel,Spain,Australia
BA.2.3.N3	8	Euc,EuUK,NAnorth,AsiaEast,SAM,EuSo,AsiaME,NACent	14	Israel,UnitedKingdom,Chile,Portugal,Canada,Netherlands,HongKong,Mexico,USA,France,Belgium,Germany,Japan,Ireland
BA.2.9.N9	8	EuEa,EuSo,NAnorth,AsiaEast,EuUK,Euc,NACent,Oc	15	Belgium,Denmark,Romania,Ireland,Slovakia,Canada,Mexico,USA,HongKong,SouthKorea,Portugal,Australia,Italy,CostaRica,UnitedKingdom
BA.2.N22	8	EuUK,NAnorth,Euc,AsiaSO,EuSo,EuNo,AsiaME,AsiaSE	16	Switzerland,Bangladesh,Singapore,Slovenia,Canada,Netherlands,USA,Denmark,France,Germany,Israel,UnitedKingdom,Italy,Finland,Belgium,Ireland
BA.2.N31	8	NACent,AsiaME,AsiaSE,EuEa,EuSo,NAnorth,EuUK,Euc	16	Turkey,Slovenia,USA,France,Denmark,Poland,Romania,Slovakia,Germany,Israel,UnitedKingdom,Italy,Spain,Thailand,Mexico,Ireland
BA.2.N32	8	EuNo,AsiaME,EuEa,EuSo,NAnorth,AsiaEast,EuUK,Euc	20	Finland,Ireland,Belgium,UnitedKingdom,Sweden,Austria,Estonia,Israel,Spain,Italy,Portugal,USA,Canada,Germany,Japan,Poland,France,Denmark,Slovenia,Norway
BA.2.N33	8	EuNo,AsiaME,SAM,EuSo,EuUK,AsiaEast,NAnorth,Euc	18	Italy,Spain,Portugal,Chile,UnitedKingdom,Sweden,Israel,Brazil,Ireland,Belgium,Norway,Japan,Germany,France,Denmark,USA,Canada,Netherlands
BA.2.N40	8	AsiaME,EuNo,EuEa,EuSo,NAnorth,AsiaEast,EuUK,Euc	25	Finland,Belgium,Ireland,Austria,Israel,Estonia,Sweden,UnitedKingdom,Portugal,Spain,Italy,Netherlands,Canada,USA,Poland,France,Denmark,Slovakia,Germany,Japan,Romania,Switzerland,Norway,CzechRepublic,Luxembourg
BA.2.N51	8	AsiaME,EuNo,NACent,Euc,NAnorth,EuUK,EuSo,EuEa	16	Austria,Estonia,Israel,Sweden,UnitedKingdom,Italy,Belgium,Martinique,Norway,CzechRepublic,Luxembourg,Netherlands,USA,France,Denmark,Germany
BA.2.N62	8	EuNo,Oc,AsiaME,EuSo,EuUK,NAnorth,AsiaEast,Euc	17	Ireland,Belgium,Spain,Italy,Portugal,UnitedKingdom,Austria,Israel,Germany,Japan,France,Denmark,USA,Netherlands,Canada,Australia,Norway
BA.2.N76	8	EuEa,EuSo,NAnorth,EuUK,Euc,EuNo,AsiaME,Oc	26	Netherlands,USA,Poland,Denmark,France,Germany,Slovakia,Romania,Greece,Switzerland,Turkey,Australia,CzechRepublic,Luxembourg,Croatia,Belgium,Bulgaria,Ireland,Austria,Israel,UnitedKingdom,Sweden,Portugal,Lithuania,Spain,Italy
BA.2.N83	8	AsiaME,EuNo,Euc,AsiaSO,EuUK,NAnorth,AsiaEast,EuSo	23	Portugal,India,Italy,Spain,Israel,Austria,Sweden,UnitedKingdom,Belgium,Ireland,HongKong,Slovenia,Luxembourg,Switzerland,Turkey,France,Denmark,Slovakia,Germany,Canada,Netherlands,Liechtenstein,USA
AY.103.N11	7	NACent,SAM,na,NAnorth,EuUK,AsiaSE,Euc	8	Canada,USA,Mexico,Switzerland,Aruba,UnitedKingdom,PuertoRico,Singapore
AY.103.N13	7	Euc,NAnorth,AsiaME,Oc,EuSo,SAM,NACent	10	NewZealand,Brazil,Jamaica,Israel,Argentina,Spain,Canada,Panama,USA,Denmark
AY.118.N1	7	Euc,NAnorth,EuNo,EuUK,SAM,EuSo,NACent	11	UnitedKingdom,Colombia,Spain,Italy,Mexico,Peru,DominicanRepublic,USA,Finland,Canada,Belgium
AY.118.N2	7	AsiaEast,NAnorth,Oc,EuUK,Euc,NACent,SAM	10	Australia,UnitedKingdom,Brazil,Colombia,Germany,Ireland,Japan,Mexico,USA,Canada
AY.125.N2	7	NAnorth,AsiaME,EuNo,EuUK,Euc,EuEa,EuSo	27	Luxembourg,Slovenia,Norway,CzechRepublic,Switzerland,Greece,NorthMacedonia,Germany,Kosovo,Slovakia,Poland,Denmark,France,USA,Canada,Netherlands,Spain,Italy,Iceland,Sweden,UnitedKingdom,Austria,Israel,Ireland,Belgium,Croatia,Finland
AY.126.N3	7	Euc,NAnorth,Oc,EuUK,EuNo,EuSo,EuEa	14	UnitedKingdom,Turkey,Sweden,NewZealand,Switzerland,Estonia,Luxembourg,USA,Canada,Netherlands,Germany,Ireland,Belgium,France
AY.127.N1	7	Euc,NAnorth,AsiaME,EuNo,EuUK,EuSo,EuEa	20	Greece,Switzerland,Norway,Netherlands,USA,Denmark,Poland,Romania,Germany,Malta,Estonia,Israel,Sweden,Latvia,UnitedKingdom,Lithuania,Portugal,Italy,Spain,Finland
AY.25.N13	7	SAM,NACent,Euc,NAnorth,AsiaEast,EuUK,AsiaME	9	Jamaica,Israel,UnitedKingdom,Chile,Germany,Canada,SouthKorea,Mexico,USA
AY.25.N4	7	na,AsiaEast,NAnorth,EuNo,EuUK,Euc,EuSo	13	Iceland,Portugal,Switzerland,Greece,PuertoRico,UnitedKingdom,France,Belgium,Germany,Ireland,Japan,Canada,USA
AY.3.N4	7	NACent,Euc,EuNo,AsiaME,EuUK,NAnorth,na	9	Mexico,USA,Canada,Germany,PuertoRico,Sweden,UnitedKingdom,Israel,Iceland
AY.33.N1	7	EuEa,AsiaME,EuNo,EuUK,NAnorth,Euc,AsiaSE	12	Sweden,Latvia,UnitedKingdom,Qatar,CzechRepublic,USA,Netherlands,Thailand,Slovakia,Germany,Belgium,Denmark
AY.36.1.N1	7	EuEa,EuSo,AfrW,EuUK,EuNo,NAnorth,Euc	19	Romania,Germany,Denmark,France,Poland,USA,Canada,Netherlands,Slovenia,CzechRepublic,Norway,Switzerland,Nigeria,Croatia,Italy,Spain,Lithuania,UnitedKingdom,Austria
AY.4.2.N7	7	EuSo,AsiaSO,Euc,NAnorth,Oc,EuNo,EuUK	11	USA,Germany,Ireland,Belgium,Denmark,UnitedKingdom,Sweden,Spain,Gibraltar,Australia,India
AY.4.2.N8	7	EuEa,EuSo,NAnorth,EuUK,EuNo,AsiaSO,Euc	9	India,Norway,Spain,Estonia,UnitedKingdom,France,Germany,Ireland,USA
AY.4.2.N9	7	EuUK,EuNo,NAnorth,Euc,EuEa,SAM,EuSo	23	Slovenia,Argentina,Luxembourg,CzechRepublic,Norway,Greece,Switzerland,Romania,Germany,Slovakia,Denmark,France,Poland,USA,Netherlands,Italy,Spain,Chile,UnitedKingdom,Sweden,Ireland,Belgium,Croatia
AY.4.N102	7	NAnorth,EuUK,AsiaSE,Euc,EuEa,SAM,EuSo	11	Gibraltar,Spain,Turkey,Chile,UnitedKingdom,Singapore,Denmark,Poland,Ireland,Germany,USA
AY.4.N15	7	EuEa,EuSo,EuNo,Oc,EuUK,NAnorth,Euc	22	Sweden,UnitedKingdom,Iceland,Spain,Italy,Belgium,Bulgaria,Ireland,Switzerland,Turkey,Australia,Norway,CzechRepublic,Luxembourg,Canada,Netherlands,Poland,France,Denmark,Germany,Slovakia,Romania
AY.4.N20	7	EuNo,EuUK,NAnorth,Euc,AsiaSE,EuEa,EuSo	13	Canada,Netherlands,Thailand,USA,Poland,France,Germany,Ireland,Switzerland,Latvia,UnitedKingdom,Sweden,Spain
AY.4.N30	7	AsiaSE,Euc,NAnorth,EuNo,EuUK,EuSo,EuEa	21	Germany,Romania,Poland,France,Denmark,USA,Netherlands,Canada,Norway,CzechRepublic,Singapore,Bulgaria,Ireland,Belgium,Spain,Italy,Iceland,Portugal,Latvia,Sweden,UnitedKingdom
AY.4.N32	7	EuNo,AsiaME,EuUK,NAnorth,Euc,EuEa,EuSo	19	Greece,Switzerland,Norway,Luxembourg,Netherlands,USA,Denmark,France,Germany,Israel,UnitedKingdom,Sweden,Portugal,Spain,Italy,Finland,Croatia,Belgium,Ireland
AY.4.N36	7	EuUK,Oc,NAnorth,AsiaEast,Euc,EuEa,EuSo	13	Switzerland,UnitedKingdom,CzechRepublic,Australia,Portugal,Netherlands,USA,France,Poland,Japan,Romania,Ireland,Germany
AY.4.N42	7	EuNo,EuUK,AsiaEast,NAnorth,Euc,EuEa,EuSo	16	Belgium,Ireland,HongKong,Portugal,Spain,UnitedKingdom,Latvia,Sweden,Denmark,France,Poland,Romania,Germany,Canada,USA,Gibraltar
AY.4.N53	7	Euc,AsiaSE,EuNo,EuUK,NAnorth,EuSo,EuEa	14	USA,Thailand,Ireland,Germany,Malta,France,Denmark,Poland,Sweden,UnitedKingdom,Italy,Spain,Lithuania,Portugal
AY.4.N56	7	EuSo,EuEa,Euc,AsiaME,EuUK,EuNo,NAnorth	17	Spain,Russia,Italy,Austria,Israel,UnitedKingdom,Sweden,Belgium,Ireland,Gibraltar,Switzerland,Poland,Denmark,Slovakia,Germany,Romania,USA
AY.4.N60	7	NACent,EuEa,EuSo,EuNo,EuUK,NAnorth,Euc	18	Norway,Switzerland,Germany,Denmark,France,USA,Netherlands,Canada,Spain,Italy,Lithuania,UnitedKingdom,Latvia,Sweden,Ireland,Belgium,Mexico,Finland
AY.4.N61	7	NAnorth,AsiaME,EuNo,EuUK,Euc,EuEa,EuSo	14	USA,Croatia,Ireland,Germany,Denmark,France,Poland,Sweden,UnitedKingdom,Switzerland,Israel,Greece,Italy,Spain
AY.4.N63	7	EuEa,EuSo,NAnorth,EuUK,EuNo,AsiaME,Euc	19	Germany,Poland,Denmark,Canada,Netherlands,Gibraltar,Norway,CzechRepublic,Switzerland,Greece,Bulgaria,Ireland,Belgium,Finland,Spain,Portugal,Lithuania,UnitedKingdom,Qatar
AY.4.N70	7	EuSo,EuEa,Euc,Oc,AsiaME,EuUK,NAnorth	14	Denmark,Albania,Ireland,Kosovo,Germany,Canada,USA,Bahrain,Australia,Italy,Luxembourg,Israel,Austria,UnitedKingdom
AY.4.N75	7	EuEa,SAM,EuSo,EuNo,AsiaME,EuUK,Euc	25	Ireland,Belgium,Croatia,Finland,Italy,Lithuania,Iceland,UnitedKingdom,Sweden,Israel,Austria,Romania,Slovakia,Germany,France,Denmark,Poland,Netherlands,Slovenia,Luxembourg,CzechRepublic,Norway,Curacao,Switzerland,Greece
AY.4.N82	7	EuSo,EuEa,AsiaSE,Euc,NAnorth,AsiaME,EuUK	8	Ireland,Belgium,USA,Thailand,Spain,Lithuania,UnitedKingdom,Israel
AY.4.N86	7	EuSo,Euc,NAnorth,AsiaEast,EuNo,AsiaME,EuUK	14	Canada,Netherlands,France,Denmark,CanaryIslands,Japan,Ireland,Israel,Switzerland,UnitedKingdom,Norway,Spain,Italy,Slovenia
AY.4.N95	7	EuSo,Euc,AsiaME,Oc,EuUK,EuNo,NAnorth	13	Canada,USA,Denmark,France,Ireland,Germany,Switzerland,Israel,UnitedKingdom,Turkey,Sweden,Australia,Iceland
AY.4.N97	7	EuSo,EuEa,Euc,EuUK,AsiaME,EuNo,NAnorth	16	USA,Netherlands,Germany,Malta,Poland,France,Denmark,Switzerland,CzechRepublic,Ireland,Sweden,UnitedKingdom,Austria,Israel,Spain,Italy
AY.4.N99	7	EuSo,AsiaSE,Euc,NAnorth,EuUK,Oc,EuNo	12	USA,Ireland,Germany,Denmark,France,Sweden,UnitedKingdom,Singapore,Switzerland,Australia,Norway,Portugal
AY.43.N10	7	EuEa,EuSo,AfrW,EuNo,AsiaME,EuUK,Euc	21	Lithuania,Portugal,Italy,Spain,Israel,Estonia,Austria,Sweden,UnitedKingdom,Belgium,Ireland,CzechRepublic,Slovenia,Gambia,Luxembourg,Greece,Switzerland,France,Denmark,Germany,Netherlands
AY.43.N15	7	EuSo,EuEa,Euc,EuUK,AsiaME,NAnorth,AsiaEast	19	UnitedKingdom,Israel,Italy,Spain,Lithuania,Bahrain,HongKong,Belgium,Turkey,Switzerland,Slovenia,Luxembourg,CzechRepublic,USA,Netherlands,Romania,Germany,France,Denmark
AY.43.N17	7	EuEa,EuSo,AsiaME,EuNo,EuUK,NAnorth,Euc	21	Netherlands,Canada,Serbia,USA,Poland,France,Denmark,Germany,Switzerland,Norway,CzechRepublic,Luxembourg,Slovenia,Belgium,CanaryIslands,Austria,Israel,UnitedKingdom,Sweden,Spain,Italy
AY.43.N21	7	EuSo,EuEa,Euc,EuNo,EuUK,AsiaEast,NAnorth	16	Japan,Romania,Germany,Malta,Slovakia,Denmark,France,USA,Norway,Switzerland,Belgium,Italy,Spain,Sweden,UnitedKingdom,Austria
AY.43.N3	7	EuEa,EuSo,EuNo,EuUK,AsiaME,AsiaSE,Euc	28	Italy,Spain,Lithuania,Portugal,UnitedKingdom,Sweden,Israel,Austria,Bulgaria,Belgium,Croatia,BosniaandHerzegovina,Finland,Thailand,Slovenia,Luxembourg,CzechRepublic,Norway,Montenegro,Greece,Switzerland,Germany,Slovakia,France,Denmark,Poland,Liechtenstein,Netherlands
AY.43.N7	7	AsiaSE,Euc,NAnorth,EuNo,EuUK,EuSo,EuEa	22	Belgium,Ireland,Finland,Portugal,Indonesia,Iceland,Spain,Italy,Estonia,UnitedKingdom,Sweden,Poland,France,Denmark,Germany,Netherlands,USA,Norway,Luxembourg,Gibraltar,Switzerland,Turkey
AY.44.N12	7	Euc,AsiaEast,na,NAnorth,EuUK,SAM,NACent	9	Belgium,Canada,Netherlands,SouthKorea,USA,Mexico,Colombia,PuertoRico,UnitedKingdom
AY.44.N9	7	AsiaSO,AsiaSE,Euc,AsiaEast,NAnorth,EuUK,EuNo	9	Japan,Ireland,Germany,USA,Canada,India,Sweden,UnitedKingdom,Singapore
B.1.1.7.N122	7	EuEa,EuSo,NAnorth,EuUK,EuNo,Oc,Euc	13	USA,Belgium,France,Poland,Ireland,Germany,NewZealand,Austria,UnitedKingdom,Sweden,CzechRepublic,Portugal,Luxembourg
B.1.1.7.N146	7	EuUK,AfrW,Oc,NAnorth,Euc,EuEa,EuSo	12	USA,Germany,Bulgaria,France,Ghana,Latvia,UnitedKingdom,Switzerland,Italy,Spain,Australia,Portugal
B.1.1.7.N44	7	Euc,NAnorth,EuNo,EuUK,EuSo,EuEa,NACent	16	Norway,Luxembourg,Denmark,Germany,Netherlands,Panama,USA,Portugal,Spain,Italy,Estonia,Sweden,UnitedKingdom,Latvia,Ireland,Finland
B.1.1.7.N56	7	EuUK,NAnorth,AsiaEast,na,NACent,SAM,EuSo	10	Argentina,SintMaarten,UnitedKingdom,Aruba,PuertoRico,Malta,Mexico,USA,SouthKorea,Canada
B.1.1.7.N70	7	Euc,Oc,EuUK,EuNo,NAnorth,EuSo,EuEa	18	Netherlands,USA,Poland,Kosovo,Germany,Australia,Norway,Finland,Belgium,Estonia,Sweden,UnitedKingdom,Latvia,Iceland,Portugal,Lithuania,Spain,Italy
B.1.1.7.N91	7	EuSo,NACent,Euc,AfrW,AsiaEast,AfrEast,NAnorth	13	Benin,Kenya,Portugal,Switzerland,CostaRica,Germany,Denmark,France,Mexico,USA,SouthKorea,Canada,Netherlands
B.1.351.N3	7	Euc,EuUK,EuNo,AfrEast,EuSo,AfrSouth,NACent	17	Belgium,Spain,Italy,Portugal,UnitedKingdom,Sweden,Austria,CostaRica,Reunion,Germany,France,Guadeloupe,SouthAfrica,Luxembourg,Slovenia,Turkey,Switzerland
B.1.526.N2	7	EuNo,AfrW,na,NAnorth,Euc,NACent,SAM	9	USA,Liberia,Ecuador,Canada,France,Sweden,PuertoRico,Argentina,SintMaarten
B.1.617.2.N10	7	Euc,AsiaSE,EuNo,EuUK,NAnorth,AfrSouth,EuEa	9	USA,France,Poland,Germany,UnitedKingdom,Singapore,Lithuania,Iceland,SouthAfrica
B.1.617.2.N12	7	NACent,SAM,AsiaME,Oc,NAnorth,AsiaEast,Euc	11	Chile,Guam,Jamaica,SouthKorea,Bahrain,DominicanRepublic,USA,NorthernMarianaIslands,Canada,Panama,Germany
B.1.N11	7	Oc,AsiaEast,na,NAnorth,AfrSouth,NACent,SAM	9	NewZealand,PuertoRico,Australia,Mozambique,Argentina,Canada,Mexico,USA,SouthKorea
BA.1.1.N18	7	Euc,AsiaME,EuUK,AsiaEast,NAnorth,SAM,NACent	17	Canada,Netherlands,USA,SaintMartin,Germany,Japan,Switzerland,Argentina,Slovenia,Peru,Mexico,CostaRica,Brazil,Israel,Chile,UnitedKingdom,SintMaarten
BA.1.1.N49	7	AsiaSE,Euc,NAnorth,na,EuUK,AsiaME,SAM	12	Cambodia,PuertoRico,UnitedKingdom,Brazil,Israel,Germany,Slovakia,France,USA,Netherlands,Canada,Ecuador
BA.1.1.N65	7	AsiaEast,NAnorth,EuUK,Oc,AsiaME,Euc,NACent	11	Japan,Slovakia,Germany,France,USA,Panama,Canada,Australia,UnitedKingdom,Israel,Jamaica
BA.1.17.N10	7	NAnorth,Oc,EuUK,Euc,AfrSouth,EuEa,EuSo	8	UnitedKingdom,Spain,Australia,Lithuania,USA,Germany,France,Namibia
BA.1.17.N12	7	AfrSouth,EuSo,NAnorth,Oc,EuUK,AsiaSE,Euc	9	Germany,Namibia,Belgium,USA,Thailand,Spain,SouthAfrica,Australia,UnitedKingdom
BA.1.20.N1	7	Euc,na,AsiaEast,NAnorth,EuUK,SAM,NACent	13	Brazil,CostaRica,PuertoRico,UnitedKingdom,CzechRepublic,Canada,SouthKorea,Mexico,USA,Denmark,Germany,Ireland,Japan
BA.1.N30	7	EuSo,SAM,NAnorth,AsiaEast,AsiaME,EuUK,Euc	14	USA,Canada,Paraguay,Germany,Ireland,Japan,Belgium,Chile,UnitedKingdom,Brazil,Switzerland,Israel,Argentina,Italy
BA.1.N35	7	NAnorth,EuUK,EuNo,AsiaSE,Euc,EuEa,EuSo	17	Malaysia,Finland,Croatia,Belgium,Bulgaria,Austria,UnitedKingdom,Lithuania,Italy,Spain,Netherlands,USA,France,Denmark,Poland,Germany,Switzerland
BA.1.N40	7	SAM,NACent,EuEa,Euc,NAnorth,EuNo,EuUK	11	USA,Netherlands,Romania,Germany,Denmark,Poland,UnitedKingdom,SaintVincentandtheGrenadines,Brazil,Lithuania,Norway
BA.2.12.1.N3	7	NA,EuSo,NAnorth,AsiaEast,EuNo,AsiaSE,Euc	9	Austria,Switzerland,PuertoRico,Singapore,Norway,Spain,Italy,SouthKorea,USA
BA.2.N38	7	EuEa,NACent,EuSo,NAnorth,EuNo,AsiaSO,Euc	12	USA,Guadeloupe,Finland,Romania,Germany,France,Denmark,Switzerland,Italy,Russia,Spain,India
BA.2.N50	7	EuSo,AfrSouth,EuEa,Euc,EuUK,AsiaEast,NAnorth	12	Portugal,Lithuania,SouthAfrica,Spain,UnitedKingdom,France,Denmark,Germany,Ireland,Canada,HongKong,USA
BA.2.N55	7	NAnorth,AsiaME,EuUK,Oc,Euc,EuEa,EuSo	13	Germany,Ireland,France,Belgium,Denmark,USA,Canada,Spain,Australia,CzechRepublic,UnitedKingdom,Estonia,Israel
BA.2.N59	7	NACent,EuSo,AsiaME,EuUK,AsiaEast,NAnorth,Euc	10	USA,Mexico,Japan,Germany,Denmark,France,UnitedKingdom,Israel,Italy,Spain
BA.2.N96	7	EuEa,EuSo,NAnorth,AsiaME,EuNo,EuUK,Euc	22	Ireland,Belgium,Finland,Spain,Italy,Portugal,Sweden,UnitedKingdom,Austria,Israel,Estonia,Slovakia,Germany,Poland,France,Denmark,USA,Netherlands,Canada,Norway,CzechRepublic,Switzerland
B.1.617.2.N13	7	NACent,SAM,AsiaME,Oc,NAnorth,AsiaEast,Euc	11	Chile,Guam,Jamaica,SouthKorea,Bahrain,DominicanRepublic,USA,NorthernMarianaIslands,Canada,Panama,Germany
AY.103.N18	6	Euc,NAnorth,AsiaEast,EuUK,SAM,NACent	7	Japan,USA,Mexico,UnitedKingdom,Colombia,Canada,Austria
AY.103.N21	6	NACent,EuSo,SAM,NAnorth,AsiaEast,EuUK	9	Aruba,UnitedKingdom,Colombia,Spain,Portugal,USA,Mexico,Canada,Japan
AY.103.N8	6	Euc,AsiaME,EuUK,NAnorth,SAM,EuSo	7	CzechRepublic,Portugal,Argentina,Israel,Canada,UnitedKingdom,USA
AY.14.N1	6	NAnorth,AsiaEast,EuUK,AsiaME,Oc,NACent	8	Israel,UnitedKingdom,NorthernMarianaIslands,Canada,USA,Mexico,Belize,Japan
AY.25.N3	6	SAM,NACent,Euc,EuUK,NAnorth,na	8	Luxembourg,PuertoRico,UnitedKingdom,Denmark,Paraguay,Canada,USA,Mexico
AY.3.N6	6	SAM,EuSo,NACent,Euc,na,NAnorth	8	PuertoRico,Brazil,Switzerland,Spain,Mexico,USA,Canada,Germany
AY.4.2.2.N1	6	EuSo,EuUK,AfrEast,NAnorth,Euc,AsiaSE	14	Italy,Gibraltar,Spain,Kenya,Indonesia,UnitedKingdom,Switzerland,Ireland,Germany,Denmark,France,USA,Netherlands,Canada
AY.4.2.2.N2	6	EuUK,EuNo,NAnorth,Euc,EuEa,SAM	10	USA,France,Denmark,Bulgaria,Ireland,Brazil,Switzerland,Sweden,UnitedKingdom,Norway
AY.4.2.N4	6	Euc,AsiaSE,AsiaSO,EuUK,EuNo,NAnorth	11	India,Norway,UnitedKingdom,Sweden,Switzerland,Ireland,Denmark,France,Thailand,Canada,Maldives
AY.4.2.N5	6	Euc,EuNo,EuUK,NAnorth,EuSo,EuEa	15	USA,Netherlands,Ireland,Germany,France,Denmark,UnitedKingdom,Sweden,Switzerland,Gibraltar,Italy,Spain,Lithuania,Norway,Portugal
AY.4.N101	6	EuSo,Euc,NAnorth,EuNo,EuUK,AsiaME	9	Germany,Ireland,France,USA,Slovenia,Norway,UnitedKingdom,Turkey,Israel
AY.4.N106	6	EuEa,EuSo,NAnorth,EuNo,EuUK,Euc	11	Poland,France,Denmark,Germany,USA,Norway,Portugal,Luxembourg,Switzerland,UnitedKingdom,Sweden
AY.4.N21	6	Euc,NAnorth,EuUK,EuNo,EuSo,EuEa	19	Ireland,Portugal,Lithuania,Russia,Spain,Italy,Estonia,Latvia,UnitedKingdom,Sweden,France,Denmark,Germany,Canada,Netherlands,USA,Norway,Switzerland,Turkey
AY.4.N22	6	EuEa,EuSo,Oc,EuUK,NAnorth,Euc	14	Germany,Ireland,Poland,France,Denmark,USA,Netherlands,Spain,Gibraltar,Italy,Australia,Portugal,UnitedKingdom,Switzerland
AY.4.N51	6	EuUK,AsiaME,EuNo,Euc,EuEa,EuSo	13	Denmark,Belgium,France,Ireland,Finland,Bahrain,CzechRepublic,Italy,Spain,Estonia,Switzerland,Sweden,UnitedKingdom
AY.4.N52	6	EuSo,EuEa,AsiaSO,Euc,NAnorth,EuUK	10	UnitedKingdom,Switzerland,Spain,India,Canada,Germany,France,Belgium,Denmark,Poland
AY.4.N64	6	EuEa,EuSo,EuNo,EuUK,NAnorth,Euc	11	USA,Bulgaria,Germany,Romania,Ireland,Poland,Belgium,UnitedKingdom,Spain,Slovenia,Norway
AY.4.N68	6	EuEa,EuSo,EuNo,AsiaME,EuUK,Euc	10	Spain,Sweden,UnitedKingdom,Israel,Switzerland,Ireland,Belgium,France,Poland,Netherlands
AY.4.N69	6	EuUK,EuNo,NAnorth,Euc,EuEa,EuSo	13	Ireland,Germany,Bulgaria,France,Denmark,Poland,Croatia,USA,Italy,CzechRepublic,Norway,UnitedKingdom,Sweden
AY.4.N71	6	EuEa,EuSo,NAnorth,EuUK,EuNo,Euc	12	Sweden,UnitedKingdom,Portugal,Croatia,USA,Netherlands,Germany,Malta,Ireland,Poland,France,Denmark
AY.4.N73	6	EuUK,AsiaME,NAnorth,Euc,EuEa,EuSo	14	Israel,UnitedKingdom,Latvia,Portugal,Spain,Netherlands,USA,Croatia,Poland,Denmark,France,Belgium,Germany,Ireland
AY.4.N74	6	EuEa,NACent,EuSo,EuUK,NAnorth,Euc	10	Denmark,France,Poland,Romania,Germany,Mexico,USA,Italy,Spain,UnitedKingdom
AY.4.N78	6	EuSo,EuEa,Euc,AsiaSE,EuNo,EuUK	15	Slovenia,Italy,Luxembourg,Norway,Sweden,UnitedKingdom,Switzerland,Austria,Germany,France,Denmark,Croatia,BosniaandHerzegovina,Liechtenstein,Malaysia
AY.4.N8	6	EuSo,SAM,EuUK,Oc,EuNo,Euc	12	Ireland,CanaryIslands,Germany,France,Denmark,Sweden,UnitedKingdom,Switzerland,Brazil,Spain,Norway,Australia
AY.4.N80	6	EuUK,EuNo,NAnorth,Euc,EuEa,EuSo	14	Ireland,Germany,Denmark,France,Poland,USA,Slovenia,Italy,Spain,CzechRepublic,Iceland,UnitedKingdom,Latvia,Switzerland
AY.4.N84	6	EuSo,EuEa,Euc,NAnorth,EuNo,EuUK	12	USA,Denmark,Poland,Ireland,Germany,Bulgaria,Switzerland,Greece,UnitedKingdom,Norway,Gibraltar,Spain
AY.4.N90	6	NAnorth,EuNo,EuUK,Euc,EuEa,EuSo	18	USA,Slovakia,NorthMacedonia,Germany,France,Denmark,Switzerland,Luxembourg,Slovenia,Norway,BosniaandHerzegovina,Croatia,Ireland,UnitedKingdom,Sweden,Spain,Italy,Portugal
AY.43.N18	6	Euc,EuUK,AsiaME,EuNo,EuSo,EuEa	15	Switzerland,Israel,UnitedKingdom,Sweden,Norway,Italy,Spain,Netherlands,Denmark,France,Belgium,Poland,Ireland,Germany,Bulgaria
AY.43.N25	6	Euc,AsiaSO,EuNo,EuUK,EuSo,EuEa	19	Gibraltar,Slovenia,Norway,Ukraine,CzechRepublic,Turkey,Switzerland,Germany,Slovakia,France,Denmark,Netherlands,Spain,India,UnitedKingdom,Austria,Ireland,Belgium,Croatia
AY.43.N27	6	Euc,NAnorth,EuUK,EuNo,EuSo,EuEa	11	Germany,Denmark,France,Belgium,USA,Netherlands,Italy,Russia,Portugal,Sweden,UnitedKingdom
AY.44.N10	6	SAM,EuSo,EuUK,na,NAnorth,AsiaSE	8	Canada,USA,Spain,Aruba,Bonaire,UnitedKingdom,Singapore,PuertoRico
AY.44.N15	6	Euc,EuUK,NAnorth,AsiaEast,EuSo,SAM	7	Spain,Germany,Japan,Canada,Chile,USA,UnitedKingdom
AY.44.N16	6	NACent,EuEa,Euc,AsiaEast,NAnorth,AsiaME	9	Israel,Japan,Germany,France,Croatia,USA,Mexico,SouthKorea,Canada
AY.5.N2	6	Euc,NAnorth,EuUK,EuSo,SAM,EuEa	12	USA,Germany,Ireland,Denmark,France,UnitedKingdom,Latvia,Brazil,Luxembourg,Gibraltar,Portugal,Lithuania
AY.54.N1	6	NACent,Euc,NAnorth,na,AsiaEast,EuUK	7	Canada,UnitedKingdom,Mexico,USA,PuertoRico,Taiwan,Denmark
AY.9.2.N3	6	EuSo,EuEa,AfrCent,Euc,AsiaME,EuUK	14	Belgium,France,Denmark,Germany,Netherlands,Lithuania,CzechRepublic,Spain,Luxembourg,Italy,Austria,Israel,UnitedKingdom,DemocraticRepublicoftheCongo
AY.9.N1	6	EuSo,EuEa,Euc,AsiaME,EuUK,EuNo	19	Iceland,Spain,Italy,Austria,Israel,Sweden,UnitedKingdom,Belgium,Bulgaria,Ireland,Norway,CzechRepublic,Slovenia,Switzerland,Poland,France,Denmark,Germany,Romania
AY.98.N1	6	EuSo,EuEa,Euc,AsiaEast,EuUK,EuNo	13	Latvia,Sweden,UnitedKingdom,Greece,Norway,Lithuania,Netherlands,Germany,Japan,Ireland,Poland,France,Denmark
AY.98.N4	6	EuSo,EuEa,Euc,AsiaSO,EuUK,NAnorth	11	Italy,Spain,India,UnitedKingdom,Ireland,France,Denmark,Belgium,Poland,USA,Netherlands
B.1.1.37.N1	6	EuNo,Oc,EuUK,Euc,EuEa,EuSo	12	Gibraltar,Iceland,Norway,Australia,Latvia,Sweden,UnitedKingdom,Switzerland,Germany,Poland,Denmark,Croatia
B.1.1.7.N101	6	AsiaSE,EuUK,AsiaME,Oc,AsiaEast,NAnorth	8	CaymanIslands,SouthKorea,USA,Canada,Australia,Singapore,UnitedKingdom,Qatar
B.1.1.7.N109	6	EuUK,Oc,NAnorth,NACent,SAM,EuSo	6	Australia,Portugal,Mexico,UnitedKingdom,USA,Venezuela
B.1.1.7.N124	6	Euc,EuNo,EuUK,AsiaEast,EuSo,EuEa	10	Germany,Bulgaria,Poland,Denmark,Belgium,Netherlands,Spain,China,Sweden,UnitedKingdom
B.1.1.7.N125	6	Euc,EuUK,EuNo,NAnorth,EuSo,EuEa	21	Greece,Switzerland,Luxembourg,Slovenia,Norway,CzechRepublic,USA,Netherlands,Germany,Poland,Denmark,France,UnitedKingdom,Sweden,Austria,Spain,Italy,Croatia,Ireland,Albania,Belgium
B.1.1.7.N128	6	Euc,NAnorth,EuNo,EuUK,EuSo,EuEa	21	USA,Netherlands,Romania,NorthMacedonia,Germany,Slovakia,Denmark,France,Poland,Switzerland,Luxembourg,Croatia,Ireland,Bulgaria,Belgium,Sweden,UnitedKingdom,Austria,Italy,Spain,Portugal
B.1.1.7.N138	6	EuNo,EuUK,Euc,EuEa,NACent,EuSo	18	Germany,Denmark,France,Poland,Guadeloupe,Slovenia,Luxembourg,Switzerland,Belgium,Finland,Italy,Spain,Lithuania,Portugal,UnitedKingdom,Latvia,Sweden,Estonia
B.1.1.7.N14	6	EuSo,EuEa,AsiaSO,Euc,NAnorth,EuNo	10	Greece,Sweden,Norway,India,Canada,France,Denmark,Poland,Germany,Bulgaria
B.1.1.7.N164	6	Euc,na,NAnorth,EuUK,AfrW,NACent	7	Ghana,Germany,Switzerland,PuertoRico,Mexico,USA,UnitedKingdom
B.1.1.7.N40	6	EuEa,NAnorth,AfrEast,EuNo,EuUK,Euc	7	Norway,Poland,France,Netherlands,Reunion,USA,UnitedKingdom
B.1.1.7.N41	6	EuUK,NAnorth,Euc,AsiaSO,EuEa,EuSo	13	Italy,India,Portugal,Lithuania,UnitedKingdom,Switzerland,Germany,Romania,Belgium,Denmark,USA,Canada,Netherlands
B.1.1.7.N43	6	NACent,EuSo,SAM,EuUK,NAnorth,Euc	11	ElSalvador,Chile,UnitedKingdom,Switzerland,Luxembourg,Argentina,Italy,Mexico,USA,Germany,France
B.1.1.7.N72	6	NAnorth,na,EuUK,EuEa,NACent,EuSo	10	USA,Croatia,Mexico,Canada,Italy,U.S.VirginIslands,Portugal,UnitedKingdom,PuertoRico,CostaRica
B.1.160.N1	6	EuSo,NACent,Euc,AsiaSE,EuUK,AfrEast	11	Switzerland,Martinique,Reunion,UnitedKingdom,Singapore,Italy,Luxembourg,France,Denmark,Germany,CanaryIslands
B.1.177.N4	6	Euc,NAnorth,AsiaEast,EuNo,EuUK,EuSo	19	HongKong,Ireland,Belgium,UnitedKingdom,Austria,Spain,Italy,Portugal,Netherlands,Canada,Germany,Japan,France,Denmark,Switzerland,Luxembourg,Gibraltar,Norway,CzechRepublic
B.1.2.N7	6	NACent,SAM,NAnorth,AfrW,Oc,Euc	8	Aruba,Austria,Australia,USA,Mexico,Canada,Senegal,Germany
B.1.258.17.N1	6	EuNo,EuUK,NAnorth,Euc,EuEa,EuSo	27	USA,Liechtenstein,Netherlands,Canada,Slovakia,Germany,NorthMacedonia,Kosovo,Poland,Denmark,France,Greece,Switzerland,Luxembourg,Slovenia,Norway,BosniaandHerzegovina,Croatia,Finland,Belgium,Sweden,UnitedKingdom,Austria,Hungary,Spain,Italy,Portugal
BA.1.1.N10	6	NACent,EuSo,NAnorth,EuUK,AsiaSE,Euc	7	Spain,Germany,Italy,Vietnam,USA,UnitedKingdom,Mexico
BA.1.1.N11	6	EuEa,Euc,AsiaEast,NAnorth,Oc,EuUK	11	UnitedKingdom,CzechRepublic,Australia,Croatia,USA,SouthKorea,Belgium,Denmark,Japan,Germany,Slovakia
BA.1.1.N20	6	NACent,SAM,NAnorth,AsiaEast,EuUK,Euc	11	Mexico,USA,Canada,Slovakia,Japan,Denmark,UnitedKingdom,CostaRica,Argentina,Slovenia,CzechRepublic
BA.1.1.N57	6	EuEa,EuSo,EuUK,AsiaME,NAnorth,Euc	13	Spain,Italy,Switzerland,Israel,UnitedKingdom,Poland,Belgium,Denmark,Germany,Ireland,Netherlands,Canada,USA
BA.1.1.N72	6	NACent,AsiaME,Oc,EuUK,NAnorth,Euc	7	Germany,Ireland,Australia,USA,Mexico,UnitedKingdom,Israel
BA.1.15.1.N1	6	EuSo,NAnorth,EuNo,EuUK,AsiaSE,Euc	13	Portugal,CzechRepublic,Spain,Italy,Gibraltar,Austria,Singapore,Sweden,UnitedKingdom,Germany,Thailand,Netherlands,USA
BA.1.15.N4	6	EuSo,EuEa,Euc,EuUK,NAnorth,na	7	Italy,Russia,France,Denmark,USA,UnitedKingdom,PuertoRico
BA.1.15.N6	6	EuNo,Oc,na,NAnorth,NACent,SAM	9	Mexico,USA,NorthernMarianaIslands,Finland,PuertoRico,Chile,Sweden,CaboVerde,U.S.VirginIslands
BA.1.17.2.N7	6	EuEa,AsiaSE,Euc,NAnorth,EuUK,EuNo	12	Germany,Poland,Denmark,Belgium,France,USA,Thailand,Finland,Russia,Norway,CzechRepublic,UnitedKingdom
BA.1.N11	6	EuUK,AfrEast,Euc,AsiaSE,EuEa,EuSo	11	Ireland,Germany,Slovakia,Denmark,Poland,Mauritius,Netherlands,Slovenia,Italy,UnitedKingdom,Singapore
BA.2.9.N7	6	AsiaME,EuUK,NAnorth,AfrCent,Euc,EuEa	12	Estonia,Switzerland,Israel,UnitedKingdom,Poland,Denmark,France,Belgium,Germany,Canada,Netherlands,Cameroon
BA.2.N29	6	AsiaSE,Euc,NAnorth,EuUK,AsiaME,EuEa	16	Singapore,Luxembourg,USA,Canada,Netherlands,Slovakia,Germany,France,Denmark,UnitedKingdom,Israel,Croatia,Thailand,Bulgaria,Ireland,Belgium
BA.2.N63	6	EuSo,Euc,NAnorth,EuUK,EuNo,AsiaME	15	Denmark,France,Ireland,Germany,Netherlands,USA,Slovenia,Italy,Spain,Luxembourg,Switzerland,Israel,Austria,Sweden,UnitedKingdom
BA.2.N74	6	EuSo,EuEa,Euc,EuNo,EuUK,NAnorth	21	Belgium,Ireland,Croatia,Portugal,Spain,Italy,Austria,Sweden,UnitedKingdom,Poland,France,Denmark,Slovakia,Germany,Romania,Canada,USA,Norway,CzechRepublic,Luxembourg,Switzerland
BA.2.N94	6	EuSo,Euc,NAnorth,EuUK,EuNo,AsiaME	11	USA,Netherlands,Ireland,Germany,Denmark,France,UnitedKingdom,Sweden,Israel,Greece,Portugal
BA.2.N98	6	Euc,AsiaSO,Oc,EuUK,NAnorth,AsiaEast	9	UnitedKingdom,India,Australia,USA,Canada,Japan,Germany,Belgium,Denmark
P.1.N1	6	NAnorth,na,EuUK,Euc,NACent,SAM	12	TurksandCaicosIslands,Canada,DominicanRepublic,Mexico,USA,Denmark,Aruba,UnitedKingdom,Guatemala,PuertoRico,TheBahamas,Argentina
P.1.N4	6	Euc,EuUK,na,NAnorth,EuSo,NACent	12	Guatemala,PuertoRico,UnitedKingdom,Switzerland,Spain,Italy,Mexico,USA,Canada,Germany,Belgium,France
AD.2.N1	5	AsiaSE,Oc,EuUK,NAnorth,AsiaEast	6	Singapore,SouthKorea,HongKong,USA,UnitedKingdom,NewZealand
AY.1.N1	5	EuNo,EuUK,NAnorth,NACent,SAM	6	USA,UnitedKingdom,Paraguay,CostaRica,Canada,Iceland
AY.100.N7	5	AsiaEast,NAnorth,EuNo,EuUK,Euc	6	USA,Sweden,UnitedKingdom,Canada,Japan,Denmark
AY.103.N19	5	Euc,NAnorth,na,EuSo,NACent	8	Portugal,Italy,PuertoRico,AntiguaandBarbuda,Canada,Netherlands,Mexico,USA
AY.110.N1	5	SAM,NACent,NAnorth,EuUK,AsiaME	6	Chile,USA,Bahrain,UnitedKingdom,Canada,Jamaica
AY.119.N3	5	NAnorth,EuUK,Euc,NACent,EuSo	7	USA,Mexico,UnitedKingdom,Panama,Netherlands,Ireland,Portugal
AY.120.N2	5	NAnorth,EuUK,Euc,EuEa,EuSo	10	USA,Netherlands,Ireland,Slovakia,Denmark,Poland,UnitedKingdom,Italy,Spain,Portugal
AY.121.N1	5	EuEa,EuSo,EuUK,EuNo,Euc	15	Spain,Luxembourg,Lithuania,UnitedKingdom,Latvia,Sweden,Switzerland,Germany,Ireland,Poland,Belgium,Denmark,France,Netherlands,Finland
AY.122.N11	5	EuEa,EuSo,EuUK,AsiaME,Euc	7	UnitedKingdom,Israel,Italy,Germany,Lithuania,Denmark,Poland
AY.25.N10	5	SAM,NACent,NAnorth,EuUK,EuNo	7	Canada,Finland,Chile,Aruba,USA,UnitedKingdom,SintMaarten
AY.25.N6	5	NAnorth,AsiaEast,EuUK,AsiaSE,SAM	6	UnitedKingdom,Curacao,USA,Singapore,Brazil,Japan
AY.25.N7	5	EuUK,NAnorth,Euc,NACent,SAM	9	Colombia,Switzerland,Chile,UnitedKingdom,Canada,Mexico,Peru,USA,Germany
AY.25.N9	5	NAnorth,AsiaEast,na,EuNo,SAM	5	PuertoRico,HongKong,USA,Iceland,Argentina
AY.3.1.N2	5	AsiaME,na,NAnorth,NACent,SAM	7	Israel,Colombia,Canada,USA,Chile,PuertoRico,U.S.VirginIslands
AY.36.N1	5	Euc,EuNo,Oc,EuUK,NAnorth	9	Denmark,Germany,Netherlands,USA,Norway,Australia,Switzerland,UnitedKingdom,Sweden
AY.4.2.N3	5	EuNo,EuUK,NAnorth,Euc,EuSo	9	USA,Canada,Germany,Denmark,Sweden,UnitedKingdom,Spain,Italy,Norway
AY.4.N107	5	Euc,NAnorth,EuUK,EuSo,EuEa	7	CzechRepublic,France,Poland,Portugal,Netherlands,USA,UnitedKingdom
AY.4.N14	5	EuUK,EuNo,Oc,Euc,EuSo	8	Germany,Malta,France,Spain,Australia,Portugal,UnitedKingdom,Sweden
AY.4.N29	5	EuSo,EuEa,Euc,EuNo,EuUK	7	Spain,Denmark,Belgium,Sweden,Latvia,UnitedKingdom,Netherlands
AY.4.N33	5	EuUK,EuNo,NAnorth,Euc,EuEa	12	Sweden,UnitedKingdom,Latvia,Norway,Luxembourg,USA,Denmark,France,Poland,Ireland,Slovakia,Germany
AY.4.N40	5	EuSo,EuEa,Euc,NAnorth,EuUK	7	UnitedKingdom,USA,Greece,Ireland,Lithuania,CzechRepublic,Portugal
AY.4.N57	5	EuSo,EuEa,Euc,EuUK,EuNo	11	UnitedKingdom,Sweden,Greece,Gibraltar,Portugal,Iceland,Germany,Ireland,Poland,France,Belgium
AY.4.N62	5	EuUK,AsiaSO,Euc,EuEa,EuSo	10	Bulgaria,Germany,Ireland,Denmark,France,Netherlands,Spain,India,UnitedKingdom,Greece
AY.4.N65	5	EuUK,NAnorth,Euc,EuEa,EuSo	7	Switzerland,UnitedKingdom,USA,Poland,Portugal,Germany,Ireland
AY.4.N67	5	EuEa,SAM,EuUK,EuNo,Euc	15	Germany,Bulgaria,Slovakia,Romania,Ireland,Poland,France,Denmark,Latvia,Chile,Sweden,UnitedKingdom,Switzerland,Norway,Lithuania
AY.4.N89	5	EuUK,EuNo,Euc,EuEa,EuSo	13	Lithuania,Portugal,Slovenia,Italy,Switzerland,Austria,Sweden,UnitedKingdom,Denmark,Poland,Ireland,Germany,Kosovo
AY.43.6.N1	5	EuSo,Euc,NAnorth,EuNo,EuUK	8	Denmark,France,USA,Netherlands,Spain,Norway,UnitedKingdom,Sweden
AY.46.5.N1	5	EuEa,EuSo,EuUK,AsiaSO,Euc	7	Denmark,France,Poland,India,Italy,Germany,UnitedKingdom
AY.6.N1	5	EuUK,NAnorth,Euc,EuEa,EuSo	8	UnitedKingdom,Latvia,Switzerland,Canada,Ireland,CanaryIslands,Germany,Denmark
AY.66.N1	5	EuEa,EuSo,EuUK,EuNo,Euc	8	Latvia,Turkey,Sweden,UnitedKingdom,Norway,Spain,Denmark,Germany
AY.75.N1	5	EuNo,EuUK,Euc,EuEa,EuSo	13	Denmark,Belgium,France,Poland,Ireland,Slovakia,Germany,Finland,Croatia,Norway,Spain,Switzerland,Sweden
AY.9.N2	5	EuEa,AsiaEast,EuUK,EuNo,Euc	10	Romania,Ireland,Germany,Denmark,France,Poland,SouthKorea,China,Norway,UnitedKingdom
AY.98.N8	5	Euc,NAnorth,AsiaME,EuUK,EuSo	6	Bahrain,USA,UnitedKingdom,Spain,Germany,Ireland
B.1.1.7.N113	5	EuEa,NAnorth,EuUK,EuNo,Euc	8	Sweden,UnitedKingdom,Estonia,Norway,Netherlands,Canada,Germany,Denmark
B.1.1.7.N117	5	EuSo,EuEa,Euc,EuNo,EuUK	6	Germany,Spain,Ireland,Poland,Norway,UnitedKingdom
B.1.1.7.N12	5	EuEa,EuSo,EuUK,EuNo,Euc	18	Finland,Bulgaria,Belgium,UnitedKingdom,Sweden,Spain,Italy,Netherlands,Germany,Slovakia,Romania,Poland,Denmark,France,Switzerland,Luxembourg,Gibraltar,Norway
B.1.1.7.N148	5	AsiaSE,Euc,AsiaME,EuSo,EuEa	11	Italy,Hungary,Austria,Azerbaijan,Germany,NorthMacedonia,France,Poland,BosniaandHerzegovina,UnitedArabEmirates,Thailand
B.1.1.7.N151	5	Euc,EuNo,EuUK,EuSo,EuEa	14	Denmark,France,Poland,Slovakia,Germany,Netherlands,Croatia,CzechRepublic,Lithuania,Italy,Luxembourg,Austria,UnitedKingdom,Sweden
B.1.1.7.N162	5	EuSo,EuEa,Euc,EuNo,EuUK	15	Netherlands,Finland,Belgium,Denmark,Slovakia,Germany,Bulgaria,Greece,UnitedKingdom,Latvia,Norway,Slovenia,Italy,Luxembourg,Spain
B.1.1.7.N23	5	Euc,NAnorth,AfrW,AsiaME,EuEa	6	France,Ghana,Russia,Israel,Canada,USA
B.1.1.7.N34	5	EuEa,EuNo,EuUK,AsiaME,Euc	6	Estonia,Finland,Iraq,UnitedKingdom,Belgium,Slovakia
B.1.1.7.N68	5	Euc,EuNo,EuUK,EuSo,EuEa	10	UnitedKingdom,Sweden,Iceland,Italy,Netherlands,Denmark,France,Belgium,Poland,Romania
B.1.1.7.N95	5	Euc,NAnorth,Oc,EuUK,EuSo	9	Australia,CzechRepublic,Slovenia,UnitedKingdom,Turkey,Belgium,France,Netherlands,Canada
B.1.177.21.N4	5	EuUK,EuNo,NAnorth,Euc,EuEa	8	Norway,Iceland,UnitedKingdom,Sweden,Germany,Denmark,Croatia,Canada
B.1.351.N1	5	EuNo,NAnorth,Euc,EuEa,AfrSouth	6	Germany,SouthAfrica,Finland,Estonia,Latvia,USA
B.1.617.2.N7	5	NAnorth,EuNo,AsiaSO,AsiaSE,Euc	9	Sweden,Bangladesh,India,USA,Thailand,Canada,Finland,France,Denmark
BA.1.1.N71	5	NAnorth,EuUK,EuNo,AsiaSO,Euc	7	Germany,Norway,India,UnitedKingdom,Finland,Netherlands,Canada
BA.1.1.N78	5	EuSo,SAM,NAnorth,EuUK,Euc	11	Canada,Peru,USA,Belgium,Germany,Brazil,Austria,Chile,UnitedKingdom,Spain,Argentina
BA.1.20.N2	5	AsiaEast,NAnorth,EuUK,AsiaSE,Euc	9	Vietnam,UnitedKingdom,Austria,Switzerland,Slovenia,USA,Canada,Germany,Japan
BA.1.N33	5	Euc,AsiaSO,EuUK,NAnorth,EuEa	10	UnitedKingdom,India,Lithuania,USA,Canada,Germany,Bulgaria,Poland,Denmark,France
BA.2.9.N4	5	EuEa,SAM,EuUK,EuNo,Euc	8	Poland,Denmark,Belgium,Germany,Finland,Colombia,Switzerland,UnitedKingdom
BA.2.N89	5	EuSo,EuEa,Euc,EuNo,NAnorth	6	Finland,USA,France,Denmark,Romania,Spain
BA.2.N92	5	EuSo,EuEa,Euc,EuNo,EuUK	15	Spain,Slovenia,Portugal,CzechRepublic,Sweden,UnitedKingdom,Austria,Switzerland,Germany,Ireland,Poland,France,Belgium,Denmark,Netherlands
BA.2.N99	5	Euc,NAnorth,EuUK,EuSo,EuEa	10	USA,Canada,Ireland,Germany,France,Denmark,UnitedKingdom,Italy,Luxembourg,Lithuania
AY.103.N23	4	AsiaSO,NAnorth,EuUK,NACent	5	UnitedKingdom,USA,Canada,TrinidadandTobago,India
AY.111.N1	4	NACent,Euc,EuNo,EuUK	4	Barbados,Sweden,UnitedKingdom,Belgium
AY.120.N1	4	EuNo,EuUK,Euc,EuSo	8	Portugal,Gibraltar,UnitedKingdom,Sweden,France,Belgium,Ireland,Netherlands
AY.122.N4	4	NAnorth,EuNo,Euc,EuEa	10	BosniaandHerzegovina,Croatia,USA,Denmark,France,Switzerland,Sweden,Latvia,Lithuania,Luxembourg
AY.126.N2	4	EuNo,EuUK,Euc,EuEa	8	UnitedKingdom,Sweden,Estonia,Norway,Lithuania,Germany,Denmark,France
AY.126.N4	4	EuEa,Euc,EuNo,EuUK	4	Sweden,UnitedKingdom,Denmark,Lithuania
AY.14.N2	4	AsiaEast,NAnorth,EuSo,NACent	5	Italy,Japan,USA,Mexico,Canada
AY.25.1.N3	4	NAnorth,EuUK,Euc,SAM	5	France,UnitedKingdom,Chile,USA,Canada
AY.25.N8	4	EuUK,NAnorth,Euc,NACent	5	USA,UnitedKingdom,Switzerland,Canada,U.S.VirginIslands
AY.26.N2	4	EuSo,EuNo,EuUK,NAnorth	4	Iceland,Spain,USA,UnitedKingdom
AY.3.N10	4	EuUK,na,NAnorth,SAM	5	USA,UnitedKingdom,PuertoRico,Colombia,Canada
AY.3.N5	4	NACent,Euc,AfrW,NAnorth	6	Jamaica,Canada,USA,Mexico,Ghana,France
AY.4.6.N1	4	AsiaSE,Euc,EuUK,EuNo	6	France,Denmark,Norway,Thailand,UnitedKingdom,Sweden
AY.4.6.N2	4	EuNo,EuUK,Euc,EuEa	5	Poland,Denmark,Germany,Ireland,Sweden
AY.4.N100	4	EuEa,Euc,EuNo,EuUK	6	Romania,Denmark,Norway,Sweden,UnitedKingdom,Netherlands
AY.4.N104	4	EuUK,Euc,EuEa,EuSo	7	Denmark,France,Romania,Italy,Ireland,Germany,UnitedKingdom
AY.4.N24	4	EuUK,EuNo,Euc,EuSo	10	Belgium,France,Denmark,Germany,Ireland,Norway,Luxembourg,Italy,Sweden,UnitedKingdom
AY.4.N58	4	EuSo,Euc,EuUK,AfrW	9	Switzerland,UnitedKingdom,CzechRepublic,Portugal,Spain,Ghana,Ireland,Germany,Slovakia
AY.4.N72	4	EuUK,Euc,EuEa,EuSo	11	Portugal,Gibraltar,Spain,UnitedKingdom,Belgium,Poland,Ireland,Romania,Germany,Slovakia,Netherlands
AY.4.N96	4	EuUK,NAnorth,Euc,EuSo	5	USA,UnitedKingdom,Switzerland,Spain,Ireland
AY.43.N26	4	EuNo,EuUK,NAnorth,Euc	5	Denmark,Norway,UnitedKingdom,Sweden,Canada
AY.43.N9	4	AsiaME,EuNo,EuUK,Euc	5	Denmark,Israel,Netherlands,UnitedKingdom,Sweden
AY.44.N17	4	EuUK,AsiaEast,NAnorth,na	5	UnitedKingdom,USA,PuertoRico,HongKong,Canada
AY.5.N3	4	Euc,EuNo,EuUK,EuSo	6	Gibraltar,Italy,Ireland,Netherlands,UnitedKingdom,Sweden
AY.63.N1	4	EuEa,EuNo,EuUK,Euc	6	Switzerland,Sweden,Latvia,UnitedKingdom,Denmark,Norway
B.1.1.7.N107	4	Oc,EuUK,NAnorth,AsiaEast	4	Canada,Guam,UnitedKingdom,Japan
B.1.1.7.N11	4	NACent,EuUK,na,NAnorth	5	PuertoRico,UnitedKingdom,Mexico,USA,Canada
B.1.1.7.N126	4	NACent,NAnorth,EuUK,Euc	6	Canada,Jamaica,Switzerland,UnitedKingdom,USA,CzechRepublic
B.1.1.7.N153	4	EuSo,EuUK,NAnorth,Euc	6	USA,UnitedKingdom,France,Spain,Ireland,Italy
B.1.1.7.N161	4	NAnorth,EuUK,Euc,EuEa	5	USA,UnitedKingdom,Canada,France,Poland
B.1.1.7.N165	4	AsiaSO,Euc,NAnorth,EuNo	5	Canada,Sweden,Denmark,Norway,India
B.1.1.7.N21	4	Euc,EuUK,Oc,AsiaEast	5	Australia,France,Japan,NewZealand,UnitedKingdom
B.1.1.7.N47	4	NAnorth,EuUK,EuNo,Euc	5	Denmark,CaymanIslands,Finland,Sweden,UnitedKingdom
B.1.1.7.N57	4	AfrCent,Euc,EuUK,NAnorth	7	France,Belgium,Germany,Canada,USA,UnitedKingdom,Cameroon
B.1.1.7.N71	4	EuSo,Euc,EuNo,EuUK	5	UnitedKingdom,Finland,Spain,Slovakia,Portugal
B.1.1.7.N87	4	EuUK,Euc,EuEa,EuSo	8	Switzerland,UnitedKingdom,Italy,Slovenia,Luxembourg,Croatia,France,Germany
B.1.1.7.N90	4	NAnorth,EuUK,Euc,NACent	5	Mexico,DominicanRepublic,UnitedKingdom,USA,Germany
B.1.177.86.N1	4	Euc,AsiaEast,Oc,EuNo	5	Japan,Australia,Iceland,Norway,Denmark
B.1.617.2.N4	4	NAnorth,AsiaSO,NACent,SAM	4	Colombia,USA,Mexico,India
B.1.N7	4	AsiaCent,NAnorth,EuSo,EuEa	5	USA,BosniaandHerzegovina,Turkey,Italy,Uzbekistan
BA.1.1.1.N2	4	Euc,EuEa,NACent,EuSo	7	Montenegro,Estonia,Guadeloupe,France,CzechRepublic,Spain,Slovenia
BA.1.1.N42	4	EuSo,NAnorth,EuNo,AfrW	4	USA,Sweden,Nigeria,Spain
BA.1.1.N76	4	NACent,Euc,EuUK,NAnorth	9	Germany,Ireland,Mexico,USA,Canada,U.S.VirginIslands,UnitedKingdom,CostaRica,Jamaica
BA.1.17.2.N10	4	Euc,NAnorth,EuNo,EuUK	4	France,UnitedKingdom,Sweden,USA
BA.1.17.2.N11	4	EuUK,Euc,AsiaSE,EuEa	8	Vietnam,UnitedKingdom,CzechRepublic,Philippines,Slovakia,Germany,Poland,France
BA.1.17.N11	4	Euc,EuUK,EuSo,EuEa	8	CzechRepublic,Italy,Slovenia,Spain,Estonia,UnitedKingdom,France,BosniaandHerzegovina
BA.1.18.N1	4	AsiaSO,Euc,NACent,EuEa	7	Martinique,Estonia,Montenegro,Mexico,Guadeloupe,France,India
BA.1.N29	4	Euc,EuUK,EuNo,EuEa	4	UnitedKingdom,Sweden,Lithuania,France
BA.2.N46	4	NAnorth,EuUK,Euc,EuSo	6	UnitedKingdom,USA,Netherlands,Canada,Italy,Ireland
BA.2.N87	4	Euc,EuNo,Oc,EuUK	5	Ireland,Australia,Norway,Denmark,UnitedKingdom
BA.2.N93	4	EuSo,Euc,EuNo,EuUK	7	Switzerland,Austria,UnitedKingdom,Sweden,Denmark,Germany,CanaryIslands
P.1.N3	4	SAM,EuUK,EuNo,NAnorth	6	Iceland,Brazil,Canada,Chile,USA,UnitedKingdom
B.1.N5	4	AsiaSO,EuSo,NAnorth,Euc	5	India,Turkey,France,USA,Spain
B.1.N1	4	NANorth,SAM,AsiaSO,EuUK	5	UnitedKingdom, Colombia, Brazil, USA, India
AY.100.N6	3	EuUK,NAnorth,AsiaSO	4	Canada,USA,UnitedKingdom,India
AY.103.N14	3	SAM,AsiaME,NAnorth	4	USA,Aruba,Canada,Qatar
AY.103.N22	3	NAnorth,NACent,SAM	4	Mexico,USA,Chile,Canada
AY.103.N24	3	EuUK,NAnorth,NACent	4	UnitedKingdom,USA,Canada,CostaRica
AY.119.N4	3	Oc,na,NAnorth	4	Australia,USA,PuertoRico,Canada
AY.126.N6	3	EuUK,EuNo,Euc	3	Denmark,UnitedKingdom,Sweden
AY.134.N1	3	EuNo,Euc,EuEa	3	Latvia,Sweden,Denmark
AY.25.1.N9	3	NAnorth,SAM,EuSo	4	Spain,Canada,Chile,USA
AY.25.N12	3	NAnorth,NACent,EuEa	4	Lithuania,Canada,Mexico,USA
AY.25.N5	3	NAnorth,AsiaEast,Oc	5	SouthKorea,USA,NorthernMarianaIslands,Guam,Japan
AY.27.N1	3	Euc,EuUK,NAnorth	4	UnitedKingdom,USA,Switzerland,Canada
AY.4.N38	3	EuSo,EuUK,Euc	5	Portugal,Belgium,Ireland,Switzerland,UnitedKingdom
AY.4.N55	3	EuEa,EuUK,Euc	5	Netherlands,Switzerland,UnitedKingdom,Lithuania,Ireland
AY.4.N59	3	EuUK,AsiaEast,Euc	4	Germany,Japan,Belgium,UnitedKingdom
AY.4.N88	3	EuUK,Euc,EuEa	3	UnitedKingdom,Denmark,Romania
AY.4.N91	3	EuUK,NAnorth,EuSo	5	UnitedKingdom,USA,Canada,Spain,Ireland
AY.4.N94	3	EuUK,EuNo,Euc	4	Norway,Germany,UnitedKingdom,Sweden
AY.43.N12	3	Euc,EuNo,NAnorth	3	Denmark,Canada,Sweden
AY.43.N20	3	Euc,EuEa,EuSo	6	France,Portugal,Romania,CanaryIslands,Germany,Spain
AY.43.N24	3	EuEa,EuSo,Euc	8	Luxembourg,Spain,Portugal,Germany,Poland,Belgium,France,Denmark
AY.43.N4	3	EuNo,EuUK,Euc	6	Denmark,Germany,Netherlands,Switzerland,UnitedKingdom,Sweden
AY.44.N5	3	AsiaME,EuUK,NAnorth	4	UnitedKingdom,USA,Israel,Canada
AY.44.N7	3	AsiaME,NAnorth,EuSo	4	USA,Canada,Israel,Italy
AY.46.N2	3	EuUK,Euc,AfrN	4	UnitedKingdom,France,Denmark,Egypt
B.1.1.7.N10	3	EuEa,Euc,EuNo	5	Slovenia,Denmark,Poland,Norway,Sweden
B.1.1.7.N103	3	EuUK,NAnorth,AsiaSO	4	India,UnitedKingdom,USA,Canada
B.1.1.7.N104	3	EuSo,Euc,NAnorth	3	Italy,France,USA
B.1.1.7.N105	3	EuNo,EuUK,Euc	5	UnitedKingdom,Sweden,Finland,Norway,Denmark
B.1.1.7.N111	3	Euc,NAnorth,EuNo	6	Canada,Finland,Sweden,Denmark,Norway,Germany
B.1.1.7.N13	3	Euc,EuNo,EuSo	6	Iceland,Portugal,Denmark,Italy,Netherlands,Sweden
B.1.1.7.N149	3	Euc,NAnorth,EuNo	5	Canada,Sweden,France,Denmark,Germany
B.1.1.7.N154	3	EuNo,EuUK,Euc	4	Sweden,UnitedKingdom,Finland,Denmark
B.1.1.7.N156	3	NAnorth,EuUK,NACent	4	USA,Mexico,UnitedKingdom,Canada
B.1.1.7.N158	3	EuSo,EuUK,Euc	3	Spain,UnitedKingdom,Switzerland
B.1.1.7.N163	3	NAnorth,EuUK,NACent	4	Panama,Canada,UnitedKingdom,USA
B.1.1.7.N166	3	EuUK,Euc,EuEa	4	UnitedKingdom,Germany,Romania,Belgium
B.1.1.7.N37	3	EuUK,NAnorth,NACent	6	CaymanIslands,Mexico,UnitedKingdom,USA,Canada,Jamaica
B.1.1.7.N39	3	EuNo,EuUK,Euc	6	Norway,Denmark,Belgium,Germany,Sweden,UnitedKingdom
B.1.1.7.N45	3	EuUK,EuNo,Euc	4	Denmark,Norway,UnitedKingdom,Sweden
B.1.1.7.N48	3	EuUK,AsiaEast,NAnorth	4	UnitedKingdom,USA,SouthKorea,Canada
B.1.1.7.N5	3	EuUK,AsiaEast,AsiaSE	4	Japan,Indonesia,HongKong,UnitedKingdom
B.1.1.7.N53	3	Euc,NAnorth,AfrEast	4	Kenya,France,USA,Canada
B.1.1.7.N79	3	NACent,AsiaEast,NAnorth	4	Japan,Canada,USA,Mexico
B.1.1.7.N84	3	Euc,EuNo,EuUK	5	Finland,UnitedKingdom,Sweden,Denmark,Norway
B.1.1.7.N92	3	EuSo,Euc,EuNo	7	Sweden,Finland,Greece,Spain,Germany,Norway,Denmark
B.1.1.7.N98	3	EuSo,EuEa,Euc	9	Switzerland,Austria,Italy,Luxembourg,Germany,Slovakia,France,Belgium,Poland
B.1.160.N2	3	EuNo,Euc,EuEa	4	Denmark,Croatia,Sweden,Finland
B.1.177.21.N2	3	EuSo,Euc,EuNo	3	Iceland,Denmark,Greece
B.1.177.21.N5	3	Euc,EuUK,EuNo	4	UnitedKingdom,Norway,Iceland,Denmark
B.1.2.N5	3	EuNo,NAnorth,na	3	Iceland,USA,PuertoRico
B.1.234.N1	3	SAM,NACent,NAnorth	4	USA,Chile,CostaRica,Brazil
BA.1.1.1.N1	3	AsiaSE,NAnorth,AsiaEast	3	Vietnam,USA,Japan
BA.1.1.2.N1	3	NAnorth,AsiaEast,AsiaSE	3	Philippines,USA,Japan
BA.1.1.N36	3	EuSo,AsiaSO,EuNo	3	Italy,India,Sweden
BA.1.1.N66	3	EuUK,NAnorth,Euc	3	France,USA,UnitedKingdom
BA.1.1.N75	3	NAnorth,AsiaSO,Euc	3	USA,France,India
BA.1.17.2.N6	3	NAnorth,AsiaEast,EuUK	4	Canada,USA,UnitedKingdom,Japan
BA.1.18.N2	3	NAnorth,EuUK,NACent	4	Canada,UnitedKingdom,USA,Mexico
BA.1.N17	3	NAnorth,EuNo,Euc	3	USA,Sweden,France
BA.1.N43	3	NAnorth,EuUK,Euc	5	CzechRepublic,Belgium,Netherlands,UnitedKingdom,USA
BA.2.3.N2	3	AsiaSE,NAnorth,AsiaEast	3	Japan,USA,Thailand
P.1.17.N1	3	NACent,NAnorth,na	4	Canada,PuertoRico,Mexico,USA
P.1.N2	3	NACent,NAnorth,na	4	PuertoRico,USA,Canada,BritishVirginIslands
Q.1.N1	3	Euc,EuNo,EuEa	3	Sweden,Poland,Denmark
AY.101.N1	2	NAnorth,SAM	3	Canada,Paraguay,Brazil
AY.103.N17	2	NAnorth,EuUK	3	Canada,USA,UnitedKingdom
AY.117.N2	2	NACent,NAnorth	2	Mexico,USA
AY.119.2.N1	2	NAnorth,na	3	Canada,USA,PuertoRico
AY.126.N5	2	Euc,EuNo	3	Sweden,Germany,Denmark
AY.25.1.N11	2	NACent,NAnorth	3	Canada,Mexico,USA
AY.25.1.N2	2	NAnorth,EuUK	3	USA,UnitedKingdom,Canada
AY.25.1.N5	2	NAnorth,EuUK	3	USA,UnitedKingdom,Canada
AY.25.1.N8	2	Euc,NAnorth	2	Netherlands,Canada
AY.25.3.N1	2	NAnorth,EuUK	3	UnitedKingdom,USA,Canada
AY.29.N7	2	AsiaEast,NAnorth	3	SouthKorea,USA,Japan
AY.29.N8	2	EuUK,AsiaEast	2	UnitedKingdom,Japan
AY.3.1.N1	2	SAM,NAnorth	3	Canada,USA,Chile
AY.39.N1	2	NAnorth,NACent	2	USA,Mexico
AY.4.2.1.N2	2	NAnorth,EuUK	4	UnitedKingdom,USA,Canada,Ireland
AY.4.2.N10	2	EuUK,Euc	2	UnitedKingdom,France
AY.4.N108	2	EuSo,EuUK	3	Gibraltar,Ireland,UnitedKingdom
AY.4.N47	2	Euc,EuUK	3	UnitedKingdom,Denmark,Germany
AY.4.N50	2	EuUK,Euc	3	France,Ireland,UnitedKingdom
AY.4.N83	2	Euc,EuUK	3	Denmark,Ireland,UnitedKingdom
AY.43.N11	2	Euc,EuNo	5	Sweden,Germany,Norway,Belgium,Denmark
AY.44.N8	2	AsiaSO,NAnorth	3	India,USA,Canada
AY.64.N1	2	NAnorth,AsiaEast	3	Canada,USA,Japan
AY.7.1.N1	2	Euc,EuNo	4	Germany,Norway,Denmark,Sweden
B.1.1.214.N1	2	Oc,AsiaEast	2	Japan,NewZealand
B.1.1.7.N100	2	Euc,EuNo	3	Iceland,Denmark,Sweden
B.1.1.7.N108	2	AsiaEast,Euc	3	SouthKorea,Japan,Germany
B.1.1.7.N115	2	Euc,EuEa	4	Netherlands,Denmark,Belgium,Poland
B.1.1.7.N119	2	Euc,EuNo	2	Sweden,Denmark
B.1.1.7.N120	2	EuEa,EuUK	2	Poland,UnitedKingdom
B.1.1.7.N123	2	Euc,EuNo	5	Sweden,Germany,Denmark,Belgium,Iceland
B.1.1.7.N135	2	Euc,EuNo	3	Netherlands,Sweden,Denmark
B.1.1.7.N136	2	EuUK,Euc	3	UnitedKingdom,Netherlands,Belgium
B.1.1.7.N139	2	na,NAnorth	3	PuertoRico,USA,Canada
B.1.1.7.N142	2	EuNo,Euc	3	Sweden,Denmark,Norway
B.1.1.7.N143	2	EuUK,Euc	3	Germany,Ireland,UnitedKingdom
B.1.1.7.N155	2	EuUK,EuEa	2	Romania,UnitedKingdom
B.1.1.7.N160	2	EuNo,Euc	2	Denmark,Norway
B.1.1.7.N19	2	Euc,EuSo	2	Denmark,Spain
B.1.1.7.N32	2	Euc,EuNo	2	Sweden,Denmark
B.1.1.7.N38	2	Euc,EuNo	3	Sweden,Norway,Denmark
B.1.1.7.N46	2	AsiaEast,NAnorth	3	Canada,USA,HongKong
B.1.1.7.N55	2	NACent,NAnorth	2	Mexico,USA
B.1.1.7.N58	2	Euc,EuSo	3	Malta,Germany,Denmark
B.1.1.7.N62	2	EuUK,AsiaEast	2	Japan,UnitedKingdom
B.1.1.7.N80	2	EuNo,Euc	2	Denmark,Sweden
B.1.1.7.N94	2	Euc,EuNo	3	Luxembourg,Denmark,Sweden
B.1.1.7.N96	2	SAM,NAnorth	4	Argentina,USA,Colombia,Canada
B.1.1.7.N97	2	EuUK,Euc	2	UnitedKingdom,Belgium
B.1.177.21.N1	2	EuNo,Euc	5	Finland,Switzerland,Sweden,Denmark,Germany
B.1.177.21.N3	2	Euc,EuNo	2	Sweden,Denmark
B.1.429.N2	2	NAnorth,EuUK	3	Ireland,USA,Canada
BA.1.1.14.N1	2	EuUK,NAnorth	2	USA,UnitedKingdom
BA.1.1.N35	2	EuUK,AsiaEast	2	UnitedKingdom,Japan
BA.1.1.N62	2	NAnorth,EuUK	2	USA,UnitedKingdom
BA.1.N28	2	AsiaSE,EuUK	2	Malaysia,UnitedKingdom
BA.2.N69	2	EuEa,Euc	4	Netherlands,France,Poland,Germany
AY.122.N16	1	Euc	1	Denmark
AY.25.1.N1	1	NAnorth	2	USA,Canada
AY.25.1.N10	1	NAnorth	2	USA,Canada
AY.25.1.N12	1	NAnorth	2	Canada,USA
AY.25.1.N13	1	NAnorth	1	Canada
AY.25.1.N6	1	NAnorth	1	Canada
AY.25.1.N7	1	NAnorth	2	USA,Canada
AY.25.N2	1	NAnorth	1	USA
AY.27.N2	1	NAnorth	2	USA,Canada
AY.29.N1	1	AsiaEast	1	Japan
AY.29.N10	1	AsiaEast	1	Japan
AY.29.N11	1	AsiaEast	1	Japan
AY.29.N12	1	AsiaEast	1	Japan
AY.29.N13	1	AsiaEast	1	Japan
AY.29.N2	1	AsiaEast	1	Japan
AY.29.N3	1	AsiaEast	1	Japan
AY.29.N4	1	AsiaEast	1	Japan
AY.29.N5	1	AsiaEast	1	Japan
AY.29.N6	1	AsiaEast	1	Japan
AY.29.N9	1	AsiaEast	1	Japan
AY.4.N105	1	EuUK	2	Ireland,UnitedKingdom
AY.44.N11	1	NAnorth	1	USA
AY.44.N13	1	NAnorth	1	USA
AY.44.N14	1	NAnorth	1	USA
B.1.1.214.N2	1	AsiaEast	3	Japan,China,HongKong
B.1.1.214.N3	1	AsiaEast	1	Japan
B.1.1.7.N112	1	EuUK	2	UnitedKingdom,Ireland
B.1.1.7.N129	1	AsiaEast	1	Japan
B.1.1.7.N130	1	EuNo	2	Norway,Sweden
B.1.1.7.N134	1	AsiaEast	1	Japan
B.1.1.7.N140	1	EuSo	1	Turkey
B.1.1.7.N141	1	AsiaEast	1	Japan
B.1.1.7.N144	1	AsiaEast	1	Japan
B.1.1.7.N152	1	Euc	2	Denmark,Germany
B.1.1.7.N157	1	AsiaEast	2	Japan,SouthKorea
B.1.1.7.N159	1	EuUK	1	UnitedKingdom
B.1.1.7.N16	1	EuUK	2	Ireland,UnitedKingdom
B.1.1.7.N59	1	Euc	1	Denmark
B.1.1.7.N65	1	EuNo	1	Norway
B.1.1.7.N74	1	EuUK	1	UnitedKingdom
B.1.1.7.N76	1	EuUK	1	UnitedKingdom
B.1.1.7.N88	1	Euc	2	Denmark,Germany
B.1.177.12.N1	1	Euc	1	Denmark
B.1.177.12.N2	1	Euc	1	Denmark
B.1.177.N7	1	EuUK	1	UnitedKingdom
B.1.177.N8	1	EuUK	1	UnitedKingdom
B.1.2.N4	1	NAnorth	2	USA,Canada
B.1.240.N1	1	NAnorth	2	Canada,USA
B.1.438.1.N1	1	NAnorth	2	USA,Canada
B.1.617.2.N11	1	NAnorth	1	USA
B.1.617.2.N2	1	EuSo	1	Turkey
B.1.617.2.N5	1	Euc	2	Slovenia,Austria
B.1.N6	1	EuSo	1	Turkey
BA.1.1.N34	1	EuUK	1	UnitedKingdom
BA.1.1.N53	1	EuUK	1	UnitedKingdom
BA.1.1.N70	1	EuUK	2	Ireland,UnitedKingdom
BA.1.17.2.N8	1	EuUK	1	UnitedKingdom
D.2.N1	1	Oc	1	Australia
P.1.14.N1	1	NAnorth	1	Canada
P.1.14.N2	1	NAnorth	1	Canada
R.1.N1	1	AsiaEast	1	Japan
B.1.36.N1	1	NANorth	2	USA, Canada
	630		329
