# Supplementary material for: HaploCoV: unsupervised classification and rapid detection of novel emerging variants of SARS-CoV-2
Source: Commun Biol. 2023 Apr 22;6:443. doi: 10.1038/s42003-023-04784-4 (PMC10122080; doi:10.1038/s42003-023-04784-4)
Supplement: Supplementary file 12 — Supplementary Data 10 [file 42003_2023_4784_MOESM12_ESM.xlsx]

## Sheet: s9
Table S9-A				Table S9-B
Pango/Pango+	Country of origin	% supporting genomes		HGs	Country of origin	% supporting genomes
A	Canada	52		1	China	82
A.1	Canada	100		2	China	88
A.11	NA	<50%		3	NA	<50%
A.12	NA	<50%		4	Spain	83.3333
A.15	Denmark	96		5	NA	<50%
A.16	Japan	100		6	UnitedKingdom	80
A.17	NA	<50%		7	France	55.1724
A.18	NA	<50%		8	USA	91.3793
A.19	Coted'Ivoire	66		9	NA	<50%
A.2	Spain	50		10	UnitedKingdom	94.4444
A.2.2	NA	<50%		11	NA	<50%
A.2.3	UnitedKingdom	100		12	NA	<50%
A.2.4	Panama	100		13	NA	<50%
A.2.5	Panama	62		14	USA	56.3636
A.2.5.1	Panama	50		15	Australia	96.3636
A.2.5.2	NA	<50%		16	UnitedKingdom	86.7925
A.2.5.3	USA	62		17	SouthKorea	68.5185
A.21	France	86		18	Spain	83.0189
A.22	NA	<50%		19	USA	98.1481
A.23	Uganda	90		20	UnitedKingdom	100
A.23.1	Canada	98		21	UnitedKingdom	64.1509
A.24	NA	<50%		22	UnitedKingdom	100
A.25	NA	<50%		23	USA	100
A.27	NA	<50%		24	France	82
A.28	France	90		25	Belgium	86
A.29	NA	<50%		26	NA	<50%
A.3	USA	88		27	Slovenia	50.9434
A.30	NA	<50%		28	UnitedKingdom	86.2069
A.4	Japan	100		29	NA	<50%
A.5	Spain	64		30	Spain	75
A.6	Thailand	100		31	SouthKorea	100
A.7	NA	<50%		32	USA	69.7368
A.9	NA	<50%		33	UnitedKingdom	80.3922
AA.1	Germany	56		34	UnitedKingdom	94.7368
AA.2	UnitedKingdom	100		35	Denmark	100
AA.3	UnitedKingdom	74		36	UnitedKingdom	98.4848
AA.4	UnitedKingdom	100		37	NA	<50%
AA.5	UnitedKingdom	100		38	NA	<50%
AA.6	UnitedKingdom	100		39	NA	<50%
AA.7	UnitedKingdom	100		40	NA	<50%
AB.1	Denmark	100		41	USA	56
AC.1	UnitedKingdom	52		42	USA	84.9057
AD.1	Denmark	100		43	NA	<50%
AD.2	UnitedKingdom	96		44	India	94
AD.2.1	Lithuania	52		45	USA	70
AD.2.N1	UnitedKingdom	100		46	NA	<50%
AE.1	Zambia	94		47	UnitedKingdom	65.0794
AE.2	NA	<50%		48	Denmark	56.8627
AE.3	Zambia	58		49	Denmark	93.75
AE.4	NA	<50%		50	UnitedKingdom	93.2203
AE.5	Zambia	98		51	UnitedKingdom	100
AE.6	NA	<50%		52	NA	<50%
AE.7	NA	<50%		53	Spain	53.7037
AE.8	Canada	100		55	Spain	72.2222
AF.1	NA	<50%		56	UnitedKingdom	58.8235
AG.1	NA	<50%		57	Iceland	86.2745
AH.1	NA	<50%		58	USA	100
AH.2	France	100		59	Netherlands	60
AH.3	Finland	86		60	Denmark	100
AJ.1	NA	<50%		61	Denmark	97.4522
AK.1	UnitedKingdom	98		62	UnitedKingdom	98.1132
AL.1	Canada	94		63	UnitedKingdom	86
AM.1	NA	<50%		64	Belgium	90.1961
AM.2	NA	<50%		65	UnitedKingdom	74.5098
AM.4	Canada	100		66	Denmark	52.459
AN.1	NA	<50%		67	USA	66
AP.1	UnitedKingdom	94		68	USA	98.0769
AQ.1	NA	<50%		69	NA	<50%
AS.1	UnitedKingdom	100		70	NA	<50%
AS.2	UnitedKingdom	96		71	Iceland	88.6792
AT.1	Russia	58		72	Mexico	50
AU.1	PapuaNewGuinea	100		73	NA	<50%
AU.2	Malaysia	100		74	NA	<50%
AU.3	PapuaNewGuinea	94		75	NA	<50%
AV.1	UnitedKingdom	84		76	USA	64
AW.1	Canada	80		77	UnitedKingdom	94.3396
AY.1	USA	100		78	UnitedKingdom	100
AY.1.N1	USA	100		79	UnitedKingdom	88
AY.10	UnitedKingdom	64		80	UnitedKingdom	96.2963
AY.100	Canada	58		81	UnitedKingdom	76
AY.100.N1	Canada	100		82	Canada	100
AY.100.N2	USA	94		83	Canada	100
AY.100.N3	USA	52		84	UnitedKingdom	98
AY.100.N4	USA	84		85	UnitedKingdom	98.0392
AY.100.N5	Canada	70		86	USA	100
AY.100.N6	USA	94		87	USA	100
AY.100.N7	USA	96		88	SouthKorea	82
AY.101	NA	<50%		89	UnitedArabEmirates	50
AY.101.N1	Brazil	98		90	Canada	100
AY.102	NA	<50%		92	Mexico	90.566
AY.102.1	Peru	100		93	Italy	56.6038
AY.102.2	Peru	100		94	NA	<50%
AY.103	Canada	96		95	USA	100
AY.103.1	NA	<50%		96	USA	100
AY.103.2	Canada	100		97	NA	<50%
AY.103.N1	Canada	76		98	USA	98
AY.103.N10	USA	96		99	Japan	100
AY.103.N11	USA	98		100	NA	<50%
AY.103.N12	USA	94		101	NA	<50%
AY.103.N13	USA	96		102	NA	<50%
AY.103.N14	Canada	100		103	USA	100
AY.103.N15	USA	88		104	USA	52
AY.103.N16	USA	88		105	Canada	100
AY.103.N17	USA	100		107	Switzerland	55.5556
AY.103.N18	USA	86		108	Japan	100
AY.103.N19	USA	96		109	Germany	54.5455
AY.103.N2	NA	<50%		110	Brazil	74.5098
AY.103.N20	USA	94		111	Japan	100
AY.103.N21	USA	90		112	Japan	98.3871
AY.103.N22	USA	100		113	NA	<50%
AY.103.N23	USA	94		114	USA	100
AY.103.N24	Canada	90		115	NA	<50%
AY.103.N3	USA	70		116	UnitedKingdom	96.2963
AY.103.N4	Canada	100		117	Brazil	51.8519
AY.103.N5	Canada	52		118	USA	100
AY.103.N6	USA	64		119	Japan	100
AY.103.N7	USA	94		120	Germany	70.6897
AY.103.N8	USA	90		121	NA	<50%
AY.103.N9	USA	78		122	NA	<50%
AY.104	SriLanka	70		123	NA	<50%
AY.105	NA	<50%		124	UnitedKingdom	54.902
AY.106	NA	<50%		125	NA	<50%
AY.107	Canada	88		126	NA	<50%
AY.108	Canada	80		127	USA	58
AY.109	NA	<50%		128	USA	76
AY.11	UnitedKingdom	100		129	USA	73.5849
AY.110	USA	64		130	USA	74.5098
AY.110.N1	USA	92		131	USA	96.6102
AY.111	UnitedKingdom	98		132	UnitedKingdom	100
AY.111.N1	UnitedKingdom	100		133	UnitedKingdom	98.2456
AY.112	Canada	86		134	UnitedKingdom	100
AY.112.1	NA	<50%		135	UnitedKingdom	100
AY.112.2	India	92		136	USA	100
AY.112.3	Palestine	50		137	UnitedKingdom	89.4737
AY.113	NA	<50%		138	Israel	82
AY.114	USA	94		139	Canada	94
AY.116	NA	<50%		140	UnitedKingdom	100
AY.116.1	USA	72		141	UnitedKingdom	72
AY.117	USA	92		142	NA	<50%
AY.117.N1	Canada	100		143	UnitedKingdom	94
AY.117.N2	USA	100		144	Canada	80
AY.118	NA	<50%		145	UnitedKingdom	100
AY.118.N1	USA	90		146	UnitedKingdom	98
AY.118.N2	USA	100		147	UnitedKingdom	98
AY.119	Canada	100		148	Canada	84
AY.119.1	NA	<50%		149	NA	<50%
AY.119.2	Canada	98		150	USA	96
AY.119.2.N1	USA	98		151	USA	76
AY.119.N1	USA	64		152	NA	<50%
AY.119.N2	USA	70		153	USA	92
AY.119.N3	USA	98		154	Austria	98
AY.119.N4	USA	100		155	USA	76
AY.120	NA	<50%		156	USA	80
AY.120.1	USA	90		157	USA	82
AY.120.2	SouthAfrica	84		158	USA	78
AY.120.2.1	NA	<50%		159	USA	60
AY.120.N1	UnitedKingdom	100		160	NA	<50%
AY.120.N2	UnitedKingdom	100		161	Canada	68
AY.121	Austria	64		162	NA	<50%
AY.121.1	UnitedKingdom	56		163	India	70
AY.121.N1	Germany	58		164	Canada	98
AY.122	Austria	100		165	USA	72
AY.122.1	Palestine	66		166	UnitedKingdom	82
AY.122.2	Finland	96		167	India	54
AY.122.3	Denmark	100		168	UnitedKingdom	100
AY.122.4	Chile	68		169	UnitedKingdom	54
AY.122.5	SouthKorea	60		170	NA	<50%
AY.122.6	Austria	64		171	Germany	82
AY.122.N1	Austria	98		172	USA	74
AY.122.N10	NA	<50%		173	USA	92
AY.122.N11	Denmark	92		174	Brazil	90
AY.122.N12	Austria	82		175	NA	<50%
AY.122.N13	NA	<50%		176	NA	<50%
AY.122.N14	USA	84		177	NA	<50%
AY.122.N15	NA	<50%		178	UnitedKingdom	78
AY.122.N16	Denmark	100		179	Canada	100
AY.122.N2	Denmark	50		180	Canada	98
AY.122.N3	UnitedKingdom	98		181	Denmark	92
AY.122.N4	Denmark	98		182	Canada	74
AY.122.N5	NA	<50%		183	USA	88
AY.122.N6	USA	86		184	USA	74
AY.122.N7	NA	<50%		185	NA	<50%
AY.122.N8	France	96		186	HongKong	70
AY.122.N9	Canada	100		187	Germany	60
AY.123	Belgium	60		188	NA	<50%
AY.123.1	Belgium	96		189	USA	74
AY.124	France	64		190	Australia	100
AY.124.1	Portugal	78		191	Australia	100
AY.124.1.1	NA	<50%		192	Australia	98
AY.125	NA	<50%		193	Australia	100
AY.125.1	Australia	98		194	Australia	100
AY.125.N1	France	98		195	Australia	100
AY.125.N2	NA	<50%		196	NA	<50%
AY.126	Austria	76		197	UnitedKingdom	98
AY.126.N1	Denmark	68		198	UnitedKingdom	100
AY.126.N2	Denmark	100		199	UnitedKingdom	98
AY.126.N3	Germany	66		200	UnitedKingdom	94
AY.126.N4	Denmark	100		201	UnitedKingdom	96
AY.126.N5	Sweden	96		203	UnitedKingdom	100
AY.126.N6	Denmark	100		205	UnitedKingdom	100
AY.127	Canada	80		206	UnitedKingdom	100
AY.127.1	NA	<50%		207	UnitedKingdom	100
AY.127.2	Qatar	98		208	USA	96
AY.127.3	SolomonIslands	94		209	USA	100
AY.127.N1	Norway	86		210	Denmark	100
AY.127.N2	Germany	94		211	NA	<50%
AY.128	NA	<50%		212	UnitedKingdom	62
AY.129	NA	<50%		213	UnitedKingdom	98
AY.13	USA	68		214	UnitedKingdom	62
AY.131	Bangladesh	82		215	UnitedKingdom	100
AY.132	Denmark	54		216	UnitedKingdom	92
AY.133	France	58		217	UnitedKingdom	86
AY.134	France	68		218	UnitedKingdom	78
AY.134.N1	Denmark	100		219	UnitedKingdom	80
AY.14	NA	<50%		220	UnitedKingdom	84
AY.14.N1	USA	92		221	USA	86
AY.14.N2	USA	94		222	UnitedKingdom	96
AY.15	Canada	94		223	UnitedKingdom	100
AY.16	Canada	98		224	UnitedKingdom	100
AY.16.1	France	100		225	Italy	94
AY.17	UnitedKingdom	58		226	UnitedKingdom	98
AY.18	Canada	100		227	UnitedKingdom	86
AY.19	Canada	94		228	NA	<50%
AY.2	USA	98		229	Sweden	94
AY.20	Canada	72		230	NA	<50%
AY.20.1	Mexico	78		231	UnitedKingdom	86
AY.20.N1	Canada	88		232	UnitedKingdom	100
AY.21	Switzerland	54		233	NA	<50%
AY.22	UnitedKingdom	52		234	UnitedKingdom	76
AY.23	NA	<50%		235	Denmark	100
AY.23.1	Singapore	98		236	UnitedKingdom	90
AY.23.2	NA	<50%		237	NA	<50%
AY.23.N1	Singapore	94		238	France	68
AY.23.N2	NA	<50%		239	NA	<50%
AY.24	NA	<50%		240	Denmark	100
AY.24.1	Brunei	60		241	NA	<50%
AY.25	Canada	100		242	UnitedKingdom	78
AY.25.1	Canada	100		243	Denmark	98
AY.25.1.1	NA	<50%		244	Canada	100
AY.25.1.2	TrinidadandTobago	84		245	Canada	56
AY.25.1.N1	Canada	100		246	UnitedKingdom	92
AY.25.1.N10	Canada	100		247	Denmark	100
AY.25.1.N11	Canada	100		248	UnitedKingdom	98
AY.25.1.N12	Canada	100		249	UnitedKingdom	100
AY.25.1.N13	Canada	100		250	UnitedKingdom	100
AY.25.1.N2	Canada	100		251	UnitedKingdom	82
AY.25.1.N3	USA	96		252	UnitedKingdom	98
AY.25.1.N4	USA	90		253	Iceland	92
AY.25.1.N5	Canada	98		254	Iceland	100
AY.25.1.N6	Canada	100		255	Denmark	96
AY.25.1.N7	Canada	100		256	Denmark	100
AY.25.1.N8	Canada	100		257	Denmark	100
AY.25.1.N9	Chile	100		258	Denmark	56
AY.25.2	Canada	84		259	Denmark	100
AY.25.3	Canada	100		260	Denmark	100
AY.25.3.N1	Canada	100		261	Denmark	96
AY.25.N1	NA	<50%		262	Denmark	100
AY.25.N10	USA	96		263	UnitedKingdom	60
AY.25.N11	USA	96		264	UnitedKingdom	86
AY.25.N12	USA	96		265	Germany	82
AY.25.N13	USA	100		266	UnitedKingdom	100
AY.25.N2	NA	<50%		267	USA	90
AY.25.N3	USA	82		268	UnitedKingdom	92
AY.25.N4	USA	88		269	UnitedKingdom	54
AY.25.N5	NorthernMarianaIslands	100		270	Spain	52
AY.25.N6	USA	100		271	Sweden	54
AY.25.N7	USA	100		272	USA	100
AY.25.N8	USA	100		273	UnitedKingdom	70
AY.25.N9	USA	100		274	UnitedKingdom	100
AY.26	Canada	64		275	UnitedKingdom	88
AY.26.1	Peru	90		276	UnitedKingdom	100
AY.26.N1	USA	64		277	Finland	52
AY.26.N2	USA	100		279	Norway	96
AY.26.N3	USA	76		280	Canada	100
AY.27	Canada	100		281	UnitedKingdom	100
AY.27.N1	Canada	100		282	UnitedKingdom	80
AY.27.N2	Canada	100		283	NA	<50%
AY.28	SriLanka	82		284	Sweden	80
AY.29	Japan	98		285	Finland	98
AY.29.1	Japan	90		286	UnitedKingdom	94
AY.29.2	Japan	100		287	UnitedKingdom	100
AY.29.N1	Japan	100		288	USA	64
AY.29.N10	Japan	100		289	UnitedKingdom	100
AY.29.N11	Japan	100		290	France	82
AY.29.N12	Japan	100		291	Canada	78
AY.29.N13	Japan	100		292	UnitedKingdom	90
AY.29.N2	Japan	100		293	NA	<50%
AY.29.N3	Japan	100		294	Canada	98
AY.29.N4	Japan	100		295	UnitedKingdom	88
AY.29.N5	Japan	100		296	UnitedKingdom	56
AY.29.N6	Japan	100		297	USA	50
AY.29.N7	Japan	100		298	Canada	90
AY.29.N8	Japan	100		299	UnitedKingdom	80
AY.29.N9	Japan	100		300	USA	98
AY.3	Canada	98		301	France	88
AY.3.1	USA	82		302	USA	92
AY.3.1.N1	USA	100		303	UnitedKingdom	74
AY.3.1.N2	USA	98		304	UnitedKingdom	62
AY.3.2	USA	76		305	UnitedKingdom	90
AY.3.3	USA	100		306	UnitedKingdom	100
AY.3.4	PuertoRico	58		307	UnitedKingdom	100
AY.3.N1	USA	56		308	UnitedKingdom	100
AY.3.N10	USA	100		309	Japan	100
AY.3.N2	Canada	100		310	Japan	100
AY.3.N3	USA	92		312	Denmark	100
AY.3.N4	USA	100		313	Japan	100
AY.3.N5	USA	98		314	Japan	100
AY.3.N6	USA	98		315	Japan	70
AY.3.N7	USA	56		316	NA	<50%
AY.3.N8	USA	100		317	USA	100
AY.3.N9	USA	66		318	Japan	100
AY.30	Canada	80		319	UnitedKingdom	98
AY.31	NA	<50%		320	Canada	80
AY.32	SouthAfrica	68		321	Denmark	92
AY.33	Austria	100		322	UnitedKingdom	70
AY.33.1	France	68		323	UnitedKingdom	98
AY.33.2	Germany	72		325	Denmark	100
AY.33.N1	Denmark	94		326	Canada	100
AY.34	Austria	54		327	UnitedKingdom	52
AY.34.1	UnitedKingdom	82		328	UnitedKingdom	78
AY.34.1.1	NA	<50%		329	UnitedKingdom	68
AY.34.2	France	94		330	UnitedKingdom	68
AY.34.N1	NA	<50%		331	Sweden	98
AY.34.N2	NA	<50%		332	USA	94
AY.35	USA	54		333	Spain	60
AY.36	Canada	98		334	UnitedKingdom	68
AY.36.1	Canada	100		335	Sweden	82
AY.36.1.N1	Germany	58		336	Canada	100
AY.36.N1	Denmark	88		337	Canada	100
AY.37	France	76		338	NA	<50%
AY.38	NA	<50%		339	UnitedKingdom	98
AY.39	Canada	100		340	UnitedKingdom	100
AY.39.1	Australia	94		341	UnitedKingdom	100
AY.39.1.1	NewZealand	100		342	USA	58
AY.39.1.2	Australia	100		343	USA	100
AY.39.1.3	Australia	98		344	USA	70
AY.39.1.4	Australia	96		345	Germany	100
AY.39.1.N1	Australia	90		346	Germany	60
AY.39.2	USA	96		348	USA	98
AY.39.3	USA	94		349	France	88
AY.39.N1	USA	100		350	Canada	60
AY.39.N2	USA	70		351	Italy	76
AY.4	Austria	100		352	NA	<50%
AY.4.1	UnitedKingdom	100		353	Canada	100
AY.4.10	Ireland	78		354	NA	<50%
AY.4.11	UnitedKingdom	64		355	Canada	56
AY.4.12	NA	<50%		356	Canada	100
AY.4.13	UnitedKingdom	90		357	USA	82
AY.4.14	Denmark	68		358	USA	100
AY.4.15	UnitedKingdom	94		362	NA	<50%
AY.4.16	UnitedKingdom	82		363	USA	98
AY.4.17	UnitedKingdom	98		364	USA	100
AY.4.2	UnitedKingdom	80		365	Brazil	90
AY.4.2.1	Canada	78		366	Canada	96
AY.4.2.1.N1	UnitedKingdom	98		367	India	74
AY.4.2.1.N2	UnitedKingdom	100		369	India	84
AY.4.2.2	UnitedKingdom	88		370	Philippines	64
AY.4.2.2.N1	UnitedKingdom	100		371	Canada	98
AY.4.2.2.N2	UnitedKingdom	98		372	CentralAfricanRepublic	78
AY.4.2.3	UnitedKingdom	64		373	UnitedKingdom	88
AY.4.2.4	UnitedKingdom	80		374	Japan	100
AY.4.2.5	UnitedKingdom	100		375	UnitedKingdom	88
AY.4.2.N1	UnitedKingdom	100		376	UnitedKingdom	84
AY.4.2.N10	UnitedKingdom	100		377	Japan	94
AY.4.2.N11	UnitedKingdom	100		378	UnitedKingdom	52
AY.4.2.N2	UnitedKingdom	100		379	UnitedKingdom	58
AY.4.2.N3	UnitedKingdom	94		380	NA	<50%
AY.4.2.N4	UnitedKingdom	98		381	UnitedKingdom	82
AY.4.2.N5	UnitedKingdom	90		382	Germany	60
AY.4.2.N6	UnitedKingdom	96		383	UnitedKingdom	100
AY.4.2.N7	UnitedKingdom	98		384	UnitedKingdom	70
AY.4.2.N8	UnitedKingdom	96		385	NA	<50%
AY.4.2.N9	UnitedKingdom	96		386	Canada	86
AY.4.3	UnitedKingdom	64		387	Canada	100
AY.4.4	NA	<50%		388	USA	96
AY.4.5	UnitedKingdom	50		389	Canada	98
AY.4.6	Denmark	100		390	USA	90
AY.4.6.N1	Denmark	92		391	USA	74
AY.4.6.N2	Denmark	100		392	USA	64
AY.4.7	NA	<50%		393	Canada	94
AY.4.8	UnitedKingdom	100		394	Austria	52
AY.4.9	Austria	70		395	Canada	82
AY.4.N1	UnitedKingdom	76		396	Austria	100
AY.4.N10	UnitedKingdom	100		397	Austria	68
AY.4.N100	Norway	88		398	UnitedKingdom	100
AY.4.N101	UnitedKingdom	94		399	Austria	64
AY.4.N102	UnitedKingdom	98		400	Austria	54
AY.4.N103	UnitedKingdom	98		402	NA	<50%
AY.4.N104	UnitedKingdom	100		403	India	64
AY.4.N105	UnitedKingdom	100		404	Canada	76
AY.4.N106	UnitedKingdom	98		405	NA	<50%
AY.4.N107	UnitedKingdom	100		406	NA	<50%
AY.4.N108	UnitedKingdom	98		407	India	54
AY.4.N11	UnitedKingdom	98		408	NA	<50%
AY.4.N12	UnitedKingdom	84		409	NA	<50%
AY.4.N13	UnitedKingdom	74		410	USA	96
AY.4.N14	UnitedKingdom	100		411	Canada	100
AY.4.N15	UnitedKingdom	96		412	Canada	100
AY.4.N16	UnitedKingdom	68		413	Canada	100
AY.4.N17	UnitedKingdom	52		414	USA	98
AY.4.N18	UnitedKingdom	100		415	USA	100
AY.4.N19	UnitedKingdom	94		416	UnitedKingdom	78
AY.4.N2	UnitedKingdom	88		417	Lithuania	60
AY.4.N20	UnitedKingdom	100		418	Japan	98
AY.4.N21	UnitedKingdom	100		419	NA	<50%
AY.4.N22	UnitedKingdom	100		420	France	74
AY.4.N23	NA	<50%		421	UnitedKingdom	84
AY.4.N24	UnitedKingdom	96		422	Japan	78
AY.4.N25	UnitedKingdom	100		423	Lithuania	88
AY.4.N26	UnitedKingdom	82		424	Japan	100
AY.4.N27	UnitedKingdom	96		425	USA	100
AY.4.N28	UnitedKingdom	100		426	Denmark	92
AY.4.N29	Denmark	100		427	Canada	92
AY.4.N3	UnitedKingdom	100		428	Sweden	72
AY.4.N30	UnitedKingdom	98		429	Denmark	98
AY.4.N31	UnitedKingdom	100		430	USA	100
AY.4.N32	Denmark	76		431	UnitedKingdom	98
AY.4.N33	UnitedKingdom	88		432	Canada	100
AY.4.N34	UnitedKingdom	100		433	UnitedKingdom	62
AY.4.N35	UnitedKingdom	94		434	NA	<50%
AY.4.N36	UnitedKingdom	100		435	UnitedKingdom	76
AY.4.N37	UnitedKingdom	100		436	Canada	100
AY.4.N38	UnitedKingdom	100		437	Canada	100
AY.4.N39	UnitedKingdom	100		438	Canada	98
AY.4.N4	UnitedKingdom	88		439	UnitedKingdom	56
AY.4.N40	UnitedKingdom	100		440	Canada	98
AY.4.N41	UnitedKingdom	100		441	France	74
AY.4.N42	UnitedKingdom	100		442	USA	90
AY.4.N43	UnitedKingdom	100		443	Netherlands	90
AY.4.N44	UnitedKingdom	100		444	USA	94
AY.4.N45	UnitedKingdom	90		445	USA	98
AY.4.N46	UnitedKingdom	96		446	Japan	100
AY.4.N47	UnitedKingdom	100		447	Denmark	100
AY.4.N48	UnitedKingdom	94		448	Denmark	100
AY.4.N49	UnitedKingdom	98		449	UnitedKingdom	98
AY.4.N5	UnitedKingdom	94		450	UnitedKingdom	90
AY.4.N50	UnitedKingdom	100		452	NA	<50%
AY.4.N51	UnitedKingdom	100		453	USA	90
AY.4.N52	UnitedKingdom	100		454	Germany	94
AY.4.N53	UnitedKingdom	98		455	Denmark	78
AY.4.N54	UnitedKingdom	100		456	Denmark	100
AY.4.N55	UnitedKingdom	100		457	Austria	74
AY.4.N56	UnitedKingdom	94		458	Denmark	86
AY.4.N57	UnitedKingdom	100		459	Denmark	100
AY.4.N58	UnitedKingdom	100		460	Denmark	94
AY.4.N59	UnitedKingdom	100		461	USA	78
AY.4.N6	UnitedKingdom	100		462	USA	98
AY.4.N60	NA	<50%		463	USA	80
AY.4.N61	UnitedKingdom	88		464	NA	<50%
AY.4.N62	UnitedKingdom	100		465	Finland	60
AY.4.N63	UnitedKingdom	100		466	Spain	64
AY.4.N64	UnitedKingdom	100		467	USA	98
AY.4.N65	UnitedKingdom	100		468	USA	74
AY.4.N66	UnitedKingdom	100		469	USA	100
AY.4.N67	NA	<50%		470	Sweden	92
AY.4.N68	UnitedKingdom	100		471	USA	100
AY.4.N69	UnitedKingdom	94		472	Canada	86
AY.4.N7	UnitedKingdom	82		473	Sweden	56
AY.4.N70	UnitedKingdom	98		474	France	78
AY.4.N71	UnitedKingdom	64		475	Denmark	100
AY.4.N72	UnitedKingdom	100		476	USA	96
AY.4.N73	UnitedKingdom	94		477	USA	100
AY.4.N74	UnitedKingdom	100		478	NA	<50%
AY.4.N75	Netherlands	80		479	NA	<50%
AY.4.N76	UnitedKingdom	96		480	Canada	100
AY.4.N77	UnitedKingdom	98		481	USA	100
AY.4.N78	Switzerland	70		482	UnitedKingdom	86
AY.4.N79	UnitedKingdom	76		483	Sweden	86
AY.4.N8	UnitedKingdom	86		484	Denmark	70
AY.4.N80	UnitedKingdom	96		486	NA	<50%
AY.4.N81	UnitedKingdom	98		487	Sweden	98
AY.4.N82	UnitedKingdom	100		488	Sweden	50
AY.4.N83	UnitedKingdom	100		489	HongKong	98
AY.4.N84	UnitedKingdom	98		490	Denmark	100
AY.4.N85	UnitedKingdom	98		491	UnitedKingdom	100
AY.4.N86	UnitedKingdom	92		492	Germany	58
AY.4.N87	UnitedKingdom	100		495	USA	100
AY.4.N88	UnitedKingdom	100		496	USA	100
AY.4.N89	UnitedKingdom	96		497	USA	100
AY.4.N9	UnitedKingdom	84		498	NA	<50%
AY.4.N90	Slovenia	94		499	Sweden	84
AY.4.N91	UnitedKingdom	98		500	UnitedKingdom	100
AY.4.N92	UnitedKingdom	84		501	Denmark	98
AY.4.N93	UnitedKingdom	100		502	Denmark	78
AY.4.N94	UnitedKingdom	100		503	Denmark	100
AY.4.N95	UnitedKingdom	94		504	Denmark	92
AY.4.N96	UnitedKingdom	100		505	Denmark	98
AY.4.N97	UnitedKingdom	98		506	NA	<50%
AY.4.N98	Switzerland	82		507	NA	<50%
AY.4.N99	Ireland	70		508	Denmark	98
AY.40	Reunion	82		509	Denmark	100
AY.41	Austria	100		510	Denmark	100
AY.42	Austria	60		511	Denmark	100
AY.42.1	NA	<50%		512	Denmark	100
AY.42.N1	Austria	78		513	Denmark	96
AY.42.N2	France	92		514	Denmark	98
AY.42.N3	France	84		515	Denmark	80
AY.43	Austria	100		516	Denmark	100
AY.43.1	Brazil	96		517	USA	84
AY.43.2	UnitedKingdom	58		518	USA	96
AY.43.3	NA	<50%		519	NA	<50%
AY.43.4	Switzerland	90		520	Thailand	76
AY.43.5	NA	<50%		521	Sweden	64
AY.43.6	France	98		522	Ireland	58
AY.43.6.N1	Denmark	100		523	NA	<50%
AY.43.7	Brazil	96		524	UnitedKingdom	90
AY.43.8	France	54		525	USA	78
AY.43.9	Slovakia	78		526	Canada	88
AY.43.N1	Canada	72		527	Canada	96
AY.43.N10	Germany	82		528	USA	100
AY.43.N11	Denmark	90		529	USA	100
AY.43.N12	Denmark	98		530	USA	98
AY.43.N13	NA	<50%		531	Canada	98
AY.43.N14	France	54		532	Denmark	100
AY.43.N15	Belgium	54		534	Sweden	100
AY.43.N16	NA	<50%		535	Sweden	100
AY.43.N17	Germany	80		536	Japan	100
AY.43.N18	NA	<50%		537	NA	<50%
AY.43.N19	NA	<50%		538	Denmark	94
AY.43.N2	Denmark	98		539	Canada	100
AY.43.N20	Spain	100		540	NA	<50%
AY.43.N21	Germany	64		541	UnitedKingdom	98
AY.43.N22	NA	<50%		542	France	60
AY.43.N23	France	96		543	NA	<50%
AY.43.N24	Luxembourg	94		544	USA	100
AY.43.N25	UnitedKingdom	100		545	Denmark	94
AY.43.N26	Denmark	76		546	Canada	98
AY.43.N27	Denmark	70		547	USA	100
AY.43.N3	Austria	50		548	USA	100
AY.43.N4	Denmark	100		549	Canada	62
AY.43.N5	France	96		550	USA	100
AY.43.N6	NA	<50%		551	USA	100
AY.43.N7	NA	<50%		552	USA	94
AY.43.N8	UnitedKingdom	100		553	NA	<50%
AY.43.N9	Denmark	96		554	Israel	58
AY.44	Canada	100		555	Canada	64
AY.44.N1	Canada	100		556	Denmark	100
AY.44.N10	USA	98		557	USA	96
AY.44.N11	USA	100		558	NA	<50%
AY.44.N12	USA	94		559	NA	<50%
AY.44.N13	USA	100		560	NA	<50%
AY.44.N14	USA	100		561	USA	94
AY.44.N15	USA	92		562	NA	<50%
AY.44.N16	USA	100		563	India	94
AY.44.N17	USA	86		565	India	76
AY.44.N2	USA	98		566	Turkey	60
AY.44.N3	USA	80		567	Turkey	100
AY.44.N4	USA	96		568	India	50
AY.44.N5	USA	96		569	India	50
AY.44.N6	USA	82		570	Sweden	98
AY.44.N7	USA	92		571	NA	<50%
AY.44.N8	USA	98		572	UnitedKingdom	68
AY.44.N9	USA	92		573	Japan	98
AY.45	NA	<50%		574	Japan	100
AY.46	Canada	58		575	Japan	100
AY.46.1	USA	94		576	UnitedKingdom	60
AY.46.2	France	72		577	Canada	82
AY.46.3	Brazil	86		578	USA	88
AY.46.4	USA	62		579	UnitedKingdom	98
AY.46.5	UnitedKingdom	100		580	India	56
AY.46.5.N1	UnitedKingdom	100		581	NA	<50%
AY.46.6	Austria	100		582	NA	<50%
AY.46.6.1	Italy	98		583	USA	74
AY.46.N1	UnitedKingdom	100		584	USA	88
AY.46.N2	Denmark	98		585	USA	94
AY.47	Canada	80		586	NA	<50%
AY.48	UnitedKingdom	52		587	USA	96
AY.49	USA	92		588	Netherlands	50
AY.5	NA	<50%		589	UnitedKingdom	60
AY.5.1	Portugal	84		590	Canada	84
AY.5.2	Portugal	88		591	Canada	100
AY.5.3	USA	98		592	Canada	58
AY.5.4	France	78		593	UnitedKingdom	100
AY.5.5	Spain	84		594	USA	68
AY.5.6	SaintVincentandtheGrenadines	58		595	USA	88
AY.5.7	Israel	100		596	USA	90
AY.5.N1	France	60		597	UnitedKingdom	98
AY.5.N2	UnitedKingdom	100		598	UnitedKingdom	90
AY.5.N3	UnitedKingdom	100		599	Canada	64
AY.50	Ireland	94		600	Canada	74
AY.51	NA	<50%		601	UnitedKingdom	50
AY.52	India	62		602	NA	<50%
AY.53	NA	<50%		603	Canada	68
AY.54	USA	82		605	USA	100
AY.54.N1	USA	96		606	USA	72
AY.55	UnitedKingdom	78		607	Switzerland	88
AY.56	USA	96		608	NA	<50%
AY.57	Vietnam	70		609	Canada	100
AY.58	UnitedKingdom	52		610	France	90
AY.59	Malaysia	70		611	Iceland	82
AY.6	UnitedKingdom	74		612	Netherlands	60
AY.6.N1	UnitedKingdom	100		613	USA	96
AY.6.N2	UnitedKingdom	98		614	USA	74
AY.60	NA	<50%		615	NA	<50%
AY.61	Italy	76		616	Italy	60
AY.62	USA	78		617	NA	<50%
AY.63	Norway	100		618	Norway	100
AY.63.N1	Norway	100		619	NA	<50%
AY.64	USA	86		620	UnitedKingdom	56
AY.64.N1	USA	96		621	UnitedKingdom	90
AY.65	Canada	94		622	UnitedKingdom	100
AY.66	NA	<50%		623	UnitedKingdom	100
AY.66.N1	Denmark	88		624	France	72
AY.67	USA	100		625	Austria	100
AY.68	Italy	74		626	NA	<50%
AY.69	SouthKorea	90		627	Canada	98
AY.7	UnitedKingdom	98		628	UnitedKingdom	76
AY.7.1	Denmark	60		629	Turkey	100
AY.7.1.N1	Denmark	100		630	India	90
AY.7.1.N2	Denmark	78		631	Austria	100
AY.7.2	Italy	74		632	Canada	100
AY.70	NA	<50%		633	UnitedKingdom	94
AY.70.N1	NA	<50%		634	Canada	60
AY.71	NA	<50%		635	Canada	100
AY.72	France	64		636	UnitedKingdom	100
AY.73	France	62		637	NA	<50%
AY.74	Canada	100		638	Canada	100
AY.74.N1	Canada	100		639	Ireland	82
AY.75	Canada	100		640	UnitedKingdom	98
AY.75.2	NA	<50%		641	NA	<50%
AY.75.3	NA	<50%		642	NA	<50%
AY.75.N1	Sweden	100		643	Austria	100
AY.76	Malaysia	94		644	Canada	100
AY.77	UnitedKingdom	60		645	Canada	100
AY.78	NA	<50%		646	UnitedKingdom	98
AY.79	Malaysia	68		647	NA	<50%
AY.8	UnitedKingdom	68		648	UnitedKingdom	78
AY.80	Denmark	70		649	UnitedKingdom	94
AY.81	USA	100		650	Austria	100
AY.82	Fiji	96		651	France	70
AY.83	UnitedKingdom	56		652	Austria	90
AY.84	NA	<50%		653	UnitedKingdom	66
AY.85	Thailand	74		654	France	98
AY.86	Canada	100		655	USA	78
AY.87	UnitedKingdom	90		656	NA	<50%
AY.88	NA	<50%		657	Canada	70
AY.9	Canada	70		658	Canada	100
AY.9.2	Austria	100		659	NA	<50%
AY.9.2.1	Canada	100		660	USA	58
AY.9.2.2	Sweden	80		661	USA	66
AY.9.2.N1	Netherlands	64		662	Canada	96
AY.9.2.N2	France	96		663	Canada	100
AY.9.2.N3	Germany	98		664	UnitedKingdom	90
AY.9.2.N4	Netherlands	72		665	UnitedKingdom	100
AY.9.N1	UnitedKingdom	98		666	NA	<50%
AY.9.N2	UnitedKingdom	100		667	NA	<50%
AY.9.N3	UnitedKingdom	92		668	Austria	100
AY.90	UnitedKingdom	98		669	Portugal	54
AY.91	Namibia	86		670	France	52
AY.91.1	Netherlands	56		671	Spain	70
AY.92	NA	<50%		672	Canada	66
AY.93	Canada	100		673	UnitedKingdom	98
AY.94	Portugal	62		674	France	78
AY.95	NA	<50%		675	NA	<50%
AY.98	UnitedKingdom	90		676	USA	90
AY.98.1	Austria	96		677	Canada	86
AY.98.1.N1	France	88		678	USA	90
AY.98.N1	UnitedKingdom	96		679	USA	76
AY.98.N2	UnitedKingdom	88		680	Australia	100
AY.98.N3	UnitedKingdom	96		681	Canada	76
AY.98.N4	UnitedKingdom	98		682	Canada	54
AY.98.N5	UnitedKingdom	100		683	UnitedKingdom	96
AY.98.N6	UnitedKingdom	100		684	USA	56
AY.98.N7	UnitedKingdom	98		685	France	64
AY.98.N8	UnitedKingdom	100		686	UnitedKingdom	98
AY.99	Austria	58		687	USA	60
AY.99.1	Brazil	94		688	USA	100
AY.99.2	Brazil	70		689	Canada	100
AZ.1	Canada	100		690	USA	100
AZ.2	NA	<50%		691	USA	100
AZ.2.1	Switzerland	78		692	NA	<50%
AZ.3	USA	100		693	Canada	60
AZ.4	Ireland	60		694	UnitedKingdom	100
AZ.5	Mauritius	98		695	Canada	80
AZ.6	Canada	100		696	Canada	100
B	Austria	92		697	Austria	90
B.1	NA	<50%		698	France	60
B.1.1	Canada	58		699	Singapore	86
B.1.1.1	NA	<50%		700	Canada	100
B.1.1.10	UnitedKingdom	54		701	USA	62
B.1.1.101	India	90		702	USA	96
B.1.1.107	NA	<50%		704	Austria	78
B.1.1.109	NA	<50%		705	Denmark	100
B.1.1.110	NA	<50%		706	Australia	100
B.1.1.111	Zimbabwe	62		707	UnitedKingdom	100
B.1.1.112	NA	<50%		708	NA	<50%
B.1.1.113	USA	98		709	Austria	74
B.1.1.114	NA	<50%		710	UnitedKingdom	96
B.1.1.115	UnitedKingdom	88		711	USA	82
B.1.1.116	USA	56		712	Canada	100
B.1.1.117	SouthAfrica	50		713	USA	100
B.1.1.118	USA	54		714	USA	94
B.1.1.119	UnitedKingdom	62		715	Australia	100
B.1.1.12	UnitedKingdom	100		716	USA	96
B.1.1.120	UnitedKingdom	60		717	France	84
B.1.1.121	Canada	100		718	NA	<50%
B.1.1.122	NA	<50%		719	UnitedKingdom	100
B.1.1.123	UnitedKingdom	100		720	Denmark	100
B.1.1.125	UnitedKingdom	100		721	USA	100
B.1.1.127	Russia	62		722	France	88
B.1.1.128	USA	94		723	Croatia	68
B.1.1.129	Russia	100		724	UnitedKingdom	94
B.1.1.13	NA	<50%		725	UnitedKingdom	92
B.1.1.130	UnitedKingdom	100		726	UnitedKingdom	86
B.1.1.132	USA	100		727	UnitedKingdom	52
B.1.1.133	UnitedArabEmirates	82		728	UnitedKingdom	84
B.1.1.134	UnitedKingdom	96		729	Canada	100
B.1.1.135	USA	54		730	UnitedKingdom	100
B.1.1.136	Australia	76		731	UnitedKingdom	82
B.1.1.137	UnitedKingdom	100		732	UnitedKingdom	76
B.1.1.138	UnitedKingdom	98		733	UnitedKingdom	92
B.1.1.139	USA	94		734	UnitedKingdom	90
B.1.1.14	UnitedKingdom	100		735	UnitedKingdom	84
B.1.1.141	Russia	54		736	UnitedKingdom	100
B.1.1.142	NA	<50%		737	Japan	84
B.1.1.144	NA	<50%		738	UnitedKingdom	96
B.1.1.145	NA	<50%		739	UnitedKingdom	100
B.1.1.147	NA	<50%		740	UnitedKingdom	100
B.1.1.148	USA	100		741	UnitedKingdom	100
B.1.1.149	UnitedKingdom	100		743	UnitedKingdom	100
B.1.1.15	UnitedKingdom	100		744	NA	<50%
B.1.1.152	Russia	52		745	UnitedKingdom	98
B.1.1.153	NA	<50%		746	UnitedKingdom	82
B.1.1.154	NA	<50%		747	UnitedKingdom	62
B.1.1.155	NA	<50%		748	UnitedKingdom	60
B.1.1.157	Canada	100		749	UnitedKingdom	78
B.1.1.158	NA	<50%		750	NA	<50%
B.1.1.159	NA	<50%		751	UnitedKingdom	84
B.1.1.16	UnitedKingdom	94		752	UnitedKingdom	98
B.1.1.161	Brazil	62		753	UnitedKingdom	90
B.1.1.162	NA	<50%		754	USA	100
B.1.1.163	Russia	96		755	UnitedKingdom	90
B.1.1.164	UnitedKingdom	74		756	NA	<50%
B.1.1.165	UnitedKingdom	72		757	USA	92
B.1.1.166	UnitedKingdom	70		758	UnitedKingdom	98
B.1.1.168	UnitedKingdom	76		759	UnitedKingdom	100
B.1.1.169	USA	100		760	UnitedKingdom	100
B.1.1.17	Iceland	100		761	NA	<50%
B.1.1.170	Denmark	72		762	UnitedKingdom	100
B.1.1.171	UnitedKingdom	100		763	Denmark	76
B.1.1.172	USA	96		764	UnitedKingdom	90
B.1.1.174	NA	<50%		765	NA	<50%
B.1.1.175	NA	<50%		766	UnitedKingdom	82
B.1.1.176	Canada	100		767	USA	66
B.1.1.177	USA	80		768	UnitedKingdom	96
B.1.1.178	NA	<50%		769	NA	<50%
B.1.1.180	USA	100		770	Japan	80
B.1.1.181	Canada	100		771	UnitedKingdom	90
B.1.1.182	NA	<50%		772	Canada	92
B.1.1.184	Russia	94		773	UnitedKingdom	98
B.1.1.185	NA	<50%		774	France	60
B.1.1.186	USA	100		775	NA	<50%
B.1.1.187	Italy	98		776	NA	<50%
B.1.1.189	NA	<50%		777	UnitedKingdom	100
B.1.1.190	NA	<50%		778	UnitedKingdom	100
B.1.1.191	Denmark	82		779	UnitedKingdom	92
B.1.1.192	USA	58		780	NA	<50%
B.1.1.193	NA	<50%		781	NewZealand	98
B.1.1.194	UnitedKingdom	100		782	Australia	100
B.1.1.196	UnitedKingdom	86		783	UnitedKingdom	100
B.1.1.197	NA	<50%		784	France	82
B.1.1.198	Luxembourg	58		785	NA	<50%
B.1.1.200	UnitedKingdom	98		786	NA	<50%
B.1.1.201	India	96		787	France	86
B.1.1.202	NA	<50%		788	UnitedKingdom	100
B.1.1.203	NA	<50%		789	UnitedKingdom	98
B.1.1.204	Norway	100		790	USA	56
B.1.1.205	USA	100		791	Netherlands	82
B.1.1.207	USA	98		792	NA	<50%
B.1.1.208	UnitedKingdom	92		793	NA	<50%
B.1.1.209	Netherlands	96		794	SouthAfrica	82
B.1.1.210	USA	98		795	UnitedKingdom	100
B.1.1.213	UnitedKingdom	94		796	USA	96
B.1.1.214	Japan	94		797	France	98
B.1.1.214.N1	Japan	100		798	Austria	76
B.1.1.214.N2	Japan	98		799	UnitedKingdom	68
B.1.1.214.N3	Japan	100		800	UnitedKingdom	60
B.1.1.216	NA	<50%		801	UnitedKingdom	100
B.1.1.217	UnitedKingdom	100		802	UnitedKingdom	62
B.1.1.218	NA	<50%		803	UnitedKingdom	88
B.1.1.219	NA	<50%		804	UnitedKingdom	68
B.1.1.220	UnitedKingdom	82		805	UnitedKingdom	92
B.1.1.221	Belgium	92		806	UnitedKingdom	82
B.1.1.222	Canada	98		807	UnitedKingdom	92
B.1.1.224	Denmark	100		808	UnitedKingdom	94
B.1.1.225	USA	98		809	UnitedKingdom	100
B.1.1.226	USA	92		810	UnitedKingdom	96
B.1.1.227	UnitedKingdom	100		811	UnitedKingdom	100
B.1.1.228	USA	100		812	UnitedKingdom	100
B.1.1.229	Italy	100		813	UnitedKingdom	78
B.1.1.230	USA	98		814	UnitedKingdom	52
B.1.1.231	USA	78		815	UnitedKingdom	96
B.1.1.232	Germany	70		816	UnitedKingdom	100
B.1.1.234	UnitedKingdom	74		817	NA	<50%
B.1.1.236	UnitedKingdom	76		818	UnitedKingdom	94
B.1.1.237	UnitedKingdom	100		819	UnitedKingdom	96
B.1.1.239	USA	76		820	Canada	78
B.1.1.240	UnitedKingdom	90		821	Denmark	100
B.1.1.241	France	96		822	NA	<50%
B.1.1.242	NA	<50%		823	UnitedKingdom	100
B.1.1.243	Lithuania	100		824	UnitedKingdom	100
B.1.1.244	USA	92		825	UnitedKingdom	84
B.1.1.249	NA	<50%		826	France	98
B.1.1.25	NA	<50%		827	UnitedKingdom	100
B.1.1.251	USA	78		828	Canada	64
B.1.1.253	UnitedKingdom	100		829	Canada	50
B.1.1.254	NA	<50%		830	USA	100
B.1.1.255	UnitedKingdom	100		831	USA	74
B.1.1.256	UnitedKingdom	100		832	USA	98
B.1.1.257	UnitedKingdom	74		833	Germany	94
B.1.1.258	USA	100		834	USA	100
B.1.1.26	USA	100		835	USA	96
B.1.1.261	Sweden	76		836	UnitedKingdom	100
B.1.1.262	UnitedKingdom	100		837	UnitedKingdom	100
B.1.1.263	UnitedArabEmirates	64		838	UnitedKingdom	82
B.1.1.265	USA	94		839	UnitedKingdom	100
B.1.1.266	NA	<50%		840	Denmark	82
B.1.1.267	Ireland	100		841	France	100
B.1.1.268	USA	90		842	UnitedKingdom	94
B.1.1.269	France	98		843	Canada	72
B.1.1.27	Oman	90		844	UnitedKingdom	66
B.1.1.270	UnitedKingdom	88		845	UnitedKingdom	100
B.1.1.271	NA	<50%		846	UnitedKingdom	58
B.1.1.272	Denmark	90		847	UnitedKingdom	98
B.1.1.273	SouthAfrica	98		848	Denmark	66
B.1.1.274	UnitedKingdom	70		849	UnitedKingdom	100
B.1.1.275	Namibia	78		850	UnitedKingdom	100
B.1.1.277	NA	<50%		851	Norway	98
B.1.1.279	UnitedKingdom	100		852	Norway	76
B.1.1.28	Brazil	100		853	USA	98
B.1.1.280	Lithuania	90		854	UnitedKingdom	100
B.1.1.282	NA	<50%		855	Finland	100
B.1.1.283	Japan	88		856	USA	100
B.1.1.284	Japan	100		857	Canada	98
B.1.1.285	France	52		858	Canada	94
B.1.1.286	UnitedKingdom	100		859	USA	98
B.1.1.288	Denmark	94		860	USA	100
B.1.1.289	UnitedKingdom	100		861	USA	98
B.1.1.29	UnitedKingdom	100		862	Canada	100
B.1.1.290	USA	100		863	Israel	66
B.1.1.291	USA	100		864	HongKong	78
B.1.1.294	Russia	72		865	Canada	100
B.1.1.296	UnitedKingdom	94		866	Japan	100
B.1.1.297	Netherlands	52		867	Japan	100
B.1.1.298	Denmark	100		868	Japan	100
B.1.1.299	UnitedKingdom	100		869	Denmark	82
B.1.1.3	UnitedKingdom	100		870	Canada	62
B.1.1.30	NA	<50%		871	UnitedKingdom	82
B.1.1.300	NA	<50%		872	UnitedKingdom	96
B.1.1.301	UnitedKingdom	100		873	UnitedKingdom	96
B.1.1.302	NA	<50%		874	SouthKorea	90
B.1.1.303	UnitedKingdom	100		875	Canada	68
B.1.1.304	USA	100		876	Canada	54
B.1.1.305	NA	<50%		877	Austria	96
B.1.1.306	India	82		878	NA	<50%
B.1.1.307	UnitedKingdom	70		879	NA	<50%
B.1.1.308	UnitedKingdom	98		880	Denmark	94
B.1.1.309	UnitedKingdom	100		881	UnitedKingdom	96
B.1.1.31	Russia	56		882	UnitedKingdom	96
B.1.1.310	UnitedKingdom	100		883	UnitedKingdom	86
B.1.1.311	UnitedKingdom	100		884	UnitedKingdom	58
B.1.1.312	Jordan	94		885	UnitedKingdom	70
B.1.1.315	UnitedArabEmirates	50		886	UnitedKingdom	96
B.1.1.316	USA	88		887	UnitedKingdom	88
B.1.1.317	Russia	84		888	Austria	100
B.1.1.318	UnitedKingdom	56		889	UnitedKingdom	100
B.1.1.319	Russia	50		890	UnitedKingdom	68
B.1.1.320	USA	78		891	UnitedKingdom	100
B.1.1.322	USA	74		892	UnitedKingdom	96
B.1.1.323	NA	<50%		893	Switzerland	64
B.1.1.324	NA	<50%		894	NA	<50%
B.1.1.325	NA	<50%		895	UnitedKingdom	100
B.1.1.326	India	96		896	USA	54
B.1.1.328	Nicaragua	66		897	Canada	90
B.1.1.329	NA	<50%		898	Austria	74
B.1.1.33	Brazil	100		899	USA	70
B.1.1.331	Austria	100		900	NA	<50%
B.1.1.332	Brazil	56		901	Denmark	100
B.1.1.333	Norway	100		902	Germany	62
B.1.1.334	NA	<50%		903	UnitedKingdom	100
B.1.1.335	Canada	94		904	UnitedKingdom	98
B.1.1.336	Russia	50		905	Austria	74
B.1.1.337	USA	100		906	NA	<50%
B.1.1.338	Germany	100		907	France	68
B.1.1.339	NA	<50%		908	UnitedKingdom	100
B.1.1.34	NA	<50%		909	UnitedKingdom	52
B.1.1.340	India	64		910	Ireland	60
B.1.1.341	NA	<50%		911	UnitedKingdom	98
B.1.1.342	NA	<50%		912	UnitedKingdom	100
B.1.1.343	Canada	94		913	Denmark	90
B.1.1.344	USA	70		914	France	60
B.1.1.345	NA	<50%		915	Canada	68
B.1.1.346	Denmark	68		916	Canada	58
B.1.1.347	Austria	50		917	Germany	90
B.1.1.348	NA	<50%		918	NA	<50%
B.1.1.349	Russia	78		919	UnitedKingdom	92
B.1.1.350	NA	<50%		920	Denmark	100
B.1.1.351	NA	<50%		921	UnitedKingdom	94
B.1.1.352	USA	100		922	UnitedKingdom	94
B.1.1.353	NA	<50%		923	UnitedKingdom	90
B.1.1.354	India	92		924	UnitedKingdom	96
B.1.1.355	UnitedKingdom	52		925	UnitedKingdom	100
B.1.1.356	USA	100		926	Denmark	100
B.1.1.357	NA	<50%		927	UnitedKingdom	92
B.1.1.358	USA	76		928	UnitedKingdom	96
B.1.1.359	Ghana	62		929	UnitedKingdom	100
B.1.1.360	UnitedKingdom	72		930	UnitedKingdom	96
B.1.1.362	USA	100		931	Canada	98
B.1.1.363	UnitedKingdom	100		932	NA	<50%
B.1.1.364	NA	<50%		933	UnitedKingdom	100
B.1.1.365	UnitedKingdom	100		934	UnitedKingdom	100
B.1.1.366	UnitedKingdom	74		935	UnitedKingdom	100
B.1.1.367	NA	<50%		936	UnitedKingdom	100
B.1.1.368	USA	72		937	UnitedKingdom	100
B.1.1.369	UnitedKingdom	84		938	UnitedKingdom	96
B.1.1.37	UnitedKingdom	92		939	UnitedKingdom	98
B.1.1.37.N1	UnitedKingdom	90		940	UnitedKingdom	100
B.1.1.370	NA	<50%		941	NA	<50%
B.1.1.371	NA	<50%		942	UnitedKingdom	70
B.1.1.372	UnitedKingdom	56		943	UnitedKingdom	100
B.1.1.373	Russia	94		944	UnitedKingdom	100
B.1.1.374	NA	<50%		945	UnitedKingdom	100
B.1.1.375	Mozambique	80		946	UnitedKingdom	92
B.1.1.376	USA	100		947	UnitedKingdom	92
B.1.1.377	Denmark	100		948	UnitedKingdom	94
B.1.1.378	UnitedKingdom	66		949	UnitedKingdom	92
B.1.1.379	UnitedKingdom	88		950	UnitedKingdom	98
B.1.1.38	NA	<50%		951	UnitedKingdom	100
B.1.1.380	USA	96		952	UnitedKingdom	100
B.1.1.381	NA	<50%		953	UnitedKingdom	98
B.1.1.382	SouthAfrica	68		954	Italy	58
B.1.1.383	NA	<50%		955	Austria	84
B.1.1.384	Switzerland	66		956	Austria	92
B.1.1.385	Germany	92		957	Austria	100
B.1.1.386	NA	<50%		958	Austria	58
B.1.1.387	NA	<50%		959	NA	<50%
B.1.1.388	NA	<50%		960	Oman	64
B.1.1.389	CostaRica	94		961	Austria	64
B.1.1.39	NA	<50%		962	Austria	60
B.1.1.391	UnitedArabEmirates	90		963	SouthKorea	70
B.1.1.392	NA	<50%		964	Austria	100
B.1.1.393	Brazil	70		965	Turkey	86
B.1.1.394	Portugal	82		966	Canada	98
B.1.1.395	NA	<50%		967	Canada	74
B.1.1.396	NA	<50%		968	Canada	100
B.1.1.397	Russia	82		969	Denmark	100
B.1.1.398	Indonesia	52		970	Canada	94
B.1.1.4	UnitedKingdom	100		971	UnitedKingdom	100
B.1.1.40	SouthAfrica	76		972	USA	50
B.1.1.400	NA	<50%		973	Canada	100
B.1.1.401	NA	<50%		974	NA	<50%
B.1.1.402	USA	100		975	Slovenia	54
B.1.1.403	USA	74		976	USA	100
B.1.1.404	BurkinaFaso	64		977	USA	94
B.1.1.405	NA	<50%		978	NA	<50%
B.1.1.406	UnitedKingdom	50		979	Austria	100
B.1.1.407	Russia	58		980	France	96
B.1.1.408	UnitedKingdom	72		981	NA	<50%
B.1.1.409	France	56		982	Denmark	100
B.1.1.41	UnitedKingdom	100		983	Denmark	100
B.1.1.410	NA	<50%		984	Denmark	100
B.1.1.411	NA	<50%		985	Austria	54
B.1.1.412	SouthAfrica	92		986	Brunei	66
B.1.1.413	Iran	64		987	UnitedKingdom	64
B.1.1.414	NA	<50%		988	NA	<50%
B.1.1.415	Austria	76		989	USA	90
B.1.1.416	USA	98		990	UnitedKingdom	58
B.1.1.417	Canada	100		991	France	84
B.1.1.418	USA	98		992	India	54
B.1.1.419	UnitedKingdom	68		993	Sweden	66
B.1.1.420	Italy	54		994	Sweden	66
B.1.1.421	Portugal	50		995	UnitedKingdom	100
B.1.1.422	NA	<50%		996	India	88
B.1.1.423	NA	<50%		997	UnitedKingdom	100
B.1.1.424	NA	<50%		998	USA	50
B.1.1.425	NA	<50%		999	NA	<50%
B.1.1.426	USA	70		1000	NA	<50%
B.1.1.428	Switzerland	60		1001	India	62
B.1.1.429	Latvia	72		1002	UnitedKingdom	100
B.1.1.43	UnitedKingdom	100		1003	India	86
B.1.1.430	NA	<50%		1004	USA	54
B.1.1.431	Canada	64		1005	Austria	100
B.1.1.432	USA	64		1006	Italy	60
B.1.1.433	Slovenia	54		1007	UnitedKingdom	90
B.1.1.434	USA	92		1008	Ireland	94
B.1.1.435	Russia	66		1009	Denmark	74
B.1.1.436	Belgium	80		1010	Bulgaria	80
B.1.1.437	USA	100		1011	Canada	100
B.1.1.438	NA	<50%		1012	Canada	100
B.1.1.44	UnitedKingdom	100		1013	USA	84
B.1.1.440	USA	94		1014	India	66
B.1.1.441	USA	60		1015	NA	<50%
B.1.1.442	Argentina	100		1016	Turkey	56
B.1.1.444	NA	<50%		1017	India	92
B.1.1.445	Switzerland	50		1018	UnitedKingdom	100
B.1.1.446	UnitedKingdom	78		1019	USA	90
B.1.1.447	NA	<50%		1020	USA	96
B.1.1.448	SouthAfrica	86		1021	USA	90
B.1.1.449	France	70		1022	Japan	100
B.1.1.45	UnitedKingdom	86		1023	Canada	100
B.1.1.450	USA	52		1024	Ireland	88
B.1.1.451	Norway	52		1025	USA	100
B.1.1.452	NA	<50%		1026	USA	90
B.1.1.453	USA	98		1027	USA	94
B.1.1.456	NA	<50%		1028	Denmark	50
B.1.1.458	NA	<50%		1029	UnitedKingdom	52
B.1.1.459	SouthAfrica	92		1030	NA	<50%
B.1.1.46	India	98		1031	Canada	100
B.1.1.461	USA	98		1032	USA	88
B.1.1.462	UnitedArabEmirates	70		1033	USA	100
B.1.1.463	NA	<50%		1034	USA	68
B.1.1.464	USA	100		1035	Canada	54
B.1.1.465	Japan	98		1036	UnitedKingdom	62
B.1.1.466	Gambia	84		1037	Canada	100
B.1.1.467	USA	88		1038	Canada	100
B.1.1.47	NA	<50%		1039	Canada	100
B.1.1.48	Japan	100		1040	Canada	100
B.1.1.480	USA	68		1041	Canada	100
B.1.1.481	NA	<50%		1042	Canada	100
B.1.1.482	Japan	54		1043	USA	72
B.1.1.484	NA	<50%		1044	USA	98
B.1.1.485	NA	<50%		1045	Denmark	98
B.1.1.486	USA	98		1046	NA	<50%
B.1.1.487	Canada	96		1047	Belgium	68
B.1.1.49	UnitedKingdom	94		1048	USA	94
B.1.1.5	NA	<50%		1049	NA	<50%
B.1.1.50	Israel	64		1050	UnitedKingdom	100
B.1.1.500	UnitedArabEmirates	66		1051	UnitedKingdom	100
B.1.1.506	NA	<50%		1052	UnitedKingdom	100
B.1.1.507	SouthAfrica	96		1053	UnitedKingdom	92
B.1.1.51	UnitedKingdom	100		1054	UnitedKingdom	98
B.1.1.512	USA	92		1055	UnitedKingdom	98
B.1.1.513	USA	100		1056	UnitedKingdom	94
B.1.1.514	NA	<50%		1057	Austria	98
B.1.1.515	Germany	88		1058	France	64
B.1.1.516	NA	<50%		1059	Denmark	90
B.1.1.517	USA	100		1060	NA	<50%
B.1.1.518	USA	100		1061	Denmark	88
B.1.1.519	Canada	66		1062	NA	<50%
B.1.1.52	SouthAfrica	100		1063	NA	<50%
B.1.1.521	NA	<50%		1064	Sweden	52
B.1.1.522	Belgium	94		1065	NA	<50%
B.1.1.523	Russia	56		1066	Denmark	100
B.1.1.524	Russia	74		1067	Denmark	76
B.1.1.525	Russia	50		1068	USA	66
B.1.1.526	India	100		1069	UnitedKingdom	90
B.1.1.528	SouthAfrica	94		1070	NA	<50%
B.1.1.53	SouthAfrica	100		1071	NA	<50%
B.1.1.54	SouthAfrica	100		1072	France	50
B.1.1.55	UnitedKingdom	100		1073	NA	<50%
B.1.1.56	NA	<50%		1074	France	76
B.1.1.57	SouthAfrica	86		1075	Denmark	100
B.1.1.58	NA	<50%		1076	Denmark	66
B.1.1.59	UnitedKingdom	98		1077	USA	100
B.1.1.61	USA	72		1078	UnitedKingdom	100
B.1.1.62	SouthAfrica	60		1079	Denmark	98
B.1.1.63	HongKong	98		1080	UnitedKingdom	86
B.1.1.67	UnitedKingdom	80		1081	UnitedKingdom	100
B.1.1.7	Austria	86		1082	USA	74
B.1.1.7.N1	Canada	94		1083	USA	94
B.1.1.7.N10	Norway	100		1084	Canada	100
B.1.1.7.N100	Denmark	100		1085	USA	94
B.1.1.7.N101	Canada	100		1086	USA	78
B.1.1.7.N102	UnitedKingdom	54		1087	USA	98
B.1.1.7.N103	Canada	98		1088	USA	66
B.1.1.7.N104	Italy	100		1089	USA	60
B.1.1.7.N105	Denmark	98		1090	USA	96
B.1.1.7.N106	USA	90		1091	USA	98
B.1.1.7.N107	Japan	100		1092	UnitedKingdom	100
B.1.1.7.N108	Japan	100		1093	NA	<50%
B.1.1.7.N109	USA	100		1094	France	54
B.1.1.7.N11	USA	98		1095	UnitedKingdom	90
B.1.1.7.N110	NA	<50%		1096	USA	82
B.1.1.7.N111	Sweden	98		1097	USA	98
B.1.1.7.N112	UnitedKingdom	100		1098	NA	<50%
B.1.1.7.N113	Sweden	84		1099	Finland	88
B.1.1.7.N114	NA	<50%		1100	UnitedKingdom	98
B.1.1.7.N115	Denmark	68		1101	Austria	94
B.1.1.7.N116	Israel	60		1102	NA	<50%
B.1.1.7.N117	UnitedKingdom	96		1103	UnitedKingdom	98
B.1.1.7.N118	Austria	66		1104	NA	<50%
B.1.1.7.N119	Denmark	100		1105	France	82
B.1.1.7.N12	Sweden	54		1106	France	92
B.1.1.7.N120	UnitedKingdom	100		1107	NA	<50%
B.1.1.7.N121	UnitedKingdom	98		1108	Denmark	58
B.1.1.7.N122	UnitedKingdom	100		1109	Latvia	68
B.1.1.7.N123	Denmark	100		1110	UnitedKingdom	82
B.1.1.7.N124	Bulgaria	68		1111	USA	100
B.1.1.7.N125	NA	<50%		1112	NA	<50%
B.1.1.7.N126	UnitedKingdom	96		1113	USA	90
B.1.1.7.N127	NA	<50%		1114	USA	100
B.1.1.7.N128	UnitedKingdom	98		1115	Canada	94
B.1.1.7.N129	Japan	100		1116	Canada	96
B.1.1.7.N13	Denmark	100		1117	Canada	98
B.1.1.7.N130	Norway	100		1118	Canada	98
B.1.1.7.N131	UnitedKingdom	78		1119	Canada	100
B.1.1.7.N132	UnitedKingdom	86		1120	Canada	100
B.1.1.7.N133	USA	98		1121	USA	88
B.1.1.7.N134	Japan	100		1122	USA	84
B.1.1.7.N135	Denmark	100		1123	USA	82
B.1.1.7.N136	UnitedKingdom	98		1124	USA	74
B.1.1.7.N137	UnitedKingdom	86		1125	Canada	84
B.1.1.7.N138	France	74		1126	Guam	54
B.1.1.7.N139	USA	74		1127	USA	82
B.1.1.7.N14	Denmark	94		1128	USA	100
B.1.1.7.N140	Turkey	100		1129	USA	82
B.1.1.7.N141	Japan	100		1130	USA	92
B.1.1.7.N142	Norway	100		1131	Canada	98
B.1.1.7.N143	Ireland	80		1132	NA	<50%
B.1.1.7.N144	Japan	100		1133	NA	<50%
B.1.1.7.N145	UnitedKingdom	100		1134	France	72
B.1.1.7.N146	Italy	64		1135	France	96
B.1.1.7.N147	UnitedKingdom	64		1136	Denmark	90
B.1.1.7.N148	NA	<50%		1137	Denmark	76
B.1.1.7.N149	Denmark	100		1138	USA	82
B.1.1.7.N15	UnitedKingdom	94		1139	PuertoRico	58
B.1.1.7.N150	Canada	98		1140	USA	64
B.1.1.7.N151	Germany	98		1141	USA	90
B.1.1.7.N152	Denmark	100		1142	USA	80
B.1.1.7.N153	Spain	68		1143	USA	88
B.1.1.7.N154	Sweden	80		1144	Australia	96
B.1.1.7.N155	UnitedKingdom	100		1145	USA	100
B.1.1.7.N156	USA	98		1146	USA	92
B.1.1.7.N157	Japan	100		1147	USA	98
B.1.1.7.N158	UnitedKingdom	100		1148	USA	80
B.1.1.7.N159	UnitedKingdom	100		1149	USA	92
B.1.1.7.N16	UnitedKingdom	100		1150	Canada	100
B.1.1.7.N160	Norway	100		1151	USA	90
B.1.1.7.N161	UnitedKingdom	90		1152	France	100
B.1.1.7.N162	UnitedKingdom	56		1153	France	52
B.1.1.7.N163	USA	96		1154	Singapore	98
B.1.1.7.N164	USA	94		1155	USA	98
B.1.1.7.N165	Denmark	94		1156	Canada	68
B.1.1.7.N166	UnitedKingdom	100		1157	USA	94
B.1.1.7.N17	Canada	100		1158	Denmark	96
B.1.1.7.N18	Canada	82		1159	Austria	76
B.1.1.7.N19	Denmark	100		1160	NA	<50%
B.1.1.7.N2	Austria	98		1161	Denmark	94
B.1.1.7.N20	UnitedKingdom	92		1162	USA	100
B.1.1.7.N21	Japan	98		1163	USA	98
B.1.1.7.N22	Canada	100		1164	USA	98
B.1.1.7.N23	Canada	96		1165	USA	96
B.1.1.7.N24	UnitedKingdom	78		1166	USA	100
B.1.1.7.N25	UnitedKingdom	80		1167	USA	96
B.1.1.7.N26	UnitedKingdom	98		1168	Austria	100
B.1.1.7.N27	USA	82		1169	NA	<50%
B.1.1.7.N28	USA	92		1170	UnitedKingdom	88
B.1.1.7.N29	Italy	50		1171	UnitedKingdom	98
B.1.1.7.N3	Canada	98		1172	UnitedKingdom	100
B.1.1.7.N30	Canada	54		1173	Denmark	90
B.1.1.7.N31	Netherlands	58		1174	UnitedKingdom	100
B.1.1.7.N32	Denmark	100		1175	UnitedKingdom	100
B.1.1.7.N33	Canada	84		1176	NA	<50%
B.1.1.7.N34	Finland	98		1177	Ireland	78
B.1.1.7.N35	UnitedKingdom	66		1178	NA	<50%
B.1.1.7.N36	Canada	66		1179	Denmark	98
B.1.1.7.N37	USA	78		1180	UnitedKingdom	100
B.1.1.7.N38	Sweden	100		1181	Japan	100
B.1.1.7.N39	Denmark	96		1182	Japan	100
B.1.1.7.N4	Canada	52		1183	Japan	100
B.1.1.7.N40	UnitedKingdom	98		1184	NA	<50%
B.1.1.7.N41	UnitedKingdom	98		1185	Japan	100
B.1.1.7.N42	USA	72		1186	Japan	100
B.1.1.7.N43	USA	76		1187	Japan	100
B.1.1.7.N44	Sweden	82		1188	UnitedKingdom	98
B.1.1.7.N45	Denmark	100		1189	UnitedKingdom	100
B.1.1.7.N46	Canada	94		1190	NA	<50%
B.1.1.7.N47	Sweden	96		1191	UnitedKingdom	100
B.1.1.7.N48	Canada	100		1192	Denmark	68
B.1.1.7.N49	Germany	70		1193	UnitedKingdom	100
B.1.1.7.N5	Japan	98		1194	NA	<50%
B.1.1.7.N50	Denmark	70		1195	UnitedKingdom	96
B.1.1.7.N51	Spain	58		1196	USA	66
B.1.1.7.N52	NA	<50%		1197	UnitedKingdom	92
B.1.1.7.N53	Canada	100		1198	USA	88
B.1.1.7.N54	UnitedKingdom	100		1199	USA	90
B.1.1.7.N55	USA	100		1200	Canada	100
B.1.1.7.N56	USA	96		1201	UnitedKingdom	92
B.1.1.7.N57	Canada	88		1202	UnitedKingdom	100
B.1.1.7.N58	Denmark	98		1203	Denmark	74
B.1.1.7.N59	Denmark	100		1204	Denmark	88
B.1.1.7.N6	Austria	100		1205	UnitedKingdom	100
B.1.1.7.N60	UnitedKingdom	98		1206	UnitedKingdom	92
B.1.1.7.N61	UnitedKingdom	92		1207	Denmark	68
B.1.1.7.N62	Japan	100		1208	Denmark	100
B.1.1.7.N63	Sweden	86		1209	Slovenia	58
B.1.1.7.N64	Thailand	84		1210	Norway	92
B.1.1.7.N65	Norway	100		1211	Japan	100
B.1.1.7.N66	UnitedKingdom	62		1212	Japan	100
B.1.1.7.N67	UnitedKingdom	62		1213	Japan	100
B.1.1.7.N68	UnitedKingdom	100		1214	Japan	100
B.1.1.7.N69	UnitedKingdom	70		1215	Japan	100
B.1.1.7.N7	Canada	96		1216	Japan	100
B.1.1.7.N70	UnitedKingdom	100		1217	USA	84
B.1.1.7.N71	UnitedKingdom	100		1218	USA	84
B.1.1.7.N72	USA	98		1219	NA	<50%
B.1.1.7.N73	India	58		1220	NewZealand	100
B.1.1.7.N74	UnitedKingdom	100		1221	Australia	88
B.1.1.7.N75	UnitedKingdom	78		1222	Australia	96
B.1.1.7.N76	UnitedKingdom	100		1223	USA	90
B.1.1.7.N77	France	78		1224	USA	78
B.1.1.7.N78	UnitedKingdom	100		1225	Canada	100
B.1.1.7.N79	USA	98		1226	USA	94
B.1.1.7.N8	Canada	58		1227	Canada	72
B.1.1.7.N80	Denmark	100		1228	NA	<50%
B.1.1.7.N81	UnitedKingdom	98		1229	NA	<50%
B.1.1.7.N82	USA	60		1230	NA	<50%
B.1.1.7.N83	UnitedKingdom	98		1231	UnitedKingdom	50
B.1.1.7.N84	Denmark	96		1232	Denmark	100
B.1.1.7.N85	USA	72		1233	UnitedKingdom	100
B.1.1.7.N86	UnitedKingdom	96		1234	NA	<50%
B.1.1.7.N87	Germany	100		1235	NA	<50%
B.1.1.7.N88	Denmark	100		1236	UnitedKingdom	92
B.1.1.7.N89	UnitedKingdom	100		1237	UnitedKingdom	50
B.1.1.7.N9	Canada	74		1238	UnitedKingdom	98
B.1.1.7.N90	USA	98		1239	Austria	80
B.1.1.7.N91	USA	82		1240	UnitedKingdom	96
B.1.1.7.N92	Sweden	100		1241	Turkey	56
B.1.1.7.N93	Denmark	94		1242	UnitedKingdom	96
B.1.1.7.N94	Denmark	100		1243	UnitedKingdom	100
B.1.1.7.N95	UnitedKingdom	98		1244	UnitedKingdom	96
B.1.1.7.N96	USA	96		1245	UnitedKingdom	98
B.1.1.7.N97	UnitedKingdom	100		1246	UnitedKingdom	98
B.1.1.7.N98	Germany	96		1247	UnitedKingdom	92
B.1.1.7.N99	UnitedKingdom	100		1248	UnitedKingdom	100
B.1.1.70	NA	<50%		1249	UnitedKingdom	100
B.1.1.71	NA	<50%		1250	Canada	98
B.1.1.72	NA	<50%		1251	Canada	96
B.1.1.74	UnitedKingdom	100		1252	USA	98
B.1.1.75	Belgium	62		1253	UnitedKingdom	98
B.1.1.77	USA	56		1254	USA	94
B.1.1.8	NA	<50%		1255	UnitedKingdom	100
B.1.1.82	UnitedKingdom	98		1256	UnitedKingdom	90
B.1.1.83	UnitedKingdom	90		1257	UnitedKingdom	86
B.1.1.84	NA	<50%		1258	UnitedKingdom	94
B.1.1.86	UnitedKingdom	52		1259	UnitedKingdom	100
B.1.1.87	NA	<50%		1260	UnitedKingdom	92
B.1.1.88	NA	<50%		1261	UnitedKingdom	100
B.1.1.89	UnitedKingdom	68		1262	UnitedKingdom	100
B.1.1.90	NA	<50%		1263	UnitedKingdom	100
B.1.1.91	NA	<50%		1264	UnitedKingdom	100
B.1.1.92	UnitedKingdom	50		1265	UnitedKingdom	100
B.1.1.93	USA	68		1266	UnitedKingdom	100
B.1.1.95	UnitedKingdom	62		1267	UnitedKingdom	94
B.1.1.97	UnitedKingdom	68		1268	UnitedKingdom	100
B.1.1.98	USA	90		1269	UnitedKingdom	100
B.1.1.99	SouthAfrica	58		1270	UnitedKingdom	100
B.1.103	USA	92		1271	UnitedKingdom	94
B.1.104	UnitedKingdom	52		1272	UnitedKingdom	100
B.1.105	UnitedKingdom	96		1273	UnitedKingdom	100
B.1.106	USA	70		1274	UnitedKingdom	96
B.1.108	USA	86		1275	Denmark	100
B.1.110	Chile	50		1276	Denmark	92
B.1.110.1	NA	<50%		1277	Denmark	100
B.1.110.2	NA	<50%		1278	UnitedKingdom	90
B.1.110.3	USA	100		1279	Australia	100
B.1.111	Colombia	62		1280	UnitedKingdom	58
B.1.112	USA	100		1281	Australia	100
B.1.113	India	100		1282	UnitedKingdom	100
B.1.115	NA	<50%		1283	NA	<50%
B.1.116	USA	100		1284	UnitedKingdom	100
B.1.117	UnitedKingdom	100		1285	UnitedKingdom	100
B.1.118	Denmark	100		1286	UnitedKingdom	100
B.1.119	USA	100		1287	UnitedKingdom	96
B.1.12	NA	<50%		1288	UnitedKingdom	74
B.1.120	UnitedKingdom	100		1289	UnitedKingdom	100
B.1.124	USA	100		1290	UnitedKingdom	92
B.1.126	USA	98		1291	UnitedKingdom	100
B.1.127	Denmark	92		1292	UnitedKingdom	96
B.1.128	Canada	100		1293	Austria	100
B.1.13	UnitedKingdom	84		1294	Austria	96
B.1.131	NA	<50%		1295	UnitedKingdom	56
B.1.134	USA	100		1296	Austria	100
B.1.137	USA	100		1297	USA	66
B.1.139	USA	90		1298	UnitedKingdom	80
B.1.14	USA	96		1299	NA	<50%
B.1.140	SouthAfrica	100		1300	UnitedKingdom	94
B.1.142	UnitedKingdom	96		1301	UnitedKingdom	100
B.1.143	India	70		1302	UnitedKingdom	96
B.1.145	NA	<50%		1303	Canada	88
B.1.146	Switzerland	50		1304	France	90
B.1.147	Canada	86		1305	UnitedKingdom	100
B.1.149	NA	<50%		1306	UnitedKingdom	100
B.1.151	UnitedKingdom	56		1307	USA	56
B.1.153	UnitedKingdom	66		1308	UnitedKingdom	76
B.1.157	France	50		1309	Australia	78
B.1.158	NA	<50%		1310	Austria	76
B.1.159	France	72		1311	UnitedKingdom	100
B.1.160	NA	<50%		1312	UnitedKingdom	100
B.1.160.10	Switzerland	90		1313	UnitedKingdom	76
B.1.160.11	Switzerland	100		1314	NA	<50%
B.1.160.12	Switzerland	82		1315	Argentina	90
B.1.160.13	Netherlands	52		1316	NA	<50%
B.1.160.14	Switzerland	84		1317	UnitedKingdom	100
B.1.160.15	Switzerland	82		1318	UnitedKingdom	100
B.1.160.16	Switzerland	98		1319	NA	<50%
B.1.160.17	Denmark	100		1320	NA	<50%
B.1.160.18	France	100		1321	NA	<50%
B.1.160.19	Switzerland	54		1322	UnitedKingdom	72
B.1.160.20	Switzerland	98		1323	USA	64
B.1.160.21	Luxembourg	92		1324	UnitedKingdom	56
B.1.160.22	Switzerland	72		1325	USA	56
B.1.160.23	UnitedKingdom	62		1326	NA	<50%
B.1.160.24	Denmark	100		1327	Denmark	88
B.1.160.25	NA	<50%		1328	Canada	96
B.1.160.26	Switzerland	78		1329	NA	<50%
B.1.160.27	Mayotte	94		1330	NA	<50%
B.1.160.28	France	66		1331	USA	50
B.1.160.29	Switzerland	96		1332	India	74
B.1.160.30	Switzerland	90		1333	DemocraticRepublicoftheCongo	84
B.1.160.31	Switzerland	90		1334	USA	50
B.1.160.32	Switzerland	100		1335	Germany	78
B.1.160.33	UnitedKingdom	100		1336	NA	<50%
B.1.160.7	UnitedKingdom	54		1337	NA	<50%
B.1.160.8	Denmark	100		1338	NA	<50%
B.1.160.9	Switzerland	84		1339	NA	<50%
B.1.160.N1	France	100		1340	UnitedKingdom	100
B.1.160.N2	Denmark	100		1341	UnitedKingdom	94
B.1.161	USA	100		1342	NA	<50%
B.1.162	USA	88		1343	NA	<50%
B.1.163	USA	50		1344	NA	<50%
B.1.164	Latvia	72		1345	Germany	78
B.1.165	UnitedKingdom	100		1346	UnitedKingdom	52
B.1.166	USA	98		1347	UnitedKingdom	90
B.1.167	Canada	100		1348	UnitedKingdom	100
B.1.168	UnitedKingdom	74		1349	NA	<50%
B.1.169	USA	100		1350	NA	<50%
B.1.170	Egypt	94		1351	NA	<50%
B.1.173	UnitedKingdom	72		1352	NA	<50%
B.1.177	UnitedKingdom	96		1353	NA	<50%
B.1.177.10	UnitedKingdom	50		1354	NA	<50%
B.1.177.11	UnitedKingdom	98		1355	France	70
B.1.177.12	Denmark	96		1356	NA	<50%
B.1.177.12.N1	Denmark	100		1357	NA	<50%
B.1.177.12.N2	Denmark	100		1358	Slovenia	66
B.1.177.14	NA	<50%		1359	UnitedKingdom	80
B.1.177.15	UnitedKingdom	96		1360	NA	<50%
B.1.177.16	UnitedKingdom	98		1361	UnitedKingdom	100
B.1.177.17	UnitedKingdom	100		1362	UnitedKingdom	90
B.1.177.18	UnitedKingdom	98		1363	UnitedKingdom	90
B.1.177.19	UnitedKingdom	100		1364	NA	<50%
B.1.177.2	UnitedKingdom	100		1365	NA	<50%
B.1.177.20	UnitedKingdom	98		1366	UnitedKingdom	98
B.1.177.21	Denmark	98		1367	UnitedKingdom	86
B.1.177.21.N1	Denmark	96		1368	NA	<50%
B.1.177.21.N2	Denmark	100		1369	NA	<50%
B.1.177.21.N3	Denmark	100		1370	NA	<50%
B.1.177.21.N4	Denmark	100		1371	NA	<50%
B.1.177.21.N5	Denmark	100		1372	UnitedKingdom	72
B.1.177.23	Switzerland	88		1373	Italy	68
B.1.177.24	Denmark	100		1374	Canada	82
B.1.177.25	Gibraltar	94		1375	NA	<50%
B.1.177.26	UnitedKingdom	100		1376	NA	<50%
B.1.177.27	Denmark	100		1377	Australia	50
B.1.177.28	Italy	92		1378	USA	98
B.1.177.29	NA	<50%		1379	UnitedKingdom	98
B.1.177.3	UnitedKingdom	72		1380	NA	<50%
B.1.177.30	UnitedKingdom	100		1381	NA	<50%
B.1.177.31	Switzerland	96		1382	NA	<50%
B.1.177.32	Spain	66		1383	USA	96
B.1.177.33	Italy	84		1384	USA	98
B.1.177.34	NA	<50%		1385	NA	<50%
B.1.177.35	Denmark	100		1386	NewZealand	96
B.1.177.36	Netherlands	96		1387	NA	<50%
B.1.177.37	Belgium	62		1388	UnitedKingdom	84
B.1.177.38	Netherlands	84		1389	NA	<50%
B.1.177.39	UnitedKingdom	86		1390	UnitedKingdom	54
B.1.177.4	UnitedKingdom	100		1391	NA	<50%
B.1.177.40	Netherlands	60		1392	NA	<50%
B.1.177.41	NA	<50%		1393	NA	<50%
B.1.177.42	Denmark	100		1394	NA	<50%
B.1.177.43	Austria	64		1395	UnitedKingdom	88
B.1.177.44	UnitedKingdom	52		1396	NA	<50%
B.1.177.45	Iceland	72		1397	UnitedKingdom	86
B.1.177.46	Sweden	72		1398	USA	88
B.1.177.47	UnitedKingdom	78		1399	UnitedKingdom	54
B.1.177.48	UnitedKingdom	100		1400	Canada	98
B.1.177.49	NA	<50%		1401	NA	<50%
B.1.177.5	UnitedKingdom	100		1402	USA	96
B.1.177.50	Netherlands	68		1403	USA	82
B.1.177.51	Italy	52		1404	India	76
B.1.177.52	UnitedKingdom	50		1405	UnitedKingdom	74
B.1.177.53	Italy	76		1406	NA	<50%
B.1.177.54	UnitedKingdom	60		1407	UnitedKingdom	96
B.1.177.55	Ireland	82		1408	UnitedKingdom	66
B.1.177.56	UnitedKingdom	96		1409	UnitedKingdom	94
B.1.177.57	UnitedKingdom	100		1410	USA	70
B.1.177.58	UnitedKingdom	100		1411	USA	52
B.1.177.59	Ireland	82		1412	NA	<50%
B.1.177.6	UnitedKingdom	98		1413	NA	<50%
B.1.177.60	UnitedKingdom	100		1414	UnitedKingdom	88
B.1.177.61	Spain	50		1415	NA	<50%
B.1.177.62	Germany	90		1416	UnitedKingdom	96
B.1.177.63	UnitedKingdom	100		1417	NA	<50%
B.1.177.64	NA	<50%		1418	USA	94
B.1.177.65	UnitedKingdom	100		1419	NA	<50%
B.1.177.66	NA	<50%		1420	UnitedKingdom	100
B.1.177.67	Ireland	92		1421	UnitedKingdom	86
B.1.177.68	Ireland	100		1422	India	58
B.1.177.69	UnitedKingdom	100		1423	NA	<50%
B.1.177.7	UnitedKingdom	94		1424	NA	<50%
B.1.177.70	Denmark	100		1425	UnitedKingdom	100
B.1.177.71	France	88		1426	NA	<50%
B.1.177.72	Portugal	76		1427	UnitedKingdom	100
B.1.177.73	Netherlands	88		1428	NA	<50%
B.1.177.74	NA	<50%		1429	UnitedKingdom	98
B.1.177.75	Italy	82		1430	Austria	54
B.1.177.76	Denmark	86		1431	UnitedKingdom	74
B.1.177.77	Belgium	60		1432	USA	74
B.1.177.78	France	86		1433	UnitedKingdom	100
B.1.177.8	UnitedKingdom	100		1434	UnitedKingdom	96
B.1.177.80	NA	<50%		1435	NA	<50%
B.1.177.81	France	70		1436	NA	<50%
B.1.177.82	UnitedKingdom	80		1437	UnitedKingdom	88
B.1.177.83	Italy	98		1438	NA	<50%
B.1.177.84	UnitedKingdom	100		1439	Japan	62
B.1.177.85	Portugal	64		1440	Japan	100
B.1.177.86	Germany	82		1441	Japan	96
B.1.177.86.N1	Denmark	100		1442	USA	74
B.1.177.87	UnitedKingdom	96		1443	UnitedKingdom	76
B.1.177.88	Italy	90		1444	UnitedKingdom	96
B.1.177.89	Italy	50		1445	USA	74
B.1.177.9	UnitedKingdom	100		1446	UnitedKingdom	78
B.1.177.N1	UnitedKingdom	100		1447	NA	<50%
B.1.177.N2	UnitedKingdom	100		1448	USA	90
B.1.177.N3	UnitedKingdom	100		1449	NA	<50%
B.1.177.N4	NA	<50%		1450	NA	<50%
B.1.177.N5	France	54		1451	UnitedKingdom	78
B.1.177.N6	NA	<50%		1452	France	56
B.1.177.N7	UnitedKingdom	100		1453	UnitedKingdom	76
B.1.177.N8	UnitedKingdom	100		1454	UnitedKingdom	96
B.1.178	NA	<50%		1455	NA	<50%
B.1.179	Denmark	54		1456	Brazil	84
B.1.180	NA	<50%		1457	NA	<50%
B.1.181	USA	98		1458	UnitedKingdom	94
B.1.182	Spain	90		1459	NA	<50%
B.1.184	NA	<50%		1460	NA	<50%
B.1.187	Poland	58		1461	UnitedKingdom	58
B.1.188	USA	100		1462	NA	<50%
B.1.189	Mexico	94		1463	Canada	90
B.1.190	Netherlands	100		1464	NA	<50%
B.1.192	EquatorialGuinea	98		1465	USA	80
B.1.194	USA	50		1466	UnitedKingdom	96
B.1.195	Brazil	60		1467	UnitedKingdom	60
B.1.198	Canada	100		1468	Germany	66
B.1.199	USA	100		1469	NA	<50%
B.1.2	Canada	100		1470	USA	80
B.1.2.N1	USA	94		1471	UnitedKingdom	100
B.1.2.N2	Canada	98		1472	UnitedKingdom	96
B.1.2.N3	USA	94		1473	NA	<50%
B.1.2.N4	USA	100		1474	UnitedKingdom	100
B.1.2.N5	USA	98		1475	India	56
B.1.2.N6	Canada	100		1476	UnitedKingdom	56
B.1.2.N7	USA	94		1477	NA	<50%
B.1.201	UnitedKingdom	86		1478	UnitedKingdom	62
B.1.203	NA	<50%		1479	USA	82
B.1.205	Peru	82		1480	NA	<50%
B.1.206	USA	100		1481	NA	<50%
B.1.208	NA	<50%		1482	UnitedKingdom	84
B.1.210	India	90		1483	Germany	60
B.1.211	NA	<50%		1484	Sweden	88
B.1.212	Brazil	58		1485	USA	100
B.1.213	Poland	68		1486	USA	92
B.1.214	DemocraticRepublicoftheCongo	92		1487	NA	<50%
B.1.214.1	RepublicoftheCongo	84		1488	UnitedKingdom	72
B.1.214.2	NA	<50%		1489	NA	<50%
B.1.214.3	NA	<50%		1490	NA	<50%
B.1.214.4	Denmark	98		1491	NA	<50%
B.1.215	UnitedKingdom	98		1492	NA	<50%
B.1.218	NA	<50%		1493	UnitedKingdom	94
B.1.219	Suriname	78		1494	Austria	98
B.1.22	Netherlands	90		1495	UnitedKingdom	54
B.1.22.1	Netherlands	96		1496	UnitedKingdom	100
B.1.220	NA	<50%		1497	UnitedKingdom	96
B.1.221	France	80		1498	NA	<50%
B.1.221.1	UnitedKingdom	90		1499	UnitedKingdom	100
B.1.221.2	Germany	100		1500	UnitedKingdom	100
B.1.221.3	Denmark	100		1501	Austria	94
B.1.221.4	Luxembourg	88		1502	Canada	66
B.1.221.N1	Germany	74		1503	Canada	80
B.1.222	UnitedKingdom	88		1504	UnitedKingdom	78
B.1.223	Canada	70		1505	UnitedKingdom	92
B.1.224	Austria	78		1506	Austria	98
B.1.225	UnitedKingdom	92		1507	UnitedKingdom	58
B.1.227	NA	<50%		1508	USA	68
B.1.229	UnitedKingdom	84		1509	UnitedKingdom	74
B.1.23	Australia	60		1510	UnitedKingdom	72
B.1.231	NA	<50%		1511	UnitedKingdom	100
B.1.232	USA	88		1512	USA	94
B.1.233	USA	100		1513	UnitedKingdom	78
B.1.234	USA	94		1514	USA	90
B.1.234.N1	USA	98		1515	UnitedKingdom	94
B.1.235	UnitedKingdom	100		1516	UnitedKingdom	96
B.1.236	NA	<50%		1517	NA	92
B.1.237	SouthAfrica	100		1518	NA	<50%
B.1.238	UnitedKingdom	100		1519	NA	<50%
B.1.239	USA	78		1520	NA	<50%
B.1.240	USA	98		1521	NA	<50%
B.1.240.1	NA	<50%		1522	NA	<50%
B.1.240.2	UnitedKingdom	64		1523	NA	<50%
B.1.240.N1	USA	100		1524	NA	<50%
B.1.241	USA	80		1525	NA	<50%
B.1.242	Norway	100		1526	NA	<50%
B.1.243	USA	90		1527	NA	<50%
B.1.243.1	USA	76		1528	NA	<50%
B.1.243.2	Mexico	92		1529	NA	<50%
B.1.245	USA	76		1530	NA	<50%
B.1.247	NA	<50%		1531	NA	<50%
B.1.248	UnitedKingdom	56		1532	NA	<50%
B.1.250	UnitedKingdom	78		1533	NA	<50%
B.1.251	UnitedKingdom	92		1534	NA	<50%
B.1.252	UnitedKingdom	90		1535	NA	<50%
B.1.254	UnitedKingdom	100		1536	NA	<50%
B.1.256	UnitedKingdom	100		1537	NA	<50%
B.1.258	NA	<50%		1538	NA	<50%
B.1.258.10	NA	<50%		1539	NA	<50%
B.1.258.11	Denmark	100		1540	NA	<50%
B.1.258.12	UnitedKingdom	98		1541	NA	<50%
B.1.258.14	NA	<50%		1542	NA	<50%
B.1.258.15	Denmark	100		1543	NA	<50%
B.1.258.16	Denmark	90		1544	NA	<50%
B.1.258.17	NA	<50%		1545	NA	<50%
B.1.258.17.N1	NA	<50%		1546	NA	<50%
B.1.258.18	NA	<50%		1547	NA	<50%
B.1.258.19	Denmark	60		1548	NA	<50%
B.1.258.2	NA	<50%		1549	NA	<50%
B.1.258.20	Luxembourg	60		1550	NA	<50%
B.1.258.21	Netherlands	100		1551	NA	<50%
B.1.258.22	Sweden	96		1552	NA	<50%
B.1.258.23	USA	88		1553	NA	<50%
B.1.258.24	Italy	52		1554	NA	<50%
B.1.258.3	UnitedKingdom	94		1555	NA	<50%
B.1.258.4	UnitedKingdom	100		1556	NA	<50%
B.1.258.5	UnitedKingdom	66		1557	NA	<50%
B.1.258.6	UnitedKingdom	96		1558	NA	<50%
B.1.258.7	UnitedKingdom	100		1559	NA	<50%
B.1.258.9	Denmark	98		1560	NA	<50%
B.1.258.N1	UnitedKingdom	76		1561	NA	<50%
B.1.260	NA	<50%		1562	NA	<50%
B.1.263	USA	52		1563	NA	<50%
B.1.264	USA	84		1564	NA	<50%
B.1.264.1	NA	<50%		1565	NA	<50%
B.1.265	Canada	92		1566	NA	<50%
B.1.267	USA	78		1567	NA	<50%
B.1.268	USA	98		1568	NA	<50%
B.1.270	Canada	100		1569	NA	<50%
B.1.273	France	100		1570	NA	<50%
B.1.274	USA	100		1571	NA	<50%
B.1.276	NA	<50%
B.1.277	NA	<50%
B.1.279	Canada	100
B.1.280	USA	96
B.1.281	Bahrain	72
B.1.282	UnitedKingdom	78
B.1.284	USA	68
B.1.285	NA	<50%
B.1.287	USA	52
B.1.289	USA	100
B.1.291	CostaRica	80
B.1.292	NA	<50%
B.1.293	USA	96
B.1.294	NA	<50%
B.1.298	USA	100
B.1.3	USA	98
B.1.301	USA	100
B.1.302	USA	72
B.1.304	USA	86
B.1.305	USA	100
B.1.306	USA	100
B.1.308	USA	86
B.1.309	NA	<50%
B.1.310	NA	<50%
B.1.311	USA	78
B.1.313	USA	96
B.1.314	USA	88
B.1.315	USA	100
B.1.316	NA	<50%
B.1.318	USA	52
B.1.319	USA	80
B.1.320	USA	84
B.1.321	NA	<50%
B.1.323	USA	56
B.1.324	USA	98
B.1.325	USA	100
B.1.326	USA	100
B.1.328	USA	64
B.1.329	Germany	100
B.1.330	USA	58
B.1.332	USA	96
B.1.333	USA	58
B.1.334	USA	70
B.1.335	USA	100
B.1.336	USA	100
B.1.337	USA	100
B.1.338	Australia	100
B.1.340	USA	98
B.1.341	USA	82
B.1.342	NA	<50%
B.1.343	Denmark	64
B.1.344	USA	100
B.1.346	Canada	100
B.1.348	USA	100
B.1.349	USA	66
B.1.35	UnitedKingdom	92
B.1.350	Canada	100
B.1.351	Canada	62
B.1.351.1	SouthAfrica	60
B.1.351.2	France	88
B.1.351.3	UnitedKingdom	64
B.1.351.5	Spain	72
B.1.351.N1	Finland	78
B.1.351.N2	NA	<50%
B.1.351.N3	France	98
B.1.354	USA	62
B.1.355	USA	100
B.1.356	NA	<50%
B.1.357	USA	100
B.1.358	NA	<50%
B.1.359	USA	86
B.1.36	Canada	100
B.1.36.1	NA	<50%
B.1.36.10	Jordan	80
B.1.36.12	UnitedKingdom	100
B.1.36.16	Thailand	52
B.1.36.17	UnitedKingdom	86
B.1.36.18	Canada	100
B.1.36.19	Indonesia	68
B.1.36.2	UnitedKingdom	100
B.1.36.20	UnitedKingdom	78
B.1.36.21	Norway	98
B.1.36.22	Finland	98
B.1.36.23	UnitedKingdom	72
B.1.36.24	HongKong	52
B.1.36.25	Denmark	92
B.1.36.26	Canada	100
B.1.36.27	HongKong	98
B.1.36.28	UnitedKingdom	96
B.1.36.29	India	60
B.1.36.31	Canada	100
B.1.36.33	Denmark	98
B.1.36.34	UnitedKingdom	56
B.1.36.35	Switzerland	92
B.1.36.36	Canada	100
B.1.36.37	Canada	100
B.1.36.38	Canada	100
B.1.36.39	UnitedKingdom	100
B.1.36.7	UnitedKingdom	72
B.1.36.8	India	54
B.1.36.9	UnitedKingdom	94
B.1.360	USA	96
B.1.361	USA	96
B.1.362	NA	<50%
B.1.362.2	UnitedKingdom	92
B.1.363	USA	96
B.1.366	USA	96
B.1.367	France	98
B.1.369	Canada	68
B.1.369.1	Canada	70
B.1.37	USA	92
B.1.370	USA	100
B.1.371	USA	50
B.1.372	NA	<50%
B.1.375	USA	96
B.1.377	USA	100
B.1.378	USA	80
B.1.379	UnitedKingdom	84
B.1.38	USA	64
B.1.380	Rwanda	96
B.1.381	SouthAfrica	98
B.1.382	USA	90
B.1.383	Canada	82
B.1.384	USA	98
B.1.385	USA	96
B.1.387	NA	<50%
B.1.388	NA	<50%
B.1.389	NA	<50%
B.1.39	Denmark	94
B.1.390	USA	100
B.1.391	UnitedKingdom	78
B.1.393	Uganda	62
B.1.395	UnitedKingdom	88
B.1.396	USA	100
B.1.397	USA	78
B.1.398	Lebanon	94
B.1.399	USA	66
B.1.40	UnitedKingdom	72
B.1.400	USA	100
B.1.400.1	USA	100
B.1.401	USA	96
B.1.402	USA	100
B.1.403	USA	100
B.1.404	USA	98
B.1.405	USA	72
B.1.406	Germany	96
B.1.407	UnitedKingdom	52
B.1.408	UnitedKingdom	54
B.1.409	USA	94
B.1.411	SriLanka	76
B.1.413	USA	96
B.1.415	NA	<50%
B.1.415.1	Mexico	90
B.1.416	France	98
B.1.416.1	France	64
B.1.417	NA	<50%
B.1.418	UnitedKingdom	100
B.1.420	Colombia	98
B.1.421	USA	98
B.1.422	Canada	100
B.1.423	USA	100
B.1.424	USA	100
B.1.425	USA	100
B.1.426	USA	96
B.1.427	USA	80
B.1.427.N1	USA	80
B.1.428	Qatar	98
B.1.428.1	Iraq	58
B.1.428.2	NA	<50%
B.1.428.3	Qatar	86
B.1.429	USA	78
B.1.429.1	USA	100
B.1.429.N1	USA	82
B.1.429.N2	USA	100
B.1.431	UnitedKingdom	50
B.1.432	USA	100
B.1.433	USA	98
B.1.434	NA	<50%
B.1.435	USA	100
B.1.436	USA	100
B.1.437	USA	80
B.1.438	NA	<50%
B.1.438.1	Canada	100
B.1.438.1.N1	Canada	100
B.1.438.2	Mayotte	86
B.1.438.3	NA	<50%
B.1.438.4	USA	100
B.1.439	USA	52
B.1.44	UnitedKingdom	100
B.1.441	Kuwait	92
B.1.442	NA	<50%
B.1.443	USA	100
B.1.444	USA	100
B.1.445	USA	100
B.1.446	USA	100
B.1.448	USA	100
B.1.450	USA	100
B.1.451	USA	90
B.1.452	USA	98
B.1.453	USA	100
B.1.456	Indonesia	72
B.1.458	NA	<50%
B.1.459	Indonesia	62
B.1.460	UnitedKingdom	90
B.1.462	Nigeria	54
B.1.463	Finland	96
B.1.465	NA	<50%
B.1.466	NA	<50%
B.1.466.1	NA	<50%
B.1.466.2	Indonesia	56
B.1.467	NA	<50%
B.1.468	Indonesia	74
B.1.469	UnitedKingdom	78
B.1.470	Indonesia	64
B.1.471	NA	<50%
B.1.473	USA	86
B.1.474	NA	<50%
B.1.475	NA	<50%
B.1.476	NA	<50%
B.1.478	USA	90
B.1.479	NA	<50%
B.1.480	NA	<50%
B.1.483	NA	<50%
B.1.485	USA	100
B.1.486	NA	<50%
B.1.487	USA	92
B.1.488	NA	<50%
B.1.489	NA	<50%
B.1.490	NA	<50%
B.1.491	NA	<50%
B.1.492	USA	100
B.1.493	USA	82
B.1.494	USA	76
B.1.495	USA	100
B.1.496	NA	<50%
B.1.497	SouthKorea	100
B.1.498	USA	82
B.1.499	Argentina	86
B.1.499.1	NA	<50%
B.1.500	NA	<50%
B.1.501	USA	100
B.1.502	NA	<50%
B.1.503	USA	100
B.1.504	Israel	50
B.1.505	UnitedKingdom	62
B.1.506	USA	74
B.1.507	USA	100
B.1.508	USA	80
B.1.509	USA	84
B.1.510	NA	<50%
B.1.511	NA	<50%
B.1.513	Austria	80
B.1.515	USA	100
B.1.516	USA	100
B.1.517	USA	94
B.1.517.1	Australia	100
B.1.518	USA	100
B.1.520	NA	<50%
B.1.521	USA	100
B.1.523	Canada	54
B.1.524	Malaysia	66
B.1.525	Canada	82
B.1.526	Canada	100
B.1.526.N1	USA	70
B.1.526.N2	USA	96
B.1.527	NA	<50%
B.1.528	NA	<50%
B.1.529	NA	<50%
B.1.530	Kenya	98
B.1.531	UnitedKingdom	70
B.1.532	UnitedKingdom	100
B.1.533	NA	<50%
B.1.534	Denmark	96
B.1.535	Australia	68
B.1.536	Denmark	100
B.1.537	India	100
B.1.538	India	82
B.1.539	USA	100
B.1.540	India	84
B.1.541	USA	100
B.1.542	Spain	50
B.1.543	USA	100
B.1.544	USA	96
B.1.545	NewZealand	58
B.1.546	USA	100
B.1.547	NA	<50%
B.1.548	India	90
B.1.549	Kenya	100
B.1.550	USA	100
B.1.551	USA	96
B.1.552	USA	58
B.1.554	USA	100
B.1.555	Sweden	82
B.1.556	USA	98
B.1.558	NA	<50%
B.1.560	NA	<50%
B.1.561	Mexico	54
B.1.562	Ireland	72
B.1.563	NA	<50%
B.1.564.1	Canada	100
B.1.565	USA	98
B.1.566	USA	92
B.1.567	USA	98
B.1.568	USA	98
B.1.569	USA	100
B.1.570	USA	92
B.1.571	USA	100
B.1.572	USA	80
B.1.573	Canada	100
B.1.574	USA	98
B.1.575	USA	60
B.1.575.1	Spain	100
B.1.575.2	Spain	98
B.1.576	USA	100
B.1.577	USA	98
B.1.578	USA	98
B.1.579	USA	100
B.1.580	USA	100
B.1.581	USA	100
B.1.582	USA	92
B.1.585	USA	60
B.1.586	USA	96
B.1.587	USA	100
B.1.588	USA	64
B.1.589	USA	100
B.1.590	USA	100
B.1.591	USA	100
B.1.592	Canada	50
B.1.593	USA	100
B.1.594	USA	64
B.1.595	USA	80
B.1.595.1	USA	96
B.1.595.2	USA	56
B.1.595.3	USA	78
B.1.595.4	USA	100
B.1.596	USA	78
B.1.596.1	Kenya	98
B.1.597	France	100
B.1.598	Canada	86
B.1.599	USA	80
B.1.6	Belgium	68
B.1.600	Bolivia	52
B.1.601	USA	62
B.1.602	USA	94
B.1.603	USA	98
B.1.604	USA	100
B.1.605	USA	98
B.1.606	USA	100
B.1.607	USA	62
B.1.609	Mexico	66
B.1.610	UnitedKingdom	100
B.1.611	Canada	64
B.1.612	USA	96
B.1.613	Denmark	74
B.1.614	NA	<50%
B.1.615	Canada	62
B.1.616	France	84
B.1.617.1	Canada	96
B.1.617.2	Austria	100
B.1.617.2.N1	Turkey	88
B.1.617.2.N10	Singapore	64
B.1.617.2.N11	NA	<50%
B.1.617.2.N12	USA	96
B.1.617.2.N15	NA	<50%
B.1.617.2.N2	Turkey	100
B.1.617.2.N3	NA	<50%
B.1.617.2.N4	NA	<50%
B.1.617.2.N5	NA	<50%
B.1.617.2.N6	NA	<50%
B.1.617.2.N7	NA	<50%
B.1.617.2.N8	NA	<50%
B.1.617.2.N9	USA	66
B.1.617.3	India	84
B.1.618	India	96
B.1.619	Canada	92
B.1.619.1	SouthKorea	96
B.1.620	CentralAfricanRepublic	78
B.1.621	Canada	98
B.1.621.1	NA	<50%
B.1.621.2	NA	<50%
B.1.622	Reunion	92
B.1.623	USA	86
B.1.625	Colombia	80
B.1.626	NA	<50%
B.1.627	USA	84
B.1.629	NA	<50%
B.1.630	NA	<50%
B.1.631	USA	72
B.1.632	Mexico	86
B.1.633	NA	<50%
B.1.634	USA	76
B.1.635	Mexico	60
B.1.636	USA	80
B.1.637	USA	86
B.1.637.1	USA	84
B.1.638	NA	<50%
B.1.639	USA	88
B.1.640.1	DemocraticRepublicoftheCongo	58
B.1.640.2	France	72
B.1.67	NA	<50%
B.1.69	NA	<50%
B.1.70	UnitedKingdom	72
B.1.76	UnitedKingdom	96
B.1.77	NA	<50%
B.1.78	NA	<50%
B.1.8	Netherlands	94
B.1.81	UnitedKingdom	76
B.1.83	Belgium	92
B.1.84	DemocraticRepublicoftheCongo	86
B.1.9	NA	<50%
B.1.9.2	NA	<50%
B.1.9.3	NA	<50%
B.1.9.4	Germany	94
B.1.9.5	NA	<50%
B.1.91	NA	<50%
B.1.93	NA	<50%
B.1.94	NA	<50%
B.1.96	Netherlands	66
B.1.97	UnitedKingdom	58
B.1.N10	Canada	100
B.1.N11	USA	98
B.1.N2	NA	<50%
B.1.N3	Canada	100
B.1.N4	Canada	100
B.1.N6	Turkey	100
B.1.N7	Turkey	92
B.1.N8	France	58
B.1.N9	NA	<50%
B.10	UnitedKingdom	94
B.11	Netherlands	88
B.12	Japan	96
B.13	NA	<50%
B.15	UnitedKingdom	98
B.18	NA	<50%
B.19	USA	58
B.20	USA	90
B.23	UnitedKingdom	88
B.26	UnitedKingdom	82
B.27	UnitedKingdom	88
B.28	NA	<50%
B.29	UnitedKingdom	72
B.3	NA	<50%
B.3.1	UnitedKingdom	98
B.30	USA	98
B.31	UnitedKingdom	64
B.32	UnitedKingdom	70
B.33	UnitedKingdom	94
B.34	UnitedKingdom	96
B.35	UnitedKingdom	52
B.36	NA	<50%
[truncated: 609 more rows]
