# Supplementary material for: HaploCoV: unsupervised classification and rapid detection of novel emerging variants of SARS-CoV-2
Source: Commun Biol. 2023 Apr 22;6:443. doi: 10.1038/s42003-023-04784-4 (PMC10122080; doi:10.1038/s42003-023-04784-4)
Supplement: Supplementary file 13 — Supplementary Data 11 [file 42003_2023_4784_MOESM13_ESM.xlsx]

## Sheet: Sheet1
Ancestral Pango lineage	SubLin Pango	Additional Pango+	Tot genomes in Pango +	Tot genomes in SubLin Pango
B.1.617.2	242	390	1359268	3955252
B.1.1.529	98	289	1407458	4133528
B.1.1.7	9	167	844041	1155784
P.1	23	9	15618	134097
B.1.526	1	4	16766	55385
B.1.351	5	3	7010	46250
B.1.429	2	2	19259	50856
B.1.525	1	0	0	0
B.1.427	1	1	7882	23696
R.1	1	1	1273	11975
B.1.617.1	1	0	0	0
P.2	1	0	0	0
P.3	1	0	0	0
B.1.621	4	0	0	0
B.1.620	1	0	0	0
C.37	2	0	0	0
B.1.1.318	8	0	0	0
C.1.2	1	0	0	0
B.1.640	2	0	0	0
AV.1	1	0	0	0
AT.1	1	0	0	0
B.1.466.2	4	0	0	0
B.1.1.519	1	0	0	0
C.36.3	2	0	0	0
B.1.214.2	1	0	0	0
B.1.1.523	1	0	0	0
B.1.630	1	0	0	0
B.1.619	2	0	0	0
