# Supplementary material for: HaploCoV: unsupervised classification and rapid detection of novel emerging variants of SARS-CoV-2
Source: Commun Biol. 2023 Apr 22;6:443. doi: 10.1038/s42003-023-04784-4 (PMC10122080; doi:10.1038/s42003-023-04784-4)
Supplement: Supplementary file 14 — Supplementary Data 12 [file 42003_2023_4784_MOESM14_ESM.xlsx]

## Sheet: Sheet1
id	description	P-value
orf1ab:numTotal	total number of defining genomic variants in orf1ab	7.47116e-22
spike:numNS	total number of non-synonymous defining genomic variants in S	1.58469e-21
AF50	total number of genomic variants with AF>=50% and <90% within the lineage	2.4991e-21
geneN:numTotal	total number of defining genomic variants in N	3.60546e-21
numIF	defining genomic variants: total number of inframe indels	4.67164e-21
AF10	total number of genomic variants with AF>=10% and <25% within the lineage	5.20569e-21
numNS	defining genomic variants: total number of non synonymous substitutions	5.65453e-21
EpiGlobal	total number of genomic variants (silent and not) at predicted epitopes sites	5.76414e-21
geneM:numDecr	total number of defining genomic variants decreasing by at least a 1.5 fold in frequency in the last 6 months in M	6.18771e-21
AF90	total number of non silent genomic variants at orf1a and orf1ab cleavage sites	6.56508e-21
spike:numIncr	total number of defining genomic variants increasing by at least a 1.5 fold in frequency in the last 6 months in S	7.2209e-21
EpiRatio	ratio between silent and non silent genomic variants at predicted epitopes sites	1.19455e-20
geneM:numIncr	total number of defining genomic variants increasing by at least a 1.5 fold in frequency in the last 6 months in M	1.19455e-20
shapeRlow	total number of genomic variants associated with a low Shape-seq score, derived from Huston et al 2021, and processed by the UCSC genome browser in their RNA SHAPE Structure from the Pyle group track	1.19455e-20
shapeRhigh	total number of genomic variants associated with a high Shape score-seq, derived from Huston et al 2021, and processed by the UCSC genome browser in their RNA SHAPE Structure from the Pyle group track	1.19455e-20
affinity95	total number of genomic variant in the 95th percentile of the distribution of RBD affinity deep mutational scanning, as derived from Starr et al 2020 and reprocessed by the UCSC genome browser in their “S RBD Deep Mutational Scanning: ACE2 Binding (Jesse Bloom's Group)” track	1.19455e-20
affinityTot	total sum at genomic variant sites of RBD affinity deep mutational scanning scores, as derived from Starr et al 2020 and reprocessed by the UCSC genome browser in their “S RBD Deep Mutational Scanning: ACE2 Binding (Jesse Bloom's Group)” track	1.19455e-20
spikeMed	total number of genomic variants of "medium impact", as defined based on the community annotation of SARS-CoV-2 spike amino acid changes available from CoVariants.org	1.19455e-20
spikeHigh	total number of genomic variants of "high impact", as defined based on the community annotation of SARS-CoV-2 spike amino acid changes available from CoVariants.org	1.19455e-20
spikeTot	total number of genomic variants with impact on the spike glycoprotein, based on the community annotation of SARS-CoV-2 spike amino acid changes available from CoVariants.org	1.19455e-20
spike:numDom	total number of non-silent defining genomic variants in annotated uniprot domains in S	1.77735e-20
geneN:numINF	total number of inframe indels defining genomic variants in N	1.77735e-20
AF1	total number of genomic variants with AF>=1% within the lineage	2.03984e-20
spike:numDecr	total number of defining genomic variants decreasing by at least a 1.5 fold in frequency in the last 6 months in S	9.99084e-16
igg05	total number of genomic variants associated with the top 5% percentile of the Z-Score distribution of peptide affinities for Igg derived from Wang et al 2020, and re-processed by UCSC genome browser in their Antibody Proteome Peptide Binding Microarray Raw Data from Wang et al, ACS 2020, Xiaobo Yu group, NCPSB Beijing tracks	9.99084e-16
spike:numPos	total number of defining genomic variants in S predicted to be under positive selection according to Hyphy	9.9933e-16
spike:numTotal	total number of defining genomic variants in S	9.99483e-16
orf1ab:numPos	total number of defining genomic variants in orf1ab predicted to be under positive selection according to Hyphy	9.99483e-16
geneN:numPos	total number of defining genomic variants in N predicted to be under positive selection according to Hyphy	9.99483e-16
spike:EpiRatio	ratio between silent and non silent genomic variants at predicted epitopes sites in spike	9.9951e-16
geneM:numDam	total number of deleterious (frameshift, premature stop) defining genomic variants in M	9.99511e-16
num	total number of defining genomic variants	9.9957e-16
geneN:EpiRatio	ratio between silent and non silent genomic variants at predicted epitopes sites in N	9.9957e-16
geneN:numIncr	total number of defining genomic variants increasing by at least a 1.5 fold in frequency in the last 6 months in N	9.9957e-16
spike:numS	total number of non-synonymous defining genomic variants in S	9.99743e-16
spike:numINF	total number of inframe indels defining genomic variants in S	9.99766e-16
orf1ab:numDecr	total number of defining genomic variants decreasing by at least a 1.5 fold in frequency in the last 6 months in orf1ab	1.00086e-15
orf1ab:numNS	total number of non-synonymous defining genomic variants in orf1ab	1.00086e-15
geneM:EpiRatio	ratio between silent and non silent genomic variants at predicted epitopes sites in M	1.00086e-15
metaORF:numNS	total number of non-synonymous defining genomic variants in in non structural proteins (all proteins with the exclusion of N,E,M,S)	9.99998e-08
metaORF:numDom	total number of non-silent defining genomic variants in annotated uniprot domains in in non structural proteins (all proteins with the exclusion of N,E,M,S)	9.99998e-08
metaORF:numIncr	total number of defining genomic variants increasing by at least a 1.5 fold in frequency in the last 6 months in in non structural proteins (all proteins with the exclusion of N,E,M,S)	9.99998e-08
metaORF:EpiRatio	ratio between silent and non silent genomic variants at predicted epitopes sites in in non structural proteins (all proteins with the exclusion of N,E,M,S)	9.99999e-08
shapeRmed	total number of genomic variants associated with a medium Shape-seq score, derived from Huston et al 2021, and processed by the UCSC genome browser in their RNA SHAPE Structure from the Pyle group track	9.99999e-08
affinity99	total number of genomic variant in the 99th percentile of the distribution of RBD affinity deep mutational scanning, as derived from Starr et al 2020 and reprocessed by the UCSC genome browser in their “S RBD Deep Mutational Scanning: ACE2 Binding (Jesse Bloom's Group)” track	9.99999e-08
iggtot	total sum of the Z-scores of peptide affinites for Igg, derived from Wang et al 2020, and re-processed by UCSC genome browser in their Antibody Proteome Peptide Binding Microarray Raw Data from Wang et al, ACS 2020, Xiaobo Yu group, NCPSB Beijing tracks	9.99999e-08
igm05	total number of genomic variants associated with the top 5% percentile of the Z-Score distribution of peptide affinities for Igm derived from Wang et al 2020, and re-processed by UCSC genome browser in their Antibody Proteome Peptide Binding Microarray Raw Data from Wang et al, ACS 2020, Xiaobo Yu group, NCPSB Beijing tracks	9.99999e-08
igmtot	total sum of the Z-scores of peptide affinites for Igm,derived from Wang et al 2020, and re-processed by UCSC genome browser in their Antibody Proteome Peptide Binding Microarray Raw Data from Wang et al, ACS 2020, Xiaobo Yu group, NCPSB Beijing tracks	9.99999e-08
AF5	total number of genomic variants with AF>5% and <10% within the lineage	9.99999e-08
orf1ab:numIncr	total number of defining genomic variants increasing by at least a 1.5 fold in frequency in the last 6 months in orf1ab	9.99999e-08
orf1ab:numINF	total number of inframe indels defining genomic variants in orf1ab	9.99999e-08
numGlobal	defining genomic variants: total number of non silent (sum of numNS, numD and numIF)	9.99999e-08
orf1ab:EpiRatio	ratio between silent and non silent genomic variants at predicted epitopes sites in orf1ab	9.99999e-08
metaORF:numTotal	total number of defining genomic variants in in non structural proteins (all proteins with the exclusion of N,E,M,S)	1e-07
numD	defining genomic variants: total number with deleterious effect (frameshift, premature stop)	1e-07
geneN:numDam	total number of deleterious (frameshift, premature stop) defining genomic variants in N	1e-07
geneN:numDom	total number of non-silent defining genomic variants in annotated uniprot domains in N	1e-07
geneN:numNS	total number of non-synonymous defining genomic variants in N	1e-07
AF1	total number of genomic variants with AF>=1% and <5 within the lineage	1e-07
AF25	total number of genomic variants with AF>=25% and <50% within the lineage	1e-07
igg01	total number of genomic variants associated with the top 1% percentile of the Z-Score distribution of peptide affinitiesderived from Wang et al 2020, and re-processed by UCSC genome browser in their Antibody Proteome Peptide Binding Microarray Raw Data from Wang et al, ACS 2020, Xiaobo Yu group, NCPSB Beijing tracks	1e-07
igg10	total number of genomic variants associated with the top 10% percentile of the Z-Score distribution of peptide affinities for Igg derived from Wang et al 2020, and re-processed by UCSC genome browser in their Antibody Proteome Peptide Binding Microarray Raw Data from Wang et al, ACS 2020, Xiaobo Yu group, NCPSB Beijing tracks	1e-07
geneE:numDecr	total number of defining genomic variants decreasing by at least a 1.5 fold in frequency in the last 6 months in E	0.144233
geneM:numPos	total number of defining genomic variants in M predicted to be under positive selection according to Hyphy	0.1449
geneM:numINF	total number of inframe indels defining genomic variants in M	0.159235
geneM:numNeg	total number of defining genomic variants in M predicted to be under negative selection according to Hyphy	0.218567
orf1ab:numNeg	total number of defining genomic variants in orf1ab predicted to be under negative selection according to Hyphy	0.260412
geneE:numIncr	total number of defining genomic variants increasing by at least a 1.5 fold in frequency in the last 6 months in E	0.263007
geneE:numTotal	total number of defining genomic variants in E	0.28336
geneN:numDecr	total number of defining genomic variants decreasing by at least a 1.5 fold in frequency in the last 6 months in N	0.313942
geneE:numNeg	total number of defining genomic variants in E predicted to be under negative selection according to Hyphy	0.399303
CLV	total number of genomic variants at TRS sites	0.41174
geneE:numDom	total number of non-silent defining genomic variants in annotated uniprot domains in E	0.431394
geneM:numTotal	total number of defining genomic variants in M	0.43993
geneE:EpiRatio	ratio between silent and non silent genomic variants at predicted epitopes sites in E	0.444636
orf1ab:numS	total number of silent defining genomic variants in orf1ab	0.449005
geneM:numS	total number of silent defining genomic variants in M	0.449005
cons1pc	total number of genomic variants at genomic position ranked in the 1rst percentile (highest score=conservation) of the phyloP conservation score as derived from the comparison of genomic sequences of 44 Beta coronavirus, derived from the 44 Bat CoVs UCSC genome browser track	0.449005
cons5pc	total number of genomic variants at genomic position ranked in the 5th percentile (highest score=conservation) of the phyloP conservation score as derived from the comparison of genomic sequences of 44 Beta coronavirus, derived from the 44 Bat CoVs UCSC genome browser track	0.449005
cons10pc	total number of genomic variants at genomic position ranked in the 10th percentile (highest score=conservation) of the phyloP conservation score as derived from the comparison of genomic sequences of 44 Beta coronavirus, derived from the 44 Bat CoVs UCSC genome browser track	0.449005
cons99pc	total number of genomic variants at genomic position ranked in the 99th percentile (lowest score=low conservation) of the phyloP conservation score as derived from the comparison of genomic sequences of 44 Beta coronavirus	0.449005
consTot	total sum of phyloP conservation scores, as derived from the comparison of genomic sequences of 44 Beta coronavirus, derived from the 44 Bat CoVs UCSC genome browser track	0.449005
shapeRTot	total sum of Shape-seq score at genomic variant sites according to PMID: 33444546	0.449005
entropyLow	total number of genomic variants associated with regions of low entropy, derived from the in vivo SHAPE constrained Superfold structure prediction according to PMID: 33268519	0.449005
entropy90	total number of genomic variants associated with the top 90th percentile of the entropy distribution, derived from the in vivo SHAPE constrained Superfold structure prediction according, derived from Huston et al 2021, and processed by the UCSC genome browser in their RNA SHAPE Structure from the Pyle group track	0.449005
entropy95	total number of genomic variants associated with the top 95th percentile of the entropy distribution, derived from the in vivo SHAPE constrained Superfold structure prediction, derived from Huston et al 2021, and processed by the UCSC genome browser in their RNA SHAPE Structure from the Pyle group track	0.449005
entropy99	total number of genomic variants associated with the top 99th percentile of the entropy distribution, derived from the in vivo SHAPE constrained Superfold structure prediction according to PMID: 33268519	0.449005
entropyTot	total sum of entropy values, derived from the in vivo SHAPE constrained Superfold structure prediction derived from Huston et al 2021, and processed by the UCSC genome browser in their RNA SHAPE Structure from the Pyle group track	0.449005
igm01	total number of genomic variants associated with the lowest 1% percentile of the Z-Score distribution of peptide affinities for Igm derived from Wang et al 2020, and re-processed by UCSC genome browser in their Antibody Proteome Peptide Binding Microarray Raw Data from Wang et al, ACS 2020, Xiaobo Yu group, NCPSB Beijing tracks	0.449005
igm10	total number of genomic variants associated with the lowest 10% percentile of the Z-Score distribution of peptide affinities for Igm as defined derived from Wang et al 2020, and re-processed by UCSC genome browser in their Antibody Proteome Peptide Binding Microarray Raw Data from Wang et al, ACS 2020, Xiaobo Yu group, NCPSB Beijing tracks	0.449005
spikeLow	total number of genomic variants associated with the lowest 10% percentile of the Z-Score distribution of peptide affinities for Igm as defined derived from Wang et al 2020, and re-processed by UCSC genome browser in their Antibody Proteome Peptide Binding Microarray Raw Data from Wang et al, ACS 2020, Xiaobo Yu group, NCPSB Beijing tracks	0.449005
geneE:numINF	total number of inframe indels defining genomic variants in E	0.451857
orf1ab:numDam	total number of deleterious (frameshift, premature stop) defining genomic variants in orf1ab	0.461301
geneM:numDom	total number of non-silent defining genomic variants in annotated uniprot domains in M	0.475437
geneE:numS	total number of silent defining genomic variants in E	0.48336
numS	defining genomic variants: total number of synonymous substitutions	0.559235
TRS	total number of genomic variants at TRS sites	0.61301
spike:numNeg	total number of defining genomic variants in S predicted to be under negative selection according to Hyphy	0.642345
geneE:numPos	total number of defining genomic variants in E predicted to be under positive selection according to Hyphy	0.754374
geneN:numS	total number of silent defining genomic variants in N	0.754374
orf1ab:numDom	total number of non-silent defining genomic variants in annotated uniprot domains in orf1ab	0.802711
spike:numDam	total number of deleterious (frameshift, premature stop) defining genomic variants in S	0.808934
GLN	total number of defining genomic variants at glycosilation sites	0.833595
geneM:numNS	total number of non-synonymous defining genomic variants in M	0.833595
geneE:numDam	total number of deleterious (frameshift, premature stop) defining genomic variants in E	0.900453
geneE:numNS	total number of non-synonymous defining genomic variants in E	1
geneN:numNeg	total number of defining genomic variants in N predicted to be under negative selection according to Hyphy	1
metaORF:numDecr	total number of defining genomic variants decreasing by at least a 1.5 fold in frequency in the last 6 months in in non structural proteins (all proteins with the exclusion of N,E,M,S)	1
metaORF:numS	total number of silent defining genomic variants in in non structural proteins (all proteins with the exclusion of N,E,M,S)	1
metaORF:numDam	total number of deleterious (frameshift, premature stop) defining genomic variants in in non structural proteins (all proteins with the exclusion of N,E,M,S)	1
metaORF:numINF	total number of inframe indels defining genomic variants in in non structural proteins (all proteins with the exclusion of N,E,M,S)	1
metaORF:numPos	total number of defining genomic variants in in non structural proteins (all proteins with the exclusion of N,E,M,S) predicted to be under positive selection according to Hyphy	1
metaORF:numNeg	total number of defining genomic variants in in non structural proteins (all proteins with the exclusion of N,E,M,S) predicted to be under negative selection according to Hyphy	1
