# Supplementary material for: HaploCoV: unsupervised classification and rapid detection of novel emerging variants of SARS-CoV-2
Source: Commun Biol. 2023 Apr 22;6:443. doi: 10.1038/s42003-023-04784-4 (PMC10122080; doi:10.1038/s42003-023-04784-4)
Supplement: Supplementary file 15 — Supplementary Data 13 [file 42003_2023_4784_MOESM15_ESM.xlsx]

## Sheet: hyphy_currentNew
Gene	Residue	Meme	fel	Type
nsp1	45	true	true	positive
nsp1	75	true	true	positive
nsp1	86	true	true	positive
nsp1	110	true	true	positive
nsp1	135	true	false	positive
nsp1	144	true	true	positive
nsp1	146	true	false	positive
nsp2	2	true	true	positive
nsp2	3	true	true	positive
nsp2	4	true	true	positive
nsp2	13	true	true	positive
nsp2	23	true	true	positive
nsp2	24	true	true	positive
nsp2	27	true	true	positive
nsp2	31	true	true	positive
nsp2	42	true	true	positive
nsp2	44	true	true	positive
nsp2	46	true	false	positive
nsp2	47	true	true	positive
nsp2	52	true	true	positive
nsp2	85	true	true	positive
nsp2	87	true	true	positive
nsp2	110	true	true	positive
nsp2	112	true	true	positive
nsp2	120	true	true	positive
nsp2	126	true	true	positive
nsp2	129	true	true	positive
nsp2	138	true	false	positive
nsp2	144	true	true	positive
nsp2	145	true	true	positive
nsp2	157	true	true	positive
nsp2	159	true	true	positive
nsp2	165	true	true	positive
nsp2	166	true	true	positive
nsp2	170	true	true	positive
nsp2	180	true	true	positive
nsp2	185	true	true	positive
nsp2	208	true	true	positive
nsp2	218	true	true	positive
nsp2	219	true	true	positive
nsp2	220	true	true	positive
nsp2	223	true	true	positive
nsp2	237	true	true	positive
nsp2	248	true	true	positive
nsp2	259	true	true	positive
nsp2	262	true	true	positive
nsp2	265	true	true	positive
nsp2	266	true	true	positive
nsp2	269	true	true	positive
nsp2	280	true	true	positive
nsp2	286	true	true	positive
nsp2	306	true	true	positive
nsp2	313	true	true	positive
nsp2	318	true	true	positive
nsp2	339	true	true	positive
nsp2	340	true	true	positive
nsp2	360	true	true	positive
nsp2	361	true	true	positive
nsp2	380	true	true	positive
nsp2	381	true	true	positive
nsp2	410	true	true	positive
nsp2	411	true	true	positive
nsp2	412	true	true	positive
nsp2	423	true	true	positive
nsp2	427	true	true	positive
nsp2	430	true	false	positive
nsp2	434	true	true	positive
nsp2	447	true	true	positive
nsp2	462	true	true	positive
nsp2	465	true	true	positive
nsp2	476	true	true	positive
nsp2	485	true	true	positive
nsp2	489	true	true	positive
nsp2	496	true	true	positive
nsp2	500	true	true	positive
nsp2	501	true	true	positive
nsp2	510	true	true	positive
nsp2	518	true	true	positive
nsp2	526	true	true	positive
nsp2	528	true	false	positive
nsp2	547	true	true	positive
nsp2	548	true	true	positive
nsp2	573	true	true	positive
nsp2	574	true	true	positive
nsp2	580	true	true	positive
nsp2	624	true	true	positive
nsp2	634	true	false	positive
nsp3	5	false	true	positive
nsp3	16	false	true	positive
nsp3	31	true	true	positive
nsp3	50	true	true	positive
nsp3	51	true	true	positive
nsp3	54	true	true	positive
nsp3	59	true	true	positive
nsp3	64	true	true	positive
nsp3	72	true	true	positive
nsp3	76	true	true	positive
nsp3	85	true	true	positive
nsp3	92	true	true	positive
nsp3	95	true	true	positive
nsp3	112	true	true	positive
nsp3	117	true	true	positive
nsp3	126	true	true	positive
nsp3	132	true	true	positive
nsp3	135	true	true	positive
nsp3	141	true	true	positive
nsp3	145	true	true	positive
nsp3	149	true	true	positive
nsp3	153	true	true	positive
nsp3	164	true	true	positive
nsp3	165	true	true	positive
nsp3	171	true	true	positive
nsp3	174	true	true	positive
nsp3	175	true	true	positive
nsp3	178	true	true	positive
nsp3	180	true	true	positive
nsp3	182	true	true	positive
nsp3	183	true	true	positive
nsp3	198	true	true	positive
nsp3	204	true	true	positive
nsp3	216	true	true	positive
nsp3	217	true	true	positive
nsp3	218	true	true	positive
nsp3	229	true	true	positive
nsp3	231	true	true	positive
nsp3	270	true	true	positive
nsp3	275	true	false	positive
nsp3	282	true	true	positive
nsp3	284	true	true	positive
nsp3	290	true	true	positive
nsp3	295	true	true	positive
nsp3	303	true	true	positive
nsp3	307	true	true	positive
nsp3	312	true	true	positive
nsp3	325	true	true	positive
nsp3	333	true	true	positive
nsp3	337	true	true	positive
nsp3	338	true	true	positive
nsp3	340	true	true	positive
nsp3	342	true	true	positive
nsp3	350	true	true	positive
nsp3	352	true	true	positive
nsp3	377	true	true	positive
nsp3	384	true	true	positive
nsp3	389	true	true	positive
nsp3	393	true	true	positive
nsp3	396	true	true	positive
nsp3	402	true	true	positive
nsp3	412	true	false	positive
nsp3	424	true	true	positive
nsp3	428	true	true	positive
nsp3	452	true	false	positive
nsp3	462	true	true	positive
nsp3	465	true	true	positive
nsp3	473	true	true	positive
nsp3	477	true	true	positive
nsp3	480	true	true	positive
nsp3	487	true	true	positive
nsp3	501	false	true	positive
nsp3	506	true	true	positive
nsp3	543	true	true	positive
nsp3	583	true	false	positive
nsp3	586	true	true	positive
nsp3	611	true	false	positive
nsp3	655	true	true	positive
nsp3	660	true	true	positive
nsp3	679	true	true	positive
nsp3	682	true	true	positive
nsp3	686	true	true	positive
nsp3	689	true	true	positive
nsp3	699	true	true	positive
nsp3	702	true	true	positive
nsp3	716	true	true	positive
nsp3	720	true	true	positive
nsp3	725	true	true	positive
nsp3	729	true	true	positive
nsp3	730	true	true	positive
nsp3	732	true	true	positive
nsp3	733	true	true	positive
nsp3	749	true	true	positive
nsp3	764	true	true	positive
nsp3	765	true	true	positive
nsp3	766	true	true	positive
nsp3	779	true	true	positive
nsp3	787	true	true	positive
nsp3	808	true	false	positive
nsp3	810	true	true	positive
nsp3	819	true	true	positive
nsp3	822	true	true	positive
nsp3	837	true	true	positive
nsp3	847	true	true	positive
nsp3	861	true	true	positive
nsp3	865	true	true	positive
nsp3	869	true	false	positive
nsp3	902	true	true	positive
nsp3	915	true	true	positive
nsp3	930	true	true	positive
nsp3	936	true	true	positive
nsp3	945	true	true	positive
nsp3	968	true	true	positive
nsp3	985	true	true	positive
nsp3	994	true	true	positive
nsp3	999	true	true	positive
nsp3	1000	true	true	positive
nsp3	1004	true	true	positive
nsp3	1010	true	true	positive
nsp3	1022	true	true	positive
nsp3	1035	true	true	positive
nsp3	1036	true	true	positive
nsp3	1044	true	true	positive
nsp3	1053	true	true	positive
nsp3	1063	true	true	positive
nsp3	1069	true	true	positive
nsp3	1080	true	true	positive
nsp3	1087	true	true	positive
nsp3	1094	true	true	positive
nsp3	1103	true	true	positive
nsp3	1120	true	true	positive
nsp3	1127	true	false	positive
nsp3	1144	true	true	positive
nsp3	1160	true	true	positive
nsp3	1180	true	true	positive
nsp3	1183	true	true	positive
nsp3	1198	true	true	positive
nsp3	1201	true	true	positive
nsp3	1216	true	true	positive
nsp3	1228	true	true	positive
nsp3	1229	true	false	positive
nsp3	1243	true	true	positive
nsp3	1244	true	true	positive
nsp3	1250	true	true	positive
nsp3	1256	true	true	positive
nsp3	1265	true	true	positive
nsp3	1269	true	true	positive
nsp3	1270	false	true	positive
nsp3	1271	true	false	positive
nsp3	1279	true	true	positive
nsp3	1285	true	true	positive
nsp3	1288	true	true	positive
nsp3	1296	true	true	positive
nsp3	1300	true	true	positive
nsp3	1305	true	true	positive
nsp3	1306	true	true	positive
nsp3	1307	true	true	positive
nsp3	1312	true	true	positive
nsp3	1314	true	true	positive
nsp3	1321	true	true	positive
nsp3	1325	true	true	positive
nsp3	1326	true	true	positive
nsp3	1328	true	true	positive
nsp3	1331	true	true	positive
nsp3	1333	true	true	positive
nsp3	1335	true	true	positive
nsp3	1336	true	true	positive
nsp3	1347	true	true	positive
nsp3	1348	true	true	positive
nsp3	1356	true	false	positive
nsp3	1358	false	true	positive
nsp3	1363	true	true	positive
nsp3	1365	true	true	positive
nsp3	1384	true	false	positive
nsp3	1389	true	true	positive
nsp3	1392	true	true	positive
nsp3	1403	true	true	positive
nsp3	1406	true	true	positive
nsp3	1424	true	true	positive
nsp3	1431	true	true	positive
nsp3	1440	true	true	positive
nsp3	1442	true	true	positive
nsp3	1447	true	true	positive
nsp3	1456	true	true	positive
nsp3	1465	true	true	positive
nsp3	1467	true	true	positive
nsp3	1469	true	true	positive
nsp3	1485	true	true	positive
nsp3	1539	true	true	positive
nsp3	1543	true	true	positive
nsp3	1578	true	true	positive
nsp3	1587	true	true	positive
nsp3	1665	true	false	positive
nsp3	1670	true	true	positive
nsp3	1675	true	true	positive
nsp3	1679	true	true	positive
nsp3	1685	true	false	positive
nsp3	1693	true	true	positive
nsp3	1699	true	true	positive
nsp3	1711	true	true	positive
nsp3	1714	true	true	positive
nsp3	1745	true	true	positive
nsp3	1768	true	true	positive
nsp3	1770	true	true	positive
nsp3	1771	true	true	positive
nsp3	1785	true	true	positive
nsp3	1795	true	true	positive
nsp3	1802	true	true	positive
nsp3	1804	true	true	positive
nsp3	1830	true	true	positive
nsp3	1841	true	true	positive
nsp3	1843	true	true	positive
nsp3	1849	true	true	positive
nsp3	1870	true	true	positive
nsp3	1872	true	true	positive
nsp3	1877	true	true	positive
nsp3	1884	true	true	positive
nsp3	1921	true	true	positive
nsp4	56	true	true	positive
nsp4	114	true	true	positive
nsp4	231	true	false	positive
nsp4	279	true	false	positive
nsp4	307	true	true	positive
nsp4	309	true	true	positive
nsp4	323	true	true	positive
nsp4	386	true	true	positive
nsp4	395	true	true	positive
nsp4	426	false	true	positive
nsp4	432	true	true	positive
nsp4	446	true	true	positive
nsp4	461	true	true	positive
nsp4	492	true	false	positive
nsp5	15	true	true	positive
nsp5	21	true	true	positive
nsp5	71	true	true	positive
nsp5	83	true	false	positive
nsp5	89	true	false	positive
nsp5	132	true	false	positive
nsp5	144	false	true	positive
nsp5	145	false	true	positive
nsp7	2	false	true	positive
nsp7	33	false	true	positive
nsp7	60	true	true	positive
nsp8	51	true	false	positive
nsp9	24	true	false	positive
nsp10	27	true	true	positive
nsp12	26	true	false	positive
nsp12	63	true	false	positive
nsp12	140	true	false	positive
nsp14	1	true	false	positive
nsp14	15	true	true	positive
nsp14	16	true	true	positive
nsp14	31	true	true	positive
nsp14	37	true	true	positive
nsp14	43	true	true	positive
nsp14	44	true	false	positive
nsp14	46	true	true	positive
nsp14	59	true	true	positive
nsp14	74	true	true	positive
nsp14	97	true	true	positive
nsp14	119	true	true	positive
nsp14	125	true	false	positive
nsp14	129	true	true	positive
nsp14	157	true	true	positive
nsp14	163	true	false	positive
nsp14	166	true	false	positive
nsp14	203	true	true	positive
nsp14	208	false	true	positive
nsp14	213	true	false	positive
nsp14	219	true	true	positive
nsp14	220	true	true	positive
nsp14	222	true	true	positive
nsp14	248	true	true	positive
nsp14	255	true	true	positive
nsp14	266	false	true	positive
nsp14	287	true	false	positive
nsp14	297	true	true	positive
nsp14	312	true	false	positive
nsp14	316	true	false	positive
nsp14	324	true	true	positive
nsp14	345	true	true	positive
nsp14	349	true	true	positive
nsp14	360	true	true	positive
nsp14	362	false	true	positive
nsp14	450	true	true	positive
nsp14	455	true	true	positive
nsp14	482	true	false	positive
nsp14	493	true	false	positive
nsp14	496	true	true	positive
nsp14	502	false	true	positive
nsp14	503	false	true	positive
nsp14	504	true	true	positive
nsp14	516	true	true	positive
nsp15	19	true	true	positive
nsp15	81	true	true	positive
nsp15	112	true	true	positive
nsp15	122	false	true	positive
nsp15	129	true	true	positive
nsp15	196	true	false	positive
nsp15	205	true	true	positive
nsp15	217	true	true	positive
nsp15	219	true	true	positive
nsp15	262	true	true	positive
nsp15	270	true	true	positive
nsp15	282	false	true	positive
nsp15	283	true	false	positive
nsp15	317	true	true	positive
nsp15	335	false	true	positive
nsp16	33	true	false	positive
nsp16	93	true	true	positive
nsp16	167	true	true	positive
nsp16	178	true	false	positive
nsp16	179	true	true	positive
nsp16	213	true	true	positive
nsp16	216	true	true	positive
nsp16	294	true	true	positive
spike	3	true	true	positive
spike	5	true	true	positive
spike	6	true	true	positive
spike	12	true	true	positive
spike	13	true	true	positive
spike	14	true	true	positive
spike	18	true	true	positive
spike	22	true	true	positive
spike	26	true	true	positive
spike	29	true	true	positive
spike	38	false	true	positive
spike	40	false	true	positive
spike	49	true	true	positive
spike	66	false	true	positive
spike	67	true	true	positive
spike	69	true	true	positive
spike	75	true	true	positive
spike	76	true	true	positive
spike	80	true	true	positive
spike	90	true	true	positive
spike	95	true	true	positive
spike	98	true	true	positive
spike	111	true	true	positive
spike	138	true	true	positive
spike	141	true	true	positive
spike	142	true	true	positive
spike	143	true	true	positive
spike	144	true	true	positive
spike	151	true	true	positive
spike	157	true	true	positive
spike	176	true	true	positive
spike	179	true	true	positive
spike	181	true	true	positive
spike	185	true	true	positive
spike	214	true	true	positive
spike	215	true	true	positive
spike	216	true	true	positive
spike	222	true	true	positive
spike	240	true	true	positive
spike	245	true	true	positive
spike	251	true	true	positive
spike	253	true	true	positive
spike	254	true	true	positive
spike	255	true	true	positive
spike	257	true	true	positive
spike	261	true	true	positive
spike	262	true	true	positive
spike	272	true	false	positive
spike	281	true	false	positive
spike	307	true	true	positive
spike	308	true	true	positive
spike	309	true	true	positive
spike	315	true	true	positive
spike	316	false	true	positive
spike	323	true	true	positive
spike	324	false	true	positive
spike	325	false	true	positive
spike	330	true	true	positive
spike	344	true	true	positive
spike	367	true	true	positive
spike	376	true	false	positive
spike	384	true	true	positive
spike	385	true	false	positive
spike	439	true	true	positive
spike	440	true	true	positive
spike	446	true	true	positive
spike	476	true	true	positive
spike	477	true	true	positive
spike	484	true	true	positive
spike	490	true	false	positive
spike	501	true	true	positive
spike	520	true	true	positive
spike	522	true	true	positive
spike	558	true	false	positive
spike	570	true	true	positive
spike	572	true	true	positive
spike	573	true	true	positive
spike	574	true	true	positive
spike	604	true	false	positive
spike	614	true	true	positive
spike	622	true	true	positive
spike	623	true	true	positive
spike	626	true	true	positive
spike	639	true	true	positive
spike	640	true	true	positive
spike	653	true	true	positive
spike	654	true	true	positive
spike	655	true	true	positive
spike	672	true	true	positive
spike	673	true	true	positive
spike	676	true	true	positive
spike	678	true	false	positive
spike	679	true	true	positive
spike	681	true	true	positive
spike	688	true	true	positive
spike	689	true	true	positive
spike	701	true	true	positive
spike	706	true	true	positive
spike	719	true	false	positive
spike	747	true	true	positive
spike	765	true	true	positive
spike	769	true	true	positive
spike	771	true	true	positive
spike	772	true	true	positive
spike	796	true	true	positive
spike	809	true	true	positive
spike	813	true	true	positive
spike	818	true	true	positive
spike	822	true	true	positive
spike	826	true	true	positive
spike	831	true	true	positive
spike	834	true	true	positive
spike	845	true	true	positive
spike	846	true	true	positive
spike	859	true	true	positive
spike	871	true	false	positive
spike	879	true	true	positive
spike	892	true	true	positive
spike	936	true	true	positive
spike	938	true	true	positive
spike	939	true	true	positive
spike	943	true	true	positive
spike	1020	true	true	positive
spike	1027	true	true	positive
spike	1063	true	true	positive
spike	1068	true	true	positive
spike	1073	true	true	positive
spike	1078	true	true	positive
spike	1079	true	true	positive
spike	1099	true	true	positive
spike	1117	true	true	positive
spike	1118	true	true	positive
spike	1124	true	true	positive
spike	1133	true	true	positive
spike	1162	true	true	positive
spike	1163	true	true	positive
spike	1167	true	true	positive
spike	1176	true	true	positive
spike	1191	true	true	positive
spike	1202	true	true	positive
spike	1203	true	true	positive
spike	1219	true	true	positive
spike	1242	true	true	positive
spike	1250	true	true	positive
spike	1252	true	true	positive
spike	1253	true	true	positive
spike	1260	true	true	positive
spike	1264	false	true	positive
orf3A	2	false	true	positive
orf3A	11	false	true	positive
orf3A	12	true	true	positive
orf3A	14	true	true	positive
orf3A	15	true	false	positive
orf3A	18	true	true	positive
orf3A	22	true	true	positive
orf3A	23	true	true	positive
orf3A	24	true	true	positive
orf3A	25	true	true	positive
orf3A	27	true	true	positive
orf3A	29	true	true	positive
orf3A	32	true	true	positive
orf3A	38	true	true	positive
orf3A	39	true	true	positive
orf3A	41	true	true	positive
orf3A	46	true	true	positive
orf3A	48	true	true	positive
orf3A	54	true	true	positive
orf3A	57	true	true	positive
orf3A	58	true	true	positive
orf3A	61	false	true	positive
orf3A	75	true	true	positive
orf3A	77	true	true	positive
orf3A	90	true	true	positive
orf3A	93	true	true	positive
orf3A	99	true	true	positive
orf3A	100	true	false	positive
orf3A	101	true	true	positive
orf3A	104	true	true	positive
orf3A	107	true	true	positive
orf3A	108	true	true	positive
orf3A	110	true	true	positive
orf3A	127	true	true	positive
orf3A	129	true	false	positive
orf3A	134	true	true	positive
orf3A	137	true	true	positive
orf3A	140	true	true	positive
orf3A	151	true	true	positive
orf3A	155	true	true	positive
orf3A	171	true	true	positive
orf3A	172	true	true	positive
orf3A	174	true	true	positive
orf3A	182	true	true	positive
orf3A	199	true	true	positive
orf3A	217	true	true	positive
orf3A	223	true	true	positive
orf3A	224	true	true	positive
orf3A	225	true	true	positive
orf3A	229	true	true	positive
orf3A	240	true	true	positive
orf3A	247	true	true	positive
orf3A	251	true	true	positive
orf3A	255	true	true	positive
orf3A	256	false	true	positive
orf3A	267	true	true	positive
orf3A	271	true	true	positive
geneE	30	false	true	positive
geneE	35	false	true	positive
geneE	47	true	false	positive
geneE	55	false	true	positive
orf6	6	false	true	positive
orf6	24	true	false	positive
orf6	48	false	true	positive
orf6	60	false	true	positive
orf7A	14	false	true	positive
orf7A	35	false	true	positive
orf7A	45	false	true	positive
orf7A	48	false	true	positive
orf7A	106	false	true	positive
orf7A	120	false	true	positive
orf7A	121	false	true	positive
orf8	4	true	true	positive
orf8	8	true	true	positive
orf8	11	true	true	positive
orf8	24	true	true	positive
orf8	26	true	true	positive
orf8	51	true	true	positive
orf8	84	true	true	positive
orf8	118	true	true	positive
orf8	121	true	true	positive
geneN	2	true	true	positive
geneN	3	true	true	positive
geneN	7	true	true	positive
geneN	11	true	true	positive
geneN	12	true	true	positive
geneN	13	true	true	positive
geneN	14	true	false	positive
geneN	18	true	true	positive
geneN	22	true	true	positive
geneN	24	true	true	positive
geneN	25	true	true	positive
geneN	32	true	true	positive
geneN	33	true	true	positive
geneN	40	true	true	positive
geneN	55	true	true	positive
geneN	63	true	true	positive
geneN	67	true	true	positive
geneN	72	true	true	positive
geneN	76	true	true	positive
geneN	90	true	true	positive
geneN	103	true	true	positive
geneN	119	true	true	positive
geneN	125	true	true	positive
geneN	135	true	true	positive
geneN	141	true	true	positive
geneN	144	true	true	positive
geneN	151	true	true	positive
geneN	152	true	true	positive
geneN	155	true	true	positive
geneN	167	true	true	positive
geneN	179	true	true	positive
geneN	180	true	true	positive
geneN	182	true	true	positive
geneN	183	true	true	positive
geneN	185	true	true	positive
geneN	186	true	true	positive
geneN	190	true	true	positive
geneN	193	true	true	positive
geneN	194	true	true	positive
geneN	195	true	true	positive
geneN	196	true	true	positive
geneN	198	true	true	positive
geneN	200	true	true	positive
geneN	201	true	true	positive
geneN	202	true	true	positive
geneN	205	true	true	positive
geneN	206	true	true	positive
geneN	207	true	true	positive
geneN	208	true	true	positive
geneN	209	true	true	positive
geneN	211	true	true	positive
geneN	212	true	true	positive
geneN	215	true	true	positive
geneN	217	true	true	positive
geneN	220	true	true	positive
geneN	229	true	true	positive
geneN	232	true	true	positive
geneN	238	true	true	positive
geneN	243	true	true	positive
geneN	247	true	true	positive
geneN	251	true	true	positive
geneN	252	true	true	positive
geneN	265	true	true	positive
geneN	273	true	true	positive
geneN	296	true	true	positive
geneN	300	true	true	positive
geneN	316	false	true	positive
geneN	325	true	true	positive
geneN	326	true	true	positive
geneN	334	true	true	positive
geneN	340	true	true	positive
geneN	362	true	true	positive
geneN	365	true	true	positive
geneN	366	true	true	positive
geneN	373	true	true	positive
geneN	377	true	true	positive
geneN	378	true	true	positive
geneN	379	true	true	positive
geneN	381	true	true	positive
geneN	385	true	false	positive
geneN	391	true	true	positive
geneN	393	true	true	positive
geneN	398	true	false	positive
geneN	399	true	true	positive
geneN	401	true	true	positive
geneN	402	true	true	positive
geneN	403	false	true	positive
geneN	413	true	true	positive
geneN	414	true	true	positive
nsp1	16	true	false	negative
nsp1	60	true	false	negative
nsp1	74	true	false	negative
nsp1	140	true	false	negative
nsp2	6	true	false	negative
nsp2	8	true	false	negative
nsp2	10	true	false	negative
nsp2	33	true	false	negative
nsp2	36	true	false	negative
nsp2	39	true	false	negative
nsp2	48	true	false	negative
nsp2	55	true	false	negative
nsp2	86	true	false	negative
nsp2	150	true	false	negative
nsp2	153	true	false	negative
nsp2	161	true	false	negative
nsp2	205	true	false	negative
nsp2	207	true	false	negative
nsp2	230	true	false	negative
nsp2	236	true	false	negative
nsp2	267	true	false	negative
nsp2	293	true	false	negative
nsp2	308	true	false	negative
nsp2	311	true	false	negative
nsp2	369	true	false	negative
nsp2	374	true	false	negative
nsp2	379	true	false	negative
nsp2	390	true	false	negative
nsp2	394	true	false	negative
nsp2	436	true	false	negative
nsp2	537	true	false	negative
nsp2	550	true	false	negative
nsp2	556	true	false	negative
nsp2	560	true	false	negative
nsp2	568	true	false	negative
nsp2	613	true	false	negative
nsp2	614	true	false	negative
nsp2	616	true	false	negative
nsp2	629	true	false	negative
nsp2	631	true	false	negative
nsp2	635	true	false	negative
nsp3	4	true	false	negative
nsp3	12	true	false	negative
nsp3	15	true	false	negative
nsp3	21	true	false	negative
nsp3	27	true	false	negative
nsp3	39	true	false	negative
nsp3	42	true	false	negative
nsp3	45	true	false	negative
nsp3	50	true	true	negative
nsp3	80	true	false	negative
nsp3	98	true	false	negative
nsp3	106	true	false	negative
nsp3	179	true	false	negative
nsp3	196	true	false	negative
nsp3	207	true	false	negative
nsp3	228	true	false	negative
nsp3	234	true	false	negative
nsp3	247	true	false	negative
nsp3	291	true	false	negative
nsp3	300	true	false	negative
nsp3	302	true	false	negative
nsp3	305	true	false	negative
nsp3	326	true	false	negative
nsp3	329	true	false	negative
nsp3	349	true	false	negative
nsp3	353	true	false	negative
nsp3	355	true	false	negative
nsp3	364	true	false	negative
nsp3	366	true	false	negative
nsp3	404	true	false	negative
nsp3	425	true	false	negative
nsp3	430	true	false	negative
nsp3	455	true	false	negative
nsp3	458	true	false	negative
nsp3	481	true	false	negative
nsp3	492	true	false	negative
nsp3	496	true	false	negative
nsp3	512	true	false	negative
nsp3	519	true	false	negative
nsp3	524	true	false	negative
nsp3	527	true	false	negative
nsp3	528	true	false	negative
nsp3	538	true	false	negative
nsp3	539	true	false	negative
nsp3	551	true	false	negative
nsp3	558	true	false	negative
nsp3	561	true	false	negative
nsp3	575	true	false	negative
nsp3	597	true	false	negative
nsp3	607	true	false	negative
nsp3	608	true	false	negative
nsp3	620	true	false	negative
nsp3	621	true	false	negative
nsp3	623	true	false	negative
nsp3	635	true	false	negative
nsp3	641	true	false	negative
nsp3	665	true	false	negative
nsp3	667	true	false	negative
nsp3	687	true	false	negative
nsp3	705	true	false	negative
nsp3	717	true	false	negative
nsp3	722	true	false	negative
nsp3	726	true	false	negative
nsp3	747	true	false	negative
nsp3	755	true	false	negative
nsp3	763	true	false	negative
nsp3	772	true	false	negative
nsp3	809	true	false	negative
nsp3	817	true	false	negative
nsp3	818	true	false	negative
nsp3	825	true	false	negative
nsp3	827	true	false	negative
nsp3	831	true	false	negative
nsp3	840	true	false	negative
nsp3	855	true	false	negative
nsp3	857	true	false	negative
nsp3	878	true	false	negative
nsp3	882	true	false	negative
nsp3	904	true	false	negative
nsp3	911	true	false	negative
nsp3	923	true	false	negative
nsp3	926	true	false	negative
nsp3	931	true	false	negative
nsp3	940	true	false	negative
nsp3	947	true	false	negative
nsp3	970	true	false	negative
nsp3	979	true	false	negative
nsp3	990	true	false	negative
nsp3	1029	true	false	negative
nsp3	1031	true	false	negative
nsp3	1050	true	false	negative
nsp3	1055	true	false	negative
nsp3	1085	true	false	negative
nsp3	1089	true	false	negative
nsp3	1102	true	false	negative
nsp3	1107	true	false	negative
nsp3	1111	true	false	negative
nsp3	1117	true	false	negative
nsp3	1142	true	false	negative
nsp3	1159	true	false	negative
nsp3	1164	true	false	negative
nsp3	1185	true	false	negative
nsp3	1189	true	false	negative
nsp3	1219	true	false	negative
nsp3	1224	true	false	negative
nsp3	1226	true	false	negative
nsp3	1234	true	false	negative
nsp3	1249	true	false	negative
nsp3	1298	true	false	negative
nsp3	1299	true	false	negative
nsp3	1303	true	false	negative
nsp3	1350	true	false	negative
nsp3	1354	true	false	negative
nsp3	1357	true	false	negative
nsp3	1385	true	false	negative
nsp3	1393	true	false	negative
nsp3	1408	true	false	negative
nsp3	1414	true	false	negative
nsp3	1417	true	false	negative
nsp3	1421	true	false	negative
nsp3	1422	true	false	negative
nsp3	1429	true	false	negative
nsp3	1481	true	false	negative
nsp3	1483	true	false	negative
nsp3	1507	true	false	negative
nsp3	1512	true	false	negative
nsp3	1513	true	false	negative
nsp3	1516	true	false	negative
nsp3	1520	true	false	negative
nsp3	1528	true	false	negative
nsp3	1546	true	false	negative
nsp3	1557	true	false	negative
nsp3	1558	true	false	negative
nsp3	1567	true	false	negative
nsp3	1568	true	false	negative
nsp3	1573	true	false	negative
nsp3	1603	true	false	negative
nsp3	1607	true	false	negative
nsp3	1615	true	false	negative
nsp3	1627	true	false	negative
nsp3	1629	true	false	negative
nsp3	1640	true	false	negative
nsp3	1652	true	false	negative
nsp3	1653	true	false	negative
nsp3	1671	true	false	negative
nsp3	1672	true	false	negative
nsp3	1682	true	false	negative
nsp3	1709	true	false	negative
nsp3	1739	true	false	negative
nsp3	1742	true	false	negative
nsp3	1766	true	false	negative
nsp3	1769	true	false	negative
nsp3	1774	true	false	negative
nsp3	1791	true	false	negative
nsp3	1806	true	false	negative
nsp3	1807	true	false	negative
nsp3	1820	true	false	negative
nsp3	1855	true	false	negative
nsp3	1857	true	false	negative
nsp3	1858	true	false	negative
nsp3	1859	true	false	negative
nsp3	1869	true	false	negative
nsp3	1878	true	false	negative
nsp3	1885	true	false	negative
nsp3	1904	true	false	negative
nsp3	1931	true	false	negative
nsp4	43	true	false	negative
nsp4	76	true	false	negative
nsp4	121	true	false	negative
nsp4	132	true	false	negative
nsp4	143	true	false	negative
nsp4	177	true	false	negative
nsp4	192	true	false	negative
nsp4	199	true	false	negative
nsp4	212	true	false	negative
nsp4	223	true	false	negative
nsp4	235	true	false	negative
nsp4	244	true	false	negative
nsp4	285	true	false	negative
nsp4	292	true	false	negative
nsp4	293	true	false	negative
nsp4	326	true	false	negative
nsp4	337	true	false	negative
nsp4	390	true	false	negative
nsp4	396	true	false	negative
nsp4	397	true	false	negative
nsp4	416	true	false	negative
nsp4	417	true	false	negative
nsp4	434	true	false	negative
nsp4	435	true	false	negative
nsp4	436	true	false	negative
nsp4	471	true	false	negative
nsp4	475	true	false	negative
nsp5	8	true	false	negative
nsp5	58	true	false	negative
nsp5	66	true	false	negative
nsp5	105	true	false	negative
nsp5	114	true	false	negative
nsp5	272	true	false	negative
nsp5	298	true	false	negative
nsp7	5	true	false	negative
nsp7	12	true	false	negative
nsp7	14	true	false	negative
nsp7	38	true	false	negative
nsp7	61	true	false	negative
nsp7	78	true	false	negative
nsp8	8	true	false	negative
nsp8	103	true	false	negative
nsp8	116	true	false	negative
nsp8	141	true	false	negative
nsp9	28	true	false	negative
nsp9	93	true	false	negative
nsp9	112	true	false	negative
nsp10	59	true	false	negative
nsp10	87	true	false	negative
nsp12	169	true	false	negative
nsp12	455	true	false	negative
nsp12	771	true	false	negative
nsp12	844	true	false	negative
nsp12	855	true	false	negative
nsp12	927	true	false	negative
nsp14	7	true	false	negative
nsp14	62	true	false	negative
nsp14	92	true	false	negative
nsp14	103	true	false	negative
nsp14	143	true	false	negative
nsp14	149	true	false	negative
nsp14	172	true	false	negative
nsp14	216	true	false	negative
nsp14	235	true	false	negative
nsp14	239	true	false	negative
nsp14	259	true	false	negative
nsp14	280	true	false	negative
nsp14	314	true	false	negative
nsp14	326	true	false	negative
nsp14	377	true	false	negative
nsp14	382	true	false	negative
nsp14	383	true	false	negative
nsp14	401	true	false	negative
nsp14	445	true	false	negative
nsp14	483	true	false	negative
nsp14	495	true	false	negative
nsp15	10	true	false	negative
nsp15	53	true	false	negative
nsp15	73	true	false	negative
nsp15	84	true	false	negative
nsp15	121	true	false	negative
nsp15	143	true	false	negative
nsp15	145	true	false	negative
nsp15	186	true	false	negative
nsp15	214	true	false	negative
nsp15	216	true	false	negative
nsp15	287	true	false	negative
nsp15	308	true	false	negative
nsp16	1	true	false	negative
nsp16	7	true	false	negative
nsp16	15	true	false	negative
nsp16	47	true	false	negative
nsp16	96	true	false	negative
nsp16	145	true	false	negative
nsp16	155	true	false	negative
nsp16	199	true	false	negative
nsp16	212	true	false	negative
nsp16	237	true	false	negative
nsp16	244	true	false	negative
spike	1	true	false	negative
spike	10	true	false	negative
spike	11	true	false	negative
spike	20	true	false	negative
spike	25	true	false	negative
spike	32	true	false	negative
spike	43	true	false	negative
spike	53	true	false	negative
spike	54	true	false	negative
spike	55	true	false	negative
spike	58	true	false	negative
spike	60	true	false	negative
spike	68	true	false	negative
spike	71	true	false	negative
spike	83	true	false	negative
spike	84	true	false	negative
spike	99	true	false	negative
spike	116	true	false	negative
spike	130	true	false	negative
spike	163	true	false	negative
spike	177	true	false	negative
spike	186	true	false	negative
spike	200	true	false	negative
spike	202	true	false	negative
spike	221	true	false	negative
spike	230	true	false	negative
spike	231	true	false	negative
spike	234	true	false	negative
spike	244	true	false	negative
spike	263	true	false	negative
spike	276	true	false	negative
spike	290	true	false	negative
spike	294	true	false	negative
spike	296	true	false	negative
spike	302	true	false	negative
spike	305	true	false	negative
spike	306	true	false	negative
spike	312	true	false	negative
spike	321	true	false	negative
spike	328	true	false	negative
spike	333	true	false	negative
spike	371	true	false	negative
spike	372	true	false	negative
spike	375	true	false	negative
spike	389	true	false	negative
spike	395	true	false	negative
spike	413	true	false	negative
spike	421	true	false	negative
spike	432	true	false	negative
spike	444	true	false	negative
spike	466	true	false	negative
spike	472	true	false	negative
spike	475	true	false	negative
spike	489	true	false	negative
spike	507	true	false	negative
spike	518	true	false	negative
spike	541	true	false	negative
spike	543	true	false	negative
spike	562	true	false	negative
spike	578	true	false	negative
spike	587	true	false	negative
spike	603	true	false	negative
spike	613	true	false	negative
spike	618	true	false	negative
spike	620	true	false	negative
spike	627	true	false	negative
spike	638	true	false	negative
spike	657	true	false	negative
spike	663	true	false	negative
spike	665	true	false	negative
spike	671	true	false	negative
spike	682	true	false	negative
spike	683	true	false	negative
spike	691	true	false	negative
spike	692	true	false	negative
spike	694	true	false	negative
spike	707	true	false	negative
spike	715	true	false	negative
spike	723	true	false	negative
spike	728	true	false	negative
spike	763	true	false	negative
spike	786	true	false	negative
spike	789	true	false	negative
spike	795	true	false	negative
spike	808	true	false	negative
spike	810	true	false	negative
spike	814	true	false	negative
spike	815	true	false	negative
spike	816	true	false	negative
spike	821	true	false	negative
spike	824	true	false	negative
spike	838	true	false	negative
spike	842	true	false	negative
spike	848	true	false	negative
spike	877	true	false	negative
spike	880	true	false	negative
spike	881	true	false	negative
spike	890	true	false	negative
spike	897	true	false	negative
spike	924	true	false	negative
spike	932	true	false	negative
spike	940	true	false	negative
spike	952	true	false	negative
spike	974	true	false	negative
spike	979	true	false	negative
spike	990	true	false	negative
spike	991	true	false	negative
spike	1008	true	false	negative
spike	1014	true	false	negative
spike	1044	true	false	negative
spike	1055	true	false	negative
spike	1057	true	false	negative
spike	1059	true	false	negative
spike	1062	true	false	negative
spike	1065	true	false	negative
spike	1084	true	false	negative
spike	1094	true	false	negative
spike	1100	true	false	negative
spike	1110	true	false	negative
spike	1114	true	false	negative
spike	1116	true	false	negative
spike	1140	true	false	negative
spike	1148	true	false	negative
spike	1149	true	false	negative
spike	1159	true	false	negative
spike	1178	true	false	negative
spike	1181	true	false	negative
spike	1193	true	false	negative
spike	1196	true	false	negative
spike	1200	true	false	negative
spike	1215	true	false	negative
spike	1230	true	false	negative
spike	1237	true	false	negative
spike	1255	true	false	negative
spike	1273	true	false	negative
orf3A	1	true	false	negative
orf3A	7	true	false	negative
orf3A	8	true	false	negative
orf3A	36	true	false	negative
orf3A	43	true	false	negative
orf3A	60	true	false	negative
orf3A	65	true	false	negative
orf3A	71	true	false	negative
orf3A	74	true	false	negative
orf3A	81	true	false	negative
orf3A	84	true	false	negative
orf3A	106	true	false	negative
orf3A	113	true	false	negative
orf3A	130	true	false	negative
orf3A	131	true	false	negative
orf3A	207	true	false	negative
orf3A	212	true	false	negative
orf3A	228	true	false	negative
orf3A	273	true	false	negative
geneE	4	true	false	negative
geneE	18	true	false	negative
geneE	23	true	false	negative
geneE	27	true	false	negative
geneE	29	true	false	negative
geneE	32	true	false	negative
geneE	60	true	false	negative
orf6	58	true	false	negative
orf6	61	true	false	negative
orf7A	40	true	false	negative
orf7A	56	true	false	negative
orf7A	79	true	false	negative
orf7A	87	true	false	negative
orf7A	92	true	false	negative
orf7A	97	true	false	negative
orf7A	109	true	false	negative
orf7A	114	true	false	negative
orf7A	116	true	false	negative
orf8	13	true	false	negative
orf8	17	true	false	negative
orf8	36	true	false	negative
orf8	80	true	false	negative
orf8	92	true	false	negative
geneN	1	true	false	negative
geneN	16	true	false	negative
geneN	23	true	false	negative
geneN	35	true	false	negative
geneN	37	true	false	negative
geneN	41	true	false	negative
geneN	42	true	false	negative
geneN	53	true	false	negative
geneN	54	true	false	negative
geneN	60	true	false	negative
geneN	66	true	false	negative
geneN	71	true	false	negative
geneN	78	true	false	negative
geneN	85	true	false	negative
geneN	86	true	false	negative
geneN	110	true	false	negative
geneN	111	true	false	negative
geneN	112	true	false	negative
geneN	116	true	false	negative
geneN	126	true	false	negative
geneN	139	true	false	negative
geneN	140	true	false	negative
geneN	149	true	false	negative
geneN	157	true	false	negative
geneN	158	true	false	negative
geneN	159	true	false	negative
geneN	162	true	false	negative
geneN	172	true	false	negative
geneN	173	true	false	negative
geneN	174	true	false	negative
geneN	175	true	false	negative
geneN	192	true	false	negative
geneN	203	true	false	negative
geneN	214	true	false	negative
geneN	221	true	false	negative
geneN	222	true	false	negative
geneN	225	true	false	negative
geneN	248	true	false	negative
geneN	257	true	false	negative
geneN	261	true	false	negative
geneN	268	true	false	negative
geneN	274	true	false	negative
geneN	280	true	false	negative
geneN	282	true	false	negative
geneN	291	true	false	negative
geneN	298	true	false	negative
geneN	302	true	false	negative
geneN	304	true	false	negative
geneN	305	true	false	negative
geneN	307	true	false	negative
geneN	309	true	false	negative
geneN	310	true	false	negative
geneN	312	true	false	negative
geneN	313	true	false	negative
geneN	315	true	false	negative
geneN	318	true	false	negative
geneN	327	true	false	negative
geneN	329	true	false	negative
geneN	331	true	false	negative
geneN	333	true	false	negative
geneN	337	true	false	negative
geneN	341	true	false	negative
geneN	346	true	false	negative
geneN	353	true	false	negative
geneN	360	true	false	negative
geneN	363	true	false	negative
geneN	367	true	false	negative
geneN	369	true	false	negative
geneN	383	true	false	negative
geneN	392	true	false	negative
geneN	400	true	false	negative
geneN	404	true	false	negative
geneN	409	true	false	negative
geneN	415	true	false	negative
geneN	416	true	false	negative
geneN	419	true	false	negative
