# Supplementary material for: HaploCoV: unsupervised classification and rapid detection of novel emerging variants of SARS-CoV-2
Source: Commun Biol. 2023 Apr 22;6:443. doi: 10.1038/s42003-023-04784-4 (PMC10122080; doi:10.1038/s42003-023-04784-4)
Supplement: Supplementary file 16 — Supplementary Data 14 [file 42003_2023_4784_MOESM16_ESM.xlsx]

## Sheet: s10FDR
Allele Variant	#VOC/VOI/VUM over a total of 28	# Others over a total of 1333	P-value	FDR	Annotation
23012_G|A	16	29	1.10592e-18	5.97194e-16	spike:c.1450G>A,p.E484K,missense;spike:RBM
11288_TCTGGTTTT|.........	14	28	1.01442e-15	2.73894e-13	orf1a:c.11023TCTGGTTTT>.........,p.SGF3675-,inframeDel;orf1ab:c.11023TCTGGTTTT>.........,p.SGF3675-,inframeDel;nsp6:c.316TCTGGTTTT>.........,p.SGF106-,inframeDel;
26767_T|C	9	19	5.86363e-10	1.05545e-07	geneM:c.245T>C,p.I82T,missense;
28273_A|.	9	19	5.86363e-10	1.05545e-07	noFunctionalElements
23063_A|T	9	22	1.64299e-09	1.77443e-07	spike:c.1501A>T,p.N501Y,missense;spike:RBM
23604_C|A	10	45	2.39452e-08	2.15507e-06	spike:c.2042C>A,p.P681H,missense;spike:furin-cleavage
28887_C|T	9	40	1.30782e-07	1.00889e-05	geneN:c.614C>T,p.T205I,missense;
10029_C|T	8	29	1.99103e-07	1.34394e-05	orf1a:c.9764C>T,p.T3255I,missense;orf1ab:c.9764C>T,p.T3255I,missense;nsp4:c.1475C>T,p.T492I,missense;
21993_ATT|...	6	14	1.05946e-06	6.35674e-05	spike:c.431ATT>...,p.YY144Y,inframeDel,spike:no;
7124_C|T	4	3	4.11162e-06	0.000222028	orf1a:c.6859C>T,p.P2287S,missense;orf1ab:c.6859C>T,p.P2287S,missense;nsp3:c.4405C>T,p.P1469S,missense;
21846_C|T	6	20	5.723e-06	0.000280947	spike:c.284C>T,p.T95I,missense;spike:no;
21588_C|T	4	4	8.08346e-06	0.000363755	spike:c.26C>T,p.P9L,missense;spike:SP
24642_C|T	4	4	8.08346e-06	0.000363755	spike:c.3080C>T,p.T1027I,missense;spike:no;
22132_G|T	3	1	2.74745e-05	0.00105973	spike:c.570G>T,p.R190S,missense;spike:no;
22206_A|G	3	2	6.74705e-05	0.00242894	spike:c.644A>G,p.D215G,missense;spike:no;
23525_C|T	5	21	9.75884e-05	0.00329361	spike:c.1963C>T,p.H655Y,missense;spike:no;
9867_T|C	3	5	0.000358097	0.0113748	orf1a:c.9602T>C,p.L3201P,missense;orf1ab:c.9602T>C,p.L3201P,missense;nsp4:c.1313T>C,p.L438P,missense;
21638_C|T	2	0	0.000379821	0.0113946	spike:c.76C>T,p.P26S,missense;spike:no;
22191_T|C	2	0	0.000379821	0.0113946	spike:c.629T>C,p.I210T,missense;spike:no;
22289_GCTTTA|......	2	0	0.000379821	0.0113946	spike:c.727GCTTTA>......,p.AL243-,inframeDel,spike:no;
22600_A|C	2	0	0.000379821	0.0113946	spike:c.1038A>C,p.R346S,missense;spike:RBD
2485_C|T	2	0	0.000379821	0.0113946	orf1a:c.2220C>T,p.I740I,synonymous;orf1ab:c.2220C>T,p.I740I,synonymous;nsp2:c.1680C>T,p.I560I,synonymous;
24977_G|C	2	0	0.000379821	0.0113946	spike:c.3415G>C,p.D1139H,missense;spike:no;
27874_C|T	2	0	0.000379821	0.0113946	orf7B:c.119C>T,p.T40I,missense;
28512_C|G	2	0	0.000379821	0.0113946	geneN:c.239C>G,p.P80R,missense;orf9B:c.229C>G,p.Q77E,missense;
5648_A|C	2	0	0.000379821	0.0113946	orf1a:c.5383A>C,p.K1795Q,missense;orf1ab:c.5383A>C,p.K1795Q,missense;nsp3:c.2929A>C,p.K977Q,missense;
9203_G|A	2	0	0.000379821	0.0113946	orf1a:c.8938G>A,p.D2980N,missense;orf1ab:c.8938G>A,p.D2980N,missense;nsp4:c.649G>A,p.D217N,missense;
23709_C|T	3	6	0.00052761	0.0113946	spike:c.2147C>T,p.T716I,missense;spike:no;
25088_G|T	3	6	0.00052761	0.0113946	spike:c.3526G>T,p.V1176F,missense;spike:no;
24410_G|A	3	7	0.00074034	0.0133261	spike:c.2848G>A,p.D950N,missense;spike:no;
22995_C|A	4	19	0.000789449	0.0137517	spike:c.1433C>A,p.T478K,missense;spike:no;
28272_A|T	3	8	0.00099987	0.0168728	noFunctionalElements
22917_T|G	4	21	0.0010893	0.0178249	spike:c.1355T>G,p.L452R,missense;spike:RBM
11332_A|G	2	1	0.00111849	0.0178249	orf1a:c.11067A>G,p.V3689V,synonymous;orf1ab:c.11067A>G,p.V3689V,synonymous;nsp6:c.360A>G,p.V120V,synonymous;
14407_CC|TT	2	1	0.00111849	0.0178249	orf1ab:c.14143CC>TT,p.P4715F,missense;nsp12:c.967CC>TT,p.P323F,missense;
19220_C|T	2	1	0.00111849	0.0178249	orf1ab:c.18956C>T,p.A6319V,missense;nsp14:c.1181C>T,p.A394V,missense;
21306_C|T	2	1	0.00111849	0.0178249	orf1ab:c.21042C>T,p.R7014R,synonymous;nsp16:c.648C>T,p.R216R,synonymous;
21969_G|T	2	1	0.00111849	0.0178249	spike:c.407G>T,p.C136F,missense;spike:no;
22029_AGTTCA|......	2	1	0.00111849	0.0178249	spike:c.467AGTTCA>......,p.EFR156G,inframeDel,spike:no;
24914_G|C	2	1	0.00111849	0.0178249	spike:c.3352G>C,p.D1118H,missense;spike:no;
26492_A|T	2	1	0.00111849	0.0178249	noFunctionalElements
27752_C|T	2	1	0.00111849	0.0178249	orf7A:c.359C>T,p.T120I,missense;
28248_GATTTC|......	2	1	0.00111849	0.0178249	orf8:c.355GATTTC>......,p.DF119-,inframeDel;
28461_A|G	2	1	0.00111849	0.0178249	geneN:c.188A>G,p.D63G,missense;orf9B:c.178A>G,p.T60A,missense;
28916_G|T	2	1	0.00111849	0.0178249	geneN:c.643G>T,p.G215C,missense;
9929_G|A	2	1	0.00111849	0.0178249	orf1a:c.9664G>A,p.D3222N,missense;orf1ab:c.9664G>A,p.D3222N,missense;nsp4:c.1375G>A,p.D459N,missense;
16466_C|T	3	10	0.00167197	0.0192098	orf1ab:c.16202C>T,p.P5401L,missense;nsp13:c.230C>T,p.P77L,missense;
24138_C|A	3	10	0.00167197	0.0192098	spike:c.2576C>A,p.T859N,missense;spike:no;
28311_C|T	4	26	0.00216318	0.0238392	geneN:c.38C>T,p.P13L,missense;orf9B:c.28C>T,p.P10S,missense;
21637_C|T	2	2	0.00219576	0.0238392	spike:c.75C>T,p.P25P,synonymous;spike:no;
22205_.........|AGCCAGAAG	2	2	0.00219576	0.0238392	spike:c.643.........>AGCCAGAAG,p.-215SQK,inframeIns,spike:no;
22673_TC|CT	2	2	0.00219576	0.0238392	spike:c.1111TC>CT,p.S371L,missense;spike:no;
22898_G|A	2	2	0.00219576	0.0238392	spike:c.1336G>A,p.G446S,missense;spike:RBM
23031_T|C	2	2	0.00219576	0.0238392	spike:c.1469T>C,p.F490S,missense;spike:RBM
23048_G|A	2	2	0.00219576	0.0238392	spike:c.1486G>A,p.G496S,missense;spike:no;
23202_C|A	2	2	0.00219576	0.0238392	spike:c.1640C>A,p.T547K,missense;spike:no;
23664_C|T	2	2	0.00219576	0.0238392	spike:c.2102C>T,p.A701V,missense;spike:no;
24130_C|A	2	2	0.00219576	0.0238392	spike:c.2568C>A,p.N856K,missense;spike:no;
24503_C|T	2	2	0.00219576	0.0238392	spike:c.2941C>T,p.L981F,missense;spike:no;
26211_G|T	2	2	0.00219576	0.0238392	orf3A:c.819G>T,p.V273V,synonymous;
27638_T|C	2	2	0.00219576	0.0238392	orf7A:c.245T>C,p.V82A,missense;
28272_AA|..	2	2	0.00219576	0.0238392	noFunctionalElements
28297_T|C	2	2	0.00219576	0.0238392	geneN:c.24T>C,p.N8N,synonymous;orf9B:c.14T>C,p.I5T,missense;
9053_G|T	2	2	0.00219576	0.0238392	orf1a:c.8788G>T,p.V2930L,missense;orf1ab:c.8788G>T,p.V2930L,missense;nsp4:c.499G>T,p.V167L,missense;
21987_G|A	3	13	0.00310176	0.0257685	spike:c.425G>A,p.G142D,missense;spike:NTD
22813_G|T	3	13	0.00310176	0.0257685	spike:c.1251G>T,p.K417N,missense;spike:RBD
11451_A|G	2	3	0.00359213	0.0289515	orf1a:c.11186A>G,p.Q3729R,missense;orf1ab:c.11186A>G,p.Q3729R,missense;nsp6:c.479A>G,p.Q160R,missense;
15451_G|A	2	3	0.00359213	0.0289515	orf1ab:c.15187G>A,p.G5063S,missense;nsp12:c.2011G>A,p.G671S,missense;
21618_C|G	2	3	0.00359213	0.0289515	spike:c.56C>G,p.T19R,missense;spike:no;
21762_C|.	2	3	0.00359213	0.0289515	spike:c.200C>.,p.N99*,frameshiftDel;
21764_A|.	2	3	0.00359213	0.0289515	spike:c.202A>.,p.N99*,frameshiftDel;
21767_CATG|....	2	3	0.00359213	0.0289515	spike:c.205CATG>....,p.S98*,frameshiftDel;
28881_G|T	2	3	0.00359213	0.0289515	geneN:c.608G>T,p.R203M,missense;
4181_G|T	2	3	0.00359213	0.0289515	orf1a:c.3916G>T,p.A1306S,missense;orf1ab:c.3916G>T,p.A1306S,missense;nsp3:c.1462G>T,p.A488S,missense;
569_G|A	2	3	0.00359213	0.0289515	nsp1:c.304G>A,p.E102K,missense;orf1a:c.304G>A,p.E102K,missense;orf1ab:c.304G>A,p.E102K,missense;
8986_C|T	2	3	0.00359213	0.0289515	orf1a:c.8721C>T,p.D2907D,synonymous;orf1ab:c.8721C>T,p.D2907D,synonymous;nsp4:c.432C>T,p.D144D,synonymous;
28271_A|T	3	15	0.00435968	0.0305744	noFunctionalElements
9891_C|T	3	15	0.00435968	0.0305744	orf1a:c.9626C>T,p.A3209V,missense;orf1ab:c.9626C>T,p.A3209V,missense;nsp4:c.1337C>T,p.A446V,missense;
22992_G|A	5	56	0.00489422	0.0334542	spike:c.1430G>A,p.S477N,missense;spike:RBM
25000_C|T	3	16	0.00508453	0.0343206	spike:c.3438C>T,p.D1146D,synonymous;spike:no;
28253_C|T	3	16	0.00508453	0.0343206	orf8:c.360C>T,p.F120F,synonymous;
11201_A|G	2	4	0.00528878	0.0348285	orf1a:c.10936A>G,p.T3646A,missense;orf1ab:c.10936A>G,p.T3646A,missense;nsp6:c.229A>G,p.T77A,missense;
210_G|T	2	4	0.00528878	0.0348285	5'UTR:nc.G210T,NA,NA;
22194_ATT|...	2	4	0.00528878	0.0348285	spike:c.632ATT>...,p.NL211I,inframeDel,spike:no;
26158_GTTA|....	2	4	0.00528878	0.0348285	orf3A:c.766GTTA>....,p.N257*,TruncatingDel;
27972_C|T	2	4	0.00528878	0.0348285	orf8:c.79C>T,p.Q27*,stopGain;
28280_GAT|CTA	2	4	0.00528878	0.0348285	geneN:c.7GAT>CTA,p.D3L,missense;
28877_AG|TC	2	4	0.00528878	0.0348285	geneN:c.604AG>TC,p.S202S,synonymous;epi25:nc.AG2TC,NA,NA;
22882_T|G	3	17	0.00587474	0.0356445	spike:c.1320T>G,p.N440K,missense;spike:RBM
12053_C|T	2	6	0.00951106	0.0570663	orf1a:c.11788C>T,p.L3930F,missense;orf1ab:c.11788C>T,p.L3930F,missense;nsp7:c.211C>T,p.L71F,missense;
6402_C|T	2	6	0.00951106	0.0570663	orf1a:c.6137C>T,p.P2046L,missense;orf1ab:c.6137C>T,p.P2046L,missense;nsp3:c.3683C>T,p.P1228L,missense;
5184_C|T	2	7	0.0120024	0.0704488	orf1a:c.4919C>T,p.P1640L,missense;orf1ab:c.4919C>T,p.P1640L,missense;nsp3:c.2465C>T,p.P822L,missense;
28271_A|G	2	8	0.0147254	0.0855021	noFunctionalElements
21765_TACATG|......	3	28	0.0189736	0.108997	spike:c.203TACATG>......,p.IHV68I,inframeDel,spike:no;
100_C|T	1	0	0.0198529	0.112848	5'UTR:nc.C100T,NA,NA;
10667_T|G	1	0	0.0198529	0.112848	orf1a:c.10402T>G,p.L3468V,missense;orf1ab:c.10402T>G,p.L3468V,missense;nsp5:c.613T>G,p.L205V,missense;
1087_A|G	1	0	0.0198529	0.112848	orf1a:c.822A>G,p.V274V,synonymous;orf1ab:c.822A>G,p.V274V,synonymous;nsp2:c.282A>G,p.V94V,synonymous;
10954_C|T	1	0	0.0198529	0.112848	orf1a:c.10689C>T,p.C3563C,synonymous;orf1ab:c.10689C>T,p.C3563C,synonymous;nsp5:c.900C>T,p.C300C,synonymous;
10961_G|A	1	0	0.0198529	0.112848	orf1a:c.10696G>A,p.V3566I,missense;orf1ab:c.10696G>A,p.V3566I,missense;nsp5:c.907G>A,p.V303I,missense;
11308_C|A	1	0	0.0198529	0.112848	orf1a:c.11043C>A,p.D3681E,missense;orf1ab:c.11043C>A,p.D3681E,missense;nsp6:c.336C>A,p.D112E,missense;
11325_C|T	1	0	0.0198529	0.112848	orf1a:c.11060C>T,p.S3687L,missense;orf1ab:c.11060C>T,p.S3687L,missense;nsp6:c.353C>T,p.S118L,missense;
11337_T|C	1	0	0.0198529	0.112848	orf1a:c.11072T>C,p.L3691S,missense;orf1ab:c.11072T>C,p.L3691S,missense;nsp6:c.365T>C,p.L122S,missense;
11503_T|C	1	0	0.0198529	0.112848	orf1a:c.11238T>C,p.G3746G,synonymous;orf1ab:c.11238T>C,p.G3746G,synonymous;nsp6:c.531T>C,p.G177G,synonymous;
11950_C|T	1	0	0.0198529	0.112848	orf1a:c.11685C>T,p.H3895H,synonymous;orf1ab:c.11685C>T,p.H3895H,synonymous;nsp7:c.108C>T,p.H36H,synonymous;
12051_A|G	1	0	0.0198529	0.112848	orf1a:c.11786A>G,p.K3929R,missense;orf1ab:c.11786A>G,p.K3929R,missense;nsp7:c.209A>G,p.K70R,missense;
12100_C|T	1	0	0.0198529	0.112848	orf1a:c.11835C>T,p.A3945A,synonymous;orf1ab:c.11835C>T,p.A3945A,synonymous;nsp8:c.9C>T,p.A3A,synonymous;
12620_T|A	1	0	0.0198529	0.112848	orf1a:c.12355T>A,p.S4119T,missense;orf1ab:c.12355T>A,p.S4119T,missense;nsp8:c.529T>A,p.S177T,missense;
1262_A|G	1	0	0.0198529	0.112848	orf1a:c.997A>G,p.T333A,missense;orf1ab:c.997A>G,p.T333A,missense;nsp2:c.457A>G,p.T153A,missense;
12778_C|T	1	0	0.0198529	0.112848	orf1a:c.12513C>T,p.Y4171Y,synonymous;orf1ab:c.12513C>T,p.Y4171Y,synonymous;nsp9:c.93C>T,p.Y31Y,synonymous;
12878_A|G	1	0	0.0198529	0.112848	orf1a:c.12613A>G,p.I4205V,missense;orf1ab:c.12613A>G,p.I4205V,missense;nsp9:c.193A>G,p.I65V,missense;
13176_C|T	1	0	0.0198529	0.112848	orf1a:c.12911C>T,p.T4304I,missense;orf1ab:c.12911C>T,p.T4304I,missense;nsp10:c.152C>T,p.T51I,missense;
14035_G|T	1	0	0.0198529	0.112848	orf1ab:c.13771G>T,p.A4591S,missense;nsp12:c.595G>T,p.A199S,missense;
14126_G|A	1	0	0.0198529	0.112848	orf1ab:c.13862G>A,p.S4621N,missense;nsp12:c.686G>A,p.S229N,missense;
14259_T|C	1	0	0.0198529	0.112848	orf1ab:c.13995T>C,p.Y4665Y,synonymous;nsp12:c.819T>C,p.Y273Y,synonymous;
14340_C|T	1	0	0.0198529	0.112848	orf1ab:c.14076C>T,p.N4692N,synonymous;nsp12:c.900C>T,p.N300N,synonymous;
14403_C|T	1	0	0.0198529	0.112848	orf1ab:c.14139C>T,p.F4713F,synonymous;nsp12:c.963C>T,p.F321F,synonymous;
14740_T|G	1	0	0.0198529	0.112848	orf1ab:c.14476T>G,p.S4826A,missense;nsp12:c.1300T>G,p.S434A,missense;
1498_C|T	1	0	0.0198529	0.112848	orf1a:c.1233C>T,p.F411F,synonymous;orf1ab:c.1233C>T,p.F411F,synonymous;nsp2:c.693C>T,p.F231F,synonymous;
16176_T|C	1	0	0.0198529	0.112848	orf1ab:c.15912T>C,p.T5304T,synonymous;nsp12:c.2736T>C,p.T912T,synonymous;
16500_A|C	1	0	0.0198529	0.112848	orf1ab:c.16236A>C,p.Q5412H,missense;nsp13:c.264A>C,p.Q88H,missense;
16549_G|T	1	0	0.0198529	0.112848	orf1ab:c.16285G>T,p.D5429Y,missense;nsp13:c.313G>T,p.D105Y,missense;
16869_C|T	1	0	0.0198529	0.112848	orf1ab:c.16605C>T,p.Y5535Y,synonymous;nsp13:c.633C>T,p.Y211Y,synonymous;
16917_G|A	1	0	0.0198529	0.112848	orf1ab:c.16653G>A,p.L5551L,synonymous;nsp13:c.681G>A,p.L227L,synonymous;
16985_C|A	1	0	0.0198529	0.112848	orf1ab:c.16721C>A,p.T5574N,missense;nsp13:c.749C>A,p.T250N,missense;
17074_C|T	1	0	0.0198529	0.112848	orf1ab:c.16810C>T,p.L5604F,missense;nsp13:c.838C>T,p.L280F,missense;
17110_G|T	1	0	0.0198529	0.112848	orf1ab:c.16846G>T,p.A5616S,missense;nsp13:c.874G>T,p.A292S,missense;
17339_C|T	1	0	0.0198529	0.112848	orf1ab:c.17075C>T,p.A5692V,missense;nsp13:c.1103C>T,p.A368V,missense;
17348_T|C	1	0	0.0198529	0.112848	orf1ab:c.17084T>C,p.V5695A,missense;nsp13:c.1112T>C,p.V371A,missense;
17505_T|C	1	0	0.0198529	0.112848	orf1ab:c.17241T>C,p.N5747N,synonymous;nsp13:c.1269T>C,p.N423N,synonymous;
17551_G|A	1	0	0.0198529	0.112848	orf1ab:c.17287G>A,p.G5763R,missense;nsp13:c.1315G>A,p.G439R,missense;
17562_G|T	1	0	0.0198529	0.112848	orf1ab:c.17298G>T,p.R5766R,synonymous;nsp13:c.1326G>T,p.R442R,synonymous;
17599_T|A	1	0	0.0198529	0.112848	orf1ab:c.17335T>A,p.L5779M,missense;nsp13:c.1363T>A,p.L455M,missense;
17822_C|T	1	0	0.0198529	0.112848	orf1ab:c.17558C>T,p.P5853L,missense;nsp13:c.1586C>T,p.P529L,missense;
17916_A|G	1	0	0.0198529	0.112848	orf1ab:c.17652A>G,p.R5884R,synonymous;nsp13:c.1680A>G,p.R560R,synonymous;
1807_A|G	1	0	0.0198529	0.112848	orf1a:c.1542A>G,p.G514G,synonymous;orf1ab:c.1542A>G,p.G514G,synonymous;nsp2:c.1002A>G,p.G334G,synonymous;
18175_C|T	1	0	0.0198529	0.112848	orf1ab:c.17911C>T,p.P5971S,missense;nsp14:c.136C>T,p.P46S,missense;
18804_C|T	1	0	0.0198529	0.112848	orf1ab:c.18540C>T,p.S6180S,synonymous;nsp14:c.765C>T,p.S255S,synonymous;
19053_T|C	1	0	0.0198529	0.112848	orf1ab:c.18789T>C,p.I6263I,synonymous;nsp14:c.1014T>C,p.I338I,synonymous;
19167_A|G	1	0	0.0198529	0.112848	orf1ab:c.18903A>G,p.K6301K,synonymous;nsp14:c.1128A>G,p.K376K,synonymous;
19274_C|A	1	0	0.0198529	0.112848	orf1ab:c.19010C>A,p.P6337H,missense;nsp14:c.1235C>A,p.P412H,missense;
19348_G|T	1	0	0.0198529	0.112848	orf1ab:c.19084G>T,p.V6362F,missense;nsp14:c.1309G>T,p.V437F,missense;
19680_T|C	1	0	0.0198529	0.112848	orf1ab:c.19416T>C,p.G6472G,synonymous;nsp15:c.60T>C,p.G20G,synonymous;
19962_G|A	1	0	0.0198529	0.112848	orf1ab:c.19698G>A,p.T6566T,synonymous;nsp15:c.342G>A,p.T114T,synonymous;
19_C|T	1	0	0.0198529	0.112848	5'UTR:nc.C19T,NA,NA;
2037_C|T	1	0	0.0198529	0.112848	orf1a:c.1772C>T,p.A591V,missense;orf1ab:c.1772C>T,p.A591V,missense;nsp2:c.1232C>T,p.A411V,missense;
20724_A|G	1	0	0.0198529	0.112848	orf1ab:c.20460A>G,p.L6820L,synonymous;nsp16:c.66A>G,p.L22L,synonymous;
20806_C|T	1	0	0.0198529	0.112848	orf1ab:c.20542C>T,p.L6848L,synonymous;nsp16:c.148C>T,p.L50L,synonymous;
21258_A|G	1	0	0.0198529	0.112848	orf1ab:c.20994A>G,p.S6998S,synonymous;nsp16:c.600A>G,p.S200S,synonymous;
21600_G|T	1	0	0.0198529	0.112848	spike:c.38G>T,p.S13I,missense;spike:SP
21621_C|A	1	0	0.0198529	0.112848	spike:c.59C>A,p.T20N,missense;spike:no;
21636_C|T	1	0	0.0198529	0.112848	spike:c.74C>T,p.P25L,missense;spike:no;
21717_A|G	1	0	0.0198529	0.112848	spike:c.155A>G,p.Q52R,missense;spike:no;
21801_A|C	1	0	0.0198529	0.112848	spike:c.239A>C,p.D80A,missense;spike:no;
21939_T|C	1	0	0.0198529	0.112848	spike:c.377T>C,p.V126A,missense;spike:no;
21968_TGTAATGATCCATTTTTGGGTGTTTAT|...........................	1	0	0.0198529	0.112848	spike:c.406TGTAATGATCCATTTTTGGGTGTTTAT>...........................,p.CNDPFLGVY136-,inframeDel,spike:no;
22017_G|T	1	0	0.0198529	0.112848	spike:c.455G>T,p.W152L,missense;spike:no;
22018_G|T	1	0	0.0198529	0.112848	spike:c.456G>T,p.W152C,missense;spike:NTD
22028_GAGTTCAGA|.........	1	0	0.0198529	0.112848	spike:c.466GAGTTCAGA>.........,p.EFR156-,inframeDel,spike:no;
22204_.|A	1	0	0.0198529	0.112848	spike:c.642.>A,p.I233*,frameshiftIns;
22286_CTTGCTTTA|.........	1	0	0.0198529	0.112848	spike:c.724CTTGCTTTA>.........,p.LAL242-,inframeDel,spike:no;
22286_CTTGCTT|.......	1	0	0.0198529	0.112848	spike:c.724CTTGCTT>.......,p.R246*,frameshiftDel;
22294_AC|..	1	0	0.0198529	0.112848	spike:c.732AC>..,p.L244*,frameshiftDel;
22296_A|C	1	0	0.0198529	0.112848	spike:c.734A>C,p.H245P,missense;spike:no;
22299_GAAGTTATTTGACTCCTGGTG|.....................	1	0	0.0198529	0.112848	spike:c.737GAAGTTATTTGACTCCTGGTG>.....................,p.RSYLTPGD246N,inframeDel,spike:no;
22478_T|C	1	0	0.0198529	0.112848	spike:c.916T>C,p.F306L,missense;spike:no;
22498_C|T	1	0	0.0198529	0.112848	spike:c.936C>T,p.I312I,synonymous;spike:no;
22687_C|T	1	0	0.0198529	0.112848	spike:c.1125C>T,p.S375S,synonymous;spike:no;
22738_T|C	1	0	0.0198529	0.112848	spike:c.1176T>C,p.F392F,synonymous;spike:no;
22743_A|G	1	0	0.0198529	0.112848	spike:c.1181A>G,p.N394S,missense;spike:no;
22802_C|A	1	0	0.0198529	0.112848	spike:c.1240C>A,p.Q414K,missense;spike:no;
22812_A|C	1	0	0.0198529	0.112848	spike:c.1250A>C,p.K417T,missense;spike:RBD
22879_C|G	1	0	0.0198529	0.112848	spike:c.1317C>G,p.N439K,missense;spike:RBM
22907_T|A	1	0	0.0198529	0.112848	spike:c.1345T>A,p.Y449N,missense;spike:no;
23030_TT|CG	1	0	0.0198529	0.112848	spike:c.1468TT>CG,p.F490R,missense;spike:RBM
2311_A|G	1	0	0.0198529	0.112848	orf1a:c.2046A>G,p.V682V,synonymous;orf1ab:c.2046A>G,p.V682V,synonymous;nsp2:c.1506A>G,p.V502V,synonymous;
23341_T|C	1	0	0.0198529	0.112848	spike:c.1779T>C,p.G593G,synonymous;spike:no;
23416_A|T	1	0	0.0198529	0.112848	spike:c.1854A>T,p.T618T,synonymous;spike:no;
23598_.|T	1	0	0.0198529	0.112848	spike:c.2036.>T,p.R685*,frameshiftIns;
23900_G|A	1	0	0.0198529	0.112848	spike:c.2338G>A,p.E780K,missense;spike:no;
23901_A|C	1	0	0.0198529	0.112848	spike:c.2339A>C,p.E780A,missense;spike:no;
2395_C|T	1	0	0.0198529	0.112848	orf1a:c.2130C>T,p.V710V,synonymous;orf1ab:c.2130C>T,p.V710V,synonymous;nsp2:c.1590C>T,p.V530V,synonymous;
24078_A|T	1	0	0.0198529	0.112848	spike:c.2516A>T,p.D839V,missense;spike:no;
2407_G|A	1	0	0.0198529	0.112848	orf1a:c.2142G>A,p.K714K,synonymous;orf1ab:c.2142G>A,p.K714K,synonymous;nsp2:c.1602G>A,p.K534K,synonymous;
24187_T|A	1	0	0.0198529	0.112848	spike:c.2625T>A,p.S875S,synonymous;spike:no;
24194_T|C	1	0	0.0198529	0.112848	spike:c.2632T>C,p.L878L,synonymous;spike:no;
24224_T|C	1	0	0.0198529	0.112848	spike:c.2662T>C,p.F888L,missense;spike:no;
24349_T|C	1	0	0.0198529	0.112848	spike:c.2787T>C,p.S929S,synonymous;spike:no;
24748_C|T	1	0	0.0198529	0.112848	spike:c.3186C>T,p.F1062F,synonymous;spike:no;
24836_G|A	1	0	0.0198529	0.112848	spike:c.3274G>A,p.E1092K,missense;spike:no;
24950_A|G	1	0	0.0198529	0.112848	spike:c.3388A>G,p.I1130V,missense;spike:no;
25447_GAAATCAAGGATGCTACTCCTTCAGATTTT|..............................	1	0	0.0198529	0.112848	orf3A:c.55GAAATCAAGGATGCTACTCCTTCAGATTTT>..............................,p.EIKDATPSDF19-,inframeDel;
25498_CCGATACAAGCCTCACTCCCTTTCGGATGGCTT|.................................	1	0	0.0198529	0.112848	orf3A:c.106CCGATACAAGCCTCACTCCCTTTCGGATGGCTT>.................................,p.PIQASLPFGWL36-,inframeDel;orf3C:c.42CCGATACAAGCCTCACTCCCTTTCGGATGGCTT>.................................,p.R13*,frameshiftDel;
25675_T|A	1	0	0.0198529	0.112848	orf3A:c.283T>A,p.L95M,missense;
25729_T|C	1	0	0.0198529	0.112848	orf3A:c.337T>C,p.Y113H,missense;
25760_T|C	1	0	0.0198529	0.112848	orf3A:c.368T>C,p.I123T,missense;
25975_T|C	1	0	0.0198529	0.112848	orf3A:c.583T>C,p.S195P,missense;
2597_T|C	1	0	0.0198529	0.112848	orf1a:c.2332T>C,p.L778L,synonymous;orf1ab:c.2332T>C,p.L778L,synonymous;nsp2:c.1792T>C,p.L598L,synonymous;
25993_G|T	1	0	0.0198529	0.112848	orf3A:c.601G>T,p.V201F,missense;
26078_C|A	1	0	0.0198529	0.112848	orf3A:c.686C>A,p.T229N,missense;
26149_T|C	1	0	0.0198529	0.112848	orf3A:c.757T>C,p.S253P,missense;
26305_C|A	1	0	0.0198529	0.112848	geneE:c.61C>A,p.L21I,missense;
26456_C|T	1	0	0.0198529	0.112848	geneE:c.212C>T,p.P71L,missense;
26469_C|T	1	0	0.0198529	0.112848	geneE:c.225C>T,p.V75V,synonymous;
26498_.|C	1	0	0.0198529	0.112848	noFunctionalElements
26568_C|A	1	0	0.0198529	0.112848	geneM:c.46C>A,p.L16I,missense;
2659_G|A	1	0	0.0198529	0.112848	orf1a:c.2394G>A,p.K798K,synonymous;orf1ab:c.2394G>A,p.K798K,synonymous;nsp2:c.1854G>A,p.K618K,synonymous;
26604_T|C	1	0	0.0198529	0.112848	geneM:c.82T>C,p.F28L,missense;
26606_C|T	1	0	0.0198529	0.112848	geneM:c.84C>T,p.F28F,synonymous;
2692_A|T	1	0	0.0198529	0.112848	orf1a:c.2427A>T,p.T809T,synonymous;orf1ab:c.2427A>T,p.T809T,synonymous;nsp2:c.1887A>T,p.T629T,synonymous;
27205_TTT|...	1	0	0.0198529	0.112848	orf6:c.4TTT>...,p.F2-,inframeDel;
27213_C|T	1	0	0.0198529	0.112848	orf6:c.12C>T,p.L4L,synonymous;
27459_G|T	1	0	0.0198529	0.112848	orf7A:c.66G>T,p.E22D,missense;
2749_C|T	1	0	0.0198529	0.112848	orf1a:c.2484C>T,p.D828D,synonymous;orf1ab:c.2484C>T,p.D828D,synonymous;nsp3:c.30C>T,p.D10D,synonymous;
27796_T|C	1	0	0.0198529	0.112848	orf7B:c.41T>C,p.L14S,missense;
27833_T|C	1	0	0.0198529	0.112848	orf7B:c.78T>C,p.I26I,synonymous;
27882_G|T	1	0	0.0198529	0.112848	orf7B:c.127G>T,p.A43S,missense;
27889_C|T	1	0	0.0198529	0.112848	TRS-B-7orf8:nc.C2T,NA,NA;
27890_G|T	1	0	0.0198529	0.112848	TRS-B-7orf8:nc.G3T,NA,NA;
27897_A|C	1	0	0.0198529	0.112848	orf8:c.4A>C,p.K2Q,missense;
28002_T|C	1	0	0.0198529	0.112848	orf8:c.109T>C,p.C37R,missense;
28191_G|T	1	0	0.0198529	0.112848	orf8:c.298G>T,p.V100L,missense;
28268_.|A	1	0	0.0198529	0.112848	noFunctionalElements
28278_CTG|...	1	0	0.0198529	0.112848	geneN:c.5CTG>...,p.SD2Y,inframeDel;
28312_C|T	1	0	0.0198529	0.112848	geneN:c.39C>T,p.P13P,synonymous;orf9B:c.29C>T,p.P10L,missense;
2841_C|T	1	0	0.0198529	0.112848	orf1a:c.2576C>T,p.A859V,missense;orf1ab:c.2576C>T,p.A859V,missense;nsp3:c.122C>T,p.A41V,missense;
28432_C|T	1	0	0.0198529	0.112848	geneN:c.159C>T,p.F53F,synonymous;orf9B:c.149C>T,p.S50L,missense;
28441_C|T	1	0	0.0198529	0.112848	geneN:c.168C>T,p.L56L,synonymous;orf9B:c.158C>T,p.S53L,missense;
28516_T|C	1	0	0.0198529	0.112848	geneN:c.243T>C,p.D81D,synonymous;orf9B:c.233T>C,p.M78T,missense;
28600_T|C	1	0	0.0198529	0.112848	geneN:c.327T>C,p.Y109Y,synonymous;
28699_A|G	1	0	0.0198529	0.112848	geneN:c.426A>G,p.P142P,synonymous;epi21:nc.A2G,NA,NA;
28744_C|T	1	0	0.0198529	0.112848	geneN:c.471C>T,p.I157I,synonymous;
28913_G|T	1	0	0.0198529	0.112848	geneN:c.640G>T,p.G214C,missense;
29040_A|G	1	0	0.0198529	0.112848	geneN:c.767A>G,p.K256R,missense;epi31:nc.A3G,NA,NA;
29197_C|T	1	0	0.0198529	0.112848	geneN:c.924C>T,p.A308A,synonymous;
29362_C|T	1	0	0.0198529	0.112848	geneN:c.1089C>T,p.F363F,synonymous;
29377_T|C	1	0	0.0198529	0.112848	geneN:c.1104T>C,p.P368P,synonymous;epi38:nc.T3C,NA,NA;
29527_G|T	1	0	0.0198529	0.112848	geneN:c.1254G>T,p.Q418H,missense;
29632_C|T	1	0	0.0198529	0.112848	orf10:c.75C>T,p.N25N,synonymous;sl4:nc.C4T,NA,NA;
29724_C|T	1	0	0.0198529	0.112848	3'UTR:nc.C50T,NA,NA;
29834_T|A	1	0	0.0198529	0.112848	3'UTR:nc.T160A,NA,NA;
3140_C|T	1	0	0.0198529	0.112848	orf1a:c.2875C>T,p.P959S,missense;orf1ab:c.2875C>T,p.P959S,missense;nsp3:c.421C>T,p.P141S,missense;
3281_G|T	1	0	0.0198529	0.112848	orf1a:c.3016G>T,p.V1006F,missense;orf1ab:c.3016G>T,p.V1006F,missense;nsp3:c.562G>T,p.V188F,missense;
3542_A|G	1	0	0.0198529	0.112848	orf1a:c.3277A>G,p.T1093A,missense;orf1ab:c.3277A>G,p.T1093A,missense;nsp3:c.823A>G,p.T275A,missense;
379_CTT|AAA	1	0	0.0198529	0.112848	nsp1:c.114CTT>AAA,p.VL38VK,missense;orf1a:c.114CTT>AAA,p.VL38VK,missense;orf1ab:c.114CTT>AAA,p.VL38VK,missense;
3828_C|T	1	0	0.0198529	0.112848	orf1a:c.3563C>T,p.S1188L,missense;orf1ab:c.3563C>T,p.S1188L,missense;nsp3:c.1109C>T,p.S370L,missense;
4926_A|G	1	0	0.0198529	0.112848	orf1a:c.4661A>G,p.D1554G,missense;orf1ab:c.4661A>G,p.D1554G,missense;nsp3:c.2207A>G,p.D736G,missense;
4963_G|T	1	0	0.0198529	0.112848	orf1a:c.4698G>T,p.R1566S,missense;orf1ab:c.4698G>T,p.R1566S,missense;nsp3:c.2244G>T,p.R748S,missense;
5176_A|G	1	0	0.0198529	0.112848	orf1a:c.4911A>G,p.T1637T,synonymous;orf1ab:c.4911A>G,p.T1637T,synonymous;nsp3:c.2457A>G,p.T819T,synonymous;
5388_C|A	1	0	0.0198529	0.112848	orf1a:c.5123C>A,p.A1708D,missense;orf1ab:c.5123C>A,p.A1708D,missense;nsp3:c.2669C>A,p.A890D,missense;
5499_A|T	1	0	0.0198529	0.112848	orf1a:c.5234A>T,p.K1745I,missense;orf1ab:c.5234A>T,p.K1745I,missense;nsp3:c.2780A>T,p.K927I,missense;
5701_T|C	1	0	0.0198529	0.112848	orf1a:c.5436T>C,p.A1812A,synonymous;orf1ab:c.5436T>C,p.A1812A,synonymous;nsp3:c.2982T>C,p.A994A,synonymous;
6236_G|A	1	0	0.0198529	0.112848	orf1a:c.5971G>A,p.V1991I,missense;orf1ab:c.5971G>A,p.V1991I,missense;nsp3:c.3517G>A,p.V1173I,missense;
629_C|T	1	0	0.0198529	0.112848	nsp1:c.364C>T,p.L122F,missense;orf1a:c.364C>T,p.L122F,missense;orf1ab:c.364C>T,p.L122F,missense;
6319_A|G	1	0	0.0198529	0.112848	orf1a:c.6054A>G,p.P2018P,synonymous;orf1ab:c.6054A>G,p.P2018P,synonymous;nsp3:c.3600A>G,p.P1200P,synonymous;
6613_A|G	1	0	0.0198529	0.112848	orf1a:c.6348A>G,p.V2116V,synonymous;orf1ab:c.6348A>G,p.V2116V,synonymous;nsp3:c.3894A>G,p.V1298V,synonymous;
6622_G|T	1	0	0.0198529	0.112848	orf1a:c.6357G>T,p.L2119F,missense;orf1ab:c.6357G>T,p.L2119F,missense;nsp3:c.3903G>T,p.L1301F,missense;
6794_C|T	1	0	0.0198529	0.112848	orf1a:c.6529C>T,p.L2177L,synonymous;orf1ab:c.6529C>T,p.L2177L,synonymous;nsp3:c.4075C>T,p.L1359L,synonymous;
6954_T|C	1	0	0.0198529	0.112848	orf1a:c.6689T>C,p.I2230T,missense;orf1ab:c.6689T>C,p.I2230T,missense;nsp3:c.4235T>C,p.I1412T,missense;
7002_C|T	1	0	0.0198529	0.112848	orf1a:c.6737C>T,p.S2246L,missense;orf1ab:c.6737C>T,p.S2246L,missense;nsp3:c.4283C>T,p.S1428L,missense;
7005_C|A	1	0	0.0198529	0.112848	orf1a:c.6740C>A,p.T2247N,missense;orf1ab:c.6740C>A,p.T2247N,missense;nsp3:c.4286C>A,p.T1429N,missense;
7328_G|T	1	0	0.0198529	0.112848	orf1a:c.7063G>T,p.A2355S,missense;orf1ab:c.7063G>T,p.A2355S,missense;nsp3:c.4609G>T,p.A1537S,missense;
733_T|C	1	0	0.0198529	0.112848	nsp1:c.468T>C,p.D156D,synonymous;orf1a:c.468T>C,p.D156D,synonymous;orf1ab:c.468T>C,p.D156D,synonymous;
7424_T|G	1	0	0.0198529	0.112848	orf1a:c.7159T>G,p.F2387V,missense;orf1ab:c.7159T>G,p.F2387V,missense;nsp3:c.4705T>G,p.F1569V,missense;
7564_C|A	1	0	0.0198529	0.112848	orf1a:c.7299C>A,p.S2433S,synonymous;orf1ab:c.7299C>A,p.S2433S,synonymous;nsp3:c.4845C>A,p.S1615S,synonymous;
7699_A|G	1	0	0.0198529	0.112848	orf1a:c.7434A>G,p.K2478K,synonymous;orf1ab:c.7434A>G,p.K2478K,synonymous;nsp3:c.4980A>G,p.K1660K,synonymous;
805_G|T	1	0	0.0198529	0.112848	nsp1:c.540G>T,p.G180G,synonymous;orf1a:c.540G>T,p.G180G,synonymous;orf1ab:c.540G>T,p.G180G,synonymous;clv1:nc.G7T,NA,NA;
8084_G|A	1	0	0.0198529	0.112848	orf1a:c.7819G>A,p.E2607K,missense;orf1ab:c.7819G>A,p.E2607K,missense;nsp3:c.5365G>A,p.E1789K,missense;
8311_C|T	1	0	0.0198529	0.112848	orf1a:c.8046C>T,p.N2682N,synonymous;orf1ab:c.8046C>T,p.N2682N,synonymous;nsp3:c.5592C>T,p.N1864N,synonymous;
8593_T|C	1	0	0.0198529	0.112848	orf1a:c.8328T>C,p.V2776V,synonymous;orf1ab:c.8328T>C,p.V2776V,synonymous;nsp4:c.39T>C,p.V13V,synonymous;
8723_A|G	1	0	0.0198529	0.112848	orf1a:c.8458A>G,p.I2820V,missense;orf1ab:c.8458A>G,p.I2820V,missense;nsp4:c.169A>G,p.I57V,missense;
8947_C|T	1	0	0.0198529	0.112848	orf1a:c.8682C>T,p.N2894N,synonymous;orf1ab:c.8682C>T,p.N2894N,synonymous;nsp4:c.393C>T,p.N131N,synonymous;
25904_C|T	2	11	0.024131	0.112848	orf3A:c.512C>T,p.S171L,missense;
15324_C|T	3	33	0.0275096	0.112848	orf1ab:c.15060C>T,p.N5020N,synonymous;nsp12:c.1884C>T,p.N628N,synonymous;
23040_A|G	2	12	0.0276304	0.112848	spike:c.1478A>G,p.Q493R,missense;spike:RBM
23055_A|G	2	12	0.0276304	0.112848	spike:c.1493A>G,p.Q498R,missense;spike:no;
23075_T|C	2	12	0.0276304	0.112848	spike:c.1513T>C,p.Y505H,missense;spike:no;
23604_C|G	2	12	0.0276304	0.112848	spike:c.2042C>G,p.P681R,missense;spike:furin-cleavage
29742_G|T	2	12	0.0276304	0.112848	3'UTR:nc.G68T,NA,NA;sl5:nc.G15T,NA,NA;
22578_G|A	2	13	0.031289	0.112848	spike:c.1016G>A,p.G339D,missense;spike:no;
22679_T|C	2	13	0.031289	0.112848	spike:c.1117T>C,p.S373P,missense;spike:no;
22686_C|T	2	13	0.031289	0.112848	spike:c.1124C>T,p.S375F,missense;spike:no;
23013_A|C	2	13	0.031289	0.112848	spike:c.1451A>C,p.E484A,missense;spike:RBM
24424_A|T	2	13	0.031289	0.112848	spike:c.2862A>T,p.Q954H,missense;spike:no;
24469_T|A	2	13	0.031289	0.112848	spike:c.2907T>A,p.N969K,missense;spike:no;
27807_C|T	2	13	0.031289	0.112848	orf7B:c.52C>T,p.L18L,synonymous;
23854_C|A	2	14	0.0350942	0.112848	spike:c.2292C>A,p.N764K,missense;spike:no;
26709_G|A	2	14	0.0350942	0.112848	geneM:c.187G>A,p.A63T,missense;
10561_T|C	1	1	0.0389462	0.112848	orf1a:c.10296T>C,p.T3432T,synonymous;orf1ab:c.10296T>C,p.T3432T,synonymous;nsp5:c.507T>C,p.T169T,synonymous;
11117_A|G	1	1	0.0389462	0.112848	orf1a:c.10852A>G,p.I3618V,missense;orf1ab:c.10852A>G,p.I3618V,missense;nsp6:c.145A>G,p.I49V,missense;
11418_T|C	1	1	0.0389462	0.112848	orf1a:c.11153T>C,p.V3718A,missense;orf1ab:c.11153T>C,p.V3718A,missense;nsp6:c.446T>C,p.V149A,missense;
12473_C|T	1	1	0.0389462	0.112848	orf1a:c.12208C>T,p.L4070L,synonymous;orf1ab:c.12208C>T,p.L4070L,synonymous;nsp8:c.382C>T,p.L128L,synonymous;
12789_C|T	1	1	0.0389462	0.112848	orf1a:c.12524C>T,p.T4175I,missense;orf1ab:c.12524C>T,p.T4175I,missense;nsp9:c.104C>T,p.T35I,missense;epi2:nc.C5T,NA,NA;
12964_A|G	1	1	0.0389462	0.112848	orf1a:c.12699A>G,p.G4233G,synonymous;orf1ab:c.12699A>G,p.G4233G,synonymous;nsp9:c.279A>G,p.G93G,synonymous;
13057_A|T	1	1	0.0389462	0.112848	orf1a:c.12792A>T,p.S4264S,synonymous;orf1ab:c.12792A>T,p.S4264S,synonymous;nsp10:c.33A>T,p.S11S,synonymous;
1321_A|C	1	1	0.0389462	0.112848	orf1a:c.1056A>C,p.E352D,missense;orf1ab:c.1056A>C,p.E352D,missense;nsp2:c.516A>C,p.E172D,missense;
13356_C|T	1	1	0.0389462	0.112848	orf1a:c.13091C>T,p.T4364I,missense;orf1ab:c.13091C>T,p.T4364I,missense;nsp10:c.332C>T,p.T111I,missense;
1392_C|T	1	1	0.0389462	0.112848	orf1a:c.1127C>T,p.S376L,missense;orf1ab:c.1127C>T,p.S376L,missense;nsp2:c.587C>T,p.S196L,missense;
14262_C|T	1	1	0.0389462	0.112848	orf1ab:c.13998C>T,p.D4666D,synonymous;nsp12:c.822C>T,p.D274D,synonymous;
14676_C|T	1	1	0.0389462	0.112848	orf1ab:c.14412C>T,p.P4804P,synonymous;nsp12:c.1236C>T,p.P412P,synonymous;
1473_C|T	1	1	0.0389462	0.112848	orf1a:c.1208C>T,p.T403I,missense;orf1ab:c.1208C>T,p.T403I,missense;nsp2:c.668C>T,p.T223I,missense;
15264_T|C	1	1	0.0389462	0.112848	orf1ab:c.15000T>C,p.D5000D,synonymous;nsp12:c.1824T>C,p.D608D,synonymous;
15279_C|T	1	1	0.0389462	0.112848	orf1ab:c.15015C>T,p.H5005H,synonymous;nsp12:c.1839C>T,p.H613H,synonymous;
1610_A|G	1	1	0.0389462	0.112848	orf1a:c.1345A>G,p.N449D,missense;orf1ab:c.1345A>G,p.N449D,missense;nsp2:c.805A>G,p.N269D,missense;
1620_A|G	1	1	0.0389462	0.112848	orf1a:c.1355A>G,p.E452G,missense;orf1ab:c.1355A>G,p.E452G,missense;nsp2:c.815A>G,p.E272G,missense;
1627_C|T	1	1	0.0389462	0.112848	orf1a:c.1362C>T,p.L454L,synonymous;orf1ab:c.1362C>T,p.L454L,synonymous;nsp2:c.822C>T,p.L274L,synonymous;
17004_C|T	1	1	0.0389462	0.112848	orf1ab:c.16740C>T,p.L5580L,synonymous;nsp13:c.768C>T,p.L256L,synonymous;
17707_C|T	1	1	0.0389462	0.112848	orf1ab:c.17443C>T,p.P5815S,missense;nsp13:c.1471C>T,p.P491S,missense;
18171_C|T	1	1	0.0389462	0.112848	orf1ab:c.17907C>T,p.G5969G,synonymous;nsp14:c.132C>T,p.G44G,synonymous;
18189_C|T	1	1	0.0389462	0.112848	orf1ab:c.17925C>T,p.T5975T,synonymous;nsp14:c.150C>T,p.T50T,synonymous;
18395_C|T	1	1	0.0389462	0.112848	orf1ab:c.18131C>T,p.A6044V,missense;nsp14:c.356C>T,p.A119V,missense;
19035_T|C	1	1	0.0389462	0.112848	orf1ab:c.18771T>C,p.I6257I,synonymous;nsp14:c.996T>C,p.I332I,synonymous;
19180_G|T	1	1	0.0389462	0.112848	orf1ab:c.18916G>T,p.V6306L,missense;nsp14:c.1141G>T,p.V381L,missense;
19602_C|T	1	1	0.0389462	0.112848	orf1ab:c.19338C>T,p.N6446N,synonymous;nsp14:c.1563C>T,p.N521N,synonymous;
20049_T|C	1	1	0.0389462	0.112848	orf1ab:c.19785T>C,p.I6595I,synonymous;nsp15:c.429T>C,p.I143I,synonymous;
20283_C|T	1	1	0.0389462	0.112848	orf1ab:c.20019C>T,p.F6673F,synonymous;nsp15:c.663C>T,p.F221F,synonymous;
20759_C|T	1	1	0.0389462	0.112848	orf1ab:c.20495C>T,p.A6832V,missense;nsp16:c.101C>T,p.A34V,missense;
21213_A|G	1	1	0.0389462	0.112848	orf1ab:c.20949A>G,p.G6983G,synonymous;nsp16:c.555A>G,p.G185G,synonymous;
21597_C|T	1	1	0.0389462	0.112848	spike:c.35C>T,p.S12F,missense;spike:no;
21641_G|T	1	1	0.0389462	0.112848	spike:c.79G>T,p.A27S,missense;spike:no;
21786_G|T	1	1	0.0389462	0.112848	spike:c.224G>T,p.G75V,missense;spike:no;
21789_C|T	1	1	0.0389462	0.112848	spike:c.227C>T,p.T76I,missense;spike:no;
21848_G|C	1	1	0.0389462	0.112848	spike:c.286G>C,p.E96Q,missense;spike:no;
21990_.|C	1	1	0.0389462	0.112848	spike:c.428.>C,p.S155*,frameshiftIns;
21991_TTA|...	1	1	0.0389462	0.112848	spike:c.429TTA>...,p.VY143V,inframeDel,spike:no;
21993_A|C	1	1	0.0389462	0.112848	spike:c.431A>C,p.Y144S,missense;spike:no;
21995_T|A	1	1	0.0389462	0.112848	spike:c.433T>A,p.Y145N,missense;spike:no;
22016_T|A	1	1	0.0389462	0.112848	spike:c.454T>A,p.W152R,missense;spike:NTD
22210_C|T	1	1	0.0389462	0.112848	spike:c.648C>T,p.L216L,synonymous;spike:no;
22907_T|C	1	1	0.0389462	0.112848	spike:c.1345T>C,p.Y449H,missense;spike:no;
23271_C|A	1	1	0.0389462	0.112848	spike:c.1709C>A,p.A570D,missense;spike:no;
24095_G|T	1	1	0.0389462	0.112848	spike:c.2533G>T,p.A845S,missense;spike:no;
24257_G|T	1	1	0.0389462	0.112848	spike:c.2695G>T,p.A899S,missense;spike:no;
24368_G|A	1	1	0.0389462	0.112848	spike:c.2806G>A,p.D936N,missense;spike:no;
24506_T|G	1	1	0.0389462	0.112848	spike:c.2944T>G,p.S982A,missense;spike:no;
24811_T|C	1	1	0.0389462	0.112848	spike:c.3249T>C,p.H1083H,synonymous;spike:no;
24863_C|T	1	1	0.0389462	0.112848	spike:c.3301C>T,p.H1101Y,missense;spike:no;
25487_C|T	1	1	0.0389462	0.112848	orf3A:c.95C>T,p.T32I,missense;orf3C:c.31C>T,p.L11L,synonymous;
25603_C|T	1	1	0.0389462	0.112848	orf3A:c.211C>T,p.L71L,synonymous;
25667_C|T	1	1	0.0389462	0.112848	orf3A:c.275C>T,p.S92L,missense;
26305_C|T	1	1	0.0389462	0.112848	geneE:c.61C>T,p.L21F,missense;
26720_G|T	1	1	0.0389462	0.112848	geneM:c.198G>T,p.V66V,synonymous;
27795_TTA|...	1	1	0.0389462	0.112848	orf7B:c.40TTA>...,p.L14-,inframeDel;
28308_C|G	1	1	0.0389462	0.112848	geneN:c.35C>G,p.A12G,missense;orf9B:c.25C>G,p.H9D,missense;
28337_G|T	1	1	0.0389462	0.112848	geneN:c.64G>T,p.D22Y,missense;orf9B:c.54G>T,p.Q18H,missense;
28875_G|T	1	1	0.0389462	0.112848	geneN:c.602G>T,p.S201I,missense;
29405_G|C	1	1	0.0389462	0.112848	geneN:c.1132G>C,p.E378Q,missense;epi39:nc.G1C,NA,NA;
29508_G|A	1	1	0.0389462	0.112848	geneN:c.1235G>A,p.S412N,missense;
2969_A|G	1	1	0.0389462	0.112848	orf1a:c.2704A>G,p.M902V,missense;orf1ab:c.2704A>G,p.M902V,missense;nsp3:c.250A>G,p.M84V,missense;
29738_CCACGCGGAGTACGATCGAGT|.....................	1	1	0.0389462	0.112848	3'UTR:nc.CCACGCGGAGTACGATCGAGT64.....................,NA,NA;sl5:nc.CCACGCGGAGTACGATCGAGT11.....................,NA,NA;
29754_C|T	1	1	0.0389462	0.112848	3'UTR:nc.C80T,NA,NA;sl5:nc.C27T,NA,NA;
3428_A|G	1	1	0.0389462	0.112848	orf1a:c.3163A>G,p.T1055A,missense;orf1ab:c.3163A>G,p.T1055A,missense;nsp3:c.709A>G,p.T237A,missense;
489_A|G	1	1	0.0389462	0.112848	nsp1:c.224A>G,p.D75G,missense;orf1a:c.224A>G,p.D75G,missense;orf1ab:c.224A>G,p.D75G,missense;
5008_G|T	1	1	0.0389462	0.112848	orf1a:c.4743G>T,p.T1581T,synonymous;orf1ab:c.4743G>T,p.T1581T,synonymous;nsp3:c.2289G>T,p.T763T,synonymous;
5180_G|A	1	1	0.0389462	0.112848	orf1a:c.4915G>A,p.D1639N,missense;orf1ab:c.4915G>A,p.D1639N,missense;nsp3:c.2461G>A,p.D821N,missense;
5230_G|T	1	1	0.0389462	0.112848	orf1a:c.4965G>T,p.K1655N,missense;orf1ab:c.4965G>T,p.K1655N,missense;nsp3:c.2511G>T,p.K837N,missense;
601_C|T	1	1	0.0389462	0.112848	nsp1:c.336C>T,p.G112G,synonymous;orf1a:c.336C>T,p.G112G,synonymous;orf1ab:c.336C>T,p.G112G,synonymous;
6628_C|T	1	1	0.0389462	0.112848	orf1a:c.6363C>T,p.T2121T,synonymous;orf1ab:c.6363C>T,p.T2121T,synonymous;nsp3:c.3909C>T,p.T1303T,synonymous;
7479_A|G	1	1	0.0389462	0.112848	orf1a:c.7214A>G,p.N2405S,missense;orf1ab:c.7214A>G,p.N2405S,missense;nsp3:c.4760A>G,p.N1587S,missense;
7768_C|T	1	1	0.0389462	0.112848	orf1a:c.7503C>T,p.I2501I,synonymous;orf1ab:c.7503C>T,p.I2501I,synonymous;nsp3:c.5049C>T,p.I1683I,synonymous;
9070_T|C	1	1	0.0389462	0.112848	orf1a:c.8805T>C,p.D2935D,synonymous;orf1ab:c.8805T>C,p.D2935D,synonymous;nsp4:c.516T>C,p.D172D,synonymous;
913_C|T	1	1	0.0389462	0.112848	orf1a:c.648C>T,p.S216S,synonymous;orf1ab:c.648C>T,p.S216S,synonymous;nsp2:c.108C>T,p.S36S,synonymous;
9778_C|T	1	1	0.0389462	0.112848	orf1a:c.9513C>T,p.S3171S,synonymous;orf1ab:c.9513C>T,p.S3171S,synonymous;nsp4:c.1224C>T,p.S408S,synonymous;
9857_C|T	1	1	0.0389462	0.112848	orf1a:c.9592C>T,p.L3198L,synonymous;orf1ab:c.9592C>T,p.L3198L,synonymous;nsp4:c.1303C>T,p.L435L,synonymous;
23599_T|G	2	15	0.0390336	0.112848	spike:c.2037T>G,p.N679K,missense;spike:no;
222_C|T	2	16	0.0430954	0.112848	5'UTR:nc.C222T,NA,NA;
29402_G|T	2	16	0.0430954	0.112848	geneN:c.1129G>T,p.D377Y,missense;
10097_G|A	3	43	0.0486786	0.112848	orf1a:c.9832G>A,p.G3278S,missense;orf1ab:c.9832G>A,p.G3278S,missense;nsp5:c.43G>A,p.G15S,missense;
4002_C|T	3	43	0.0486786	0.112848	orf1a:c.3737C>T,p.T1246I,missense;orf1ab:c.3737C>T,p.T1246I,missense;nsp3:c.1283C>T,p.T428I,missense;
13536_C|T	3	44	0.0510479	0.112848	orf1ab:c.13272C>T,p.Y4424Y,synonymous;nsp12:c.96C>T,p.Y32Y,synonymous;
23948_G|T	2	18	0.0515411	0.112848	spike:c.2386G>T,p.D796Y,missense;spike:no;
23731_C|T	3	45	0.0534558	0.112848	spike:c.2169C>T,p.T723T,synonymous;spike:no;
11521_G|T	1	2	0.0573009	0.112848	orf1a:c.11256G>T,p.M3752I,missense;orf1ab:c.11256G>T,p.M3752I,missense;nsp6:c.549G>T,p.M183I,missense;
12049_C|T	1	2	0.0573009	0.112848	orf1a:c.11784C>T,p.N3928N,synonymous;orf1ab:c.11784C>T,p.N3928N,synonymous;nsp7:c.207C>T,p.N69N,synonymous;
12823_C|T	1	2	0.0573009	0.112848	orf1a:c.12558C>T,p.S4186S,synonymous;orf1ab:c.12558C>T,p.S4186S,synonymous;nsp9:c.138C>T,p.S46S,synonymous;
15187_A|G	1	2	0.0573009	0.112848	orf1ab:c.14923A>G,p.R4975G,missense;nsp12:c.1747A>G,p.R583G,missense;
17012_C|T	1	2	0.0573009	0.112848	orf1ab:c.16748C>T,p.S5583L,missense;nsp13:c.776C>T,p.S259L,missense;
17014_G|T	1	2	0.0573009	0.112848	orf1ab:c.16750G>T,p.D5584Y,missense;nsp13:c.778G>T,p.D260Y,missense;
17491_C|T	1	2	0.0573009	0.112848	orf1ab:c.17227C>T,p.P5743S,missense;nsp13:c.1255C>T,p.P419S,missense;
21801_A|G	1	2	0.0573009	0.112848	spike:c.239A>G,p.D80G,missense;spike:no;
21987_GTGTTTATT|.........	1	2	0.0573009	0.112848	spike:c.425GTGTTTATT>.........,p.GVYY142D,inframeDel,spike:no;
22219_T|C	1	2	0.0573009	0.112848	spike:c.657T>C,p.G219G,synonymous;spike:no;
22912_T|G	1	2	0.0573009	0.112848	spike:c.1350T>G,p.N450K,missense;spike:RBM
22917_T|A	1	2	0.0573009	0.112848	spike:c.1355T>A,p.L452Q,missense;spike:no;
22995_C|G	1	2	0.0573009	0.112848	spike:c.1433C>G,p.T478R,missense;spike:no;
23593_G|C	1	2	0.0573009	0.112848	spike:c.2031G>C,p.Q677H,missense;spike:no;
23599_T|A	1	2	0.0573009	0.112848	spike:c.2037T>A,p.N679K,missense;spike:no;
2455_C|T	1	2	0.0573009	0.112848	orf1a:c.2190C>T,p.L730L,synonymous;orf1ab:c.2190C>T,p.L730L,synonymous;nsp2:c.1650C>T,p.L550L,synonymous;
26607_C|T	1	2	0.0573009	0.112848	geneM:c.85C>T,p.L29F,missense;
27576_T|C	1	2	0.0573009	0.112848	orf7A:c.183T>C,p.T61T,synonymous;
27925_C|A	1	2	0.0573009	0.112848	orf8:c.32C>A,p.T11K,missense;
28005_C|T	1	2	0.0573009	0.112848	orf8:c.112C>T,p.P38S,missense;
28079_G|T	1	2	0.0573009	0.112848	orf8:c.186G>T,p.V62V,synonymous;
28111_A|G	1	2	0.0573009	0.112848	orf8:c.218A>G,p.Y73C,missense;
28273_A|T	1	2	0.0573009	0.112848	noFunctionalElements
28957_C|T	1	2	0.0573009	0.112848	geneN:c.684C>T,p.N228N,synonymous;epi29:nc.C3T,NA,NA;
29718_C|T	1	2	0.0573009	0.112848	3'UTR:nc.C44T,NA,NA;
29739_C|T	1	2	0.0573009	0.112848	3'UTR:nc.C65T,NA,NA;sl5:nc.C12T,NA,NA;
3267_C|T	1	2	0.0573009	0.112848	orf1a:c.3002C>T,p.T1001I,missense;orf1ab:c.3002C>T,p.T1001I,missense;nsp3:c.548C>T,p.T183I,missense;
3743_C|T	1	2	0.0573009	0.112848	orf1a:c.3478C>T,p.H1160Y,missense;orf1ab:c.3478C>T,p.H1160Y,missense;nsp3:c.1024C>T,p.H342Y,missense;
4878_C|T	1	2	0.0573009	0.112848	orf1a:c.4613C>T,p.T1538I,missense;orf1ab:c.4613C>T,p.T1538I,missense;nsp3:c.2159C>T,p.T720I,missense;
4891_C|T	1	2	0.0573009	0.112848	orf1a:c.4626C>T,p.T1542T,synonymous;orf1ab:c.4626C>T,p.T1542T,synonymous;nsp3:c.2172C>T,p.T724T,synonymous;
5192_C|T	1	2	0.0573009	0.112848	orf1a:c.4927C>T,p.L1643L,synonymous;orf1ab:c.4927C>T,p.L1643L,synonymous;nsp3:c.2473C>T,p.L825L,synonymous;
6037_C|T	1	2	0.0573009	0.112848	orf1a:c.5772C>T,p.S1924S,synonymous;orf1ab:c.5772C>T,p.S1924S,synonymous;nsp3:c.3318C>T,p.S1106S,synonymous;
6285_C|T	1	2	0.0573009	0.112848	orf1a:c.6020C>T,p.T2007I,missense;orf1ab:c.6020C>T,p.T2007I,missense;nsp3:c.3566C>T,p.T1189I,missense;
6609_G|T	1	2	0.0573009	0.112848	orf1a:c.6344G>T,p.R2115I,missense;orf1ab:c.6344G>T,p.R2115I,missense;nsp3:c.3890G>T,p.R1297I,missense;
6633_C|T	1	2	0.0573009	0.112848	orf1a:c.6368C>T,p.A2123V,missense;orf1ab:c.6368C>T,p.A2123V,missense;nsp3:c.3914C>T,p.A1305V,missense;
6706_C|T	1	2	0.0573009	0.112848	orf1a:c.6441C>T,p.N2147N,synonymous;orf1ab:c.6441C>T,p.N2147N,synonymous;nsp3:c.3987C>T,p.N1329N,synonymous;
772_T|C	1	2	0.0573009	0.112848	nsp1:c.507T>C,p.V169V,synonymous;orf1a:c.507T>C,p.V169V,synonymous;orf1ab:c.507T>C,p.V169V,synonymous;
8139_C|T	1	2	0.0573009	0.112848	orf1a:c.7874C>T,p.S2625F,missense;orf1ab:c.7874C>T,p.S2625F,missense;nsp3:c.5420C>T,p.S1807F,missense;
9319_C|T	1	2	0.0573009	0.112848	orf1a:c.9054C>T,p.F3018F,synonymous;orf1ab:c.9054C>T,p.F3018F,synonymous;nsp4:c.765C>T,p.F255F,synonymous;
9711_C|T	1	2	0.0573009	0.112848	orf1a:c.9446C>T,p.S3149F,missense;orf1ab:c.9446C>T,p.S3149F,missense;nsp4:c.1157C>T,p.S386F,missense;
28881_GGG|AAC	14	520	0.0630991	0.112848	geneN:c.608GGG>AAC,p.RG203KR,missense;
11824_C|T	1	3	0.0749373	0.112848	orf1a:c.11559C>T,p.I3853I,synonymous;orf1ab:c.11559C>T,p.I3853I,synonymous;nsp6:c.852C>T,p.I284I,synonymous;
1191_C|T	1	3	0.0749373	0.112848	orf1a:c.926C>T,p.P309L,missense;orf1ab:c.926C>T,p.P309L,missense;nsp2:c.386C>T,p.P129L,missense;
11956_C|T	1	3	0.0749373	0.112848	orf1a:c.11691C>T,p.D3897D,synonymous;orf1ab:c.11691C>T,p.D3897D,synonymous;nsp7:c.114C>T,p.D38D,synonymous;
13019_C|T	1	3	0.0749373	0.112848	orf1a:c.12754C>T,p.L4252L,synonymous;orf1ab:c.12754C>T,p.L4252L,synonymous;nsp9:c.334C>T,p.L112L,synonymous;clv9:nc.C2T,NA,NA;
13860_C|T	1	3	0.0749373	0.112848	orf1ab:c.13596C>T,p.D4532D,synonymous;nsp12:c.420C>T,p.D140D,synonymous;
174_G|T	1	3	0.0749373	0.112848	5'UTR:nc.G174T,NA,NA;
17678_C|T	1	3	0.0749373	0.112848	orf1ab:c.17414C>T,p.T5805M,missense;nsp13:c.1442C>T,p.T481M,missense;
17766_C|T	1	3	0.0749373	0.112848	orf1ab:c.17502C>T,p.V5834V,synonymous;nsp13:c.1530C>T,p.V510V,synonymous;
20262_A|G	1	3	0.0749373	0.112848	orf1ab:c.19998A>G,p.L6666L,synonymous;nsp15:c.642A>G,p.L214L,synonymous;
21255_G|T	1	3	0.0749373	0.112848	orf1ab:c.20991G>T,p.A6997A,synonymous;nsp16:c.597G>T,p.A199A,synonymous;
22320_A|G	1	3	0.0749373	0.112848	spike:c.758A>G,p.D253G,missense;spike:NTD
23012_G|C	1	3	0.0749373	0.112848	spike:c.1450G>C,p.E484Q,missense;spike:RBM
25469_C|T	1	3	0.0749373	0.112848	orf3A:c.77C>T,p.S26L,missense;orf3C:c.13C>T,p.Q5*,stopGain;
25517_C|T	1	3	0.0749373	0.112848	orf3A:c.125C>T,p.P42L,missense;orf3C:c.61C>T,p.L21F,missense;
25906_G|T	1	3	0.0749373	0.112848	orf3A:c.514G>T,p.G172C,missense;
26157_TGT|...	1	3	0.0749373	0.112848	orf3A:c.765TGT>...,p.VV255V,inframeDel;
27513_C|T	1	3	0.0749373	0.112848	orf7A:c.120C>T,p.Y40Y,synonymous;
28048_G|T	1	3	0.0749373	0.112848	orf8:c.155G>T,p.R52I,missense;
28742_A|G	1	3	0.0749373	0.112848	geneN:c.469A>G,p.I157V,missense;
28908_G|T	1	3	0.0749373	0.112848	geneN:c.635G>T,p.G212V,missense;
28975_G|A	1	3	0.0749373	0.112848	geneN:c.702G>A,p.M234I,missense;
29311_C|T	1	3	0.0749373	0.112848	geneN:c.1038C>T,p.F346F,synonymous;epi37:nc.C2T,NA,NA;
29743_C|T	1	3	0.0749373	0.112848	3'UTR:nc.C69T,NA,NA;sl5:nc.C16T,NA,NA;
9565_C|T	1	3	0.0749373	0.112848	orf1a:c.9300C>T,p.F3100F,synonymous;orf1ab:c.9300C>T,p.F3100F,synonymous;nsp4:c.1011C>T,p.F337F,synonymous;
9756_G|A	1	3	0.0749373	0.112848	orf1a:c.9491G>A,p.R3164H,missense;orf1ab:c.9491G>A,p.R3164H,missense;nsp4:c.1202G>A,p.R401H,missense;
11537_A|G	1	4	0.0918756	0.113271	orf1a:c.11272A>G,p.I3758V,missense;orf1ab:c.11272A>G,p.I3758V,missense;nsp6:c.565A>G,p.I189V,missense;
12312_C|T	1	4	0.0918756	0.113271	orf1a:c.12047C>T,p.A4016V,missense;orf1ab:c.12047C>T,p.A4016V,missense;nsp8:c.221C>T,p.A74V,missense;
13195_T|C	1	4	0.0918756	0.113271	orf1a:c.12930T>C,p.V4310V,synonymous;orf1ab:c.12930T>C,p.V4310V,synonymous;nsp10:c.171T>C,p.V57V,synonymous;
17010_C|T	1	4	0.0918756	0.113271	orf1ab:c.16746C>T,p.I5582I,synonymous;nsp13:c.774C>T,p.I258I,synonymous;
17259_G|T	1	4	0.0918756	0.113271	orf1ab:c.16995G>T,p.E5665D,missense;nsp13:c.1023G>T,p.E341D,missense;
18747_C|T	1	4	0.0918756	0.113271	orf1ab:c.18483C>T,p.V6161V,synonymous;nsp14:c.708C>T,p.V236V,synonymous;
203_C|T	1	4	0.0918756	0.113271	5'UTR:nc.C203T,NA,NA;
23756_A|G	1	4	0.0918756	0.113271	spike:c.2194A>G,p.T732A,missense;spike:no;
24368_G|C	1	4	0.0918756	0.113271	spike:c.2806G>C,p.D936H,missense;spike:no;
26767_T|G	1	4	0.0918756	0.113271	geneM:c.245T>G,p.I82S,missense;
26895_C|T	1	4	0.0918756	0.113271	geneM:c.373C>T,p.H125Y,missense;
27297_C|T	1	4	0.0918756	0.113271	orf6:c.96C>T,p.I32I,synonymous;
27925_C|T	1	4	0.0918756	0.113271	orf8:c.32C>T,p.T11I,missense;
28628_G|T	1	4	0.0918756	0.113271	geneN:c.355G>T,p.A119S,missense;
29425_G|T	1	4	0.0918756	0.113271	geneN:c.1152G>T,p.Q384H,missense;
29543_G|T	1	4	0.0918756	0.113271	noFunctionalElements
3768_C|T	1	4	0.0918756	0.113271	orf1a:c.3503C>T,p.T1168I,missense;orf1ab:c.3503C>T,p.T1168I,missense;nsp3:c.1049C>T,p.T350I,missense;
4457_A|G	1	4	0.0918756	0.113271	orf1a:c.4192A>G,p.I1398V,missense;orf1ab:c.4192A>G,p.I1398V,missense;nsp3:c.1738A>G,p.I580V,missense;
5040_A|G	1	4	0.0918756	0.113271	orf1a:c.4775A>G,p.Q1592R,missense;orf1ab:c.4775A>G,p.Q1592R,missense;nsp3:c.2321A>G,p.Q774R,missense;
28975_G|T	2	29	0.102457	0.121065	geneN:c.702G>T,p.M234I,missense;
19839_T|C	2	30	0.107232	0.126431	orf1ab:c.19575T>C,p.N6525N,synonymous;nsp15:c.219T>C,p.N73N,synonymous;
10116_C|T	1	5	0.108135	0.127218	orf1a:c.9851C>T,p.T3284I,missense;orf1ab:c.9851C>T,p.T3284I,missense;nsp5:c.62C>T,p.T21I,missense;
11222_G|T	1	5	0.108135	0.127218	orf1a:c.10957G>T,p.V3653F,missense;orf1ab:c.10957G>T,p.V3653F,missense;nsp6:c.250G>T,p.V84F,missense;
16575_C|T	1	5	0.108135	0.127218	orf1ab:c.16311C>T,p.D5437D,synonymous;nsp13:c.339C>T,p.D113D,synonymous;
1820_G|A	1	5	0.108135	0.127218	orf1a:c.1555G>A,p.G519S,missense;orf1ab:c.1555G>A,p.G519S,missense;nsp2:c.1015G>A,p.G339S,missense;
20148_C|T	1	5	0.108135	0.127218	orf1ab:c.19884C>T,p.F6628F,synonymous;nsp15:c.528C>T,p.F176F,synonymous;
22205_G|C	1	5	0.108135	0.127218	spike:c.643G>C,p.D215H,missense;spike:no;
22599_G|A	1	5	0.108135	0.127218	spike:c.1037G>A,p.R346K,missense;spike:RBD
23042_T|C	1	5	0.108135	0.127218	spike:c.1480T>C,p.S494P,missense;spike:RBM
23868_G|T	1	5	0.108135	0.127218	spike:c.2306G>T,p.G769V,missense;spike:no;
24370_C|T	1	5	0.108135	0.127218	spike:c.2808C>T,p.D936D,synonymous;spike:no;
24378_C|T	1	5	0.108135	0.127218	spike:c.2816C>T,p.S939F,missense;spike:no;
26894_C|T	1	5	0.108135	0.127218	geneM:c.372C>T,p.L124L,synonymous;
28907_G|T	1	5	0.108135	0.127218	geneN:c.634G>T,p.G212C,missense;
28977_C|T	1	5	0.108135	0.127218	geneN:c.704C>T,p.S235F,missense;
29779_G|T	1	5	0.108135	0.127218	3'UTR:nc.G105T,NA,NA;
3852_A|T	1	5	0.108135	0.127218	orf1a:c.3587A>T,p.E1196V,missense;orf1ab:c.3587A>T,p.E1196V,missense;nsp3:c.1133A>T,p.E378V,missense;
5175_C|T	1	5	0.108135	0.127218	orf1a:c.4910C>T,p.T1637I,missense;orf1ab:c.4910C>T,p.T1637I,missense;nsp3:c.2456C>T,p.T819I,missense;
6730_C|T	1	5	0.108135	0.127218	orf1a:c.6465C>T,p.N2155N,synonymous;orf1ab:c.6465C>T,p.N2155N,synonymous;nsp3:c.4011C>T,p.N1337N,synonymous;
7851_C|T	1	5	0.108135	0.127218	orf1a:c.7586C>T,p.A2529V,missense;orf1ab:c.7586C>T,p.A2529V,missense;nsp3:c.5132C>T,p.A1711V,missense;
8393_G|A	1	5	0.108135	0.127218	orf1a:c.8128G>A,p.A2710T,missense;orf1ab:c.8128G>A,p.A2710T,missense;nsp3:c.5674G>A,p.A1892T,missense;
241_C|T	27	1232	0.121907	0.137432	5'UTR:nc.C241T,NA,NA;
11195_C|T	1	6	0.123735	0.139202	orf1a:c.10930C>T,p.L3644F,missense;orf1ab:c.10930C>T,p.L3644F,missense;nsp6:c.223C>T,p.L75F,missense;
12534_C|T	1	6	0.123735	0.139202	orf1a:c.12269C>T,p.T4090I,missense;orf1ab:c.12269C>T,p.T4090I,missense;nsp8:c.443C>T,p.T148I,missense;
28093_C|T	1	6	0.123735	0.139202	orf8:c.200C>T,p.S67F,missense;
28833_C|T	1	6	0.123735	0.139202	geneN:c.560C>T,p.S187L,missense;
5986_C|T	1	6	0.123735	0.139202	orf1a:c.5721C>T,p.F1907F,synonymous;orf1ab:c.5721C>T,p.F1907F,synonymous;nsp3:c.3267C>T,p.F1089F,synonymous;
683_C|T	1	6	0.123735	0.139202	nsp1:c.418C>T,p.L140L,synonymous;orf1a:c.418C>T,p.L140L,synonymous;orf1ab:c.418C>T,p.L140L,synonymous;
21614_C|T	2	34	0.126221	0.140245	spike:c.52C>T,p.L18F,missense;spike:NTD
3037_C|T	27	1237	0.135829	0.150611	orf1a:c.2772C>T,p.F924F,synonymous;orf1ab:c.2772C>T,p.F924F,synonymous;nsp3:c.318C>T,p.F106F,synonymous;
11286_TGTCTGGTT|.........	1	7	0.138694	0.153473	orf1a:c.11021TGTCTGGTT>.........,p.LSGF3674F,inframeDel;orf1ab:c.11021TGTCTGGTT>.........,p.LSGF3674F,inframeDel;nsp6:c.314TGTCTGGTT>.........,p.LSGF105F,inframeDel;
11514_C|T	1	7	0.138694	0.153473	orf1a:c.11249C>T,p.T3750I,missense;orf1ab:c.11249C>T,p.T3750I,missense;nsp6:c.542C>T,p.T181I,missense;
20578_G|A	1	7	0.138694	0.153473	orf1ab:c.20314G>A,p.V6772M,missense;nsp15:c.958G>A,p.V320M,missense;
23287_T|C	1	7	0.138694	0.153473	spike:c.1725T>C,p.A575A,synonymous;spike:no;
24382_C|T	1	7	0.138694	0.153473	spike:c.2820C>T,p.S940S,synonymous;spike:no;
25855_G|T	1	7	0.138694	0.153473	orf3A:c.463G>T,p.D155Y,missense;
27887_AACGAACATGAAATT|...............	1	7	0.138694	0.153473	orf7B:c.132AACGAACATGAAATT>...............,p.44-,TruncatingDel;
28167_G|A	1	7	0.138694	0.153473	orf8:c.274G>A,p.E92K,missense;
28272_A|G	1	7	0.138694	0.153473	noFunctionalElements
28896_CTA|...	1	7	0.138694	0.153473	geneN:c.623CTA>...,p.AR208G,inframeDel;epi26:nc.CTA2...,NA,NA;
29769_C|T	1	7	0.138694	0.153473	3'UTR:nc.C95T,NA,NA;
6513_GTT|...	1	7	0.138694	0.153473	orf1a:c.6248GTT>...,p.SL2083I,inframeDel;orf1ab:c.6248GTT>...,p.SL2083I,inframeDel;nsp3:c.3794GTT>...,p.SL1265I,inframeDel;
9072_C|T	1	7	0.138694	0.153473	orf1a:c.8807C>T,p.T2936I,missense;orf1ab:c.8807C>T,p.T2936I,missense;nsp4:c.518C>T,p.T173I,missense;
9430_C|T	1	7	0.138694	0.153473	orf1a:c.9165C>T,p.I3055I,synonymous;orf1ab:c.9165C>T,p.I3055I,synonymous;nsp4:c.876C>T,p.I292I,synonymous;
23403_A|G	27	1238	0.138791	0.153473	spike:c.1841A>G,p.D614G,missense;spike:no;
15240_C|T	1	8	0.15303	0.164287	orf1ab:c.14976C>T,p.N4992N,synonymous;nsp12:c.1800C>T,p.N600N,synonymous;
23593_G|T	1	8	0.15303	0.164287	spike:c.2031G>T,p.Q677H,missense;spike:no;
23948_G|C	1	8	0.15303	0.164287	spike:c.2386G>C,p.D796H,missense;spike:S2
25276_C|A	1	8	0.15303	0.164287	spike:c.3714C>A,p.T1238T,synonymous;spike:no;
26530_A|G	1	8	0.15303	0.164287	geneM:c.8A>G,p.D3G,missense;
28209_G|T	1	8	0.15303	0.164287	orf8:c.316G>T,p.E106*,stopGain;
28846_C|T	1	8	0.15303	0.164287	geneN:c.573C>T,p.R191R,synonymous;
3096_C|T	1	8	0.15303	0.164287	orf1a:c.2831C>T,p.S944L,missense;orf1ab:c.2831C>T,p.S944L,missense;nsp3:c.377C>T,p.S126L,missense;
3961_C|T	1	8	0.15303	0.164287	orf1a:c.3696C>T,p.I1232I,synonymous;orf1ab:c.3696C>T,p.I1232I,synonymous;nsp3:c.1242C>T,p.I414I,synonymous;
5386_T|G	1	8	0.15303	0.164287	orf1a:c.5121T>G,p.A1707A,synonymous;orf1ab:c.5121T>G,p.A1707A,synonymous;nsp3:c.2667T>G,p.A889A,synonymous;
21575_C|T	1	9	0.166761	0.175538	spike:c.13C>T,p.L5F,missense;spike:no;
21974_G|T	1	9	0.166761	0.175538	spike:c.412G>T,p.D138Y,missense;spike:no;
5907_C|T	1	9	0.166761	0.175538	orf1a:c.5642C>T,p.T1881I,missense;orf1ab:c.5642C>T,p.T1881I,missense;nsp3:c.3188C>T,p.T1063I,missense;
25563_G|T	7	370	0.170735	0.178676	orf3A:c.171G>T,p.Q57H,missense;orf3C:c.107G>T,p.R36I,missense;
7798_G|T	1	10	0.179905	0.187908	orf1a:c.7533G>T,p.K2511N,missense;orf1ab:c.7533G>T,p.K2511N,missense;nsp3:c.5079G>T,p.K1693N,missense;
2832_A|G	1	11	0.192477	0.200652	orf1a:c.2567A>G,p.K856R,missense;orf1ab:c.2567A>G,p.K856R,missense;nsp3:c.113A>G,p.K38R,missense;
28932_C|T	1	124	0.201281	0.209425	geneN:c.659C>T,p.A220V,missense;epi27:nc.C5T,NA,NA;
1059_C|T	4	224	0.205378	0.213277	orf1a:c.794C>T,p.T265I,missense;orf1ab:c.794C>T,p.T265I,missense;nsp2:c.254C>T,p.T85I,missense;
29645_G|T	1	121	0.209377	0.217013	orf10:c.88G>T,p.V30L,missense;sl4:nc.G17T,NA,NA;
22227_C|T	1	120	0.212112	0.219426	spike:c.665C>T,p.A222V,missense;spike:no;
10449_C|A	1	13	0.215975	0.222995	orf1a:c.10184C>A,p.P3395H,missense;orf1ab:c.10184C>A,p.P3395H,missense;nsp5:c.395C>A,p.P132H,missense;
12880_C|T	1	13	0.215975	0.222995	orf1a:c.12615C>T,p.I4205I,synonymous;orf1ab:c.12615C>T,p.I4205I,synonymous;nsp9:c.195C>T,p.I65I,synonymous;
18163_A|G	1	13	0.215975	0.222995	orf1ab:c.17899A>G,p.I5967V,missense;nsp14:c.124A>G,p.I42V,missense;
25584_C|T	1	13	0.215975	0.222995	orf3A:c.192C>T,p.T64T,synonymous;
26577_C|G	1	13	0.215975	0.222995	geneM:c.55C>G,p.Q19E,missense;
27259_A|C	1	13	0.215975	0.222995	orf6:c.58A>C,p.R20R,synonymous;
28362_GAGAACGCA|.........	1	13	0.215975	0.222995	geneN:c.89GAGAACGCA>.........,p.GERS30G,inframeDel;orf9B:c.79GAGAACGCA>.........,p.ENA27-,inframeDel;
18877_C|T	3	115	0.218633	0.222995	orf1ab:c.18613C>T,p.L6205L,synonymous;nsp14:c.838C>T,p.L280L,synonymous;
26270_C|T	1	14	0.226931	0.230778	geneE:c.26C>T,p.T9I,missense;
26681_C|T	1	14	0.226931	0.230778	geneM:c.159C>T,p.F53F,synonymous;
29540_G|A	1	15	0.237381	0.240499	noFunctionalElements
28869_C|T	1	19	0.274399	0.277482	geneN:c.596C>T,p.P199L,missense;
14408_C|T	25	1234	0.28404	0.286694	orf1ab:c.14144C>T,p.P4715L,missense;nsp12:c.968C>T,p.P323L,missense;
26735_C|T	1	87	0.307659	0.309955	geneM:c.213C>T,p.Y71Y,synonymous;
10323_A|G	1	24	0.310943	0.31268	orf1a:c.10058A>G,p.K3353R,missense;orf1ab:c.10058A>G,p.K3353R,missense;nsp5:c.269A>G,p.K90R,missense;
2416_C|T	1	26	0.32286	0.324061	orf1a:c.2151C>T,p.Y717Y,synonymous;orf1ab:c.2151C>T,p.Y717Y,synonymous;nsp2:c.1611C>T,p.Y537Y,synonymous;
22879_C|A	1	32	0.350542	0.351192	spike:c.1317C>A,p.N439K,missense;spike:RBM
313_C|T	1	47	0.37833	0.37833	nsp1:c.48C>T,p.L16L,synonymous;orf1a:c.48C>T,p.L16L,synonymous;orf1ab:c.48C>T,p.L16L,synonymous;
