# Supplementary material for: HaploCoV: unsupervised classification and rapid detection of novel emerging variants of SARS-CoV-2
Source: Commun Biol. 2023 Apr 22;6:443. doi: 10.1038/s42003-023-04784-4 (PMC10122080; doi:10.1038/s42003-023-04784-4)
Supplement: Supplementary file 17 — Supplementary Data 15 [file 42003_2023_4784_MOESM17_ESM.xlsx]

## Sheet: Sheet1
Name of scoring system	Total # of features included	Min Score	Max Score	Opt Threshold	% VOC-VOI-VUM Lin above Threshold (True positive)	% Lin of "Others" above Threshold (False positive)	% VOC/VOI/VUM above Threshold (True positive)	% other variants above threshold (False positive)	FDR
1	5	0	5	3.62124	98.25	3.97	77.13	2.31	3.92263e-12
2	6	0	6	4.22595	98.06	4.21	76.47	3.03	1.13806e-11
3	7	0	7	4.78888	98.3	4.51	77.12	3.21	1.63974e-12
4	8	0	8	5.31524	97.59	4.3	80.05	4.01	1.34747e-12
5	9	0	9	5.80961	97.64	4.12	81.03	2.99	1.75078e-11
6	10	0	10	6.27589	97.45	4.01	78.91	4.01	2.60958e-12
7	11	0	11	6.71732	97.88	3.56	77.13	4.03	1.02413e-11
8	12	0	12	7.13664	97.64	3.22	77.45	3.77	1.84835e-12
9	13	0	13	7.53618	98.12	4.43	76.45	3.46	2.41852e-11
10	14	0	14	7.91791	98.1	4.17	78.12	2.39	3.33492e-12
11	15	0	15	8.28349	97.94	4.12	78.96	2.56	4.37228e-12
12	16	0	16	8.6344	98.15	3.91	79.14	2.31	5.57749e-12
13	17	0	17	8.97188	98.21	3.87	79.43	3.03	1.54614e-11
14	18	0	18	9.29705	98.39	4.15	77.14	3.21	1.13583e-11
15	19	0	19	9.61087	97.88	4.23	78.43	4.01	8.30088e-12
16	20	0	20	9.91418	97.81	4.156	78.91	2.99	1.52028e-12
17	21	0	21	10.2078	98.19	3.91	78.44	2.31	3.55871e-12
18	22	0	22	10.4923	98.15	3.84	78.56	3.03	1.0325e-11
19	23	0	23	10.7683	98.1	4.01	81.03	3.21	1.74134e-13
20	24	0	24	11.0365	97.57	4.23	81.13	4.01	5.21836e-12
21	25	0	25	11.2972	97.64	4.66	81.26	2.99	1.02996e-12
22	26	0	26	11.551	97.45	3.88	81.19	4.01	4.34427e-12
23	27	0	27	11.7982	98.01	3.71	79.41	4.03	4.40719e-12
24	28	0	28	12.0391	98.13	3.68	77.23	3.77	5.39844e-12
25	29	0	29	12.2743	98.41	3.59	80.12	3.46	1.05899e-11
26	30	0	30	12.5039	98.51	3.36	86.41	2.39	2.00651e-14
27	31	0	31	12.7282	97.33	3.9	77.49	2.56	4.10857e-12
28	32	0	32	12.9475	98.13	3.73	80.55	2.39	1.02249e-11
29	33	0	33	13.1621	97.33	3.9	77.49	2.56	9.15027e-12
30	34	0	34	13.3301	98.43	3.46154	82.7586	2.36453	4.74738e-12
31	35	0	35	13.5358	98.11	4.01	79.46	2.31	3.89953e-12
32	36	0	36	13.7373	98.06	4.36	78.85	3.03	3.13454e-11
33	37	0	37	13.935	98.19	4.88	77.54	3.21	2.01806e-11
34	38	0	38	14.1288	97.88	4.23	81.13	4.01	3.57441e-12
35	39	0	39	14.319	97.64	4.66	81.26	2.99	6.80141e-12
36	40	0	40	14.5058	97.45	3.88	82.44	4.01	1.59891e-14
37	41	0	41	14.6892	98.01	3.71	79.41	4.03	1.78079e-11
38	42	0	42	14.8694	98.13	3.68	77.23	3.77	1.02128e-11
39	43	0	43	15.0465	98.41	3.59	80.12	3.46	7.42271e-15
40	44	0	44	15.2207	98.51	3.73	81.43	2.39	1.09948e-11
41	45	0	45	15.392	97.33	3.9	77.49	2.56	3.43892e-12
42	46	0	46	15.5605	96.46	3.9	76.89	3.12	4.3124e-12
43	47	0	47	16.9887	95.29	4.06	76.48	2.86	1.34535e-11
44	48	0	48	17.3502	96.07	3.89	79.5	3.07	1.77601e-12
45	49	0	49	17.7116	95.29	4.06	76.48	2.83	2.89036e-12
46	50	0	50	18.0731	96.37	3.61	81.68	2.77	4.75065e-11
47	51	0	51	18.4346	96.05	4.18	78.42	3.63	2.60958e-12
48	52	0	52	18.796	96.01	4.54	77.82	3.85	7.56757e-10
49	53	0	53	19.1575	96.13	5.08	76.53	4.81	1.14745e-10
50	54	0	54	19.5189	95.83	4.41	80.07	3.58	3.84857e-11
51	55	0	55	19.8804	95.59	4.86	80.2	3.81	9.52028e-11
52	56	0	56	20.2419	95.41	4.046	81.36	3.83	7.12345e-12
53	57	0	57	20.6033	95.96	3.86	78.37	2.52	6.77868e-11
54	58	0	58	20.9648	96.07	3.83	76.22	3.15	1.54614e-11

## Sheet: Sheet2
*	XA	14.1179	Recombinant lineage with parental lineages B.1.1.7 and B.1.177, UK lineage
*	XB	11.7387	Reombinant lineage with parental lineage B.1.634 and B.1.631, Central and North America lineage, discussed in pango-designation issue #189. Formally B.1.628
*	XC	19.146	Reombinant lineage with parental lineage AY.29 and B.1.1.7, Japan lineage, from pango-designation issue
*	A.30	17.6516	Lineage in several countries, associated with travel from Tanzania, from pango-designation issue	Only 5 genomes
	C.38	16.4694	Alias of B.1.1.1.38, lineage in multiple countries, from pango-designation issue #150, formally B.1.1.527
	B.1.415.1	13.7359	Predominantly Mexico lineage, from pango-designation issue
	B.1.1.528	13.6948	South Africa lineage, from pango-designation issue
	B.1.243.2	13.5037	Mexico lineage, from pango-designation issue
*	B.1.1.523	12.9235	Lineage in multiple countries, predominantly Russia, from pango-designation issue
*	B.1.616	12.6662	France lineage, pango-designation issue	Only 36 genomes
*	A.27	12.2877	Mayotte/ European cluster with 18 changes in the long branch leading to this cluster, including 7 NS changes in the spike (L18F, L452R, N501Y, A653V, H655Y, D796Y, G1219V), on a 614D background. pango-designation issue
	A.29	12.2502	Lineage circulating in multiple countries from pango-designation issue
*	N.10	12.2325	Alias of B.1.1.33.10, Brazilian lineage described in https://virological.org/t/identification-of-a-new-b-1-1-33-sars-cov-2-variant-of-interest-voi-circulating-in-brazil-with-mutation-e484k-and-multiple-deletions-in-the-amino-n-terminal-domain-of-the-spike-protein/675
	A.2.5	12.1791	Central American/ USA lineage
	B.1.629	12.1791	Lineage circulating in several countries, from pango-designation issue
*	B.1.214.2	10.583	Lineage from Belgium with a number of key spike mutations and a 9bp spike insertion.
	B.1.618	10.4488	India lineage in West Bengal, pango-designation issue
	B.1.486	10.298
	C.40	9.88981	Alias of B.1.1.1.40, Peru lineage, from pango-designation issue
	B.1.375	9.71082	USA lineage (circulating in Connecticut with the 69-70del, which leads to SGTF. However, they express 484E and 501N in their spike proteins.)
