# Supplementary material for: HaploCoV: unsupervised classification and rapid detection of novel emerging variants of SARS-CoV-2
Source: Commun Biol. 2023 Apr 22;6:443. doi: 10.1038/s42003-023-04784-4 (PMC10122080; doi:10.1038/s42003-023-04784-4)
Supplement: Supplementary file 18 — Supplementary Data 16 [file 42003_2023_4784_MOESM18_ESM.xlsx]

## Sheet: Sheet1
Lineage (Pango)	High prevalence	monitored by local health authorities/ immune escape	before alpha/beta	zoonotic transmission
B.1.604	NA	no	no	no
B.1.634	NA	no	no	no
B.1.214.2	8% Congo	UK Health Security Agency [27]	no	no
B.1.631	5% El Savador	no	no	no
B.1.1.317	4% Russia	Gushchin, et al [28]	no	no
A.2.5	25% Nicaragua, 20% El Salvador, 15% Panama	no	no	no
B.1.637	2% Dominican Republic	no	no	no
A.27	15% Niger	UK Health Security Agency [27]	no	no
B.1.258.17	10% Slovenia	Brejova, et al [35]	no	no
C.38	1% Egypt, 1% Sudan	no	no	no
A.29	10% Sudan	Hussein, et al [36]	no	no
B.1.1.528	NA	no	no	no
B.1.638	NA	Newman, et al [29]	no	no
B.1.616	NA	Boehm et al [30]	no	no
N.10	NA	Resende et al [31]	no	no
B.1.633	NA	UK Health Security Agency [32]	no	no
B.1.629	NA	UK Health Security Agency [27]	no	no
B.1.618	NA	Tada et al [33]	no	no
AP.1	NA	Boehm et al [30]	no	no
B.1.415.1	NA	no	no	no
B.1.641	NA	no	no	Cool et al [35]
B.1.486	NA	no	no	no
B.1.636	NA	no	no	no
B.1.1.176	NA	no	no	no
B.1.243.2	NA	no	no	no
B.1.635	NA	no	no	no
B.1.1.244	NA	no	no	no
B.1.160.23	NA	no	no	no
B.1.160.8	NA	no	no	no
B.1.258.24	NA	Brejova, et al [35]	no	no
B.1.177	10% worldwide	Hodcroft et al [34]	yes	no
B.1.160	40% Hungary, 5% worldwide	no	yes	no
B.1.2	15% worldwide	no	yes	no
B.1.1.333	NA	no	yes	no
B.1.110.1	NA	no	yes	no
B.1.443	NA	no	yes	no
B.1.1.419	NA	no	yes	no
B.1.362	NA	no	no	no
B.1.375	NA	no	no	no
B.1.438	NA	no	yes	no
B.1.625	2% Colombia	no	no	Rivero et al [36]
B.1.632	NA	no	no	no
