# Supplementary material for: HaploCoV: unsupervised classification and rapid detection of novel emerging variants of SARS-CoV-2
Source: Commun Biol. 2023 Apr 22;6:443. doi: 10.1038/s42003-023-04784-4 (PMC10122080; doi:10.1038/s42003-023-04784-4)
Supplement: Supplementary file 19 — Supplementary Data 17 [file 42003_2023_4784_MOESM19_ESM.xlsx]

## Sheet: Sheet1
VOC	Pango+ Lineage	Parental	#defining genomic variants Pango +	#defining genomic variants parental	Additional Spike NS	Additional non spike NS	First isolate	# isolates	Country max (Pango+)
Delta	AY.103.N17	AY.103	43	37	NA	orf3A:c.310C>T,p.P104S,missense;,geneN:c.17C>T,p.P6L,orf9B:P3S,geneN:A208S	2021-08-06,USA	928	USA(924)
Delta	AY.119.2.N1	AY.119.2	48	38	spike:Q675H,spike:V1176F	nsp2:R362C,nsp3:P402S,nsp9:K36N	2021-08-24,USA	1292	USA(1290)
Delta	AY.122.N16	AY.122	45	35	NA	nsp3:A41V,nsp12:G671C,orf7A:P45L,geneN:R36Q,orf9B:D33N	2021-09-18,Denmark	739	Denmark(739)
Delta	AY.122.N4	AY.122	49	36	spike:cW258R,spike:A1078S	nsp2:A318V,nsp15:K149N,nsp16:P134S,orf7A:R118G	2021-10-06,Denmark	1853	Denmark(1789)
Delta	AY.122.N8	AY.122	46	36	spike:T240I	nsp6:G48C,orf7A:P45L,geneN:H300Y	2021-08-10,France	5587	France(5354)
Delta	AY.26.N2	AY.26	37	35	NA	nsp1:GHVM82V,nsp3:A85V	2021-05-31,USA	1411	USA(1408)
Delta	AY.4.N59	AY.4	45	37	NA	nsp4:V3F,nsp4:A307V,nsp15:T112I,orf8:C102F	2021-07-01,UK	2148	UK(2145)
Delta	AY.4.N68	AY.4	44	37	NA	orf1a:c.1328C>T,p.S443F,missense;orf1ab:c.1328C>T,p.S443F,nsp2:c.788C>T,p.S263F,geneN:c.751G>T,p.A251S,missense;,	2021-06-24,UK	1410	UK(1394)
Delta	AY.4.N67	AY.4	50	37	NA	nsp3:E177K,nsp3:E595D,nsp3:A1796V,nsp5;P96S,orf8:FT86S	2021-09-06,UK	883	Norway(507)
Delta	AY.43.N20	AY.43	45	38	spike:E484A	nsp12:E522D,nsp15:Q19H,orf3A:E261*	2021-09-13,Spain	521	Spain(506)
Delta	AY.44.N13	AY.44	48	39	spike:H1101Y	nsp3:H1307Y,nsp5:T196M,nsp13:H164Y,orf3A:V77F,orf8:L60F,orf8:C61F	2021-09-21,USA	766	USA(766)
Delta	AY.44.N5	AY.44	46	39	NA	nsp3:H1307Y,nsp5:H5488Y,missense;nsp13:H164Y,nsp16:T91M,orf3A:V77F,orf8:L60F	2021-08-24,USA	1176	USA(1170)
Delta	AY.46.N2	AY.46	43	36	NA	nsp1:K120N,nsp3:E595D,nsp12:T710I,orf3A:A23S,orf3A:S60F,orf3C:P39S,orf7A:.V24F,geneN:K373N	2021-09-23,Denmark	666	Denmark(644)
Delta	AY.66.N1	AY.66	46	34	NA	nsp1:H81Y,nsp2:G339S,nsp3:L1244F,nsp4:M366I,nsp5:P132L	2021-09-25,Denmark	923	Denmark(903)
Alpha	B.1.1.7.N96	B.1.1.7	35	28	spike:K1191N	nsp8:Q24R,nsp13:K460R,nsp16:K160R,geneN:E136D	2020-12-31,USA	2221	USA(2217)
Alpha	B.1.1.7.N23	B.1.1.7	35	28	spike:L176F	nsp6:L260F,nsp12:P227L,nsp14:P451S,orf8:K68*	2021-02-02,Canada	3950	Canada(3649)
Alpha	B.1.1.7.N59	B.1.1.7	34	28	NA	nsp2:A510V,nsp3:P153L,nsp13:P53L	2020-12-28,Denmark	1532	Denmark(1532)
Alpha	B.1.1.7.N65	B.1.1.7	36	28	NA	nsp2:D23N,nsp2:A31V,nsp2:K142N,nsp3:D622N,nsp3:T724I,nsp12:N198D,nsp13:K460R	2021-04-17,Norway	647	Norway(647)
Alpha	B.1.1.7.N32	B.1.1.7	35	28	NA	nsp14:M195T,orf8:K68*,geneN:T135I,geneN:RG203KP,geneN:P383L	2021-03-29,Denmark	2340	Denmark(2339)
Alpha	B.1.1.7.N19	B.1.1.7	36	28	NA	nsp3:E177D,nsp14:T31I,missense,nsp14:Y154H,orf3A:W131C,orf8:K68*	2021-03-22,Denmark	2252	Denmark(2251)
Alpha	B.1.1.7.N55	B.1.1.7	32	28	NA	nsp8:T89I,nsp13:K460R,geneM:V70L	2021-02-16,USA	2113	USA(2112)
Alpha	B.1.1.7.N104	B.1.1.7	35	28	NA	nsp3:G307C,nsp6:G107S,nsp6:F108L,nsp10:T12I,geneN:L139F	2020-03-16,Italy	4955	Italy(4952)
Alpha	B.1.1.7.N160	B.1.1.7	34	28	spike:Q677H	onsp2:D23N,nsp2:K142N,nsp3:T724I,nsp13:K460R,orf10:A28V	2021-04-06,Norway	386	Norway(385)
Alpha	B.1.1.7.N109	B.1.1.7	34	28	NA	nsp3:M1441I,nsp12:P227L,orf3A:D27Y,orf3C:Q5H,orf8:K68*,geneN:T271I	2020-09-30,USA	2837	USA(2826)
Alpha	B.1.1.7.N48	B.1.1.7	39	28	spike:L5F	nsp16:P215L,nsp16:R216N,orf3A:T151I,orf7A:Q62*	2021-02-17,Canada	3365	Canada(3346)
Alpha	B.1.1.7.N27	B.1.1.7	35	28	NA	nsp3:E95D,nsp3:M1441I,nsp12:P227L,orf3A:P240S,orf8:K68*	2020-04-07,USA	6932	USA(6886)
Alpha	B.1.1.7.N57	B.1.1.7	36	28	spike:D1118Y	nsp3:H290Y,nsp3:M1441I,nsp12:P227L,orf8:K68*,orf8:E106*	2020-04-09,Canada	1241	Canada(1232)
Alpha	B.1.1.7.N126	B.1.1.7	32	28	spike:G142V,spike:VY143V	nsp6:V179I	2021-01-20,UK	1055	UK(1046)
Alpha	B.1.1.7.N82	B.1.1.7	32	28	NA	nsp3:A1527V,orf8:K68*	2020-04-23,USA	7638	USA(7588)
Alpha	B.1.1.7.N112	B.1.1.7	32	28	spike:c.210C>.,p.N99*,frameshiftDel;,	orf1a:c.7858C>T,p.L2620F,missense;orf1ab:c.7858C>T,p.L2620F,missense;nsp3:c.5404C>T,p.L1802F,missense;,geneM:c.4G>T,p.A2S,missense;,	2021-01-19,UK	530	UK(524)
Alpha	B.1.1.7.N34	B.1.1.7	34	28	NA	nsp13:K460R,nsp14:E347G,missense	2020-12-28,Finland	1937	Finland(1914)
Alpha	B.1.1.7.N38	B.1.1.7	35	28	NA	nsp3:L689F,nsp4:T147I,nsp5:C160F,orf8:A65V,	2021-01-11,Sweden	2169	Sweden(2142)
Alpha	B.1.1.7.N136	B.1.1.7	35	28	spike:V622F	nsp2:N280Y,orf8:K68*,orf8:L118V,orf8:-119E,orf8:I121-	2020-12-12,UK	1818	UK(1789)
Alpha	B.1.1.7.N101	B.1.1.7	37	28	spike:V1176F	nsp3:M1441I,missense;nsp12:p.P227L,orf8:K68*,geneN:S194L	2021-01-20,Canada	1560	Canada(1534)
Alpha	B.1.1.7.N165	B.1.1.7	35	28	NA	nsp9:P4619L,nsp15:A217V,geneM:F28L,orf8:K68*,geneN:P142S	2021-03-30,India	594	Denmark(577)
Alpha	B.1.1.7.N154	B.1.1.7	38	28	NA	nsp3:I1460V,nsp13:K460R,nsp14:E347G,orf3A:V77F,geneN:Q389H	2020-12-13,UK	807	Sweden(778)
Alpha	B.1.1.7.N47	B.1.1.7	32	28	spike:N17S	nsp13:K460RgeneM:V70L	2021-01-27,Sweden	2151	Sweden(2041)
Alpha	B.1.1.7.N68	B.1.1.7	36	28	NA	nsp1:D144Y,nsp2:N280Y,orf8:K68*,orf8:L118V,orf8:-119E,orf8:I121-	2020-12-09,UK	2868	UK(2710)
Alpha	B.1.1.7.N164	B.1.1.7	37	28	NA	nsp3:E95D,nsp3:M1441I,nsp12:P227L,orf3A:P240S,orf8:K68*	2021-02-17,USA	1031	USA(941)
Alpha	B.1.1.7.N138	B.1.1.7	35	28	NA	nsp3:T749A,nsp3:S1682F,nsp8:K5784R,nsp13:K460R,nsp14:M49I	2020-12-14,UK	1891	France(1698)
Alpha	B.1.1.7.N124	B.1.1.7	40	28	spike:P1162S,spike:V1264L	nsp2:L550F,nsp3:S1682F,nsp6:V149F	2021-02-15,Bulgaria	680	Denmark(584)
Alpha	B.1.1.7.N153	B.1.1.7	33	28	NA	nsp3:T749A,nsp8:Q24R,nsp13:K460R,orf10:R24C	2020-12-25,UK	698	Ireland(585)
Alpha	B.1.1.7.N146	B.1.1.7	34	28	NA	nsp3:G307C,nsp10:T12I,geneN:L139F,missense	2020-12-07,Italy	3020	Italy(2519)
Alpha	B.1.1.7.N44	B.1.1.7	36	28	spike:T572I	nsp1:H110Y,nsp2:L550F,missense,nsp6:I168V,nsp14:L157F,nsp15:P205S	2020-12-29,UK	3440	Sweden(2829)
Alpha	B.1.1.7.N24	B.1.1.7	34	28	NA	nsp2:A419V,nsp3:Y647C,nsp8:Q24R,nsp13:K460R,nsp15:D219Y	2020-04-23,USA	6065	Sweden(4161)
Alpha	B.1.1.7.N70	B.1.1.7	34	28	NA	nsp4:c.49:F17L,nsp13:K460R.nsp16:T140I,geneN:P326S	2020-12-15,UK	2856	Estonia(1950)
Alpha	B.1.1.7.N113	B.1.1.7	40	28	spike:D138Y,spike:VY143V	nsp3:I1460V,nsp13:K460R,nsp14:E347G,orf3A:V77F,geneN:Q389H	2021-02-17,Sweden	934	Sweden(631)
Alpha	B.1.1.7.N26	B.1.1.7	33	28	NA	nsp2:N280Y,orf8:K68*,stopGain,orf8:-119E,orf8:I121-	2020-10-22,UK	23329	Netherlands(10591)
Alpha	B.1.1.7.N69	B.1.1.7	32	28	NA	nsp13:A52V,nsp13:K460R,geneM:V70L,geneN:P279Q	2020-05-09,Senegal	2996	UK(1254)
Alpha	B.1.1.7.N35	B.1.1.7	30	28	NA	nsp13:K460R,geneM:V70L	2020-11-04,USA	6974	USA(2750)
Alpha	B.1.1.7.N127	B.1.1.7	34	28	spike:S98F,spike:D138H,spike:c.429TTA>...,p.VY143V	nsp2:L550F,nsp4:L353F	2020-05-06,Kyrgyzstan	4873	USA(1735)
Alpha	B.1.1.7.N33	B.1.1.7	31	28	spike:D138H,spike:.VY143V	nsp2:p.L550F	2020-02-07,Spain	8122	USA(2632)
Alpha	B.1.1.7.N116	B.1.1.7	35	28	spike:L5F,spike:F490S	orf3A:T151I,orf7A:Q62	2020-04-22,Poland	2373	Denmark(691)
Delta	B.1.617.2.N13	B.1.617.2	46	35	spike:A222V	nsp3:P822L,nsp3:L1244F,nsp4:A446V,nsp6:V149A,nsp6:T181I,nsp10:H48Y,geneN:G18C,orf9B:L14F	2021-04-19,UK	747	UK(739)
Delta	B.1.617.2.N14	B.1.617.2	50	35	NA	nsp2:P129L,nsp3:P822L,nsp3:H1274Y,nsp4:A446V,nsp6:H6686Y,orf7A:L116F,geneN:R385K	2021-03-30,UK	755	UK(735)
Delta	B.1.617.2.N10	B.1.617.2	42	35	spike:T95I	nsp2:T223I,nsp5:V296I,geneN:GG214-	2021-05-05,Germany	348	UK(315)
Delta	B.1.617.2.N11	B.1.617.2	47	35	spike:A222V	nsp3:P822L,nsp3:L1244F,nsp4:V3718A,nsp6:V149A,nsp6:p.T181I,nsp9:T67I	2021-10-05,USA	1110	USA(865)
Delta	B.1.617.2.N4	B.1.617.2	47	35	spike:K77T	nsp2:P129L,nsp3:P822L,nsp3:P1103Q,nsp4:F3138S,nsp4:F375S,nsp6:H11Q,nsp15:K259R	2021-06-26,India	160	USA(120)
Delta	B.1.617.2.N9	B.1.617.2	42	35	spike:A222V	nsp3:P822L,nsp4:A446V,nsp6:V149A,nsp6:T181I	2021-06-23,Indonesia	207	USA(138)
Gamma	P.1.N4	P.1	37	32	NA	nsp1:T78A,nsp3:A1183T,nsp4:I23T	2021-03-07,Mexico	2144	USA(1836)
Alpha	Q.1.N1	Q.1	38	29	spike:E484K	nsp12:P227L,nsp14:P451S,orf6:D61L,orf7A:S83L,orf8:K68*	2021-03-04,Sweden	527	Denmark(328)
