# Supplementary material for: HaploCoV: unsupervised classification and rapid detection of novel emerging variants of SARS-CoV-2
Source: Commun Biol. 2023 Apr 22;6:443. doi: 10.1038/s42003-023-04784-4 (PMC10122080; doi:10.1038/s42003-023-04784-4)
Supplement: Supplementary file 20 — Supplementary Data 18 [file 42003_2023_4784_MOESM20_ESM.xlsx]

## Sheet: Sheet1
Pango+ lineage	Parental	#defining allgenomic variantseles Pango+	#defining genomic variants parental	Additional Spike NS alleles	Additional non Spike NS alleles	First isolate	# isolates	Country max (Pango+)
BA.2.12.1.N13	BA.2.12.1	81	72	Spike:.G339H	nsp6:F184V, nsp12:.A16V, orf8:.Q18*,orf8:.S67F, orf8:.I121-	2022-03-17, USA New Jersey	1264	USA(1221)
BA.2.12.1.N11	BA.2.12.1	84	72	NA	nsp6:F184V, orf7B:.A15S, orf8:Q18*, geneN:D128E, geneN:.T135I	2022-02-26, USA Indiana	2283	USA(2027)
BA.2.3.N14	BA.2.3	76	68	Spike:.L5F	nsp2:.S122F, nsp16:L163F, geneN:T205I,geneN:Q418H	2022-03-17, USA California	126	USA(102
BA.2.9.N29	BA.2.9	76	68	NA	nsp14:L157F, orf8:D119E, orf8:I121-	2022-02-16, Netherlands	90	USA(90)
BA.2.N39	BA.2	79	67	spike:.K147E, spike:W152R, spike:F157L, spike:I210V,spike:G257S,spike:G339H,spike:G446S,spikeN460K	nsp3:S403L, nsp3:P822S, nsp8:.N118S, nsp12:.G671S, geneE:.T11A	2022-05-26, India	63	India(47)
BA.5.N14	BA.5	75	67	NA	nsp1:GHVMV82-,inframeDel, nsp1:KSF141-,inframeDel, nsp13:V484I, geneN:E136D, geneN:N140N	2022-06-15, Spain	23	UK(22)
BA.5.N16	BA.5	77	67	NA	nsp2:R27C, nsp3:P778S, nsp6:Q27H, nsp13:A208V, orf6:D61L, geneN:P151S	2022-04-22, South Africa	175	Denmark(38)
BA.5.N22	BA.5	78	67	NA	nsp2:Q376K, nsp3:D112N, nsp3:E391K, nsp5:P241L, nsp13:M233I, orf8:A51V, geneN:E136D, geneN:P364L	2022-05-05, Germany	75	Germany(20)
BA.5.N5	BA.5	74	67	NA	nsp2:Q376K, nsp13:Y324C, geneN:E136D, geneN:P151S	2022-01-19, USA Florida	947	USA (717)
		1152722
