# Supplementary material for: HaploCoV: unsupervised classification and rapid detection of novel emerging variants of SARS-CoV-2
Source: Commun Biol. 2023 Apr 22;6:443. doi: 10.1038/s42003-023-04784-4 (PMC10122080; doi:10.1038/s42003-023-04784-4)
Supplement: Supplementary file 21 — Supplementary Data 19 [file 42003_2023_4784_MOESM21_ESM.xlsx]

## Sheet: Sheet1
Phen. Dist Closest	Tot Num HG assigned	Group Size CV
0.162542	1.50335	0.621753
0.298052	1.08091	0.470978
0.000376154	1.2326	0.0643485
0.203988	1.11512	0.647923
0.212544	1.08146	0.11097
0.0532262	1.08978	0.417483
0.117177	1.41137	0.105509
0.0786219	1.09056	0.417638
0.261708	1.03493	0.232217
0.139696	1.0354	0.260014
0.314681	1.46147	0.289732
0.624282	1.00601	0.34826
0.385103	1.17917	0.0906248
0.188764	1.32015	0.566019
0.408379	1.19576	0.70017
0.515937	1.36273	0.135432
0.0080589	1.28163	0.381601
0.225117	1.13856	0.0527576
0.756962	1.12957	0.124473
0.168649	1.01048	0.515664
0.0544567	1.16291	0.0829542
0.757423	1.18827	0.369126
0.239213	1.05181	0.0377512
0.311382	1.05499	0.0200271
0.506272	1.15285	0.0431116
0.160783	1.04025	0.580384
0.335305	1.16567	0.376608
0.489815	1.46559	0.0630839
0.0556167	1.04919	0.206048
0.174881	1.22307	0.614487
0.354883	1.00066	0.0280595
0.175156	1.06229	0.396124
0.314033	1.09082	0.277015
0.601064	1.18271	0.234504
0.739394	1.01472	0.304434
0.075087	1.23086	0.777056
0.14364	1.15808	0.476764
0.304894	1.00623	0.0897456
0.0968925	1.14788	0.06785
0.329182	1.03421	0.24805
0.223903	1.26887	0.141622
0.403151	1.24827	0.0773734
0.0932444	1.06081	0.344833
0.0619026	1.33986	0.0874112
0.0037968	1.14298	0.618713
0.434685	1.16206	0.261096
0.204432	1.31625	0.0789368
0.244548	1.26942	0.463253
0.131195	1.27008	0.397897
0.0564174	1.46284	0.0997759
0.256243	1.02874	0.111407
0.454775	1.13579	0.337288
0.337018	1.09649	0.287685
0.23031	1.45123	0.371706
0.449289	1.08112	0.117836
0.182871	1.14216	0.514273
0.410938	1.26189	0.0819242
0.728589	1.13451	0.443858
0.329653	1.42774	0.398734
0.510784	1.41632	0.678597
0.314385	1.00251	0.162736
0.144229	1.00383	0.407794
0.325915	1.51885	0.271031
0.100775	1.20944	0.135467
0.685135	1.24245	0.0767037
0.160451	1.27829	0.269742
0.481929	1.16655	0.242429
0.210841	1.18929	0.12732
0.119752	1.06579	0.672248
0.128812	1.07659	0.125742
0.759597	1.00774	0.148335
0.628329	1.31115	0.292299
0.311877	1.23213	0.101602
0.41572	1.02913	0.108967
0.48481	1.06377	0.211618
0.145906	1.32668	0.437666
0.376154	1.35548	0.436391
0.990178	1.13511	0.11965
0.172872	1.0465	0.504288
0.0529592	1.14087	0.33587
0.161181	1.2275	0.416869
0.0635505	1.4249	0.162951
0.424638	1.1163	0.389028
0.258081	1.15443	0.0898054
0.398644	1.4341	0.475928
0.291382	1.20992	0.120149
0.0771322	1.40546	0.3562
0.163437	1.38271	0.374612
0.412897	1.00799	0.349345
0.173584	1.07231	0.129161
0.419388	1.45122	0.0702915
0.234237	1.06717	0.510703
0.752445	2.07843	0.0829858
0.309691	1.04482	0.119801
0.15777	1.05335	0.340028
0.260085	1.27351	0.24567
0.144918	1.01396	0.0251988
0.108755	1.49798	0.533452
0.267559	1.97724	0.46353
0.315453	1.00146	0.203779
0.253185	1.15868	0.303993
0.423097	1.07123	0.0933754
0.127144	1.02798	0.177028
0.374545	1.67085	0.0760884
0.130267	1.06328	0.447201
0.45587	1.91115	0.117325
0.570954	2.02789	0.116494
0.283063	1.56318	0.3603
0.311288	1.02822	0.544323
0.178988	1.11183	0.111703
0.0446587	1.15951	0.280487
0.308743	1.03924	0.109179
0.10106	1.46475	0.173323
0.231031	1.24094	0.0698401
0.101527	1.36078	0.33464
0.304246	1.88165	0.0554008
0.48471	1.42063	0.491571
0.0900002	1.43925	0.0239279
0.0382419	1.01186	0.390549
0.775293	1.49336	0.790409
0.0643342	1.02178	0.0651855
0.32582	1.22859	0.429691
0.34566	1.04719	0.345012
0.0897269	1.27561	0.064538
0.385535	1.31968	0.885538
0.746583	1.09898	0.591598
0.502247	1.3434	0.50586
0.262625	1.22798	0.322734
0.114298	1.46015	0.349513
0.173294	1.08096	0.257961
0.315092	1.1164	0.306225
0.217731	1.32032	0.18812
0.366197	1.47098	0.260475
0.306131	1.04336	0.137539
0.248292	1.13522	0.179603
0.305976	1.04822	0.497353
0.490775	1.42733	0.252328
0.362979	1.28133	0.256841
0.440201	1.36435	0.172161
0.346234	1.40826	0.517077
0.339886	1.01227	0.47058
0.0729664	1.33693	0.568711
0.439881	1.54537	0.0507492
0.33954	1.0004	0.338938
0.136855	1.06482	0.0792109
0.136673	1.25071	0.0723709
0.237879	1.35196	0.424635
0.14442	1.07411	0.106418
0.254709	1.07363	0.367614
0.164809	1.21687	0.0477855
0.260763	1.11828	0.151126
0.136326	1.19418	0.56613
0.246264	1.29704	0.0449625
0.0782245	1.04115	0.137496
0.515201	1.00066	0.348976
0.43373	1.20524	0.338386
0.219037	1.24829	0.273329
0.285364	1.03475	0.497353
0.355503	1.03524	0.413571
0.437634	1.1635	0.0971128
0.175602	1.16978	0.474001
0.162822	1.36398	0.501863
0.11011	1.09952	0.269742
0.101401	1.53453	0.389028
0.106443	1.2427	0.294771
0.529755	1.34025	0.503214
0.0031404	1.29362	0.0773269
0.265138	1.30452	0.610541
0.131851	1.07799	0.556662
0.46233	1.10297	0.099417
0.110297	1.01104	0.485948
0.454548	1.27675	0.107381
0.0350653	1.15491	0.158233
0.226565	1.17273	0.936154
0.187835	1.23883	0.686145
0.295874	1.0542	0.0704411
0.250142	1.00063	0.304669
0.169457	1.07929	0.319532
0.177526	1.26844	0.316429
0.176945	1.18795	0.780784
0.51621	1.01693	0.347796
0.113295	1.12296	0.142365
0.172466	1.22488	0.0219779
0.046638	1.03165	0.287251
0.114069	1.18933	0.374825
0.292743	1.01816	0.0749438
0.400377	1.06695	0.377139
0.307826	1.24951	0.380612
0.261929	1.28697	0.743755
0.34335	1.15192	0.46021
0.149038	1.2881	0.340073
0.303258	1.01551	0.424114
0.0987854	1.31382	0.116357
0.0968925	1.35026	0.371589
0.409272	1.34192	0.502494
0.101955	1.01184	0.852435
0.464968	1.10992	0.0194252
0.268133	1.22029	0.562571
0.131781	1.03531	0.192643
0.210151	1.069	0.244344
0.308317	1.37286	0.319881
0.831455	1.25789	0.625604
0.0926615	1.01455	0.289462
0.344444	1.06185	0.116886
0.329217	1.02884	0.375516
0.165253	1.08109	0.630837
0.176099	1.45757	0.0523741
0.390082	1.28312	0.0794279
0.232289	1.24911	0.421297
0.071336	1.25504	0.166863
0.108711	1.15903	0.0327188
0.058141	1.02261	0.352301
0.0869608	1.08365	0.103249
0.143936	1.01853	0.510814
0.201619	1.37706	0.491412
0.2893	1.03147	0.252719
0.535677	1.24815	0.144313
0.137835	1.05859	0.461134
0.161148	1.00602	0.196361
0.131182	1.29164	0.335162
0.122798	1.18919	0.391782
0.275321	1.09278	0.0554133
0.504477	1.27164	0.627903
0.161987	1.13614	0.0722711
0.275404	1.03491	0.499986
0.320415	1.08939	0.386483
0.366197	1.26798	0.195731
0.393367	1.14599	0.06951
0.278341	1.07661	0.0558221
0.147814	1.28936	0.0978188
0.59352	1.04544	0.0790825
0.0708187	1.2218	0.29365
0.0483726	1.02535	0.10455
0.775637	1.20812	0.459144
0.345896	1.28329	0.75206
0.254064	1.00911	0.674788
0.469381	1.01853	0.489092
0.0372102	1.01727	0.901968
0.265953	1.10365	0.427351
0.251952	1.28122	0.334275
0.232113	1.04966	0.285696
0.311677	1.04543	0.068815
0.33534	1.22964	0.251115
0.0734159	1.14735	0.345276
0.093807	1.0032	0.241981
0.214213	1.02189	0.257379
0.292303	1.01057	0.614699
0.69586	1.03417	0.333239
0.274847	1.24724	0.722717
0.7227	1.29226	0.157448
0.401808	1.1548	0.862109
0.383515	1.22143	0.40998
0.365808	1.18651	0.434134
0.133312	1.35697	0.493286
0.475137	1.31304	0.446194
0.35546	1.18709	0.624998
0.145228	1.34158	0.155357
0.633344	1.00457	0.449331
0.195509	1.02296	0.288707
0.269702	1.06545	0.304232
0.466835	1.19493	0.441984
0.0853633	1.14176	0.0315162
0.53112	1.34517	0.446727
0.683476	1.28839	0.0686772
0.162431	1.03261	0.373023
0.803594	1.43923	0.292954
0.191822	1.12049	0.383575
0.101635	1.26865	0.473568
0.0500018	2.03285	0.0490735
0.339911	1.16065	0.141562
0.524768	1.29279	0.411976
0.461932	1.35814	0.281183
0.0153965	1.20877	0.541714
0.260365	1.25657	0.901968
0.481606	1.00534	0.0952266
0.700836	1.08763	0.278346
0.0690141	1.00535	0.42593
0.306152	1.06942	0.336765
0.0662034	1.91115	0.344101
0.371092	1.12561	0.115494
0.0437572	1.14904	0.15588
0.114997	1.10582	0.0794719
0.081312	1.1049	0.099417
0.308593	1.24794	0.387018
0.25669	1.3633	0.89571
0.269178	1.14355	0.118944
0.141668	1.02856	0.256351
0.170877	1.05505	0.295178
0.509012	1.05202	0.311213
0.0543087	1.20412	0.589247
0.553868	1.53798	0.474274
0.154989	1.06538	0.302015
0.493481	1.05715	0.497185
0.522351	1.49396	0.118018
0.0928703	1.17682	0.0492657
0.551521	1.02781	0.110886
0.41572	1.11488	0.22934
0.478552	1.1412	0.837462
0.0722485	1.23793	0.188077
0.442151	1.11054	0.520036
0.454378	1.09105	0.30429
0.107174	1.13489	0.0450899
0.395439	1.2124	0.648208
0.509624	1.12221	0.668983
0.13491	1.10078	0.128275
0.433857	1.40472	0.772552
0.0281939	1.34669	0.245693
0.0455537	1.30984	0.379904
0.423174	1.32922	0.122608
0.121592	1.16206	0.0910998
0.486359	1.32174	0.421173
0.293995	1.14765	0.0712631
0.133323	1.01259	0.135224
0.12706	1.08269	0.451393
0.0454501	1.12669	0.220676
0.119752	1.32361	0.0961356
0.362979	1.01775	0.0983187
0.0699613	1.08367	0.085807
0.0655776	1.30504	0.534536
0.343019	1.18177	0.718289
0.078331	1.20944	0.12208
0.520604	1.10809	0.000252742
0.647478	1.03254	0.353936
0.410419	1.03726	0.275006
0.246935	1.41809	0.135224
0.504162	1.01891	0.414747
0.133526	1.09008	0.370435
0.24817	1.02423	0.32153
0.294691	1.0215	0.0986294
0.0292844	1.43488	0.0142997
0.39288	1.29154	0.317951
0.0498962	1.17456	0.122545
0.377155	1.05411	0.111932
0.143226	1.15865	0.388551
0.408083	1.01943	0.0965578
0.0772723	1.01819	0.729397
0.357643	1.06015	0.0825599
0.28696	1.43561	0.264379
0.0288849	1.16519	0.370637
0.202739	1.46945	0.649254
0.101068	1.04544	0.28783
0.101361	1.32197	0.319532
0.137638	1.35196	0.119108
0.150512	1.09883	0.14295
0.0628216	1.02533	0.638152
0.110567	1.27769	0.166582
0.423084	1.31467	0.477949
0.441019	1.24984	0.496474
0.418841	1.26923	0.100216
0.439853	1.00442	0.0559027
0.0970745	1.13856	0.375644
0.191686	1.18683	0.402098
0.413679	2.00461	0.204458
0.10053	1.4165	0.458782
0.360729	1.32488	0.0896144
0.238127	1.13057	0.933229
0.132997	1.06153	0.339549
0.43683	1.01766	0.0548943
0.542575	1.02937	0.165237
0.112226	1.11283	0.811092
0.097341	1.02077	0.0884628
0.290073	1.33345	0.4869
0.0878349	1.41809	0.461914
0.04796	1.04856	0.0713741
0.2893	1.12737	0.108863
0.0778515	1.0002	0.102853
0.062361	1.34287	0.181138
0.201431	1.20132	0.361509
0.566687	1.21808	0.107765
0.420813	1.01474	0.0836406
0.423918	1.09309	0.387647
0.298584	1.40349	0.289764
0.309923	1.19537	0.385768
0.132385	1.25496	0.37167
0.483936	1.16692	0.505622
0.0747889	1.03752	0.668269
0.512422	1.34025	0.416006
0.10685	1.29328	0.401944
0.102569	1.16713	0.535969
0.305976	1.24533	0.0607536
0.471878	1.01074	0.503412
0.0636898	1.19697	0.279904
0.379772	1.28614	0.726743
0.553963	1.09034	0.119073
0.054005	1.60505	0.0745785
0.353263	1.07278	0.696919
0.351492	1.02515	0.372378
0.370805	1.50247	0.159502
0.279842	1.01621	0.262872
0.375109	1.06879	0.389386
0.137638	1.02619	0.107069
0.314023	1.02162	0.213511
0.261826	1.18086	0.267543
0.0245427	1.24094	0.125358
0.490468	1.18195	0.191892
0.0883103	1.2389	0.156398
0.333683	1.46127	0.391782
0.322569	1.21585	0.336409
0.264679	1.19136	0.179919
0.0672917	1.15441	0.219463
0.126472	1.0664	0.465275
0.267884	1.52813	0.319139
0.766322	1.06438	0.197806
0.178002	1.23849	0.105505
0.0520186	1.52994	0.608843
0.0566757	1.18706	0.237476
0.229632	1.03336	0.3186
0.356119	2.16139	0.137044
0.115781	1.67125	0.359756
0.114734	1.06418	0.261096
0.126906	1.31844	0.408305
0.290595	1.11728	0.0531574
0.549451	1.32466	0.0948612
0.301403	1.07003	0.0438583
0.426968	1.134	0.260607
0.512559	1.96266	0.0127545
0.182976	1.03161	0.123238
0.282954	1.029	0.921827
0.236538	1.10817	0.470901
0.375651	1.20753	0.82331
0.145728	1.48712	0.0891866
0.124052	1.07046	0.470204
0.491248	1.30181	0.0698402
0.133805	1.35685	0.142642
0.588062	1.31087	0.687146
0.2131	1.18092	0.119691
0.524536	1.34731	0.439082
0.39192	1.27254	0.0745637
0.476904	1.41605	0.159002
0.383753	1.08302	0.490864
0.223903	1.29148	0.088856
0.472791	1.09969	0.0655728
0.250195	1.55854	0.388887
0.437274	1.37088	0.0829125
0.381269	1.04033	0.817022
0.0729664	1.01104	0.108268
0.305794	1.36137	0.491485
0.275753	1.08424	0.0383712
0.422761	1.39211	0.434228
0.369126	1.33942	0.124768
0.360342	1.29762	0.534462
0.165007	1.4165	0.340261
0.186892	1.0235	0.496583
0.0672412	2.28397	0.0249418
0.485394	1.54819	0.142365
0.495591	1.3602	0.15505
0.529137	1.17431	0.0327326
0.387309	1.34407	0.712472
0.278447	1.09309	0.366672
0.344586	1.14388	0.138796
0.372448	1.32904	0.89571
0.376211	1.2117	0.0602646
0.184852	1.61072	0.345922
0.400381	1.19624	0.219624
0.34242	1.04115	0.101032
0.366197	1.02277	0.329409
0.313825	1.01558	0.550892
0.108755	1.02276	0.0589593
0.067854	1.14066	0.0910998
0.101021	1.43665	0.831155
0.35263	1.31078	0.486209
0.109196	1.15983	0.330612
0.145053	1.14248	0.122123
0.0744626	1.1276	0.644482
0.347135	1.10285	0.370082
0.382634	1.15168	0.458834
0.432551	1.05503	0.209457
0.119945	1.25043	0.590308
0.17792	1.17168	0.0246579
0.24828	1.04438	0.322285
0.344801	1.07161	0.25325
0.600003	1.05945	0.247224
0.675358	1.0598	0.482598
0.440611	1.03747	0.256782
0.0776789	1.14594	0.45682
0.113967	1.03102	0.583384
0.201905	1.29762	0.135432
0.494582	1.13841	0.12506
0.426245	1.231	0.156429
0.391341	1.1886	0.394559
0.495379	1.13087	0.269611
0.572354	1.38129	0.0999631
0.33452	1.42578	0.101419
0.520604	1.40884	0.361373
0.362323	1.15482	0.506853
0.202297	1.08883	0.12557
0.164909	1.26558	0.891343
0.0978253	1.39211	0.0959183
0.283714	1.26396	0.246181
0.466504	1.03667	0.124791
0.132761	1.23229	0.371849
0.163305	1.22988	0.391799
0.801257	1.16567	0.114379
0.0696564	1.34048	0.150188
0.372448	1.17635	0.334846
0.108471	1.04816	0.474071
0.435448	1.36147	0.0942632
0.196943	1.11303	0.0843376
0.416609	1.06901	0.0378264
0.483936	1.35925	0.105995
0.40128	1.22783	0.403475
0.412963	1.35639	0.573568
0.25437	1.31475	0.479075
0.352465	1.31347	0.212652
0.425877	1.27514	0.0946901
0.452074	1.00251	0.0790908
0.259568	1.46293	0.464731
0.28825	1.50247	0.581605
0.445405	1.02248	0.404832
0.20051	1.28415	0.101756
0.493043	1.09328	0.261818
0.134578	1.41439	0.342023
0.238544	1.25593	0.301736
0.218482	1.3868	0.0125396
0.270724	1.44808	0.426106
0.414522	1.24527	0.112103
0.130083	1.19898	0.917566
0.240772	1.32343	0.238032
0.409029	1.47661	0.121128
0.247879	1.05394	0.0664426
0.0535158	1.54013	0.646443
0.164429	1.36544	0.0941354
0.0448159	1.09492	0.0219107
0.132987	1.0303	0.172322
0.648077	1.01013	0.0492505
0.174811	1.40306	0.0946761
0.448428	1.09176	0.100279
0.211453	1.07003	0.48769
0.0566757	1.33693	0.249781
0.131968	1.14733	0.324243
0.615219	1.23339	0.0427777
0.114551	1.16724	0.125988
0.311899	1.0996	0.124278
0.0269831	1.05514	0.444864
0.504285	1.38466	0.0843376
0.377911	1.00623	0.451358
0.068789	1.20276	0.267543
0.322766	1.25603	0.854919
0.846216	1.3538	0.121796
0.532516	1.30703	0.485451
0.0876828	1.33345	0.0713506
0.0454221	1.4452	0.299703
0.443172	1.15033	0.10937
0.311295	1.01266	0.470292
0.37438	1.21111	0.0686852
0.0960267	1.03614	0.297355
0.085114	1.11839	0.352413
0.213357	1.00886	0.943888
0.176284	1.05314	0.399519
0.0697102	1.36145	0.249319
0.173933	1.1659	0.293952
0.186981	1.33598	0.81119
0.332666	1.39349	0.11762
0.353492	1.16065	0.209434
0.588641	1.16499	0.0799243
0.444796	1.50469	0.362009
0.233503	1.19195	0.474837
0.474168	1.19737	0.329394
0.31084	1.02308	0.452792
0.433458	1.05784	0.204173
0.323048	1.59764	0.0609141
0.0993781	1.30249	0.488564
0.234914	1.31278	0.627191
0.384728	1.04538	0.467106
0.462967	1.18739	0.434289
0.633372	1.0997	0.0770056
0.12386	1.03384	0.0710917
0.0284088	1.31915	0.101242
0.0372102	1.30298	0.0204286
0.231969	1.51788	0.18102
0.0544324	1.11133	0.578868
0.847847	1.206	0.371706
0.0467492	1.08749	0.217415
0.421832	1.03563	0.52758
0.284954	1.11649	0.227654
0.497623	1.27262	0.186256
0.134864	1.06778	0.719906
0.616444	1.14089	0.46958
0.0747889	1.42245	0.128497
0.130685	1.02921	0.578588
0.822086	1.45147	0.553101
0.338706	1.3145	0.288766
0.389595	1.15038	0.329317
0.565136	1.17577	0.501479
0.394342	1.26775	0.0775011
0.186907	1.00774	0.419605
0.527214	1.03854	0.659423
0.0880866	1.17956	0.214033
0.531236	1.17379	0.3106
0.366869	1.32916	0.663727
0.100825	1.07865	0.261793
0.17865	1.07283	0.399014
0.0803356	1.14082	0.288695
0.274129	1.17795	0.417728
0.115039	1.29304	0.229023
0.204432	1.26345	0.593804
0.328635	1.42885	0.0353246
0.0215516	1.07082	0.427563
0.242227	1.06059	0.432609
0.116899	1.27726	0.216557
0.30856	1.41439	0.0763723
0.231128	1.3596	0.512034
0.107215	1.37906	0.253844
0.471693	1.19211	0.371589
0.476773	1.47807	0.166975
0.135012	1.39064	0.620014
0.412047	1.38576	0.363773
0.318696	1.10246	0.360376
0.275159	1.09435	0.432613
0.533998	1.28294	0.07082
0.184468	1.26135	0.427929
0.11548	1.3673	0.101836
0.00294276	1.026	0.327706
0.0505778	1.04719	0.381956
0.14728	1.46675	0.288304
0.0697671	1.14927	0.0439093
0.234383	1.31677	0.0790243
0.120789	1.1276	0.289989
0.163627	1.24805	0.1359
0.403954	1.04989	0.374249
0.118152	1.0485	0.118099
0.160454	1.45876	0.0923197
0.0755589	1.3704	0.117958
0.0349011	1.06574	0.0622963
0.628578	1.06815	0.0867039
0.284954	1.0743	0.197425
0.470419	1.46926	0.229726
0.322107	1.01732	0.310922
0.47554	1.25271	0.38678
0.0573635	1.11881	0.244437
0.394793	1.33942	0.229041
0.357643	1.24477	0.108448
0.244405	1.27094	0.167191
0.121525	1.08855	0.357869
0.0529592	1.18929	0.915202
0.274107	1.34696	0.285964
0.037251	1.25643	0.147528
0.407987	1.16005	0.102138
0.482381	1.19493	0.0301575
0.0499806	1.39102	0.596034
0.366364	1.25019	0.280093
0.434213	1.11983	0.405789
0.0803356	1.25087	0.663908
0.454435	1.44286	0.51954
0.125258	1.2078	0.172236
0.155726	1.50711	0.092588
0.106119	1.08761	0.281183
0.0710935	1.06338	0.110642
0.242548	1.14161	0.384926
0.517633	1.15653	0.132081
0.25669	1.31371	0.331046
0.140295	1.0356	0.477382
0.65568	1.40127	0.123369
0.282787	1.32733	0.844259
0.106791	1.42733	0.470104
0.0732736	1.09591	0.159235
0.093233	1.50126	0.369088
0.27598	1.01009	0.178918
0.171677	1.19493	0.285668
0.0142101	1.19359	0.314689
0.112342	1.32953	0.0841756
0.375631	1.07944	0.350382
0.626036	1.36427	0.14906
0.161148	1.21853	0.02093
0.123962	1.3999	0.0752581
0.181633	1.18761	0.528215
0.241986	1.55621	0.919928
0.31213	1.20062	0.0431948
0.10124	1.37594	0.0117353
0.410542	1.18492	0.386645
0.264796	1.29635	0.0762432
0.744335	1.19742	0.347331
0.595852	1.31479	0.349426
0.332351	1.10594	0.544604
0.468245	1.04994	0.53309
0.468744	1.09467	0.447404
0.51621	1.51222	0.0816593
0.0830397	1.27008	0.137828
0.294048	1.16443	0.0215822
0.324864	1.20563	0.689084
0.593612	1.24486	0.419285
0.0241875	1.03559	0.601376
0.0443608	1.01646	0.0776593
0.874168	1.3868	0.667107
0.226189	1.23476	0.287893
0.0552719	1.01802	0.349036
0.242498	1.32488	0.130408
0.0928703	1.33065	0.806598
0.15455	1.0008	0.357671
0.491733	1.10852	0.204665
0.283463	1.24146	0.420143
0.0465537	1.06267	0.423005
0.0618127	1.29334	0.319372
0.382759	1.1618	0.203555
0.046638	1.0036	0.276189
0.370366	1.14216	0.569928
0.420454	1.00459	0.456238
0.105107	1.42758	0.0844201
0.464363	1.02983	0.284289
0.383862	1.30453	0.0911195
0.481693	1.04605	0.134795
0.363439	1.01518	0.107532
0.256062	1.50389	0.0984243
0.0816297	1.05698	0.0558426
0.124779	1.01338	0.181987
0.102774	1.34045	0.440688
0.0869932	1.30738	0.0885013
0.111201	1.28734	0.048012
0.517768	1.28298	0.012651
0.378834	1.06015	0.0890941
0.0767123	1.00445	0.458273
0.4393	1.31189	0.300028
0.216434	1.24805	0.462969
0.367576	1.16366	0.503306
0.333496	1.03335	0.248272
0.354014	1.33197	0.172289
0.211512	1.35027	0.388628
0.258207	1.21551	0.136335
0.122798	1.09031	0.0540901
0.0324036	1.39001	0.50508
0.653186	1.19268	0.312998
0.0550304	1.04273	0.0547026
0.27844	1.17258	0.143219
0.405187	1.12698	0.3914
0.217509	1.30457	0.155596
0.545306	1.00051	0.390697
0.82591	1.0008	0.137876
0.0478764	1.2402	0.138993
0.31569	1.04087	0.684082
0.141414	1.02163	0.432613
0.130751	1.14171	0.345749
0.780584	1.37666	0.382093
0.0869841	1.25348	0.0791493
0.0980947	1.19473	0.277753
0.322174	1.36201	0.333067
0.174165	1.27312	0.491406
0.00869105	1.25664	0.362859
0.251108	1.21778	0.0389886
0.145497	1.36508	0.505806
0.406368	1.29612	0.31603
0.34335	1.00668	0.323319
0.0885446	1.46781	0.277173
0.130107	1.05411	0.751154
0.0319639	1.32043	0.595775
0.413276	1.07799	0.0668233
0.380827	1.40101	0.162736
0.257793	1.08613	0.570418
0.361772	1.01354	0.172897
0.50892	1.0325	0.156133
0.113967	1.00446	0.0722722
0.766886	1.21133	0.160008
0.327515	1.2148	0.0938378
0.194852	1.07653	0.408862
0.337316	1.31187	0.149763
0.131099	1.01869	0.623263
0.42846	1.01923	0.122075
0.0981584	1.0723	0.62904
0.451059	1.20579	0.242048
0.075201	1.26013	0.423749
0.435726	1.36052	0.390633
0.472484	1.00301	0.0554533
0.16194	1.27345	0.0443388
0.252566	1.24911	0.112802
0.412173	1.1049	0.137692
0.473538	1.32464	0.62906
0.100964	1.08553	0.117538
0.0817926	1.17913	0.436928
0.265829	1.15014	0.170255
0.340789	1.33558	0.548543
0.536461	1.20194	0.484605
0.295536	1.26594	0.448995
0.26149	1.33075	0.270614
0.832102	1.49911	0.325401
0.223003	1.41244	0.556641
0.05642	1.37482	0.213899
0.902093	1.01048	0.36652
0.0086782	1.36251	0.0600479
0.28334	1.18933	0.3603
0.274621	1.10794	0.444247
0.322402	1.08413	0.0901374
0.107456	1.29928	0.102877
0.272625	1.08978	0.503198
0.144918	1.13788	0.036202
0.321642	1.28523	0.280983
0.0978058	1.36164	0.0783013
0.15144	1.21449	0.491754
0.0822727	1.29279	0.0933371
0.353719	1.26976	0.412766
0.525849	1.30206	0.586133
0.494494	1.28294	0.438149
0.0566757	1.34383	0.389028
0.102773	1.48275	0.0988593
0.337916	1.29736	0.554389
0.291456	1.06195	0.0698201
0.30856	1.21251	0.587673
0.31815	1.25846	0.121038
0.124	1.22949	0.314237
0.244548	1.06736	0.292132
0.184973	1.24977	0.419271
0.548959	1.26832	0.411912
0.309501	1.22509	0.314689
0.114128	1.06028	0.140972
0.775127	1.1095	0.343533
0.288221	1.05878	0.124234
0.633344	1.13951	0.127279
0.0503099	1.20008	0.0782749
0.21184	1.3247	0.422748
0.0967611	1.24984	0.227936
0.0384545	1.37722	0.162679
0.606435	1.19723	0.592904
0.125136	1.01221	0.684402
0.0713357	1.03322	0.480323
0.0761094	1.24328	0.409027
0.146345	1.08717	0.22683
0.3061	1.41943	0.411418
0.356575	1.15366	0.795772
0.515937	1.24794	0.0456306
0.762416	1.1877	0.128323
0.124834	1.02228	0.287213
0.331869	1.027	0.498932
0.550906	1.11529	0.147251
0.418397	1.14014	0.124415
0.139325	1.27271	0.411517
0.311105	1.06438	0.345423
0.752762	1.03235	0.468041
0.502115	1.01302	0.432561
0.428363	1.12557	0.32575
0.592605	1.2917	0.709798
0.559516	1.05039	0.0987338
0.279855	1.32511	0.809159
0.162414	1.47818	0.128275
0.160198	1.00345	0.449866
0.424549	1.06859	0.0949893
0.122378	1.12622	0.396927
0.101539	1.38033	0.302299
0.19878	1.3126	0.246789
0.0875177	1.03109	0.149116
0.604434	1.30933	0.44873
0.372578	1.04926	0.442941
0.0769671	1.02731	0.247911
0.353469	1.08565	0.601623
0.756607	1.4721	0.244344
0.26462	1.44653	0.606743
0.0345714	1.1943	0.143671
0.676335	1.06015	0.15667
0.283794	1.04056	0.186265
0.0463279	1.03936	0.492252
0.287162	1.14266	0.312744
0.542404	1.1825	0.36068
0.323258	1.27541	0.309113
0.256296	1.43904	0.427469
0.170786	1.107	0.39781
0.625758	1.15614	0.136015
0.2445	1.03052	0.202809
0.0334175	1.43258	0.228248
0.0156608	1.32695	0.107577
0.419388	1.47807	0.301736
0.696932	1.39064	0.118629
0.123906	1.11461	0.610541
0.090032	1.17619	0.451571
0.100543	1.03936	0.291555
0.735121	1.01361	0.514198
0.454539	1.52478	0.192447
0.444191	1.18001	0.257663
0.460073	1.02598	0.0907878
0.373161	1.21697	0.0198759
0.108277	1.96266	0.527874
0.328454	1.00501	0.747092
0.164115	1.21263	0.263497
0.495442	1.21697	0.520911
0.274636	1.37881	0.493311
0.117698	1.01548	0.112049
0.124172	1.26453	0.31229
0.14441	1.25215	0.125978
0.432069	1.92278	0.614487
0.286476	1.36334	0.070439
0.428712	1.10636	0.240851
0.510431	1.02882	0.115241
0.387056	1.12874	0.0564856
0.244863	1.07969	0.749044
0.407603	1.06474	0.280735
0.364585	1.0252	0.464519
0.394342	1.05945	0.794974
0.300318	1.04707	0.32043
0.456764	1.29831	0.265922
0.243412	1.09625	0.39529
0.471176	1.54176	0.117656
0.0938677	1.15919	0.377607
0.131933	1.05837	0.405812
0.279419	1.4836	0.0483791
0.332567	1.22521	0.260167
0.563577	1.44028	0.126814
0.0856248	1.08767	0.148669
0.311092	1.27686	0.428554
0.0858159	1.41396	0.33054
0.0603166	1.04463	0.172322
0.177692	1.06847	0.18797
0.404975	1.08577	0.201835
0.434025	1.40678	0.0732165
0.464968	1.01124	0.627923
0.227256	1.47473	0.212685
0.64145	1.04093	0.112754
0.375245	1.28453	0.225511
0.182977	1.1412	0.392607
0.476332	1.05683	0.110382
0.209144	1.04822	0.683903
0.358648	1.36258	0.28932
0.168106	1.19471	0.136701
0.261009	1.51823	0.444864
0.551521	1.40635	0.117148
0.27641	1.20721	0.449548
0.350248	1.06968	0.210379
0.368465	1.00257	0.112582
0.071695	1.60164	0.0486483
0.412891	1.22873	0.0234919
0.325551	1.20903	0.118087
0.251333	1.02631	0.214978
0.436864	1.4738	0.351582
0.0891837	1.35734	0.280735
0.383294	1.38033	0.144848
0.153719	1.27787	0.171395
0.251858	1.01013	0.0500062
0.209929	1.12669	0.405014
0.13388	1.40515	0.160829
0.328454	1.16431	0.195882
0.120789	1.27921	0.331194
0.100979	1.10254	0.12665
0.110777	1.14142	0.291393
0.467793	1.0611	0.143559
0.155387	1.24113	0.109555
0.542404	1.14358	0.233693
0.371655	1.02248	0.320211
0.130685	1.11269	0.10745
0.204568	1.29573	0.496849
0.389761	1.02643	0.108121
0.541109	1.38158	0.922284
0.113718	1.32692	0.638087
0.19472	1.04066	0.297602
0.408379	1.01119	0.0775924
0.170873	1.12105	0.0923197
0.165923	1.16127	0.371771
0.0591912	1.48706	0.160165
0.176099	1.19473	0.155124
0.467504	1.46394	0.326051
0.280708	1.31934	0.0877209
0.375353	1.25583	0.120602
0.555705	1.355	0.159726
0.0905977	1.12722	0.460495
0.0151308	1.12942	0.167884
0.281355	1.21343	0.298868
0.11738	1.0265	0.266582
0.0676863	1.18454	0.0866446
0.126115	1.03479	0.0983187
0.071695	1.07255	0.485451
0.469213	1.35974	0.399351
0.0798004	1.166	0.273888
0.372719	1.13646	0.50602
0.361291	1.16454	0.0481719
0.861362	1.09413	0.15219
0.15446	1.02784	0.260384
0.307041	1.0047	0.0118676
0.539346	1.02822	0.591598
0.9112	1.03531	0.411517
0.916032	1.2073	0.114718
0.0158439	1.16785	0.109943
0.077817	1.00366	0.538446
0.0738254	1.02075	0.0896144
0.414786	1.2461	0.100138
0.131781	1.34287	0.178447
0.350519	1.05299	0.0556338
0.068806	1.55338	0.345097
0.321595	1.30532	0.333034
0.151437	1.19487	0.135284
0.36245	1.03024	0.354296
0.43998	1.14965	0.380052
0.159015	1.1444	0.117148
0.112919	1.05466	0.474576
0.629383	1.04775	0.558737
0.0973659	1.04341	0.0536965
0.226397	1.16755	0.155078
0.0959968	1.21401	0.167718
0.0902544	1.19178	0.360023
0.0970745	1.00263	0.134121
0.294048	1.17606	0.470088
0.584156	1.42693	0.225451
0.171267	1.17038	0.299537
0.124454	1.51116	0.0826536
0.093233	1.02731	0.33595
0.107341	1.25952	0.127229
0.168604	1.16662	0.0435508
0.0232938	1.3015	0.316491
0.111701	1.17419	0.464842
0.432541	1.59698	0.454276
0.0324068	1.17847	0.0911195
0.243578	1.20387	0.413169
0.526428	1.17567	0.224004
0.449398	1.36734	0.386154
0.61826	1.03821	0.51448
0.0412335	1.37722	0.0825177
0.2147	1.2083	0.105571
0.0297891	1.38664	0.0554008
0.298947	2.13459	0.440781
0.351317	1.38257	0.505263
0.374882	1.28415	0.227105
0.0857852	1.00381	0.101602
0.351893	1.20984	0.418272
0.150429	1.00701	0.524076
0.377969	1.00549	0.157728
0.46243	1.25592	0.224761
0.134323	1.40543	0.600308
0.149808	1.06112	0.61181
0.279836	1.23617	0.0689234
0.480268	1.30775	0.866747
0.279855	1.12694	0.289448
0.0553944	1.06173	0.310908
0.342825	1.03117	0.0737376
0.231725	1.02987	0.387318
0.19203	1.31278	0.641473
0.446035	1.04166	0.134413
0.190815	1.14077	0.127531
0.490309	1.16817	0.184231
0.038177	1.17848	0.28986
0.832839	1.05153	0.34341
0.463419	1.35677	0.474923
0.507841	1.19866	0.113174
0.576652	1.20071	0.291601
0.163627	1.0723	0.405189
0.114633	1.25833	0.13479
0.384728	1.60804	0.391936
0.478817	1.39116	0.148822
0.057153	1.63253	0.0851542
0.614922	1.33852	0.110481
0.290073	1.46735	0.0923197
0.651436	1.24717	0.264266
0.606442	1.26336	0.0585778
0.452841	1.57017	0.0705644
0.431394	1.04262	0.367043
0.0739821	1.13842	0.158233
0.476931	1.13401	0.406593
0.411205	1.04544	0.344404
0.358648	1.00936	0.578979
0.63168	1.22969	0.591598
0.329985	1.0651	0.531691
0.437468	1.03697	0.139692
0.397665	1.25585	0.634075
0.164201	1.01549	0.125896
0.0751345	1.1128	0.232111
0.121871	1.24069	0.112308
0.228616	1.27589	0.342117
0.551045	1.33258	0.0268256
0.296807	1.03382	0.305565
0.651817	1.24391	0.527643
0.480072	1.35253	0.757021
0.147296	1.30418	0.359323
0.429678	1.28865	0.327702
0.118691	1.04234	0.443952
0.471752	1.17351	0.516412
0.142074	1.54595	0.136318
0.10106	1.0634	0.355765
0.221083	1.206	0.265831
0.165007	1.26959	0.558999
0.581747	1.71898	0.0424382
0.164379	1.52821	0.140516
0.228201	1.0004	0.609996
0.476931	1.08903	0.360432
0.106325	1.2124	0.785521
0.340088	1.08863	0.165967
0.334007	1.1029	0.103776
0.374691	1.33661	0.214259
0.115331	1.41222	0.101935
0.0345774	1.04089	0.0833288
0.0969512	1.00105	0.359719
0.131254	1.1583	0.343533
0.25522	1.15769	0.773222
0.141617	1.03116	0.438149
0.0805795	1.32236	0.162422
0.288942	1.19656	0.139576
0.340829	1.00193	0.52673
0.339229	1.16366	0.512872
0.177897	1.17807	0.419285
0.409272	1.47204	0.375177
0.125349	1.0163	0.629739
0.276217	1.21163	0.154373
0.667541	1.26191	0.684285
0.115148	1.06901	0.109252
0.19724	1.01699	0.166416
0.435942	1.09309	0.0988028
0.0716051	1.49564	0.309448
0.411821	1.09201	0.288833
0.437167	1.18179	0.382322
0.407842	1.2353	0.0818041
0.0210408	1.34609	0.276189
0.287117	1.01913	0.0662738
0.305502	1.06538	0.349426
0.102234	1.33731	0.403333
0.43574	1.4044	0.126771
0.587793	1.03374	0.256749
0.664121	1.24867	0.179198
0.367217	1.52552	0.135114
0.00138816	1.44465	0.182603
0.380493	1.51038	0.0480301
0.338997	1.21487	0.39652
0.34566	1.06244	0.317118
0.344136	1.00708	0.464361
0.320698	1.31159	0.133151
0.397622	1.01714	0.171589
0.685347	1.24336	0.374071
0.154648	1.06129	0.142785
0.2058	1.11911	0.0713741
0.93464	1.04019	0.406384
0.387309	1.05836	0.292055
0.370112	1.33083	0.116439
0.101021	1.13868	0.82331
0.135354	1.14594	0.11959
0.496737	1.01424	0.203935
0.14364	1.35734	0.539355
0.0137773	1.44216	0.398537
0.056615	1.23863	0.128323
0.087483	1.24334	0.816737
0.0598389	1.17255	0.907685
0.422686	1.17769	0.28277
0.248922	1.03563	0.148411
0.088757	1.41339	0.0979231
0.153341	1.0215	0.084742
0.231394	1.03735	0.360695
0.454187	1.35509	0.380987
0.0748711	1.02608	0.427876
0.014283	1.10098	0.242764
0.145601	1.41294	0.525022
0.0503492	1.38463	0.0481986
1.01966	1.11232	0.130681
0.0749213	1.05646	0.441783
0.663452	1.0127	0.0592382
0.356224	1.36731	0.329317
0.2147	1.2793	0.42902
0.482045	1.265	0.360933
0.124758	1.08967	0.162956
0.418708	1.35699	0.455302
0.261929	1.07292	0.289232
0.290752	1.40747	0.0918319
0.450309	1.15848	0.123142
0.315416	1.03614	0.0467506
0.847526	1.39317	0.477899
0.111653	1.16413	0.0711952
0.172477	1.1069	0.366726
0.380493	1.09895	0.091919
0.0858159	1.00776	0.12107
0.139004	1.46032	0.193119
0.0925393	1.27339	0.134116
0.349729	1.14826	0.131026
0.0266683	1.32278	0.467236
0.135226	1.33218	0.304645
0.053462	2.21408	0.164593
0.142697	1.27117	0.204173
0.31675	1.28415	0.456438
0.111752	1.22539	0.313439
0.585299	1.52256	0.224982
0.288068	1.22045	0.433177
0.101117	1.14676	0.552338
0.373229	1.00042	0.4101
0.155624	1.30457	0.328868
0.0954849	1.33628	0.38514
0.351317	1.16731	0.394753
0.169342	1.16291	0.423814
0.153719	1.26368	0.285668
0.141617	2.01294	0.108271
0.106119	1.04856	0.160355
0.111699	1.20932	0.851685
0.0464803	1.1369	0.121656
0.34717	1.47889	0.315699
0.177526	1.1926	0.136317
0.175644	1.23223	0.297171
0.203023	1.12621	0.136285
0.475824	1.43923	0.136262
0.106771	1.26832	0.146397
0.113135	1.51359	0.166919
0.534885	1.12402	0.350439
0.321503	1.1618	0.144404
0.409195	1.25725	0.737783
0.133496	1.25775	0.0953093
0.358188	1.05882	0.0657067
0.727603	1.24497	0.0514507
0.676296	1.97647	0.168692
0.143174	1.20322	0.260475
0.232236	1.03353	0.487063
0.173171	1.13703	0.831011
0.139893	1.25944	0.352603
0.123078	1.26398	0.148388
0.0728833	1.58878	0.0574533
0.807951	1.03109	0.0881325
0.102774	1.29704	0.290426
0.116224	1.37303	0.0787556
0.0906383	1.08049	0.183064
0.26962	1.10747	0.670249
0.746434	1.40478	0.227136
0.155996	1.14009	0.24567
0.311295	1.26594	0.090974
0.037443	1.18879	0.128153
0.128194	1.05006	0.244375
0.146774	1.13398	0.416083
0.783857	1.19785	0.583548
0.591853	1.18228	0.117958
0.0330128	1.01671	0.0208333
0.576773	1.05894	0.365784
0.0943564	1.04931	0.0592772
0.279836	1.10256	0.281815
0.190412	1.05505	0.00284805
0.0560592	1.02983	0.447291
0.377015	1.00063	0.480257
0.128133	1.06476	0.101153
0.766314	1.20879	0.0879785
0.0856582	1.17025	0.268059
0.351054	1.30398	0.25325
0.158675	1.36292	0.118377
0.128926	1.02054	0.0442411
0.342499	1.26883	0.210031
0.0777879	1.03806	0.300884
0.226127	1.28865	0.569089
0.12641	1.01996	0.735346
0.481692	1.08413	0.258889
0.171414	1.15116	0.275933
0.237432	1.54013	0.482151
0.148807	1.23809	0.296012
0.109067	1.66911	0.235172
0.293831	1.04866	0.587344
0.363846	1.27312	0.393061
0.515439	1.31851	0.0401971
0.12982	1.08776	0.33646
0.453252	1.24204	0.422226
0.150799	1.50719	0.375177
0.102991	1.41541	0.386431
0.258924	1.08525	0.0999631
0.425804	1.25006	0.0235299
0.202572	1.10422	0.486675
0.105242	1.14694	0.172428
0.234222	1.39849	0.0933235
0.349233	1.44286	0.407437
0.34899	1.24585	0.0504274
0.0981188	1.15781	0.106075
0.0927754	1.28033	0.0519394
0.459657	1.17437	0.267857
0.443069	1.10321	0.105119
0.0298443	1.01993	0.443775
0.100264	1.19723	0.227126
0.0801764	1.00853	0.220002
0.231341	1.22634	0.615807
0.372822	1.21348	0.337995
0.122523	1.17307	0.181163
0.375035	1.34405	0.186671
0.452062	1.14486	0.235493
0.0620407	1.5197	0.464403
0.43998	1.24067	0.981317
0.523594	1.56282	0.551321
0.0638077	1.13259	0.400806
0.949002	1.40146	0.485486
0.256499	1.21898	0.369088
0.095478	1.45071	0.0585778
0.485898	1.03233	0.100858
0.552473	1.11355	0.156012
0.183596	1.15704	0.446431
0.376533	1.28671	0.22521
0.603595	1.11865	0.0838478
0.355852	1.39016	0.222911
0.116973	1.17003	0.362922
0.261518	1.25683	0.230267
0.440194	1.26752	0.141595
0.079552	1.01415	0.389741
0.0835658	1.38647	0.506386
0.0989295	1.17048	0.265927
0.386738	1.0008	0.172141
0.576773	1.01964	0.265393
0.616444	1.2395	0.259471
0.407917	1.61717	0.608843
0.268143	1.06198	0.112196
0.362314	1.45966	0.0627868
0.270506	1.3807	0.0671741
0.136928	1.08115	0.158465
0.119192	1.03786	0.176892
0.127515	1.21301	0.107127
0.00891336	1.61816	0.121725
0.321009	1.09036	0.3772
0.34566	1.1031	0.459137
0.193368	1.33222	0.163065
0.503026	1.02321	0.14794
0.463148	1.05224	0.0239279
0.232289	1.22346	0.119178
0.478031	1.03573	0.168528
0.361476	1.2159	0.297831
0.371426	1.05414	0.0852002
0.49457	1.13489	0.234341
0.612488	1.28519	0.103494
0.366506	1.18739	0.36179
0.374285	1.4353	0.121365
0.486548	1.40676	0.502855
0.44584	1.04036	0.0499042
0.199386	1.17356	0.145149
0.177177	1.02952	0.365839
0.108933	1.2881	0.0959565
0.102191	1.4452	0.111677
0.465561	1.31115	0.235278
0.0997246	1.11595	0.225418
0.256499	1.08764	0.607872
0.55313	1.17366	0.379871
0.124052	1.03237	0.327702
0.116216	1.20994	0.296616
0.436991	1.09192	0.46119
0.0933924	1.30282	0.550541
0.832839	1.89461	0.411537
0.494367	1.15931	0.128285
0.419574	1.27291	0.601325
0.46493	1.01129	0.775739
0.521792	1.16309	0.124043
0.226374	1.09604	0.0844479
0.12276	1.26434	0.668309
0.322174	1.06277	0.346717
0.168311	1.17123	0.229041
0.164201	1.062	0.192862
0.473875	1.20071	0.0859712
0.258839	1.01411	0.40146
0.107231	1.17046	0.093697
0.159069	1.36201	0.388866
0.647843	1.16243	0.147832
0.370266	1.89634	0.387782
0.505729	1.1618	0.405109
0.634298	1.32462	0.294088
0.323804	1.07294	0.144369
0.368909	1.21449	0.216011
0.352987	1.01129	0.558999
0.24666	1.08235	0.45682
0.145354	1.06875	0.191769
0.803441	1.19076	0.380885
0.480994	1.04703	0.287503
0.287146	1.21539	0.2369
0.314262	1.32916	0.66386
0.255162	1.02563	0.251485
0.132068	1.41815	0.397428
0.178982	1.23192	0.322541
0.067339	1.41522	0.296093
0.83841	1.04234	0.612555
0.247568	1.27234	0.0187088
0.331645	1.1764	0.404594
0.637145	1.147	0.361373
0.139325	1.17595	0.295652
0.137419	1.03078	0.281039
0.236854	1.18036	0.521455
0.0830982	1.00645	0.478341
0.171872	1.06496	0.808674
0.127885	1.39229	0.549521
0.126578	1.27329	0.572692
0.180286	1.24204	0.545722
0.232405	1.18438	0.67397
0.160109	1.64576	0.0617129
0.179562	1.00917	0.263826
0.343377	1.12284	0.398116
0.59785	1.27254	0.12184
0.129714	1.25775	0.269049
0.455895	1.30293	0.405215
0.12276	1.38252	0.705691
0.105074	1.37248	0.268749
0.615771	1.21729	0.0707738
0.371965	1.29538	0.884719
0.167216	1.24717	0.389206
0.396114	1.40543	0.0702001
0.400381	1.02115	0.158956
0.121917	1.06213	0.470978
0.118527	1.06296	0.560972
0.163885	1.08741	0.501476
0.298267	1.2575	0.207362
0.351697	1.03699	0.0231285
0.020955	1.0744	0.434788
0.086028	1.19195	0.283428
0.0952333	1.26529	0.174269
0.5426	1.25152	0.506386
0.185106	1.28254	0.601
0.0535158	1.41259	0.131237
0.0764706	1.06778	0.484711
0.526994	1.33199	0.285668
0.0946684	1.32165	0.549744
0.0574179	1.27853	0.319803
0.225117	1.0518	0.277052
0.193196	1.07281	0.434097
0.029652	1.45992	0.223238
0.170536	1.14874	0.290966
0.275739	1.01647	0.493286
0.204977	1.30962	0.137044
0.202193	1.01828	0.108486
0.34412	1.22381	0.235972
0.632754	1.23093	0.491909
0.553782	1.19546	0.0825752
0.325862	1.02287	0.691129
0.156969	1.04446	0.17335
0.376492	1.52214	0.259189
0.112086	1.14596	0.162707
0.0961773	1.18492	0.0750399
0.0842408	1.09696	0.0238797
0.13266	1.29893	0.299575
0.652658	1.11242	0.242429
0.527814	1.20412	0.291496
0.0931932	1.08424	0.0466789
0.410803	1.2878	0.499136
0.164004	1.34605	0.012067
0.53112	1.03455	0.477911
0.382131	1.28308	0.468377
0.200764	1.15101	0.0665024
0.0867116	1.3554	0.0862488
0.413997	1.22678	0.127967
0.259244	1.02402	0.51478
0.315534	1.01198	0.115694
0.0225417	1.20674	0.301157
0.113378	1.22355	0.621803
0.151196	1.11202	0.472495
0.40661	1.22873	0.467291
0.414586	1.34371	0.33334
0.0750651	1.29086	0.17948
0.100962	1.0474	0.279876
0.117412	1.00749	0.155082
0.311672	1.11681	0.312046
0.0634251	1.01206	0.125354
0.44838	1.06367	0.0600741
0.405398	1.11285	0.268749
0.331237	1.24173	0.276189
0.21087	1.00759	0.0966033
0.165299	1.32797	0.0934937
0.334895	1.0389	0.306007
0.787336	1.11461	0.118099
0.813373	1.0873	0.394462
0.319055	1.0758	0.586604
0.335701	1.45626	0.0904413
0.0246089	1.08474	0.141945
0.510133	1.07471	0.0715755
0.321069	1.02869	0.844259
0.406908	1.28865	0.297995
0.548169	1.07865	0.524076
0.324292	1.13509	0.113098
0.155297	1.03368	0.351283
0.387686	1.23062	0.533452
0.465179	1.00274	0.0398014
0.505936	1.36704	0.054144
0.541109	1.11114	0.0331344
0.33179	1.4084	0.322234
0.21716	1.21312	0.376731
0.102835	1.15372	0.496749
0.774053	1.06252	0.331726
0.459775	1.20381	0.0855378
0.285364	1.2773	0.374797
0.266131	1.3072	0.0426856
0.167347	1.04798	0.360085
0.441449	1.13788	0.271001
0.10328	1.43335	0.467769
0.719441	1.18442	0.0669085
0.61826	1.20998	0.355217
0.215099	1.23843	0.099936
0.0962414	1.24001	0.137044
0.128194	1.05333	0.0772945
0.106793	1.3454	0.137536
0.194589	1.02167	0.0251988
0.344033	1.02713	0.19675
0.263991	1.05296	0.287566
0.0729664	1.07003	0.100392
0.417071	1.33719	0.670779
0.157581	1.03516	0.109198
0.46007	1.0767	0.298127
0.00799708	1.10707	0.328497
0.152541	1.17495	0.192447
0.247263	1.14258	0.216224
0.0155327	1.03126	0.542637
0.189557	1.19805	0.0974043
0.428693	1.04538	0.493185
0.258548	1.19235	0.117162
0.0968255	1.27514	0.274238
0.168397	1.51624	0.0752581
0.422593	1.14247	0.221599
0.269859	1.49113	0.512041
0.0223532	1.36416	0.102038
0.465927	1.61293	0.719906
0.447395	1.24858	0.093539
0.443502	1.03757	0.0358122
0.52863	1.21302	0.0460104
0.144753	1.24756	0.410283
0.225681	1.35649	0.743687
0.887931	1.37358	0.387647
0.271889	1.31162	0.105351
0.359265	1.30282	0.290259
0.0894564	1.1164	0.211308
0.328153	1.42374	0.0943462
0.329945	2.02789	0.111863
0.0523516	1.12154	0.495746
0.245032	1.28199	0.240185
0.414537	1.01319	0.233814
0.376237	1.00413	0.0603359
0.484164	1.20789	0.0604126
0.177225	1.37707	0.248698
0.19253	1.40985	0.0792109
0.472078	1.14392	0.146222
0.266099	1.04119	0.115873
0.0890086	1.02019	0.566568
0.451946	1.12683	0.363754
0.0410829	1.53436	0.250403
0.432069	1.06244	0.0498377
0.413481	1.0634	0.600728
0.341426	1.19828	0.47297
0.433255	1.00683	0.177247
0.379772	1.29631	0.335329
0.101752	1.241	0.0375576
0.323415	1.15366	0.520752
0.415999	1.20071	0.0742793
0.144906	1.05847	0.178528
0.827183	1.15247	0.122384
0.157905	1.01497	0.165643
0.267261	1.46265	0.0508447
0.583694	1.05841	0.381956
0.645535	1.44864	0.106831
0.0933537	1.2793	0.15151
0.483327	1.27441	0.126848
0.364999	1.20573	0.351422
0.214561	1.28664	0.0442411
0.108662	1.00446	0.33646
0.967588	1.20888	0.496984
0.274636	1.8588	0.42509
0.220973	1.02943	0.361957
0.114551	1.22799	0.197681
0.126647	1.07925	0.515209
0.455562	1.04843	0.185171
0.300228	1.47204	0.52411
0.430101	1.1877	0.178168
0.353263	1.17743	0.336604
0.417926	1.25967	0.447201
0.393982	1.26586	0.121171
0.574071	1.08677	0.805818
0.203782	1.03302	0.0959917
0.633344	1.03368	0.133409
0.486927	1.08113	0.0502618
0.976365	1.47473	0.365231
0.739309	1.05309	0.0345014
0.0971834	1.18498	0.123766
0.493548	1.06753	0.0740847
0.314994	1.36749	0.428831
0.469128	1.005	0.225418
0.0937303	1.07932	0.519514
0.0641311	1.50856	0.290089
0.337463	1.01322	0.14422
0.555369	1.27024	0.520752
0.122523	1.25185	0.0575899
0.0569014	1.03985	0.0191074
0.0828381	1.41809	0.354602
0.355155	1.01074	0.32601
0.284366	1.07028	0.106844
0.207471	1.39046	0.0601856
0.0594867	1.30555	0.0436051
0.13459	1.34678	0.0266508
0.347576	1.03331	0.0787483
0.543387	1.50758	0.164211
0.067009	1.42578	0.510501
0.0997083	1.06579	0.16899
0.664206	1.58952	0.254412
0.135463	1.30532	0.28627
0.24817	1.14048	0.168606
0.0952915	1.26339	0.339625
0.145014	1.22396	0.630475
0.0519706	1.2283	0.164
0.312217	1.15279	0.498441
0.861793	1.41479	0.309012
0.322005	1.10734	0.576429
0.0655979	1.06377	0.150344
0.469012	1.24026	0.140958
0.143979	1.0441	0.0258209
0.314681	1.05726	0.0780086
0.105337	1.62418	0.535969
0.414786	1.05372	0.0489493
0.216605	1.00253	0.324195
0.242414	1.03167	0.0738804
0.445044	1.33752	0.275214
0.459915	1.31166	0.0192892
0.388003	1.06839	0.429894
0.098523	1.41522	0.265685
0.152546	1.23418	0.3563
0.405489	1.1866	0.527313
0.0668836	1.03367	0.362395
0.158501	1.03563	0.287597
0.30322	1.03641	0.1276
0.120963	1.15848	0.116687
0.814369	1.02054	0.267064
0.090679	1.03417	0.709068
0.0894555	1.23719	0.0897456
0.156301	1.17497	0.0213151
0.485898	1.30853	0.0204231
0.307041	1.29248	0.514627
0.573423	1.50126	0.190654
0.140107	1.20165	0.335759
0.318149	1.3167	0.399061
0.0926835	1.0222	0.179907
0.432521	1.31257	0.638152
0.212941	1.02699	0.137171
0.438241	1.29	0.124553
0.563565	1.48821	0.375172
0.133424	1.01881	0.46307
0.47445	1.41104	0.0792937
0.0840917	1.24636	0.748402
0.311915	1.19051	0.783716
0.166458	1.21564	0.0711787
0.239836	1.03612	0.131458
0.132868	1.55905	0.59567
0.207471	1.20008	0.600805
0.946255	1.27094	0.107685
0.534221	1.10944	0.558022
0.168538	1.5425	0.269368
0.173428	1.00567	0.0120607
0.41095	1.36097	0.430629
0.300367	1.12849	0.837462
0.239836	1.30688	0.0558426
0.424057	1.01109	0.0398676
0.190287	1.24325	0.598665
0.365167	1.04234	0.325663
0.232774	1.08626	0.103854
0.242477	1.30817	0.1835
0.187125	1.0873	0.0402228
0.418699	1.23517	0.321412
0.536598	1.07292	0.32576
1.01075	1.33075	0.309868
0.488367	1.41339	0.444886
0.469128	1.06115	0.27027
0.411845	1.06313	0.012067
0.04962	1.0665	0.315415
0.427621	1.27868	0.04909
0.121281	1.27066	0.36163
0.120114	1.15469	0.0649643
0.368171	1.24805	0.0930717
0.14364	1.10224	0.778783
0.47746	1.36148	0.512392
0.444724	1.20837	0.283428
0.236854	1.40635	0.582407
0.371452	1.46782	0.0317836
0.360682	1.3627	0.423807
0.303741	1.21539	0.409288
0.0893231	1.17158	0.0879866
0.397868	1.28816	0.0653679
0.129287	1.22082	0.501301
0.167365	1.0349	0.167206
0.359784	1.17277	0.0763211
0.510505	1.39831	0.0365743
0.441661	1.15369	0.0928975
0.0552985	1.12015	0.95101
0.0215516	1.0342	0.683903
0.0936111	1.3434	0.162956
0.0880866	1.21007	0.465275
0.358648	1.04621	0.279565
0.052061	1.28288	0.668363
0.369277	1.05036	0.452172
0.419772	1.1946	0.0879785
0.252576	1.13341	0.136442
0.271053	1.31854	0.0622157
0.0842236	1.13015	0.158933
0.270853	1.17137	0.597719
0.681119	1.03971	0.7803
0.252347	1.28483	0.154732
0.306523	1.00046	0.680304
0.39534	1.23979	0.462943
0.201905	1.26336	0.563166
0.0445032	1.13069	0.264395
0.407405	1.25473	0.684285
0.173755	1.65947	0.421247
0.323663	1.38369	0.220674
0.0694713	1.04978	0.317951
0.674356	1.25866	0.183836
0.0431321	1.08856	0.562878
0.166486	1.00084	0.195721
0.0775062	1.55014	0.0387421
0.323945	1.16799	0.468346
0.344657	1.09709	0.228985
0.0841486	1.31153	0.533967
0.52275	1.07878	0.255339
0.511564	1.07581	0.0843554
0.419063	1.38824	0.146121
0.279262	1.23062	0.482598
0.246274	1.12691	0.44202
0.060374	1.53453	0.373529
0.110593	1.36627	0.105995
0.177187	1.05894	0.154426
0.479184	1.02115	0.277973
0.377906	1.43703	0.537727
0.145459	1.04117	0.316358
0.175426	1.53515	0.211936
0.139081	1.18243	0.165162
0.243805	1.3162	0.279904
0.347135	1.29478	0.101916
0.16196	1.30853	0.165134
0.394548	1.24705	0.352279
0.363995	1.01991	0.274138
0.0292844	1.12585	0.0503492
0.204754	1.56306	0.339279
0.445296	1.07909	0.130648
0.440019	1.31917	0.304143
0.803594	1.04707	0.117918
0.449318	1.08726	0.28932
0.114093	1.11499	0.0450293
0.118152	1.00948	0.419713
0.146092	1.35105	0.031599
0.0793538	1.04723	0.120613
0.349233	1.02423	0.201463
0.69186	1.00299	0.114586
0.457166	1.33017	0.575926
0.522034	1.30781	0.223607
0.303662	1.04697	0.310233
0.407608	1.41205	0.160618
0.615751	1.26037	0.813007
0.448121	1.24761	0.107009
0.478552	1.34517	0.0828769
0.14	1.47661	0.419699
0.0732229	1.38425	0.432542
0.340166	1.01049	0.510997
0.45556	1.02841	0.127684
0.407016	1.02081	0.0185278
0.493374	1.35814	0.0401167
0.271015	1.37534	0.4869
0.442828	1.5098	0.589749
0.549894	1.34018	0.862109
0.234627	1.09349	0.560259
0.0285495	1.06569	0.478099
0.446232	1.30567	0.244038
0.272171	1.49781	0.154947
0.520659	1.18932	0.241942
0.295809	1.31593	0.889888
0.134813	1.14565	0.0626745
0.14148	1.23663	0.0905456
0.127789	1.60999	0.56523
0.387788	1.2793	0.533286
0.171024	1.15048	0.101157
0.172361	1.06728	0.511113
0.219959	1.44663	0.264223
0.269602	1.12291	0.646908
0.369095	1.01468	0.395167
0.131195	1.0861	0.242292
0.148706	1.05761	0.792196
0.0690647	1.05881	0.344516
0.143064	1.50068	0.113646
0.190412	1.17887	0.00417373
0.316494	1.37084	0.155502
0.0254707	1.05095	0.167434
0.0981188	1.02764	0.436928
0.113183	1.14298	0.235234
0.305976	1.23858	0.340959
0.813373	1.15168	0.279121
0.153341	1.34075	0.384207
0.153425	1.0814	0.515031
0.0543271	1.1139	0.718315
0.322194	2.26701	0.530284
0.100964	1.44039	0.512434
0.175426	1.15036	0.52846
0.0747829	1.11447	0.0525664
0.204977	1.03754	0.34826
0.199391	1.01072	0.595534
0.189443	1.1866	0.572621
0.288942	1.43409	0.399887
0.121945	1.15811	0.479075
0.324906	1.10365	0.460501
0.235855	1.04218	0.870659
0.135354	1.06911	0.0744694
0.18282	1.3162	0.254608
0.0786192	1.38566	0.0694317
0.849744	1.13868	0.473537
0.279046	1.22848	0.452172
0.390667	1.143	0.030055
0.27168	1.11865	0.0960644
0.296086	1.22279	0.261223
0.261521	1.52794	0.237476
0.078178	1.02781	0.212962
0.188502	1.00324	0.133841
0.600003	1.23104	0.335585
0.272995	1.16876	0.432542
0.0916326	1.43758	0.412576
0.0966356	1.05189	0.0640074
0.179386	1.27184	0.0988408
0.0588067	1.09724	0.423298
0.401234	1.17517	0.119108
0.0936111	1.08814	0.152273
0.349795	1.06889	0.544839
0.170273	1.08654	0.47684
0.159647	1.10235	0.397897
0.122586	1.03163	0.137044
0.130628	1.29832	0.687641
0.180589	1.28141	0.403914
0.0843437	1.16069	0.392738
0.288054	1.27392	0.110942
0.363156	1.1651	0.127302
0.401996	1.04048	0.271093
0.122099	1.09506	0.281815
0.644889	1.15969	0.776006
0.0569014	1.39094	0.347262
0.202267	1.01721	0.418758
0.531181	1.21449	0.395737
0.122732	1.17509	0.104449
0.0364977	1.38857	0.228076
0.101975	1.09493	0.637595
0.404057	1.10992	0.086838
0.304285	1.44857	0.499134
0.0922346	1.01831	0.0499659
0.285742	1.36334	0.1413
0.40748	1.21054	0.304595
0.104839	1.22102	0.0841144
0.188975	1.24791	0.106466
0.399214	1.00973	0.0810178
0.188502	1.60674	0.162271
0.0973149	1.31037	0.054093
0.114997	1.05666	0.199058
0.462967	1.29328	0.337911
0.280927	1.35943	0.0499186
0.322248	1.12894	0.179919
0.178002	1.06941	0.0731407
0.248143	1.17924	0.61746
0.280472	1.05715	0.152278
0.889187	1.04775	0.503961
0.430401	1.04817	0.0279612
0.0894063	1.46167	0.321273
0.384464	1.00478	0.174269
0.102035	1.06479	0.338443
0.311672	1.02375	0.0140907
0.547763	1.4243	0.0489193
0.454677	1.21922	0.467097
0.141292	1.02375	0.0904413
0.0216885	1.20872	0.321391
0.799281	1.24113	0.163294
0.293091	1.01166	0.533967
0.61631	1.14176	0.331093
0.073503	1.28122	0.400286
0.112189	1.0519	0.00820259
0.116601	1.1388	0.184133
0.136522	1.01452	0.116367
0.029652	1.51788	0.0691287
0.0767805	1.09702	0.121731
0.0524641	1.04095	0.307435
0.284954	1.23241	0.068575
0.0643715	1.22922	0.108967
0.178178	1.76976	0.0888932
0.0812828	1.46953	0.147158
0.502784	1.05943	0.152215
0.369088	1.36731	0.26677
0.274598	1.05267	0.206599
0.408005	1.27983	0.870998
0.201905	1.06035	0.512041
0.580297	1.06425	0.0850784
0.0856582	1.55889	0.594419
0.133512	1.02081	0.520607
0.495693	1.17027	0.375389
0.130525	1.19706	0.0509277
0.135808	1.2283	0.144404
0.524043	1.11403	0.212481
0.483895	1.1439	0.291294
0.220515	1.00842	0.132721
0.0933803	1.16876	0.923566
0.354633	1.07958	0.1196
0.25989	1.26056	0.433363
0.192613	1.19997	0.993054
0.278585	1.46218	0.155596
0.130154	1.04827	0.444988
0.548998	1.35636	0.0813722
0.132796	1.19956	0.457444
0.367999	1.34669	0.131541
0.125378	1.27958	0.416314
0.21787	1.39744	0.601336
0.00934141	1.03989	0.0716004
0.637145	1.09976	0.0355207
0.520331	1.11848	0.624646
0.470122	1.24764	0.112733
0.051936	1.36052	0.156219
0.844742	1.37072	0.350382
0.287841	1.32242	0.237409
0.226127	1.22295	0.120013
0.0536636	1.23685	0.0508267
0.240002	1.35684	0.304387
0.400326	1.03524	0.368992
0.0944094	1.02295	0.174453
0.462816	1.31402	0.572908
0.315116	1.37325	0.170135
0.431165	1.51823	0.134282
0.10685	1.3628	0.586078
0.530895	1.21027	0.0387278
0.227523	1.19004	0.0971764
0.022551	1.33723	0.121933
0.144229	1.13466	0.105473
0.116564	1.00957	0.562725
0.140691	1.1487	0.333456
0.0336055	1.33739	0.388887
0.161165	1.16776	0.395606
0.121722	1.29834	0.17269
0.402565	1.20887	0.273284
0.136483	1.31254	0.523433
0.107638	1.53961	0.783318
0.131978	1.13281	0.37424
0.21027	1.38612	0.260825
0.280927	1.3999	0.120074
0.39428	1.02301	0.520752
0.10104	1.30944	0.0261313
0.265829	1.01408	0.139941
0.189469	1.40004	0.595775
0.457835	1.01472	0.467171
0.00576508	1.31713	0.1224
0.434087	1.02801	0.413474
0.223347	1.05841	0.109555
0.162822	1.12324	0.0583001
0.125865	1.40944	0.450891
0.827998	1.10055	0.395737
0.0340281	1.20071	0.582605
0.362451	1.01885	0.183788
0.218095	1.00936	0.233163
0.141283	1.30504	0.0910855
0.122692	1.25215	0.522123
0.104854	1.00629	0.0832033
0.235855	1.28204	0.401824
0.0253285	1.03678	0.247383
0.248886	1.06568	0.173367
0.191063	1.21782	0.343283
0.128629	1.03761	0.113646
0.51621	1.12105	0.228705
0.419861	1.30421	0.549711
0.219944	1.42092	0.420728
0.401613	1.27178	0.837061
0.587701	1.02736	0.365867
0.807951	1.29985	0.369697
0.485094	2.04033	0.442548
0.775573	1.28141	0.0906057
0.546258	1.15354	0.583548
0.47746	1.1823	0.46434
0.093233	1.43904	0.264743
0.136983	1.30551	0.573069
0.188885	1.27703	0.334669
0.184452	1.39228	0.380512
0.27168	1.07394	0.818488
0.366923	1.24817	0.157727
0.141834	1.01226	0.0338299
0.63168	1.10235	0.242825
0.170799	1.206	0.279472
0.0598305	1.09315	0.712826
0.607631	1.18817	0.468939
0.387998	1.00886	0.246027
0.11409	1.00288	0.0853236
0.0664812	1.17689	0.410731
0.241047	1.25957	0.383882
0.507841	1.31418	0.680304
0.206954	1.31593	0.34159
0.34335	1.02579	0.0312831
0.430365	1.17273	0.0508447
0.0706629	1.4233	0.427059
0.128027	1.04812	0.0169082
0.103869	1.09988	0.243664
0.280656	1.45547	0.0698261
0.0807016	1.32582	0.3106
0.572494	1.18373	0.111077
0.335388	1.18763	0.140337
0.521723	1.03615	0.495119
0.364895	1.51176	0.420807
0.374676	1.03235	0.405552
0.0187592	1.02243	0.522189
0.472629	1.12472	0.0736146
0.66453	1.15227	0.128975
0.196342	1.00876	0.371816
0.111031	1.40894	0.116324
0.212513	1.54783	0.0645142
0.0852635	1.00579	0.116367
0.689983	1.28843	0.0789783
0.43464	1.00117	0.595689
0.313003	1.4679	0.0614489
0.11785	1.04989	0.132722
0.341566	1.29019	0.616316
0.0252513	1.11716	0.631585
0.233759	1.43537	0.409288
0.407231	1.13522	0.0513011
0.451946	1.18645	0.516714
0.242477	1.17866	0.449371
0.207471	1.34804	0.539649
0.491158	1.02423	0.509184
0.244973	1.31304	0.442349
0.565666	1.11044	0.3598
0.149765	1.30363	0.185707
0.39288	1.15643	0.421031
0.202483	1.02724	1.01116
0.0545462	1.06728	0.516727
0.395989	1.1835	0.137525
0.20884	1.30111	0.0793181
0.0888517	1.31461	0.0596614
0.275274	1.06565	0.306685
0.132711	1.15248	0.0409665
0.828962	1.31884	0.433036
0.068789	1.21111	0.352534
0.33283	1.32333	0.21941
0.153434	1.13977	0.143786
0.116344	1.27829	0.241397
0.0996845	1.00704	0.123142
0.66547	1.33897	0.972708
0.0419868	1.84276	0.0578717
0.404789	1.08939	0.32423
0.294427	1.18742	0.132519
0.0421205	1.13705	0.432372
0.0839407	1.34901	0.0659556
0.184973	1.29971	0.0191499
0.204432	1.07475	0.0164362
0.131753	1.30453	0.0326688
0.162105	1.36455	0.21226
0.485839	1.05511	0.291496
0.107891	1.08406	0.456853
[truncated: 10,001 more rows]
