# Supplementary material for: HaploCoV: unsupervised classification and rapid detection of novel emerging variants of SARS-CoV-2
Source: Commun Biol. 2023 Apr 22;6:443. doi: 10.1038/s42003-023-04784-4 (PMC10122080; doi:10.1038/s42003-023-04784-4)
Supplement: Supplementary file 22 — Supplementary Data 20 [file 42003_2023_4784_MOESM22_ESM.xlsx]

## Sheet: Sheet1
5A					5B
Pango VOC-VOI-VUM	Pango others	HGS VOC-VOI-VUM	HGS others		Pango VOC-VOI-VUM	Pango others	HGS VOC-VOI-VUM	HGS others
0.563788	1.10428	1.48302	0.296111		0.0386916	0.0630158	0.0504472	0.0678766
0.375437	0.482545	0.92408	0.866737		0.0220476	0.146762	0.0651864	0.0552677
0.296878	0.580528	0.484201	0.558958		0.00918831	0.186065	0.0625348	0.0442961
0.624659	0.55397	0.974743	1.1781		0.0100149	0.0770818	0.102827	0.0597653
2.39786	1.06006	0.514968	0.477079		0.00945522	0.144003	0.0581409	0.107836
1.12784	0.431652	0.513437	0.184277		0.0107942	0.0530045	0.0544348	0.0443667
1.23898	0.469668	0.413763	0.586251		0.0149788	0.101265	0.0335941	0.097554
0.539139	0.601402	0.651199	1.34072		0.0241275	0.116617	0.0400501	0.0324819
1.17645	0.502101	0.896844	0.455525		0.00914795	0.0599267	0.0463925	0.0637682
0.679392	1.77997	0.43394	0.496405		0.0161825	0.0505958	0.111038	0.118319
0.588932	0.575024	0.580906	0.525021		0.0201705	0.0376669	0.0511623	0.0509597
0.491146	0.555266	0.501291	0.501791		0.0132434	0.0434929	0.0938871	0.0566743
0.497239	0.362842	0.637465	0.632784		0.013474	0.108201	0.0567258	0.0945346
1.06588	1.07117	1.73817	0.333838		0.0124517	0.0438836	0.0496812	0.0914715
0.64779	1.20218	0.508439	0.45625		0.0125668	0.109399	0.114365	0.044951
0.624659	0.493164	0.577027	1.12429		0.0251399	0.0863661	0.0447832	0.0524769
1.29903	0.427111	0.446447	0.553265		0.0125556	0.0505958	0.0559387	0.0457162
0.481698	0.456168	0.391853	0.628919		0.0127807	0.0608889	0.0496859	0.117922
0.529035	0.559204	1.09488	0.425177		0.025959	0.0535577	0.103567	0.0883859
0.493086	0.519958	0.452309	1.41384		0.0254165	0.0674285	0.063434	0.116498
0.48568	0.343737	0.438706	1.13108		0.0201705	0.0509512	0.0581409	0.0573192
1.17645	0.444533	0.580169	1.07291		0.00968356	0.0885319	0.0606678	0.0496131
0.995114	0.453812	0.529282	0.43899		0.0140188	0.175903	0.0392539	0.107722
0.438962	1.40284	1.04979	1.15491		0.0281606	0.0441455	0.0481974	0.0368425
0.948205	0.420284	0.28453	0.539983		0.0210475	0.0595449	0.107243	0.0486731
0.715625	0.420772	1.19604	0.777273		0.0255818	0.0562963	0.0350265	0.0632087
0.431554	0.637725	0.4667	0.828865		0.0122211	0.0276527	0.0550922	0.104863
1.06588	1.21731	0.671437	0.388145		0.00996513	0.0355596	0.0305143	0.122425
0.56196	1.06402	0.279424	0.514684		0.0230042	0.108733	0.0322941	0.0976318
0.491146	0.55397	0.580187	1.16286		0.0107942	0.0635053	0.0591033	0.0597043
1.17149	1.59976	1.12935	0.44105		0.0165631	0.0458612	0.0482113	0.0946273
0.73369	0.395911	0.4667	0.807249		0.0170782	0.124553	0.0482979	0.111125
0.636733	1.24432	0.728229	0.461873		0.0251032	0.0509309	0.0514378	0.0529691
0.751517	0.54445	0.427758	0.615736		0.00978715	0.0437961	0.0607219	0.110243
1.30987	0.512356	0.410899	1.34355		0.0145329	0.0287566	0.0277998	0.050255
1.36728	1.02683	0.47817	0.485342		0.0157203	0.116617	0.0583725	0.10167
0.491146	0.434514	0.602448	0.469878		0.0147753	0.0431557	0.0463925	0.0457417
0.437639	1.52239	0.666004	0.503438		0.0207902	0.108083	0.0490238	0.0982806
0.959976	0.697498	1.12889	0.998198		0.0152797	0.100732	0.0577608	0.0349606
1.18408	1.58447	1.89351	0.435336		0.0280028	0.0398202	0.158479	0.0547746
0.666389	0.480458	1.92023	0.504504		0.0234256	0.0351808	0.0528895	0.0383545
1.47661	0.380128	0.538084	0.809304		0.0103773	0.0645181	0.108026	0.0399773
0.696631	1.31073	0.50019	0.601359		0.0170782	0.0585781	0.0287713	0.107683
0.940939	1.44229	1.15763	0.399959		0.0170782	0.0491554	0.100671	0.0501693
1.18408	0.742102	0.553698	0.432383		0.0162957	0.11299	0.119117	0.104863
0.36002	0.413548	1.0572	0.460844		0.0246102	0.0586448	0.0447832	0.0535973
0.552154	0.484942	1.1566	1.27126		0.0153161	0.0972924	0.124998	0.0492918
0.637185	0.493164	0.544178	0.466607		0.0131394	0.0419032	0.0481129	0.0609229
0.490495	0.566223	0.544178	0.496405		0.00861146	0.0370923	0.0987883	0.0790938
0.42036	0.0299149	0.0509332	0.587826		0.0129774	0.0452418	0.0637165	0.0340254
1.34158	0.427	0.622174	0.701223		0.0254165	0.0396209	0.0305035	0.0441513
0.375437	0.54016	0.871008	0.45156		0.011637	0.0949251	0.148572	0.0572167
0.45137	0.334856	0.59316	0.454524		0.0108212	0.0926235	0.111112	0.0372722
0.441251	0.596009	1.05459	0.462545		0.00973428	0.144644	0.0570627	0.0628858
1.12776	0.612718	1.24353	0.350191		0.00672165	0.0478617	0.0486892	0.0438496
1.02968	1.35917	0.449082	1.12415		0.0110806	0.0609778	0.0631375	0.0582983
0.396282	1.29997	0.896844	0.516101		0.0269613	0.0634818	0.0564067	0.049964
1.16037	0.55534	1.0988	0.747165		0.0130093	0.0407684	0.0907856	0.0617028
0.479863	1.13309	0.59316	0.556768		0.0121276	0.0594992	0.106047	0.0899962
1.24996	0.578584	0.391902	0.428378		0.00813327	0.0483029	0.0462745	0.0610512
1.30965	0.403299	0.45716	0.594637		0.0156742	0.11378	0.10499	0.056166
0.880398	0.502101	0.44292	0.603523		0.0114259	0.0287566	0.036313	0.0609272
1.40104	0.566235	0.561937	1.09719		0.0154088	0.0899586	0.0915526	0.0498804
0.536483	1.77407	0.845332	0.515779		0.0154373	0.0453284	0.0350265	0.0502703
0.542516	1.10428	0.914214	1.59162		0.0141884	0.0490566	0.0462494	0.111125
0.125678	0.143963	0.471161	0.432359		0.0127255	0.116244	0.0411035	0.142219
0.4542	0.682909	0.470706	1.32862		0.00665057	0.0972325	0.0504121	0.0886843
1.2258	1.28756	0.356105	0.807249		0.0103122	0.0492548	0.0472786	0.0589794
0.464154	0.512356	0.684845	0.323611		0.0281606	0.0568569	0.0523274	0.0443791
1.87326	0.347602	0.565336	1.34072		0.0108257	0.0521909	0.036313	0.0994101
0.445083	1.16117	0.564956	1.30948		0.0160806	0.0516379	0.110845	0.0836356
0.612487	1.19526	0.513437	0.501789		0.0440571	0.127808	0.0988082	0.104863
0.338098	0.548376	1.43557	0.588235		0.00965384	0.200448	0.10434	0.129725
1.16563	0.579447	0.565909	0.364134		0.0106068	0.0328431	0.0686832	0.0883859
1.78444	0.759573	0.57138	1.00032		0.0110806	0.0393729	0.0575754	0.0914715
1.29583	1.08408	0.476136	1.85631		0.0117885	0.0552399	0.0412815	0.0573912
1.45075	0.54445	0.592835	1.04262		0.0237627	0.0458612	0.0281262	0.177768
0.680337	0.453812	1.21285	0.689663		0.0295395	0.0568569	0.0948597	0.0552677
0.125678	0.56254	0.410899	1.33486		0.00813327	0.0490566	0.0446249	0.0618057
0.520439	0.492296	0.982834	0.573361		0.0269613	0.101974	0.106301	0.0457162
0.455317	1.35297	0.907091	0.393238		0.0228085	0.0908111	0.0672396	0.0477327
0.444422	0.471747	0.671437	1.50109		0.00747821	0.0370923	0.105714	0.118319
0.557878	0.550444	1.33803	0.491057		0.0119299	0.0498316	0.0890762	0.0591959
0.51544	0.511105	0.266528	0.501789		0.0392614	0.158984	0.059833	0.0530989
0.44932	1.07438	0.44504	1.08359		0.0127485	0.0397569	0.0540422	0.0466989
0.425006	0.420977	0.954556	0.473772		0.0217046	0.060395	0.0395973	0.0570145
1.37592	0.412229	0.356105	0.678632		0.012781	0.110628	0.122149	0.0558112
0.651789	0.568409	0.428424	0.565079		0.0089577	0.0438551	0.179127	0.0518096
0.493015	0.40791	1.43557	0.603098		0.0262351	0.0687178	0.172481	0.158085
0.522978	0.555414	1.27248	0.372232		0.011193	0.111742	0.0514238	0.129725
0.49983	0.385182	0.535244	0.543837		0.0105287	0.0554388	0.0811838	0.0354065
0.620174	0.330284	0.896844	0.449101		0.0380984	0.0618561	0.158886	0.0772144
0.33309	0.610557	1.48302	0.263415		0.013666	0.0781402	0.0446249	0.0557235
1.23276	0.678148	1.06905	0.605277		0.0262953	0.0370923	0.0909508	0.0668857
1.46058	0.613699	0.4517	0.401087		0.016068	0.100883	0.107966	0.0406429
0.42972	0.434514	0.448809	0.902776		0.0266749	0.109563	0.084917	0.0349606
0.535596	1.28758	0.490634	1.83718		0.0280696	0.0550438	0.0452716	0.0379885
0.449779	0.550296	0.601883	0.486143		0.010338	0.0455358	0.124998	0.0292064
1.02309	1.28756	0.922127	0.689207		0.0144058	0.0656069	0.122149	0.178463
0.399003	0.959337	0.328372	1.30197		0.0114062	0.0465839	0.0493137	0.100269
1.30965	1.77407	0.439674	0.159899		0.025516	0.0556311	0.0456834	0.0293
0.376554	0.565347	0.587665	1.49361		0.0145229	0.0276527	0.0527187	0.0354065
0.311976	0.382814	0.527511	0.50067		0.0156026	0.0446859	0.0513075	0.109987
0.511471	0.450572	0.69502	0.44759		0.0086606	0.188608	0.0600294	0.0618057
0.685376	0.537449	0.514866	0.647275		0.0146482	0.0432443	0.0927903	0.0477327
0.516424	0.840353	1.76782	0.481069		0.0252124	0.0538333	0.0479194	0.0406429
0.636733	0.556347	0.954556	0.792418		0.0130366	0.0507374	0.0539028	0.0886843
0.44261	1.36879	0.553407	0.563261		0.01415	0.0565555	0.0544348	0.0450726
1.28122	0.380128	0.641223	0.523849		0.0387144	0.0389164	0.0339377	0.0986936
0.529691	0.682909	0.407824	0.529014		0.0410704	0.0885319	0.148572	0.11149
0.601712	0.471747	0.566782	1.03683		0.00964427	0.0381892	0.0952692	0.0390618
1.60409	0.473763	0.413909	1.33486		0.024042	0.0505876	0.0329253	0.0951241
1.1146	0.566021	0.547893	0.263415		0.0135338	0.0389164	0.0367001	0.0983619
0.425111	0.586001	0.527511	0.53323		0.0089577	0.0391738	0.057066	0.0433919
0.358887	0.470518	0.607331	0.47554		0.0138658	0.0515595	0.0909508	0.10167
0.44936	0.566235	0.771919	1.27126		0.0140944	0.0370923	0.0811838	0.177768
0.601712	0.385182	0.413909	0.729856		0.0112041	0.0276527	0.0375987	0.111578
0.516855	0.362842	0.266528	0.3817		0.010338	0.0690106	0.115195	0.0444625
0.784659	0.516914	0.783182	0.802867		0.0120216	0.059684	0.0530653	0.0952291
0.915517	0.59624	0.282462	0.859634		0.0136387	0.0460342	0.177912	0.049188
0.783935	0.520255	0.406655	0.248975		0.0261646	0.151695	0.0770062	0.0700718
0.358107	0.385313	0.372273	0.544473		0.0262953	0.134503	0.0707149	0.0518763
0.466333	1.23299	0.684845	0.981018		0.0144003	0.0583208	0.0293455	0.0790938
0.863784	0.333822	0.49672	0.46342		0.013666	0.0582379	0.0552072	0.0490256
0.61683	1.25879	0.942725	0.563647		0.0101488	0.0618561	0.0502488	0.0952291
0.746787	0.680559	0.584874	1.0777		0.013585	0.10456	0.0400501	0.0458047
0.808001	1.19526	0.533449	0.501789		0.010338	0.0336235	0.0890762	0.0500654
0.815528	0.679529	1.58485	0.364134		0.0100022	0.097807	0.0482979	0.0395095
1.38862	0.203591	0.561779	0.495476		0.0131894	0.0496516	0.0997047	0.0306614
1.45499	1.20218	0.523101	0.482616		0.0131894	0.0457741	0.104171	0.0435447
0.413678	0.565347	0.530145	0.411704		0.0238724	0.0530045	0.0456834	0.142219
0.49543	0.436916	1.06358	0.346445		0.0224245	0.105869	0.0531759	0.0568544
1.24996	0.463557	0.378812	0.495476		0.00977529	0.0427314	0.102062	0.050504
0.419626	0.594204	1.00857	1.18742		0.014335	0.0550438	0.0445008	0.105683
0.541084	1.28609	0.520794	0.690213		0.0114259	0.0521676	0.0395973	0.0399773
1.86448	0.944019	0.513437	1.10931		0.0121741	0.0376669	0.0406199	0.19339
0.609994	0.295502	1.35652	0.484765		0.025391	0.0105402	0.0474805	0.0518096
0.863784	0.347602	0.44688	0.496405		0.0280696	0.0429462	0.0515523	0.0614424
0.470288	0.407997	0.416502	0.559702		0.0121276	0.0904075	0.0675968	0.033425
0.880994	1.07117	1.63381	0.44854		0.0138191	0.0444463	0.0933599	0.153095
0.554206	0.516159	0.430985	1.13998		0.00672632	0.0431557	0.0910049	0.0378142
0.488429	2.00018	0.618475	0.44759		0.0188358	0.159457	0.0476604	0.0514373
0.570848	0.369209	1.14625	0.516101		0.0275317	0.0535577	0.0613957	0.130902
0.425882	0.427	0.546801	0.434384		0.0151807	0.153826	0.049118	0.0379406
0.358576	1.24209	0.473396	0.402559		0.0122969	0.0662808	0.0702221	0.102759
0.533451	1.28354	0.39323	0.388145		0.00670395	0.0988926	0.0496859	0.0945346
0.46498	0.56042	1.38077	0.364134		0.0094648	0.186065	0.0355224	0.138249
0.357908	0.385626	0.470614	0.693205		0.00747821	0.0724124	0.0768799	0.050255
0.641454	1.57286	0.0509332	0.502838		0.0267492	0.172588	0.0409144	0.0576396
0.614463	0.417202	0.458928	0.515206		0.0280028	0.0622521	0.0911957	0.0498804
0.45505	0.365659	0.45978	0.556639		0.00747821	0.0391805	0.0686832	0.0443783
1.28978	0.595054	0.372273	1.29408		0.0330728	0.0473737	0.0293455	0.0788232
1.17645	0.264421	1.72007	0.461873		0.0234887	0.0868062	0.0560613	0.0479431
0.419626	0.520403	0.577027	0.791186		0.0494767	0.0415605	0.0429355	0.0808148
0.425426	0.318564	1.33855	0.46342		0.0119138	0.0946875	0.0525025	0.0566647
0.455317	1.40322	0.540954	0.418927		0.0255013	0.111088	0.0874576	0.0568544
1.2258	0.519958	1.4823	0.594523		0.0185825	0.0429907	0.0852502	0.0544048
0.533451	0.510945	0.473888	0.524055		0.0343096	0.0597638	0.0493257	0.0524922
0.782226	0.562561	0.47675	0.503438		0.0136581	0.0583208	0.106639	0.0309934
0.648526	0.493164	0.44504	0.414031		0.0114781	0.0370923	0.0955681	0.0907933
0.54981	0.527682	0.371766	0.386226		0.0145329	0.0679532	0.0281262	0.107142
0.509457	0.610586	0.501318	0.441127		0.0266749	0.0442772	0.055158	0.0493096
0.546894	0.529892	1.21958	0.461416		0.0136387	0.0370923	0.0924299	0.0472579
0.636211	0.476301	0.51984	0.411704		0.0142314	0.106325	0.0671345	0.0381278
0.54981	1.48205	1.48302	0.503276		0.0113967	0.067626	0.0595013	0.0646299
1.6203	0.603511	1.75415	0.472534		0.0226312	0.104204	0.0493065	0.043613
0.22181	1.03214	0.462132	0.326668		0.014074	0.0870918	0.0408246	0.0498804
0.50933	0.720009	1.30034	1.81656		0.0248844	0.0945697	0.0262838	0.0417959
1.28881	0.620286	0.356105	0.738893		0.014186	0.0885319	0.110515	0.0883782
0.340043	0.335052	1.29728	1.18742		0.039857	0.0484953	0.0590177	0.126978
0.411055	1.01121	0.796249	0.546196		0.0262953	0.0385654	0.139406	0.0968967
2.11942	0.450283	0.430423	0.461416		0.0252124	0.0535222	0.0907856	0.0399489
0.509416	0.504692	0.265432	0.777273		0.00861146	0.0483029	0.0980137	0.0544722
0.636733	0.617222	0.881002	0.825856		0.0154355	0.042149	0.0905628	0.0403299
0.508422	0.331865	1.04979	0.461536		0.00985322	0.0501191	0.0474805	0.104247
0.414472	0.56442	0.511347	0.753418		0.0150331	0.0964581	0.033986	0.0282109
0.557901	0.551403	0.577068	0.530604		0.0120216	0.0939432	0.0988082	0.0673588
0.45305	1.12424	1.19276	1.53027		0.00912994	0.0383052	0.0562103	0.0572167
1.82546	0.528344	0.672693	0.408805		0.0343096	0.054491	0.0539376	0.0561555
0.433448	1.28756	0.4667	1.75675		0.012503	0.0471556	0.177912	0.0337736
0.488429	0.817448	1.22215	0.499287		0.0210475	0.059627	0.0527564	0.0338611
1.46058	1.41684	0.384525	0.237621		0.00987103	0.0407154	0.100919	0.0450202
0.594369	0.44443	0.422427	0.457092		0.0147314	0.0479129	0.167895	0.0558991
0.464154	0.383416	0.530145	0.493217		0.0100315	0.0535222	0.0608139	0.101215
0.524957	0.396435	0.51984	0.413722		0.0151807	0.052297	0.050906	0.0628867
1.41213	0.959337	0.388865	0.67301		0.0136541	0.0667103	0.100919	0.0671573
1.23898	1.236	1.08491	0.418193		0.0259544	0.0461612	0.0329253	0.0566647
1.58822	0.203591	0.470614	0.501791		0.0245663	0.0383052	0.106656	0.0438496
0.457039	0.516159	0.455114	0.404933		0.0110806	0.140489	0.0311573	0.0525039
0.598296	1.42233	0.347019	0.809304		0.0109129	0.0482125	0.0536038	0.0602601
0.516855	0.593021	0.451996	1.41528		0.0140188	0.137318	0.042316	0.0639718
0.478277	0.455361	0.263689	0.511307		0.0114829	0.0494555	0.0639749	0.0643846
0.401847	1.35078	1.12935	0.51738		0.0109129	0.0516793	0.0481974	0.0973741
1.2419	1.44147	0.504335	0.525462		0.0121417	0.0456544	0.0462494	0.0961401
1.34158	0.454519	0.519916	0.47173		0.00670395	0.0579867	0.106301	0.0532732
1.07108	0.512356	0.473888	0.532118		0.0159281	0.0521909	0.0411102	0.0698358
0.476926	0.336599	0.347423	0.401255		0.0120555	0.0738624	0.0667687	0.0668857
0.646218	0.555256	0.438595	2.06673		0.0250737	0.0972325	0.0597566	0.096572
0.45505	1.09778	0.641223	0.43849		0.0146482	0.0442257	0.0413097	0.115984
0.696631	1.50596	1.65354	1.34523		0.0406626	0.172588	0.0584844	0.0483675
0.352071	0.526541	0.372273	0.514625		0.00933295	0.034733	0.0630683	0.049447
1.37592	0.40791	0.429264	0.485847		0.0252687	0.047882	0.0643058	0.0549224
0.530154	0.568139	0.391853	1.1781		0.0229139	0.0509308	0.0441822	0.0993037
0.396282	0.807465	0.44504	0.630238		0.0417456	0.0535577	0.0417093	0.0481501
0.358576	0.56442	0.54382	0.542304		0.0114634	0.0521909	0.0511881	0.0657127
1.04753	0.64392	0.551009	1.50259		0.0214805	0.0468829	0.0410547	0.090797
1.29261	0.603511	0.651199	1.4032		0.0109283	0.052368	0.0924299	0.0340254
0.507112	0.574598	1.1566	0.43933		0.0417456	0.0407154	0.0528895	0.0377158
1.3869	0.442141	1.12935	0.428678		0.0267695	0.0503594	0.111719	0.0578708
0.557878	1.52718	0.517603	0.579124		0.0103798	0.0547236	0.107726	0.0518763
0.328976	0.498602	0.59316	0.603098		0.00933295	0.0532884	0.063978	0.0420798
0.488446	0.977468	0.448809	0.513931		0.025391	0.0553428	0.0555693	0.090797
0.375392	0.45853	1.06358	0.421553		0.0129556	0.0504173	0.0404681	0.0567092
0.608824	0.405525	0.689427	0.444964		0.0102396	0.0630158	0.0686832	0.0408239
0.540486	0.471747	1.05751	1.17624		0.0205245	0.0358792	0.0471787	0.104358
0.54981	0.637919	1.65354	0.601359		0.0140188	0.0585781	0.0863364	0.0573912
0.657041	0.974698	0.492705	0.54945		0.0336792	0.0464364	0.0610728	0.0556381
0.479378	0.439496	0.519916	0.416793		0.01281	0.0531567	0.0532776	0.0540342
0.399676	1.24209	0.640114	1.33892		0.0242136	0.049038	0.0290159	0.0435447
0.488429	0.603056	0.264531	0.703951		0.0121735	0.116309	0.113487	0.0490685
0.576151	0.359381	1.20603	0.420013		0.039857	0.0851004	0.0375987	0.0580099
0.915517	0.516561	0.426915	0.515799		0.01415	0.102642	0.0567365	0.0541776
0.49983	0.559204	0.558987	1.51489		0.0191867	0.0627016	0.0495981	0.0644828
0.546244	0.51451	0.429085	0.623124		0.00882103	0.059684	0.0550922	0.0671573
1.07237	0.56254	0.582558	0.350191		0.00813327	0.043916	0.0410658	0.0518096
0.602757	0.620286	0.514968	1.17624		0.0136726	0.105848	0.0731228	0.0494318
1.1694	1.85947	0.834186	1.07696		0.0187423	0.0623234	0.111719	0.046573
0.978457	0.343774	0.557749	0.842524		0.00670395	0.0509309	0.0879769	0.0533442
0.750029	0.620286	0.640094	0.802867		0.00977059	0.108733	0.0293823	0.0386402
1.3869	0.627587	0.796249	0.354676		0.0330728	0.0446665	0.0539637	0.0578708
0.433528	1.31073	0.922127	0.358847		0.00977529	0.0389164	0.101871	0.102759
0.520495	0.839631	0.50019	0.503276		0.0210475	0.0685422	0.0600689	0.0469004
1.82347	0.43142	1.50554	0.406582		0.0150713	0.0447729	0.0493257	0.0293
0.428748	0.446157	0.282462	0.504971		0.0116752	0.108968	0.0481468	0.0450161
0.45137	0.338549	1.06905	0.485173		0.012503	0.141439	0.0383529	0.0597853
0.480541	0.45848	0.554135	0.992667		0.0143391	0.0444463	0.0546933	0.0492257
0.378879	0.516561	0.601883	0.401438		0.0130018	0.058764	0.0486892	0.0502703
0.35184	0.333475	0.319138	0.950792		0.00980814	0.0458268	0.0453105	0.0997575
0.36002	0.626569	0.851099	1.20246		0.0253863	0.0688119	0.103567	0.0583228
0.257889	0.455248	0.50019	1.273		0.00980814	0.049419	0.118351	0.0368425
0.605623	0.528141	0.557973	1.51489		0.022852	0.0738624	0.0938141	0.0612733
0.320574	1.25879	0.444019	0.501875		0.0109283	0.0618268	0.0600689	0.0443783
1.65149	0.418406	0.483056	0.522727		0.0131179	0.097807	0.0407209	0.0635603
0.79219	0.766818	1.66847	0.563261		0.0130818	0.0870918	0.044674	0.0504899
0.524421	1.28354	1.25924	0.484039		0.0440571	0.0381892	0.112511	0.0496131
1.23276	0.536002	0.512555	0.439151		0.00882103	0.0464598	0.0476604	0.096371
0.528073	0.388669	0.673299	1.35781		0.00882746	0.0504144	0.102809	0.121087
0.651789	0.532977	0.444019	0.461055		0.0251032	0.146762	0.155376	0.0499533
1.35961	0.424733	0.460063	1.13998		0.013594	0.144003	0.037797	0.101215
0.492382	0.918045	1.29728	0.524218		0.010223	0.0554595	0.0439617	0.0414871
0.58122	0.0299149	0.53331	0.347356		0.0127485	0.0457242	0.0982786	0.0510541
0.476143	0.337301	0.564956	1.35473		0.011193	0.109563	0.0445676	0.0983619
0.441285	0.619005	1.76782	0.430786		0.0116752	0.0483029	0.0938871	0.113702
0.34013	0.510945	0.922127	0.406301		0.0100315	0.0685422	0.0287713	0.0492547
0.473716	0.766818	0.975989	0.520715		0.0130797	0.0381892	0.0441151	0.0328961
0.487504	0.930994	0.512555	0.314667		0.0136951	0.0463495	0.0556068	0.0432586
0.524421	0.694122	0.523109	0.595421		0.0105287	0.0985432	0.0508632	0.0488443
0.378879	0.615695	0.4667	0.594637		0.0238724	0.150309	0.0640058	0.0580456
0.434059	0.436916	0.304979	0.375095		0.0089577	0.0442772	0.0519852	0.0423047
1.17107	0.859235	0.514968	1.38474		0.0148714	0.0315177	0.0569531	0.0653215
0.325491	0.427512	0.505238	1.03836		0.0146927	0.157756	0.0325634	0.120326
0.752874	0.297309	0.356044	0.522727		0.0138689	0.0423085	0.0452716	0.0610512
0.442589	0.837297	0.416502	0.595421		0.0320731	0.055403	0.0544564	0.0558991
0.31841	0.382814	1.18144	0.589688		0.0161262	0.0599415	0.0863364	0.050592
0.360655	1.86949	0.897676	0.813811		0.0178808	0.0630158	0.0504121	0.0618057
0.497466	1.42303	1.5728	0.326668		0.0134324	0.0520057	0.0260595	0.0524963
0.497466	1.14847	0.982834	0.547181		0.0265384	0.0599636	0.0636465	0.0426815
0.56196	0.22151	1.18144	0.481069		0.0127371	0.178413	0.0501706	0.0634468
0.452817	1.74458	0.587836	0.64712		0.00952724	0.110429	0.0446249	0.104111
1.67705	0.411301	0.755237	0.404419		0.0133241	0.0390803	0.0488252	0.0423371
0.690318	0.566223	1.0988	0.543837		0.0249859	0.034733	0.0536438	0.050504
0.46498	0.568409	1.1375	0.462205		0.0122698	0.0916276	0.0686832	0.138249
0.563621	0.203591	1.35236	0.40084		0.00952724	0.0949251	0.0579062	0.0368425
0.743824	1.16117	1.51293	0.43849		0.0130818	0.0465839	0.0583174	0.0672193
1.28112	1.24537	0.391902	0.703951		0.0129556	0.060395	0.0639749	0.0628039
1.26328	0.584421	0.514968	0.568537		0.0110124	0.0581959	0.0556068	0.0886843
0.505049	0.337635	0.698174	0.638379		0.00826628	0.10905	0.0591033	0.0951241
1.42599	0.0299149	0.675399	1.35473		0.0109283	0.0461612	0.042316	0.110149
0.823812	1.44527	0.580187	0.543544		0.0153429	0.0584472	0.0583174	0.107142
1.30905	0.594204	1.00681	0.389886		0.0161825	0.158984	0.0414043	0.142219
1.30987	0.467489	1.73817	0.593078		0.0137221	0.0471556	0.075484	0.0435447
0.570364	1.08886	1.00681	0.539754		0.0264994	0.165255	0.0482113	0.0428357
1.12591	1.20218	0.43394	0.471245		0.0295878	0.0482125	0.100919	0.0898668
0.514778	1.41706	0.434017	0.61265		0.00813327	0.0568569	0.0350265	0.0985175
1.40478	0.56254	0.475716	0.587826		0.0295878	0.0550438	0.0569084	0.120844
1.42398	0.412229	1.12655	0.399911		0.0130673	0.051599	0.0536038	0.138249
1.31884	1.41706	0.580187	0.208768		0.0264238	0.0503885	0.072489	0.0588703
0.565173	0.562196	0.409787	0.446875		0.014335	0.0445635	0.0464735	0.0589794
1.31595	0.946216	0.907091	0.486143		0.0134324	0.115792	0.067231	0.0571337
0.785492	0.977468	1.12271	1.33884		0.0100959	0.111088	0.0962421	0.0496131
0.677037	1.21781	0.492342	1.49361		0.015846	0.0432836	0.0355224	0.0358491
0.746787	0.586491	0.338953	0.506313		0.0295152	0.0694433	0.0482979	0.181473
0.436382	0.48914	0.54382	1.08323		0.0171062	0.0994026	0.0424096	0.0363604
1.4237	0.430308	1.21285	1.69625		0.0128845	0.0283168	0.0471824	0.0471503
0.3417	1.03214	1.10855	0.472953		0.0210614	0.115792	0.072489	0.0588677
0.326638	1.13716	0.466762	0.542304		0.0129774	0.0394563	0.0433668	0.0883782
0.633014	0.412229	0.975989	0.402559		0.0134324	0.0511632	0.0277998	0.104503
0.449702	0.255454	0.69502	0.464342		0.017981	0.0579867	0.0432887	0.0997575
0.359431	0.632157	0.413763	0.466607		0.0103879	0.097807	0.0560613	0.107683
1.15246	0.491066	0.406655	1.81487		0.0104898	0.0447903	0.164378	0.0444625
0.465625	0.54445	0.960025	0.690213		0.00912748	0.0464598	0.106656	0.0532583
0.949318	0.778892	1.51293	0.404933		0.0417456	0.108992	0.108858	0.0845286
0.613218	0.532334	0.796249	0.474005		0.025959	0.106365	0.0546998	0.0646299
0.441251	0.974698	0.671437	0.471288		0.00912748	0.0393066	0.0534313	0.111125
0.581909	0.53317	0.434017	1.12415		0.0112706	0.0599415	0.0989139	0.0536855
0.51544	0.575782	0.371766	0.520758		0.0145229	0.0438551	0.0694948	0.0436231
1.78444	0.525653	0.484201	0.579923		0.0221891	0.0326803	0.16694	0.0426883
0.639015	0.484699	0.409787	0.541291		0.0114259	0.0105402	0.0367001	0.0997575
0.181632	0.427512	0.411491	0.791186		0.0166383	0.113384	0.0369004	0.101317
1.12895	0.484699	1.12935	0.547456		0.0402834	0.0443054	0.0387747	0.05335
0.990035	0.605694	0.589629	1.02857		0.0146204	0.046135	0.0980137	0.0500654
1.6203	0.595087	1.76782	0.701223		0.0114829	0.0943367	0.0578098	0.196885
0.529035	0.424659	0.37022	0.541359		0.016435	0.178413	0.0498096	0.0444869
1.33359	0.59624	1.12989	0.680084		0.0201685	0.0937633	0.106301	0.064151
0.79219	1.59976	0.473888	1.0777		0.00888645	0.0459911	0.0987506	0.0446304
0.459123	0.473763	0.4667	0.424755		0.0387144	0.0879274	0.0440429	0.0420798
0.636509	0.59624	1.25105	0.563647		0.0224245	0.0446913	0.0501759	0.0936345
1.15928	1.16723	1.25105	0.418339		0.0267695	0.0504173	0.0375987	0.0378382
0.396282	1.29109	0.484201	0.466607		0.01319	0.116244	0.0556068	0.0395095
0.480416	0.766818	0.264531	0.702618		0.00747821	0.116175	0.0619853	0.0993037
0.22181	0.433805	0.465967	1.81656		0.0120216	0.0530045	0.0619853	0.0532583
0.520495	0.53059	1.06885	0.729856		0.0173093	0.0515595	0.0390586	0.0571337
0.415096	0.53674	0.942725	0.495155		0.0380984	0.0622521	0.0533265	0.0526825
0.535596	0.79797	0.438407	1.2512		0.0417456	0.049419	0.0375987	0.100554
1.38862	0.463604	0.266528	1.24403		0.0255818	0.0870168	0.111719	0.0673408
0.542858	0.631438	0.601883	0.436624		0.0117885	0.0585781	0.0287713	0.142486
0.940939	0.514219	0.409787	0.825856		0.00861418	0.0619721	0.10187	0.0540416
1.33359	1.06398	0.438407	0.579124		0.0271625	0.056154	0.0481974	0.0496131
1.52907	0.512295	1.17054	0.50067		0.0218585	0.108733	0.102809	0.0501955
1.36628	1.36879	1.63381	0.446645		0.0136787	0.0388547	0.0904456	0.0487964
0.413392	0.412229	0.880669	0.56086		0.0114635	0.108992	0.0305143	0.16314
0.502945	1.03214	0.473409	0.186977		0.0230042	0.108968	0.155755	0.0598322
0.440895	0.5042	0.954556	1.06312		0.00941256	0.0444463	0.0545385	0.0430662
1.45075	0.601402	0.475918	1.1606		0.0117305	0.0574301	0.06168	0.102439
0.490495	0.410892	0.470434	0.890411		0.00977059	0.0531068	0.0515565	0.092406
0.491146	0.477829	0.508444	0.184277		0.0159445	0.0486056	0.0511881	0.0444869
0.508422	1.58447	0.364358	0.43899		0.014726	0.186065	0.0420049	0.0438607
0.51544	1.27532	0.327211	0.914562		0.0100149	0.10597	0.103439	0.0528436
1.17107	0.766818	0.28453	0.623124		0.0112194	0.057466	0.0293823	0.100269
1.07108	0.566235	0.566298	0.500845		0.0224245	0.0933109	0.0840179	0.0628858
0.83144	0.495713	1.07464	0.520188		0.0086606	0.0937633	0.0915526	0.0896338
0.531196	0.566235	1.06885	0.403114		0.0140944	0.0283168	0.0556034	0.158085
1.37592	0.448085	0.309942	1.17324		0.0126819	0.0469715	0.0441822	0.0494318
0.385937	0.837297	1.35236	0.44105		0.0134185	0.0939404	0.0811838	0.130902
0.728204	0.617597	1.08491	0.678632		0.015207	0.106374	0.0742371	0.0898668
1.6203	0.295502	0.259271	0.525412		0.0168319	0.0516793	0.0433298	0.0950585
1.2575	1.34489	1.48796	0.484382		0.0365311	0.168627	0.0579062	0.111125
0.36002	0.420257	0.47817	1.04718		0.0112706	0.0435182	0.0560613	0.0467134
0.378183	0.556347	1.25105	1.0777		0.0105287	0.0551235	0.0862458	0.04661
0.605623	0.520403	0.384525	1.13736		0.0226312	0.0371173	0.0938678	0.0985175
0.676733	0.587917	0.558573	0.573501		0.0132434	0.138709	0.0910168	0.0364589
1.85184	0.824356	0.430985	0.391322		0.0235857	0.144644	0.0433953	0.0570145
2.01886	0.525653	0.421269	1.09441		0.0400583	0.0391805	0.0489185	0.0467134
0.998504	1.32828	0.941475	0.418927		0.0136787	0.103514	0.0481974	0.0593898
0.590643	0.322344	0.636923	0.541105		0.0410704	0.0419283	0.0707149	0.0845286
1.10418	0.492296	0.470614	0.316037		0.0122211	0.156116	0.0567258	0.0597853
0.999932	0.992591	0.755237	0.515779		0.0107969	0.109399	0.0742371	0.0382026
0.290441	0.605694	1.00681	0.9446		0.00912748	0.0889607	0.100919	0.0835798
0.431554	0.264421	0.398013	0.432383		0.0124979	0.0933265	0.0518618	0.0521564
0.513118	0.572946	0.427758	0.809304		0.0417456	0.0379146	0.107243	0.0457162
1.29332	0.473763	0.464477	1.07291		0.0100149	0.0912395	0.0413097	0.0401482
1.53226	0.318564	1.14895	0.41981		0.010418	0.0501228	0.042316	0.0419297
1.28881	0.448085	0.4517	0.41981		0.011598	0.031008	0.112928	0.0395698
0.866942	0.469826	0.500856	0.514684		0.010418	0.048065	0.103206	0.0788232
0.999176	0.338549	0.553438	0.598211		0.0126524	0.0607571	0.0355224	0.121087
1.2153	1.34538	1.17452	0.406301		0.014074	0.177879	0.0501706	0.0295983
0.437446	0.512356	0.504335	0.503438		0.0284385	0.0383052	0.107674	0.0403299
0.160805	0.448085	1.05023	0.747165		0.0137785	0.0964581	0.0835479	0.157806
1.00126	0.467489	0.244805	0.735052		0.0131157	0.0904075	0.105714	0.0486731
0.3417	0.482416	0.916975	1.16286		0.0134324	0.10456	0.0938141	0.0926556
0.529035	0.563226	0.597835	0.506313		0.0137137	0.097406	0.0731228	0.0384211
0.476926	1.52718	0.845332	0.386226		0.0136541	0.097807	0.0564958	0.0535973
0.598296	0.36426	1.12271	0.735052		0.0103773	0.0938259	0.0635479	0.104209
1.52907	0.601916	1.50554	0.46342		0.0400583	0.177879	0.0408246	0.0435447
0.334609	0.418767	1.25606	1.39376		0.0221891	0.0394563	0.0519852	0.0992686
0.534035	0.445007	0.513437	1.1984		0.0130366	0.0679532	0.0640058	0.160037
0.637185	0.486982	0.636923	1.17324		0.0148714	0.0504374	0.0497754	0.0558112
0.598542	0.637753	1.14895	0.529014		0.0173093	0.0105402	0.0625348	0.0458047
0.358576	0.333822	1.12736	1.0777		0.0122211	0.0396209	0.101871	0.0968585
1.36628	0.671464	0.954191	0.533834		0.0137785	0.0953125	0.0452716	0.178463
0.462466	0.637725	0.487171	0.439274		0.0128894	0.116244	0.0446928	0.0466219
0.483699	1.36206	0.545381	2.19588		0.0343096	0.0971918	0.0591582	0.0398828
1.22951	0.0278556	0.465969	0.333838		0.0103773	0.038642	0.111719	0.0572047
0.58529	0.359555	0.458763	1.58535		0.023694	0.134503	0.0416209	0.0888242
0.36002	0.388669	1.17452	0.550401		0.0121142	0.0213718	0.0904456	0.103529
0.447551	0.460639	1.51373	0.536131		0.0201705	0.055236	0.0575754	0.0898668
0.359525	0.420977	0.295506	0.533603		0.0147753	0.0660749	0.102062	0.0534158
0.970114	1.27942	0.538084	0.347132		0.0340661	0.0933109	0.0604906	0.049188
0.465237	0.334856	0.783182	0.194261		0.00793284	0.11378	0.0495981	0.0610233
0.474298	1.11315	0.639169	0.593078		0.0148951	0.0495952	0.0557824	0.0444869
1.82546	0.555256	0.37022	0.675698		0.011049	0.0478705	0.066777	0.0533442
1.32571	0.572946	1.02106	0.418927		0.015846	0.0916276	0.0466339	0.118319
0.808001	0.615695	0.551025	1.27022		0.0450038	0.0532623	0.0445676	0.0491568
0.441251	1.30424	0.512219	0.457092		0.00985322	0.082533	0.16298	0.177768
2.01886	0.485573	0.553407	1.81487		0.0132742	0.0597638	0.158141	0.0500774
0.46498	0.473202	0.517823	0.361641		0.0201705	0.116244	0.075484	0.0209726
0.464154	0.862072	0.609303	0.590582		0.0161504	0.0391805	0.0952776	0.0609229
0.429593	0.778892	0.871008	0.462205		0.0402834	0.106748	0.165091	0.101317
0.450462	0.964644	0.672693	0.51636		0.0136192	0.0939844	0.0515565	0.0492918
0.819489	0.420977	1.4076	1.40524		0.012596	0.0589188	0.0498096	0.0841516
0.449702	1.50596	0.319137	0.237621		0.0267492	0.0494113	0.106301	0.0396682
0.79219	0.565347	0.601183	0.612813		0.0140879	0.0988926	0.0607666	0.0967018
1.42398	0.722797	0.473409	0.621908		0.0120518	0.0379146	0.056785	0.091486
0.72125	1.40277	0.667898	0.585541		0.0110788	0.160873	0.0667687	0.043613
1.20655	0.54633	1.34001	0.594523		0.0142528	0.0582923	0.0770062	0.107836
0.587855	0.40791	0.684845	0.523343		0.022655	0.0530588	0.0503492	0.0567939
1.00126	0.697498	1.39731	0.694709		0.0137221	0.0428927	0.113811	0.0857785
0.999176	0.388669	0.430423	1.37448		0.0136726	0.0825563	0.0532776	0.0556381
0.493015	0.448085	0.282462	1.15677		0.00978715	0.0535792	0.0474805	0.0368425
0.928682	0.439496	0.559565	0.522483		0.00899627	0.056823	0.0510727	0.0634899
0.430746	0.562583	0.602448	0.432383		0.0103228	0.0890369	0.0559387	0.0433431
0.588482	0.355239	0.766383	0.484382		0.0135338	0.0377092	0.0597566	0.134233
0.511471	0.55159	0.498763	0.243091		0.015846	0.0988926	0.0608139	0.100187
1.37592	0.55397	0.385463	1.75675		0.00793284	0.09194	0.0411035	0.0588677
1.70238	0.522137	1.02106	0.477668		0.01281	0.0972325	0.0464735	0.0353611
0.399676	1.40284	0.454698	0.807249		0.0123096	0.0937633	0.136462	0.0490685
0.655006	0.568409	0.427758	0.461928		0.0441921	0.0535852	0.0502488	0.0390618
0.571338	0.453812	0.263689	0.495734		0.00665057	0.117947	0.0476604	0.0528436
0.442589	0.420772	0.618475	0.50067		0.0120694	0.0930447	0.155376	0.0536717
0.554462	0.600257	0.465523	0.711821		0.0448745	0.104506	0.0453105	0.168558
0.399003	1.30584	0.470614	0.47554		0.0254165	0.0530588	0.0653585	0.10167
0.517298	0.547622	1.59908	0.323611		0.0128455	0.0621054	0.0658317	0.0649399
0.487504	0.450572	0.619123	0.541359		0.01257	0.0517	0.0207793	0.158085
1.01366	0.944019	0.658591	0.441127		0.0220187	0.0576676	0.0486431	0.0936345
1.4237	0.547965	0.4875	0.484382		0.0120939	0.0484953	0.0514238	0.0472579
0.436382	0.338896	0.505238	1.35473		0.0311557	0.0508403	0.0643058	0.0535573
0.481476	0.514219	0.463985	0.432383		0.0135639	0.0858162	0.06176	0.09045
1.03384	1.22751	0.546488	0.505124		0.0275317	0.100883	0.0275782	0.0533878
0.594369	0.418406	0.435788	0.159899		0.0108108	0.0446665	0.0447832	0.0477327
0.666389	0.45848	0.493836	0.455861		0.014186	0.0917885	0.0570664	0.0423047
0.668199	0.53059	0.540998	0.539754		0.010472	0.0687178	0.0777088	0.0354065
0.605623	1.36206	0.506077	0.977899		0.0402834	0.0581935	0.0504121	0.046573
0.548313	1.13716	0.507669	0.268943		0.0113294	0.116005	0.063978	0.0432776
0.454752	0.742102	0.515852	1.30453		0.0159296	0.110757	0.040386	0.0490256
0.433448	0.776666	1.21728	1.34355		0.00747821	0.0537522	0.0552072	0.0477327
0.928682	0.492296	1.18144	0.553149		0.0250765	0.0501191	0.0275782	0.0550153
0.516855	1.39353	0.639169	0.618071		0.013666	0.200448	0.0471787	0.0542807
0.41287	0.5042	0.338635	0.747165		0.0265384	0.148714	0.0928071	0.142486
1.28978	1.09825	1.19676	0.738893		0.0127807	0.046426	0.0589081	0.0338611
0.704489	0.722797	0.356366	0.501791		0.00745359	0.110628	0.0459581	0.0484414
0.43489	0.54445	0.655593	0.58058		0.0380984	0.0454533	0.0508632	0.0926556
0.43458	0.915594	0.640114	0.931263		0.015428	0.0619721	0.0671345	0.0442961
0.502945	0.502731	0.565909	0.430232		0.0126854	0.0236025	0.0894865	0.0426815
0.328976	0.536002	1.24529	0.389886		0.0117758	0.0481957	0.0404145	0.0528436
1.60409	1.05921	0.473349	0.388145		0.0138191	0.106325	0.0547507	0.0498804
0.601899	0.679529	0.726162	0.806159		0.0230042	0.0786377	0.0437135	0.105269
0.501466	0.460544	0.443973	0.491057		0.018682	0.0509308	0.10803	0.0458047
0.6433	0.415519	0.557749	0.603098		0.0113294	0.0495952	0.107663	0.0604838
0.978457	0.427	0.40255	0.504504		0.0136387	0.0394563	0.05137	0.0507216
1.17149	0.551292	0.54382	1.73419		0.0136787	0.157756	0.0497754	0.0484414
1.24996	0.575024	0.543792	0.364134		0.0154088	0.0554388	0.0600689	0.114465
0.510965	0.36426	0.600594	0.523343		0.00990934	0.0381892	0.109596	0.102735
0.425372	0.485441	1.24844	0.574261		0.0142568	0.067626	0.0539028	0.0571337
0.504996	0.455361	0.580906	1.69625		0.0252124	0.0551235	0.106656	0.138249
1.34158	0.495148	1.29296	0.496328		0.0122561	0.150309	0.112928	0.0604838
0.448308	0.433805	0.421688	1.32862		0.0214308	0.0599267	0.107243	0.0936345
0.6433	0.899159	0.38607	0.627521		0.0211022	0.111742	0.0610468	0.0604772
1.29261	0.245232	0.45978	1.32862		0.0340003	0.0899586	0.0411035	0.0353611
1.08777	0.470518	0.558987	1.24403		0.0130818	0.0650088	0.160732	0.0475319
0.404258	0.576614	0.831508	1.05368		0.025391	0.103514	0.0575754	0.0526652
0.43489	0.330284	1.06885	0.689663		0.0112163	0.0511632	0.0433298	0.100187
0.488521	0.575843	1.03742	0.263415		0.0238724	0.0407154	0.0508632	0.0954971
1.40478	1.23299	0.478168	1.07937		0.00882103	0.187626	0.0456834	0.0383874
0.862179	0.427111	0.499779	0.389768		0.0132827	0.0397569	0.0890762	0.0438607
0.514778	1.38825	1.29728	0.45625		0.0111728	0.0531567	0.0608139	0.0477327
1.37592	1.15239	0.884717	0.462638		0.0269591	0.0904075	0.0633505	0.0484921
0.492525	0.458756	0.383972	0.456993		0.0112797	0.0432836	0.0984692	0.0612422
1.42398	0.566223	1.06905	1.04718		0.0145329	0.0440013	0.169962	0.104209
0.418431	0.504692	0.43394	1.32862		0.0201626	0.0655091	0.0466134	0.090797
0.51064	0.460639	1.3325	1.81656		0.0264994	0.0613782	0.0591488	0.0430662
0.552398	0.780744	1.11188	0.445454		0.0105287	0.101631	0.0439617	0.0433919
0.533489	0.385182	0.583174	1.36033		0.0340003	0.0516379	0.0510727	0.0835798
1.06588	0.330083	1.92023	0.596688		0.0111728	0.0287566	0.0690612	0.0530989
1.15928	0.528344	0.480536	1.0777		0.0100648	0.0540107	0.10499	0.0459748
0.449779	0.491066	0.385668	0.461055		0.0229139	0.148577	0.156798	0.0542807
0.360655	1.68115	0.46318	1.23941		0.0494767	0.100732	0.0451307	0.0423106
0.646218	1.46294	1.14965	0.496405		0.0428217	0.055236	0.0545494	0.0345099
0.296878	0.433681	0.897676	0.585733		0.00864863	0.127808	0.0556064	0.0988722
0.433439	0.467489	0.388865	1.13108		0.015428	0.0580924	0.0690612	0.0558991
0.533451	0.331865	0.470706	0.491057		0.00672632	0.0879274	0.0454771	0.0364589
0.491146	0.363188	0.499779	0.243091		0.0145795	0.0568569	0.106656	0.0320099
0.315816	0.400408	0.470614	1.18742		0.0270589	0.0600839	0.113487	0.0580099
0.959412	1.08408	0.666004	0.483396		0.0109783	0.0989909	0.0508632	0.0442961
1.22914	2.00018	0.607331	0.559702		0.0114829	0.101265	0.0513207	0.0439657
0.565611	0.411545	1.12736	0.609577		0.00893459	0.0532623	0.0700644	0.0611925
0.415096	0.507964	0.655593	0.403114		0.0102093	0.0595449	0.104171	0.0532466
1.37664	0.337635	0.92408	0.828865		0.014459	0.0437961	0.049103	0.0633825
0.513701	0.382814	0.519305	0.952531		0.00977059	0.0553428	0.0567365	0.096371
0.33309	0.365659	1.02106	0.237621		0.0100648	0.0679532	0.0207793	0.0459748
1.71695	0.5533	0.871008	0.565079		0.035665	0.0589907	0.0636465	0.0914715
0.51557	1.29997	0.44764	0.45625		0.0122969	0.0370623	0.0586603	0.0524963
0.531226	1.17925	0.637465	0.53323		0.0100426	0.110351	0.113806	0.0973741
0.340043	0.411545	0.506077	0.502361		0.00912748	0.0912395	0.0867912	0.0544722
0.448308	1.05921	1.02106	0.618071		0.00912994	0.0491952	0.0556034	0.0572047
0.986162	0.772896	1.06885	0.444964		0.0132827	0.0446859	0.0470666	0.0472285
1.32745	0.463604	0.897676	0.473772		0.022852	0.0869293	0.0408246	0.0406429
0.680152	1.16578	0.465969	0.67028		0.0062286	0.0953125	0.0523274	0.12815
0.493015	0.626569	0.565336	1.65726		0.0120694	0.157756	0.0486431	0.0610512
1.29173	0.395744	1.45911	0.492273		0.0343096	0.0501213	0.0369004	0.0457417
0.47529	0.410892	0.580906	0.477834		0.0134827	0.0724124	0.0569531	0.0966179
0.373704	1.236	0.67241	0.395859		0.011637	0.0490566	0.0675101	0.057705
0.479378	0.525417	0.520794	1.06943		0.0123952	0.0596605	0.0395665	0.0475319
0.959412	0.484942	1.09488	0.541291		0.0245268	0.0477422	0.0207793	0.0579949
1.52976	1.01101	2.31791	0.524218		0.0433242	0.0494555	0.0556064	0.0457454
0.547054	0.337635	0.573465	0.61924		0.0440571	0.055236	0.0607666	0.0526825
0.483699	1.20415	0.583448	0.828865		0.0111046	0.100883	0.0635708	0.0538171
1.32571	1.08408	1.00857	1.24403		0.0127485	0.0676954	0.055158	0.0182896
0.339251	0.412229	1.49178	1.12143		0.0248844	0.0916276	0.0456834	0.0568489
0.50634	0.54633	1.0572	0.432359		0.0284385	0.0504173	0.0421332	0.0377158
0.425372	0.365659	0.57138	0.320869		0.0328124	0.10978	0.0562059	0.049964
0.403845	2.00018	0.386442	0.586251		0.0296932	0.0385654	0.0546933	0.0718047
0.474205	0.502101	0.466762	0.455641		0.00826628	0.0535444	0.108688	0.0532583
0.46498	0.633238	0.516217	0.472953		0.017981	0.0556311	0.0463925	0.0578708
0.404258	0.338896	1.09488	0.504504		0.0101983	0.0420898	0.111038	0.0452818
	1.66082	1.52499	0.573361			0.0603779	0.0487636	0.0354065
	1.07438	0.714245	0.598211			0.0890369	0.0481974	0.0573994
	1.50596	0.125104	0.51636			0.0547236	0.0387747	0.177768
	0.964644	0.883015	1.27033			0.187626	0.171044	0.0457454
	0.413548	0.388727	0.395411			0.177879	0.0531176	0.0883859
	0.338549	0.516128	1.08323			0.031008	0.0448856	0.0209726
	1.24209	0.546459	0.812351			0.0688119	0.0500326	0.0182896
	0.950178	1.21958	0.371661			0.0616582	0.0550922	0.0994101
	0.62185	0.458928	0.305478			0.0414716	0.0446928	0.109081
	1.21781	1.34001	0.638068			0.0890369	0.0917802	0.0574322
	0.627681	0.407737	0.518873			0.109399	0.167895	0.117922
	0.362842	1.46901	0.343769			0.0478851	0.0445008	0.0320194
	0.498602	0.56577	1.2512			0.0975455	0.033986	0.0530989
	1.24432	0.467028	0.952531			0.0572472	0.148572	0.0329626
	0.67282	0.492186	1.07331			0.042149	0.0677019	0.0609272
	1.21731	0.517823	0.866737			0.137426	0.132936	0.142486
	1.59976	1.14625	0.566145			0.055492	0.0998018	0.0456944
	1.21928	0.547737	0.567651			0.096333	0.0414567	0.114029
	0.551292	1.86369	0.43899			0.100883	0.0803646	0.0598322
	1.41684	0.605567	0.350191			0.0426277	0.0840179	0.0379406
	0.245232	0.347423	0.607678			0.0443054	0.0899373	0.0574322
	0.355239	0.40337	0.324086			0.0505958	0.0525025	0.103293
	0.658631	1.20183	0.47479			0.0478705	0.0516225	0.0975196
	0.338549	0.582558	0.455641			0.0541496	0.0504472	0.0988112
	0.415519	0.547227	0.40084			0.0461612	0.0528146	0.107405
	0.295502	0.430079	0.401438			0.0937083	0.0481468	0.0572047
	0.55397	0.941475	0.777273			0.0459911	0.0938678	0.0274193
	0.837297	1.59908	0.446875			0.0455358	0.148277	0.101215
	0.436959	1.66847	0.53323			0.100259	0.0456085	0.0398828
	0.336599	0.883015	0.352035			0.0449855	0.06176	0.092588
	0.412194	1.23205	0.539754			0.0507004	0.0544348	0.0379406
	1.29109	0.492186	1.04718			0.059627	0.0420885	0.0471503
	0.544225	0.728229	1.07937			0.10269	0.0493065	0.0744346
	0.575843	0.562878	1.07331			0.153826	0.10008	0.0588677
	1.06398	1.24844	0.364134			0.0858162	0.0616201	0.064151
	0.720009	0.295506	0.658788			0.0478635	0.0524565	0.0472285
	0.529892	0.651199	0.421553			0.0329503	0.105608	0.0378382
	1.17925	0.609434	0.690942			0.0572109	0.0917802	0.0637682
	0.992591	0.511347	0.541804			0.0553428	0.0567365	0.0573994
	0.43142	0.407737	0.520188			0.0582379	0.108134	0.0936345
	0.382814	1.32483	0.573501			0.175903	0.118351	0.0582466
	0.944019	0.276984	0.539754			0.0621054	0.109071	0.14483
	1.41706	1.21285	0.553149			0.10905	0.107674	0.0450726
	1.17681	0.398013	0.237621			0.0608889	0.036313	0.0973741
	0.473763	0.570308	0.474708			0.0597251	0.0500253	0.100503
	0.435608	0.284758	0.434384			0.0964581	0.0350265	0.0414871
	0.511105	1.17054	0.598211			0.0213718	0.100378	0.0348509
	1.17681	0.260066	0.390945			0.0258225	0.156798	0.0492257
	0.556347	0.587836	0.38919			0.0916276	0.104171	0.0866565
	0.418767	0.473409	0.496403			0.0394563	0.050906	0.105683
	0.385626	0.621183	0.570494			0.11343	0.105029	0.0929545
	0.529362	0.282462	0.515799			0.0419032	0.0971583	0.142219
	0.574598	0.519305	0.395411			0.108083	0.0929983	0.0612422
	0.297309	0.531868	0.159899			0.172588	0.0328062	0.0973741
	0.527682	1.1375	0.380231			0.103514	0.0479194	0.106237
	0.420257	1.07464	0.50067			0.158984	0.0501759	0.0628039
	0.544081	0.684845	0.420586			0.0869293	0.0525227	0.100842
	0.338896	0.547227	0.0506141			0.156116	0.109596	0.0653215
	0.711928	1.17452	0.45625			0.0464806	0.108026	0.113702
	0.568634	1.22606	0.471245			0.0574301	0.0479194	0.0904704
	1.13676	0.338953	1.18742			0.0493553	0.0370426	0.0430891
	0.422992	1.35378	0.568264			0.0510568	0.0262838	0.0646299
	1.49246	0.999238	1.27207			0.0460342	0.0496769	0.0480257
	0.485573	1.52229	0.587826			0.0933265	0.042316	0.109847
	0.363188	0.502156	0.503276			0.160873	0.0570664	0.0427587
	0.628515	1.06905	0.515799			0.105848	0.0910168	0.0376848
	0.56549	0.44764	0.656312			0.100106	0.107203	0.0528247
	1.29526	1.34379	0.735128			0.0965547	0.158479	0.0954971
	0.320915	0.430968	0.501789			0.0510568	0.10187	0.0450161
	0.558689	1.24529	0.563442			0.0453284	0.110515	0.0586686
	0.411301	0.554135	0.393238			0.0464806	0.0410213	0.0552677
	0.574598	1.25105	1.2808			0.116175	0.0451224	0.0966179
	0.529892	0.515852	0.384071			0.0483029	0.111782	0.0403299
	0.450572	0.583257	0.565079			0.144644	0.0639391	0.0432776
	0.525417	1.07973	0.825856			0.0491952	0.0391637	0.0293
	1.27532	1.07464	0.495155			0.0452771	0.105029	0.16314
	0.288256	0.467028	1.25973			0.0571467	0.0329253	0.0956228
	0.493416	0.390769	0.969479			0.0589188	0.0383901	0.0609272
	1.00313	0.463839	1.07937			0.0574301	0.110845	0.0904704
	0.435608	0.427758	0.560986			0.0579867	0.0332982	0.0457162
	0.550296	1.20848	0.411091			0.0448682	0.0946336	0.0256612
	0.575782	0.374637	0.694709			0.0545309	0.109596	0.0435447
	0.338896	0.514968	0.394153			0.114447	0.0433353	0.0541133
	0.613699	0.509577	0.576098			0.109661	0.0690612	0.0457415
	1.34538	0.28453	0.462545			0.0520057	0.0987894	0.0646299
	0.360316	1.04979	0.324086			0.0392674	0.0404145	0.0540416
	1.24432	0.618475	0.566522			0.0504362	0.167895	0.0866565
	0.412229	0.609303	1.282			0.0597251	0.0512308	0.168129
	0.333475	0.974743	0.690942			0.0530922	0.0893039	0.105269
	1.14739	0.51866	0.992667			0.0851004	0.059833	0.108371
	0.485573	0.455114	0.460844			0.0531068	0.153665	0.0572047
	0.532564	1.23631	0.588235			0.0478851	0.0917802	0.0354004
	0.498602	0.666004	0.380231			0.0285585	0.0529866	0.0399773
	0.509653	0.585413	0.406582			0.096333	0.0928071	0.0502703
	0.334856	0.553698	1.02857			0.0965547	0.0481974	0.0609229
	0.62185	0.655593	0.594523			0.100259	0.0677019	0.0377158
	0.532564	0.463985	0.674598			0.057466	0.108134	0.0480257
	0.959337	0.508444	1.25232			0.1035	0.0510588	0.0413274
	1.24799	0.609303	0.583664			0.0449206	0.0433953	0.047818
	1.34489	0.592835	0.511307			0.093499	0.045683	0.105445
	0.711928	1.30034	0.539754			0.0645978	0.0651864	0.0526652
	0.457712	0.572198	0.950792			0.0239376	0.0549133	0.178463
	1.39391	1.3325	0.504971			0.0291078	0.0369004	0.0494318
	0.413548	0.443973	1.15677			0.105848	0.0420885	0.0383874
	0.412194	0.406468	0.496405			0.168627	0.0453105	0.048677
	0.322344	0.544178	1.27022			0.0483029	0.10187	0.111125
	0.558689	0.473888	1.44024			0.0456544	0.0275782	0.0567092
	0.556821	0.601183	0.547456			0.0492548	0.0404145	0.106802
	0.566235	0.562847	0.401438			0.0501213	0.0811838	0.0582983
	1.07117	0.468956	0.67301			0.0429462	0.0410683	0.0633825
	0.505544	0.363196	0.573361			0.110429	0.0490965	0.0487964
	0.89732	0.636192	1.41384			0.0687178	0.0510588	0.0502703
	0.638684	1.12655	1.34355			0.154706	0.0425109	0.0633825
	0.531318	0.465967	0.441127			0.0578765	0.0515565	0.096371
	0.433805	0.4875	0.690942			0.0889607	0.042786	0.0579949
	1.03214	1.5696	0.605288			0.0509308	0.075484	0.0657127
	0.418406	1.20848	0.541359			0.0383052	0.0539572	0.0482499
	0.170014	1.50554	0.842192			0.058764	0.0998018	0.050504
	0.566021	1.23446	0.208768			0.0899586	0.100788	0.0423047
	0.437102	0.430944	0.628536			0.0396649	0.179127	0.0295983
	0.574598	0.378812	0.503194			0.0552802	0.119117	0.0901204
	1.28609	0.492705	1.03683			0.0438836	0.108858	0.14486
	0.337552	0.390769	0.702824			0.0584472	0.0641418	0.0426883
	0.457712	0.402656	0.525021			0.0393729	0.092867	0.157901
	0.915594	1.08491	0.570494			0.0516793	0.0392539	0.0497436
	0.566235	0.658591	0.588235			0.0521076	0.105029	0.0996415
	0.436959	0.558573	0.433347			0.0531486	0.037797	0.0362422
	1.86949	1.14965	0.628302			0.0582379	0.0600294	0.0669101
	0.658631	1.27374	2.06673			0.0568569	0.0390586	0.049447
	1.33111	1.65354	0.47554			0.0494555	0.0325634	0.0347694
	0.336698	0.640114				0.0964581	0.0635479
	1.5647	0.974743				0.0423498	0.0530653
	1.74458	0.698174				0.14867	0.0290159
	0.514219	0.845332				0.0521909	0.0466339
	1.14847	0.47675				0.104204	0.037571
	0.400122	1.45778				0.0904075	0.0490238
	0.627681	0.470434				0.0455358	0.106639
	0.388669	1.22215				0.0611001	0.0635735
	0.477829	0.621183				0.0580924	0.0998095
	0.411301	0.475918				0.0434929	0.119219
	0.402032	0.469257				0.10005	0.0441151
	0.437102	1.97362				0.0535222	0.113255
	0.568634	0.714245				0.060395	0.0559387
	1.12424	0.426915				0.0486056	0.0628873
	1.52239	0.714245				0.0589907	0.0478154
	1.23043	0.607331				0.0589907	0.0429355
	0.575024	0.464477				0.0482002	0.209872
	1.52718	0.954191				0.0863661	0.0487636
	1.49246	0.678141				0.0458612	0.0457484
	0.918045	1.26786				0.0531486	0.0924299
	0.436081	0.514968				0.0535222	0.0575485
	0.722797	0.347019				0.0377092	0.097881
	0.469668	1.39731				0.110628	0.0658317
	1.19144	1.34644				0.0621054	0.0414567
	1.46294	0.545381				0.0556368	0.155376
	0.143963	1.15763				0.0583208	0.0447832
	1.59976	1.42989				0.0432443	0.172481
	1.23299	0.540715				0.103023	0.0919787
	0.482545	0.429264				0.0520057	0.0323191
	0.953809	1.86369				0.0554487	0.0376794
	0.471747	1.18256				0.0554487	0.0433353
	0.548376	0.476136				0.10905	0.0924299
	0.404886	1.33855				0.0554595	0.0539376
	0.992591	1.0988				0.10005	0.105521
	0.422992	1.15763				0.036191	0.113811
	0.343737	1.47676				0.0433095	0.0639391
	1.52718	0.666004				0.0478617	0.0325634
	0.587899	0.954556				0.0276527	0.0501759
	1.27084	0.380826				0.093499	0.0490238
	0.465258	0.416502				0.0494555	0.0451417
	1.20659	0.492186				0.10597	0.0501706
	0.431652	0.413763				0.0926235	0.0482113
	0.550444	0.515852				0.10269	0.0529866
	0.22151	1.34644				0.036191	0.139406
	0.457712	0.452653				0.0448682	0.0962403
	0.574598	0.508444				0.0703524	0.153392
	0.532977	1.1375				0.0590601	0.04684
	0.478216	0.354303				0.0825563	0.106659
	0.454519	0.513547				0.0597251	0.0531759
	0.48237	0.467028				0.111538	0.0464735
	0.646021	0.592835				0.033216	0.0987883
	0.550444	0.547227				0.0933265	0.0496859
	0.413548	0.279424				0.0258225	0.0338872
	0.44443	0.562292				0.100374	0.108141
	0.862072	0.547737				0.0492548	0.0466445
	1.41346	1.46901				0.0870918	0.0445676
	0.170014	1.32483				0.0410304	0.0510727
	0.35144	1.06885				0.0985432	0.0562322
	0.611362	0.372968				0.0502135	0.0552072
	1.42233	0.557749				0.0515575	0.0328062
	0.551292	1.02106				0.11299	0.0946336
	0.832887	0.578824				0.0946875	0.118351
	0.742102	0.378812				0.0517	0.0515565
	0.529892	1.12271				0.0381892	0.0946336
	0.694122	0.0509332				0.0588956	0.035705
	0.318564	0.585413				0.0938259	0.0948597
	0.518986	0.614018				0.0599636	0.0807942
	1.04631	0.410435				0.10905	0.0879769
	0.35144	0.301921				0.060395	0.0577608
	1.06941	0.603262				0.0912395	0.0508632
	0.559682	0.37022				0.0444463	0.0459581
	0.528344	0.504996				0.0588956	0.0867912
	0.373167	1.52499				0.0873595	0.149643
	0.31362	0.546459				0.049419	0.0775543
	0.640649	0.452653				0.10597	0.0439617
	1.35618	0.463985				0.033216	0.0876044
	1.21519	0.880669				0.0558269	0.0490965
	1.06006	1.24529				0.175903	0.156798
	1.02578	0.614018				0.0504362	0.11111
	0.333475	0.77249				0.0630158	0.0552072
	1.59976	0.621183				0.0868062	0.112928
	0.143963	0.582558				0.093499	0.0911957
	0.278622	0.487171				0.0396172	0.0948597
	0.440917	0.514233				0.0391805	0.0490905
	0.57343	0.517456				0.0535222	0.0919787
	0.817448	0.646508				0.0478851	0.0635735
	0.382814	0.430423				0.140654	0.0625348
	0.720009	0.531855				0.0432778	0.0322941
	1.02482	1.27374				0.0447729	0.0583174
	0.548513	0.43394				0.175903	0.106301
	1.40277	1.20848				0.0376669	0.0454923
	1.15239	0.547783				0.0781402	0.0595013
	0.552088	0.513437				0.0619721	0.0494227
	0.640952	0.526026				0.175903	0.0557824
	0.586001	0.464477				0.060395	0.175034
	0.862072	1.89351				0.082533	0.0690612
	0.630463	0.547893				0.0445635	0.0998018
	0.0526684	0.640114				0.0420898	0.0518618
	1.36879	0.509577				0.0315177	0.0962421
	0.519958	1.0572				0.0607571	0.0564044
	1.13676	0.623672				0.0287566	0.0523018
	0.532977	0.37973				0.0949251	0.0481953
	0.297309	0.77591				0.14867	0.0567258
	0.575024	1.63381				0.0391805	0.0577608
	1.14739	0.49672				0.140654	0.168178
	0.640952	0.517823				0.0471556	0.0376794
	0.547622	1.54759				0.031008	0.0370426
	1.78032	0.589629				0.0494555	0.055158
	0.420284	0.424594				0.054491	0.0539028
	1.08886	0.646508				0.102642	0.120939
	0.550444	0.279424				0.0930447	0.10187
	1.24209	0.490634				0.0449855	0.110472
	0.337301	0.508635				0.100259	0.0917802
	0.572619	0.434731				0.059627	0.0852502
	0.55159	0.43365				0.0690106	0.0578518
	0.644935	1.27248				0.119356	0.0513075
	0.404886	0.465527				0.0491554	0.107203
	0.559635	0.45978				0.0953125	0.0583174
	1.20415	0.602768				0.0581935	0.0560613
	1.57286	0.602448				0.0487303	0.0578098
	0.528344	0.896844				0.0517	0.061903
	0.521663	1.65354				0.0590601	0.0451417
	1.64397	1.19604				0.0288548	0.0433953
	1.32917	0.460063				0.0461612	0.108606
	0.495713	0.492342				0.107173	0.049103
	0.537449	0.552841				0.0501213	0.108606
	1.56256	0.45716				0.0703524	0.0462745
	0.502101	0.59316				0.061553	0.0905628
	0.396696	0.514773				0.0985432	0.0471787
	0.54445	1.30171				0.0465839	0.191279
	0.770692	0.565969				0.0635053	0.06176
	0.330083	1.21676				0.097406	0.0971583
	0.430308	0.473057				0.049419	0.06168
	0.333822	1.1375				0.0618561	0.0510071
	0.36426	0.744293				0.0492548	0.0438612
	0.879473	0.56577				0.140489	0.165091
	0.388669	0.546459				0.0478635	0.102788
	1.42303	0.523101				0.0635053	0.0423881
	0.402032	0.544178				0.0690106	0.0406199
	0.944019	0.590574				0.0532884	0.0675968
	0.511105	0.519916				0.0554388	0.0472786
	1.64397	0.4558				0.0388547	0.0967645
	0.62368	1.11188				0.0492415	0.0768799
	0.347602	1.50142				0.146762	0.108623
	0.454519	1.52229				0.0598486	0.0370509
	1.85947	0.516128				0.0442257	0.0828649
	0.465258	0.407845				0.102642	0.0281262
	1.39353	0.435788				0.0616582	0.0462745
	1.20415	1.33855				0.0933265	0.0433668
	0.170014	0.0173258				0.047882	0.0500253
	1.01121	0.42395				0.0532184	0.0445008
	0.418406	0.480536				0.0486048	0.122149
	0.524182	0.869107				0.0972924	0.0927903
	0.576162	0.512555				0.0494555	0.0636465
	0.376428	1.06905				0.0394563	0.0513207
	0.576613	0.545381				0.0482125	0.0559387
	0.776666	0.537748				0.0598486	0.102062
	1.36879	1.52499				0.0690106	0.0501706
	2.00018	0.364358				0.0463495	0.0523274
	0.365912	1.60645				0.0492545	0.0559387
	0.5533	0.517823				0.0530588	0.0607121
	0.454519	1.25606				0.116617	0.0311573
	0.533051	0.500856				0.0588956	0.0550922
	0.493416	0.428424				0.0461612	0.0433953
	0.575024	0.602448				0.0584472	0.109621
	1.40277	1.14478				0.105869	0.0852502
	1.35917	0.573735				0.106374	0.0375987
	0.532334	1.05751				0.0687178	0.0911957
	0.417202	0.276536				0.0478705	0.0395973
	0.338896	0.282462				0.0609778	0.102003
	0.502085	0.744293				0.0516793	0.0646905
	0.584421	1.07973				0.0908111	0.054502
	0.485573	1.26786				0.0448682	0.164654
	0.439265	1.75415				0.0611001	0.0514378
	0.594204	0.319138				0.0504362	0.0962403
	1.35804	0.592835				0.0494113	0.115796
	2.38581	0.0173258				0.0568569	0.0910168
	0.992591	0.38607				0.0239376	0.0497754
	1.27059	1.21996				0.0492548	0.0658317
	0.452875	0.445152				0.0655091	0.0498096
	0.778892	0.516703				0.0594992	0.107726
	0.467489	0.583174				0.0490566	0.0461123
	0.434514	1.33855				0.0464364	0.108688
	0.569323	0.467882				0.052368	0.0914886
	0.669921	0.413763				0.0506701	0.0953502
	0.338549	1.02106				0.0908111	0.0461123
	0.63677	1.05023				0.0469715	0.130279
	0.434514	0.559565				0.105143	0.153665
	0.535119	1.23631				0.0584472	0.0605205
	0.528344	0.448809				0.055403	0.0512308
	1.41684	0.680616				0.110429	0.0514018
	0.547965	1.25658				0.0454533	0.113751
	1.49246	0.444019				0.055403	0.0608139
	0.992591	0.45543				0.0380207	0.0446249
	0.435608	0.473888				0.0457242	0.0557824
	0.572619	0.831508				0.104948	0.0362146
	0.457712	0.505238				0.0535222	0.0546933
	1.42303	1.54759				0.0504362	0.0482979
	0.296595	0.609893				0.068948	0.155755
	0.379609	1.06885				0.0530922	0.0470495
	0.930994	1.14723				0.140489	0.0332982
	0.69714	1.32483				0.119356	0.0665628
	0.790789	0.783182				0.0939844	0.0631375
	0.373167	0.468956				0.031008	0.0310305
	0.422295	0.558573				0.098376	0.0293295
	0.469504	0.565336				0.0558269	0.0421206
	1.15239	1.61233				0.0493553	0.113487
	0.436959	0.655281				0.117073	0.0479194
	0.582554	0.51887				0.100732	0.044674
	0.415519	0.834186				0.106748	0.0578098
	0.498542	0.960025				0.0912395	0.0894197
	0.518986	0.433934				0.1035	0.0630683
	0.53674	0.445357				0.0546075	0.0500253
	0.915594	0.416502				0.082533	0.0984692
	0.54445	1.27248				0.0648461	0.0998095
	0.400408	0.565909				0.116309	0.0700644
	1.24209	1.61092				0.0491554	0.0328062
	1.09825	0.462245				0.0438551	0.0470801
	1.77407	1.3614				0.0419032	0.0828649
	0.935439	0.516217				0.0556368	0.092867
	0.0843067	0.783182				0.153169	0.0383091
	0.439496	0.609893				0.0504173	0.0607121
	1.03214	0.547737				0.0396172	0.0974029
	1.32917	1.52229				0.0358792	0.0417093
	1.21384	0.406468				0.0452771	0.0281262
	0.484699	0.304979				0.0634818	0.0564044
	0.347602	0.603262				0.0530588	0.0604906
	0.48914	0.917979				0.0475335	0.0697631
	0.895108	0.465969				0.178413	0.0589081
	0.5042	0.483056				0.0454533	0.0531176
	1.08886	0.562292				0.0296993	0.049103
	0.600257	1.22606				0.0496516	0.108141
	0.496761	0.922127				0.097406	0.135187
	0.48237	0.728229				0.0464806	0.0578098
	0.495713	0.523101				0.0559268	0.051924
	1.11902	0.585413				0.107173	0.160732
	0.643314	1.27248				0.0433338	0.0591701
	0.53059	0.428424				0.0540107	0.0613957
	0.562196	0.429264				0.103514	0.110844
	0.58601	1.02106				0.119356	0.0281262
	0.57343	0.279424				0.0433338	0.106659
	0.496731	1.50554				0.0565555	0.0539028
	0.382814	0.458928				0.111538	0.0512308
	0.58601	1.21958				0.0730269	0.0409474
	0.482545	0.620399				0.0589907	0.05137
	0.495148	0.520794				0.0467052	0.0540422
	1.77997	1.49178				0.0439612	0.0589081
	0.551403	0.672693				0.0483974	0.0636359
	1.17681	0.516703				0.116005	0.10499
	0.552088	0.609303				0.0501213	0.109407
	0.480458	1.08234				0.0329503	0.0452716
	1.20011	0.600508				0.0926235	0.0803646
	0.79797	0.467177				0.10005	0.0952776
	0.62368	0.391902				0.101608	0.0525517
	0.61666	0.40337				0.0521883	0.174603
	1.20659	0.513437				0.0964581	0.179336
	0.587406	1.14895				0.118704	0.0451417
	0.355239	1.5199				0.068948	0.0989139
	1.86949	0.406468				0.0544711	0.0607121
	1.86885	1.61233				0.107149	0.0552072
	0.276451	0.855998				0.0889607	0.0575485
	0.465258	0.583174				0.059684	0.103439
	0.486982	1.28659				0.0432051	0.0395665
	0.519958	1.22215				0.0621876	0.111038
	0.496156	0.605567				0.0239376	0.0677019
	0.521663	1.05459				0.112971	0.067231
	0.44443	0.426001				0.116175	0.0622181
	0.594856	1.11188				0.0381892	0.122149
	0.382329	0.488196				0.069652	0.0454771
	0.420772	0.490634				0.0916276	0.0559172
	0.551717	0.416502				0.157756	0.0661872
	0.742102	0.319138				0.0556368	0.105162
	0.337552	0.467882				0.031008	0.0862458
	0.69714	0.372968				0.0429907	0.111782
	0.643314	0.561779				0.049038	0.140573
	0.615695	0.728329				0.0879274	0.174603
	0.45853	0.470434				0.0283168	0.0549921
	0.359381	0.953925				0.101608	0.10803
	0.56254	0.391902				0.096333	0.067231
	0.525417	0.533449				0.0478471	0.0613957
	1.40322	0.45543				0.0315177	0.110515
	0.594856	1.20074				0.0650088	0.0971583
	1.07162	0.284758				0.0922668	0.0500326
	0.288256					0.0554388
	1.21781					0.100106
	0.658631					0.0688119
	0.575843					0.0676954
	0.582554					0.0293726
	0.410892					0.0582379
	0.31362					0.144644
	1.11902					0.0562963
	0.566223					0.0558981
	0.722797					0.0465839
	0.0526684					0.046135
	0.89732					0.096571
	0.422992					0.0447729
	0.54016					0.0444463
	0.680255					0.049419
	1.28354					0.031008
	0.380128					0.119587
	1.22923					0.0507086
	1.44147					0.055236
	0.330284					0.141439
	1.12424					0.0335594
	0.593021					0.116005
	0.671464					0.105869
	1.7412					0.0576676
	1.40883					0.0873595
	0.318564					0.0868062
	0.595054					0.0396209
	1.40883					0.048083
	0.459262					0.0442928
	1.46294					0.0574301
	1.07162					0.0585781
	1.01101					0.0597251
	0.395911					0.0446913
	1.02482					0.068948
	0.43142					0.0282834
	0.548376					0.0389164
	1.17925					0.0608889
	0.413548					0.054643
	0.502085					0.035336
	0.537449					0.096571
	0.276451					0.160873
	1.35917					0.0576865
	0.595054					0.0447903
	0.959337					0.042149
	0.411301					0.10269
	0.405734					0.0501228
	1.09778					0.0438551
	0.411545					0.0415605
	1.41346					0.0446913
	0.528141					0.105869
	1.7412					0.0393066
	0.463557					0.0283168
	0.527749					0.0447729
	0.586491					0.0315177
	0.505544					0.0502135
	0.566235					0.106365
	1.14847					0.0890369
	0.400408					0.0888607
	0.930994					0.0638089
	0.694122					0.0473737
	1.88107					0.0500027
	0.780744					0.0599267
	0.525417					0.0464701
	0.776666					0.0922668
	0.612718					0.0435647
	1.07162					0.0385654
	0.678148					0.0442772
	0.143963					0.160873
	0.486982					0.0358792
	0.520255					0.0521883
	0.338549					0.0503885
	0.369209					0.0985432
	0.533051					0.127808
	1.20415					0.0603779
	0.385182					0.054491
	1.27532					0.0599636
	1.21519					0.0589907
	1.21384					0.0419032
	0.403299					0.0435647
	1.45664					0.103023
	0.400408					0.110429
	1.20218					0.0465839
	0.56042					0.0600839
	0.568409					0.0576676
	0.258255					0.0590601
	0.603511					0.0445635
	0.0278556					0.0495952
	0.44443					0.0452771
	0.658631					0.0467052
	0.513634					0.0516793
	0.484699					0.0667103
	0.43142					0.0426277
	0.694122					0.106374
	0.396696					0.0731434
	0.460544					0.0515595
	0.899159					0.135437
	0.668657					0.0572472
	0.669921					0.0530045
	0.535119					0.0899586
	0.427					0.0449206
	1.44229					0.0442928
	0.594204					0.0551235
	0.473503					0.102724
	1.06941					0.0553932
	1.27942					0.110351
	0.49577					0.033626
	1.15239					0.0503594
	0.580528					0.0662808
	0.52714					0.049419
	1.13918					0.088575
	0.495713					0.0456544
	1.59976					0.0420975
	1.11539					0.0558269
	0.395237					0.056154
	0.493416					0.049419
	1.13676					0.0556311
	0.582554					0.0590601
	0.566223					0.0492545
	0.636785					0.0498882
	1.27942					0.178413
	0.31362					0.115792
	0.62368					0.048083
	0.53674					0.0949854
	0.684308					0.0868062
	0.532334					0.0515595
	0.336599					0.0381892
	0.427					0.101265
	1.57286					0.0989909
	1.24209					0.0385654
	1.86949					0.108992
	0.612718					0.0447903
	0.484699					0.0532884
	0.605694					0.151695
	0.402032					0.0477422
	0.439265					0.0516793
	0.562583					0.0409536
	0.504692					0.172588
	0.420977					0.048065
	0.369209					0.121303
	0.532977					0.0870168
	1.28324					0.0398202
	1.40322					0.0478635
	1.44071					0.0774555
	1.50596					0.036191
	0.740525					0.0236025
	0.350528					0.0457242
	0.950178					0.0414716
	1.01359					0.116175
	0.477648					0.0645978
	0.57343					0.109661
	0.56042					0.0505876
	0.400122					0.096333
	1.34762					0.096571
	1.22923					0.0293726
	1.51884					0.0917885
	0.223233					0.0503885
	0.411545					0.0556368
	0.365659					0.0582379
	1.29526					0.0506701
	0.566223					0.050319
	1.41346					0.0379146
	0.528344					0.0544711
	1.02683					0.0596605
	0.678148					0.0618418
	0.527682					0.0505894
	0.514219					0.140489
	0.5533					0.172588
	0.61666					0.0504166
	0.267666					0.0461612
	0.223233					0.0645181
	0.559635					0.0687491
	0.953809					0.148577
	1.35078					0.0471556
	0.427111					0.134503
	0.516561					0.054491
	0.976109					0.0258225
	0.412229					0.0660749
	0.376428					0.108968
	0.586001					0.0492415
	0.626569					0.114447
	1.08408					0.0933265
	0.245232					0.061553
	0.427114					0.048083
	0.330083					0.048083
	0.636785					0.0370923
	0.427					0.0590601
	1.41706					0.0500027
	1.40284					0.11299
	0.694122					0.0452418
	0.439496					0.10597
	0.502101					0.0438836
	0.412229					0.0546075
	0.532501					0.0440193
	0.56442					0.0538094
	0.617079					0.056823
	0.496761					0.180704
	1.42164					0.158462
	0.89732					0.0484953
	1.20659					0.082533
	0.54016					0.0943367
	0.601402					0.0493171
	0.427111					0.0530045
	1.21781					0.0554595
	0.473202					0.154706
	0.418406					0.0282834
	0.56042					0.116244
	0.337635					0.0493553
	0.45848					0.0603779
	0.505544					0.116005
	0.421215					0.10005
	1.48205					0.168627
	0.879473					0.0630158
	1.21928					0.108083
	0.504722					0.0474008
	0.824356					0.100958
	0.632157					0.0493452
	0.391132					0.0599636
	0.404886					0.0508403
	1.15239					0.112971
	0.57343					0.0723032
	1.34489					0.038864
	0.282509					0.0885319
	1.09262					0.0505223
	0.684308					0.10866
	0.333475					0.0458612
	0.282509					0.0466894
	0.334856					0.0457741
	0.629118					0.0468829
	0.454742					0.141439
	0.0299149					0.0578765
	0.504692					0.157756
	0.510945					0.0579867
	0.43142					0.0937633
	0.433958					0.0433095
	0.533069					0.0383052
	0.498542					0.0562963
	1.21731					0.0239376
	0.223233					0.0688119
	0.428118					0.0315177
	0.333475					0.0464598
	0.514882					0.067626
	0.563226					0.10005
	0.631438					0.0546075
	0.532501					0.0464598
	0.473763					0.14867
	0.203591					0.0760496
	0.521663					0.110757
	0.551403					0.0852602
	0.631438					0.0499127
	0.575843					0.0939844
	0.371675					0.0503594
	1.48225					0.117947
	1.16578					0.168627
	1.50596					0.110351
	0.516914					0.038864
	0.770692					0.10269
	0.69714					0.137318
	0.535119					0.0448592
	1.03511					0.0397569
	0.680255					0.088575
	0.759573					0.0580924
	1.02578					0.059684
	0.437102					0.0505894
	0.742102					0.116005
	0.56254					0.0607571
	0.463604					0.0581935
	0.0299149					0.0492415
	0.976109					0.054643
	0.514219					0.0434929
	0.337301					0.0433675
	0.470518					0.0922668
	0.679529					0.103514
	0.572619					0.114447
	0.79797					0.0390803
	0.658631					0.0134602
	0.403299					0.116244
	0.458756					0.0459911
	0.52713					0.0447729
	1.00313					0.0912395
