# Supplementary material for: HaploCoV: unsupervised classification and rapid detection of novel emerging variants of SARS-CoV-2
Source: Commun Biol. 2023 Apr 22;6:443. doi: 10.1038/s42003-023-04784-4 (PMC10122080; doi:10.1038/s42003-023-04784-4)
Supplement: Supplementary file 23 — Supplementary Data 21 [file 42003_2023_4784_MOESM23_ESM.xlsx]

## Sheet: Sheet1
#B.1.617.2.N13	Figure 6a
log10 genomes	Total	#B.1.617.2.N13	log10 tot	log10 #B.1.617.2.N13
UK	656358	741	5.81714	2.86982
genomes per month
April	33
May	188
June	465
July	41
Aug	5
#B.1.617.2.N11	Figure 6b
log10 genomes	Total	#B.1.617.2.N13	log10 tot	log10 #B.1.617.2.N13
USA	1234622	864	6.09153	2.93651
Kuwait	269	63	2.42975	1.79934
Philippines	6163	98	3.78979	1.99123
genomes per month
May	1
June	36
July	110
Aug	458
Sept	330
Oct	105
Nov	9
